# Supplementary material for: Post-genomic analyses of fungal lignocellulosic biomass degradation reveal the unexpected potential of the plant pathogen Ustilago maydis
Source: BMC Genomics. 2012 Feb 2;13:57. doi: 10.1186/1471-2164-13-57 (PMC3298532; doi:10.1186/1471-2164-13-57)
Supplement: Additional file 2 — List of proteins confidently identified in the T. reesei CL847 enzymatic cocktail and the secretome of A. niger, A. nidulans and U. maydis using 1D LC-MS/MS analyses. The file contains an Excel table that includes SDS-Page of the T. reesei CL847 enzymatic cocktail and the secretome of A. niger, A. nidulans and U. maydis and a list of the proteins that have been confidently identified in the four samples using 1D LC-MS/MS analyses and annotation of putative function. For CAZymes (GH and PL) and CBM, families are indicated. [file 1471-2164-13-57-S2.XLS]

## Sheet: T_reesei CL847
Description	Number of peptides leading to identification	Number of specific peptides	Peptide diversity	Theoritical molecular weight of proteins	log(E-value)	enzyme class	Activity	CAZy family	CBM family
kg2.C_scaffold_3000002	147	147	108	49.5	-238.204	CAZY	cellobiohydrolase II (Cel6A)	GH6	CBM1
estExt_fgenesh5_pg.C_20480	98	98	61	38	-187.527	CAZY	xylanase III (XYNIII)	GH10
estExt_fgenesh5_pg.C_290113	81	81	68	54	-162.65	CAZY	cellobiohydrolase I (Cel7A)	GH7	CBM1
estExt_Genewise1.C_120020	65	65	65	87	-147.014	CAZY	endo-glucanase VI / xyloglucanase (Cel74A)	GH74	CBM1
estExt_GeneWisePlus.C_60045	52	52	52	78.3	-93.813	CAZY	beta-glucosidase (BGLI) (Cel3A)	GH3	CBM1
estExt_fgenesh5_pg.C_280132	40	40	34	48.2	-82.4837	ESTERASE	methyl-glucuronoyl esterase (Cip2)	CE15	CBM1
estExt_fgenesh5_pg.C_30013	40	40	37	44	-121.586	CAZY	endo-glucanase II (Cel5A)	GH5	CBM1
estExt_fgenesh5_pg.C_100226	29	29	25	48.1	-55.0774	CAZY	endo-glucanase I (Cel7B)	GH7	CBM1
estExt_GeneWisePlus.C_10269	26	26	19	32.8	-40.6617	CAZY	cellulose induced protein (Cip1)		CBM1
e_gw1.28.211.1	22	22	22	48.4	-52.2455	CAZY	related to cellulase / xylanase	GH30
estExt_GeneWisePlus.C_10263	20	14	18	30.7	-30.881	ESTERASE	acetyl xylan esterase (AXE I)	CE5	CBM1
estExt_fgenesh5_pg.C_290118	15	15	14	21.8	-12.6091	CAZY	swollenin (SWO)		CBM1
estExt_fgenesh5_pg.C_190084	15	15	12	25.1	-47.2657	CAZY	endo-glucanase III (Cel12A)	GH12
estExt_fgenesh1_pm.C_80103	13	13	12	51.4	-34.9138	PROTEASE	zinc carboxypeptidase
e_gw1.3.372.1	12	12	12	46.2	-52.6571	CAZY	mannanase I (MANI)	GH5	CBM1
estExt_GeneWisePlus.C_10274	11	11	7	40.1	-29.3508	CAZY	endo-glucanase IV (Cel61A)	GH61
estExt_fgenesh5_pg.C_270048	10	10	10	35.4	-14.1256	CAZY	xylanase II (XYNII)	GH11
e_gw1.1.1008.1	8	2	6	24	-56.9276	ESTERASE	acetyl xylan esterase (AXE)	CE5
fgenesh5_pg.C_scaffold_23000032	8	8	8	52.2	-28.0835	CAZY	endo-galactanase	GH30
estExt_fgenesh5_pg.C_190214	7	7	7	51	-35.5087	CAZY	arabinofuranosidase (ABFI)	GH54	CBM42
estExt_Genewise1.C_11839	6	6	6	41.5	-31.0054	OTHER	actin
fgenesh5_pg.C_scaffold_1000682	5	5	5	87	-11.2994	CAZY	polygalacturonase	GH28
estExt_fgenesh5_pg.C_60038	5	5	5	34.7	-27.2511	CAZY	xylosidase I (BXLI)	GH3
estExt_GeneWisePlus.C_50020	5	5	5	38.2	-12.2616	CAZY	arabinofuranosidase (ABFII)	GH62
kg2.C_scaffold_3000067	4	4	4	69.1	-10.1848	CAZY	alpha-galactosidase (AGLI)	GH27
estExt_fgenesh1_pm.C_50195	4	4	4	48.4	-16.9332	LIPASE	extracellular phospholipase C
e_gw1.2.255.1	3	3	3	53	-23.1215	CAZY	arabinofuranosidase (ABFIII)	GH54	CBM42
e_gw1.5.72.1	3	3	3	34.2	-5.4389	CAZY	beta-xylosidase	GH3
estExt_fgenesh5_pg.C_140156	3	3	3	84.4	-8.78252	OTHER	ubiquitin
estExt_Genewise1.C_31037	2	2	2	56.2	-11.1505	CAZY	alpha-1,2 mannosidase	GH47
estExt_fgenesh5_pg.C_90034	2	2	2	82.9	-9.37531	CAZY	beta-1,3 glucanase	GH55
estExt_Genewise1.C_60370	2	2	2	49.7	-8.95233	UNKNOWN	unknown

## Sheet: A_niger
Description	Number of peptides leading to identification	Number of specific peptides	Peptide diversity	Theoritical molecular weight of proteins	log(E-value)	enzyme class	Activity	CAZy family	CBM family
sp|P69328|AMYG_ASPNG Glucoamylase OS=Aspergillus niger GN=GLAA PE=1 SV=1	686	686	511	68.2	-560.206	CAZY	glucoamylase	GH15	CBM20
sp|P42255|ABFB_ASPNG Alpha-N-arabinofuranosidase B OS=Aspergillus niger GN=abfB PE=1 SV=1	622	449	385	52.4	-560.001	CAZY	alpha L arabinofuranosidase B	GH54	CBM42
tr|A2QA27|A2QA27_ASPNC Xylosidase xlnD-Aspergillus niger OS=Aspergillus niger (strain CBS 513.88 / FGSC A1513) GN=xlnD PE=3 SV=1	577	133	397	52.6	-137.485	CAZY	beta xylosidase D	GH3
tr|A2QFV7|A2QFV7_ASPNC Endo-1,4-beta-xylanase A xynA-Aspergillus niger [putative sequencing error] OS=Aspergillus niger (strain CBS 513.88 / FGSC A1513) GN=xynA PE=3 SV=1	537	527	379	87	-438.939	CAZY	xylanase A	GH10
sp|P79019|AXHA_ASPNG Alpha-L-arabinofuranosidase OS=Aspergillus niger GN=axhA PE=3 SV=1	459	296	367	87	-313.756	CAZY	alpha L arabinofuranosidase	GH62
sp|O00089|XYND_ASPNG Exo-1,4-beta-xylosidase xlnD OS=Aspergillus niger GN=xlnD PE=1 SV=2	447	3	287	35.4	-498.266	CAZY	beta xylosidase D	GH3
tr|A2QAN3|A2QAN3_ASPNC Beta-galactosidase OS=Aspergillus niger (strain CBS 513.88 / FGSC A1513) GN=lacA+ PE=3 SV=1	388	62	359	34.6	-9.662	CAZY	beta galactosidase	GH35
tr|C7C4Z9|C7C4Z9_ASPNG Beta-glucosidase OS=Aspergillus niger GN=bgl PE=2 SV=1	353	36	286	35.7	-488.815	CAZY	beta glucosidase	GH3
tr|B6HYI9|B6HYI9_ASPNG Beta-galactosidase OS=Aspergillus niger GN=lacZ PE=3 SV=1	328	2	308	35.9	-186.611	CAZY	beta galactosidase	GH35
tr|B0YIR9|B0YIR9_ASPNG Beta-glucosidase OS=Aspergillus niger PE=4 SV=1	319	2	270	109.5	-379.181	CAZY	beta glucosidase	GH3
tr|A2QE77|A2QE77_ASPNC Catalytic activity: triacylglycerol + H2O = diacylglycerol + a carboxylate OS=Aspergillus niger (strain CBS 513.88 / FGSC A1513) GN=An02g09690 PE=3 SV=1	233	233	203	109.6	-330.32	OTHER	related to esterase
tr|A2R322|A2R322_ASPNC Endoglucanase A eglA-Aspergillus niger OS=Aspergillus niger (strain CBS 513.88 / FGSC A1513) GN=eglA PE=3 SV=1	232	232	152	107.6	-233.324	CAZY	endo beta 1,4 glucanase A	GH12
tr|A1E372|A1E372_ASPNG Beta-galactosidase (Fragment) OS=Aspergillus niger PE=3 SV=1	221	1	204	93.1	-267.13	CAZY	lactase	GH35
tr|A2QBC2|A2QBC2_ASPNC Catalytic activity: 2 OS=Aspergillus niger (strain CBS 513.88 / FGSC A1513) GN=An01g14730 PE=3 SV=1	212	212	192	93.1	-257.666	OTHER	lactonizing enzyme
sp|Q8WZI8|FAEB_ASPNG Feruloyl esterase B OS=Aspergillus niger GN=faeB PE=1 SV=1	209	209	185	61.5	-213.024	ESTERASE	ferulic acid esterase (FaeB)
tr|Q12551|Q12551_ASPNG Alpha-L-arabinofuranosidase OS=Aspergillus niger GN=ABF2 PE=2 SV=1	175	2	91	25.8	-319.012	CAZY	alpha L arabinofuranosidase II	GH54	CBM42
sp|P79021|AXHA_ASPTU Alpha-L-arabinofuranosidase OS=Aspergillus tubingensis GN=axhA PE=3 SV=1	171	8	151	41.5	-106.846	CAZY	alpha L arabinofuranosidase	GH62
tr|A2QSY5|A2QSY5_ASPNC Ferulic acid esterase A faeA-Aspergillus niger OS=Aspergillus niger (strain CBS 513.88 / FGSC A1513) GN=faeA PE=3 SV=1	171	171	130	57	-189.801	ESTERASE	ferulic acid esterase (FaeA)
tr|A2QAI7|A2QAI7_ASPNC 1,4-beta-D-glucan cellobiohydrolase B cbhB-Aspergillus niger OS=Aspergillus niger (strain CBS 513.88 / FGSC A1513) GN=cbhB PE=3 SV=1	169	155	127	30.4	-169.005	CAZY	cellobiohydrolase B	GH7	CBM1
tr|Q9Y865|Q9Y865_ASPNG Alpha-galactosidase OS=Aspergillus niger GN=aglB PE=4 SV=1	167	10	138	56.1	-168.856	CAZY	alpha galactosidase B	GH27
tr|A2QTU5|A2QTU5_ASPNC Contig An09c0080, complete genome. OS=Aspergillus niger (strain CBS 513.88 / FGSC A1513) GN=An09g03300 PE=3 SV=1	166	166	153	48.1	-102.313	CAZY	exo-glycosidase	GH31
tr|A5ABF5|A5ABF5_ASPNC Contig An11c0010, complete genome. OS=Aspergillus niger (strain CBS 513.88 / FGSC A1513) GN=An11g00200 PE=3 SV=1	165	154	144	48.7	-150.839	CAZY	glycosidase	GH3
tr|A2QEJ9|A2QEJ9_ASPNC Alpha-galactosidase aglB-Aspergillus niger OS=Aspergillus niger (strain CBS 513.88 / FGSC A1513) GN=aglB PE=3 SV=1	158	1	129	48.7	-120.308	CAZY	alpha galactosidase II	GH27
tr|A2R1N7|A2R1N7_ASPNC Catalytic activity: Triacylglycerol + H2O = Diacylglycerol + a Carboxylate OS=Aspergillus niger (strain CBS 513.88 / FGSC A1513) GN=An13g01880 PE=3 SV=1	154	154	136	82.4	-143.071	ESTERASE	Carbohydrate esterase (EstA)
tr|A2Q7T0|A2Q7T0_ASPNC Catalase OS=Aspergillus niger (strain CBS 513.88 / FGSC A1513) GN=catR PE=3 SV=1	152	8	146	82	-232.227	OTHER	Catalase R
tr|A2QH21|A2QH21_ASPNC Contig An03c0160, complete genome. OS=Aspergillus niger (strain CBS 513.88 / FGSC A1513) GN=An03g05290 PE=3 SV=1	148	148	125	83.4	-9.57322	CAZY	glucanase	GH17
tr|A2QAR3|A2QAR3_ASPNC Similarity to hypothetical glucan beta-1 OS=Aspergillus niger (strain CBS 513.88 / FGSC A1513) GN=An01g12450 PE=3 SV=1	146	146	120	61.1	-147.04	CAZY	glucanase	GH55
sp|P55303|CATR_ASPNG Catalase R OS=Aspergillus niger GN=catR PE=3 SV=1	145	1	141	80.3	-135.703	OTHER	Catalase R
tr|A2QW02|A2QW02_ASPNC Acid alpha-amylase-Aspergillus niger OS=Aspergillus niger (strain CBS 513.88 / FGSC A1513) GN=An11g03340 PE=3 SV=1	136	136	130	80.3	-133.425	CAZY	acid alpha amylase	GH13
tr|A2R2Z3|A2R2Z3_ASPNC Contig An14c0100, complete genome. OS=Aspergillus niger (strain CBS 513.88 / FGSC A1513) GN=An14g02470 PE=3 SV=1	136	136	116	80.1	-30.6703	PROTEASE	tripeptidyl-peptidase
tr|Q96WX9|Q96WX9_ASPNG Alpha-glucuronidase OS=Aspergillus niger GN=aguA PE=3 SV=1	131	131	116	46.7	-166.233	CAZY	xylan alpha 1,2 glucuronidase	GH67
tr|A2QYR9|A2QYR9_ASPNC Contig An12c0070, complete genome. OS=Aspergillus niger (strain CBS 513.88 / FGSC A1513) GN=An12g02220 PE=3 SV=1	126	125	115	98.6	-230.526	CAZY	endoglucanase / cellobiohydrolase	GH6	CBM1
tr|A1YWA5|A1YWA5_ASPNG PEPAb OS=Aspergillus niger GN=pepAb PE=4 SV=1	120	120	108	55.1	-127.439	PROTEASE	endopeptidase
tr|A2QL74|A2QL74_ASPNC Remark: The late-infantile form of neuronal ceroid lipofuscinosis OS=Aspergillus niger (strain CBS 513.88 / FGSC A1513) GN=An06g00190 PE=3 SV=1	116	116	107	65.6	-118.747	PROTEASE	tripeptidyl-peptidase
tr|A2QAS2|A2QAS2_ASPNC Catalytic activity: hydrolysis of the terminal 1 OS=Aspergillus niger (strain CBS 513.88 / FGSC A1513) GN=An01g12550 PE=3 SV=1	115	115	92	93.8	-176.476	CAZY	mannosidase	GH47
sp|P55330|XYN2_ASPNG Endo-1,4-beta-xylanase II OS=Aspergillus niger GN=xynB PE=3 SV=1	109	109	65	48	-226.792	CAZY	xylanase B	GH11
tr|A2QE24|A2QE24_ASPNC Catalytic activity: alpha-D-glucose _=_ beta-D-glucose. OS=Aspergillus niger (strain CBS 513.88 / FGSC A1513) GN=An02g09090 PE=3 SV=1	109	109	105	42	-98.587	OTHER	aldose 1-epimerase
tr|A2QZI3|A2QZI3_ASPNC Acetyl xylan esterase axeA-Aspergillus niger OS=Aspergillus niger (strain CBS 513.88 / FGSC A1513) GN=aceA PE=3 SV=1	109	109	88	46.6	-100.53	ESTERASE	carbohydrate esterase
tr|A2QAC9|A2QAC9_ASPNC Remark: alternate name for S. cerevisiae Crh1: YGR189C. OS=Aspergillus niger (strain CBS 513.88 / FGSC A1513) GN=An01g11010 PE=3 SV=1	104	104	97	64.4	-89.3778	CAZY	endo-glycosidase	GH16
tr|A2QHB3|A2QHB3_ASPNC Similarity to isoamyl alcohol oxidase mreA - Aspergillus oryzae OS=Aspergillus niger (strain CBS 513.88 / FGSC A1513) GN=An03g06270 PE=3 SV=1	104	104	97	55.8	-178.105	OXIDASE	sugar 1,4 lactone oxidase (FAD binding domain)
tr|A2QHW0|A2QHW0_ASPNC Remark: a splice site was detected upstream of the START codon. OS=Aspergillus niger (strain CBS 513.88 / FGSC A1513) GN=An04g01230 PE=3 SV=1	97	97	82	32.5	-135.861	UNKNOWN
tr|A2QH12|A2QH12_ASPNC Similarity to carboxypeptidase S1 -Penicillium janthinellum OS=Aspergillus niger (strain CBS 513.88 / FGSC A1513) GN=An03g05200 PE=3 SV=1	95	95	83	44	-100.764	PROTEASE	serine carboxypeptidase
tr|A2R6M6|A2R6M6_ASPNC Remark: C-terminal truncated ORF due to end of contig. (Fragment) OS=Aspergillus niger (strain CBS 513.88 / FGSC A1513) GN=An16g00540 PE=3 SV=1	90	90	86	24	-174.367	CAZY	fucosidase	GH95
tr|A2QFW8|A2QFW8_ASPNC Catalytic activity: endo-beta-1 OS=Aspergillus niger (strain CBS 513.88 / FGSC A1513) GN=An03g01050 PE=3 SV=1	89	89	66	39.8	-91.8604	CAZY	B-1,6 galactanase	GH5
tr|A2QQB3|A2QQB3_ASPNC Catalytic activity: Hydrolysis of 1 OS=Aspergillus niger (strain CBS 513.88 / FGSC A1513) GN=An08g01900 PE=3 SV=1	87	87	85	61.2	-90.9986	CAZY	arabinofuranosidase	GH43
tr|A2QF95|A2QF95_ASPNC Catalytic activity: glutamine is hydrolysed to glutamate and ammonium. OS=Aspergillus niger (strain CBS 513.88 / FGSC A1513) GN=An02g13750 PE=3 SV=1	86	86	57	40.9	-76.2327	OTHER	glutaminase
sp|Q9UUZ3|MANBA_ASPNG Beta-mannosidase OS=Aspergillus niger GN=mndA PE=1 SV=1	84	9	77	62.5	-98.7261	CAZY	beta-mannosidase	GH2
tr|A2QR21|A2QR21_ASPNC Endoprotease Endo-Pro-Aspergillus niger OS=Aspergillus niger (strain CBS 513.88 / FGSC A1513) GN=EPR PE=3 SV=1	82	82	75	54.7	-124.067	PROTEASE	protease
tr|A2QWU9|A2QWU9_ASPNC Beta-mannosidase mndA-Aspergillus niger OS=Aspergillus niger (strain CBS 513.88 / FGSC A1513) GN=mndA PE=3 SV=1	81	6	73	47.1	-93.8678	CAZY	glycosidase	GH2
tr|A2R8E0|A2R8E0_ASPNC Catalytic activity: eglB of A. niger catalyzes the endohydrolysis of 1 OS=Aspergillus niger (strain CBS 513.88 / FGSC A1513) GN=An16g06800 PE=3 SV=1	79	79	75	70.9	-73.9706	CAZY	cellulase / mannanase	GH5	CBM1
tr|A2QVF5|A2QVF5_ASPNC Contig An11c0050, complete genome. OS=Aspergillus niger (strain CBS 513.88 / FGSC A1513) GN=An11g01220 PE=3 SV=1	78	78	69	75.4	-78.6284	ESTERASE	ferulic acid esterase (FaeB)
sp|P56526|AGLU_ASPNG Alpha-glucosidase OS=Aspergillus niger GN=aglA PE=1 SV=1	76	76	70	104.2	-132.739	CAZY	alpha-glucosidase	GH31
sp|P26214|PGLR2_ASPNG Endopolygalacturonase-2 OS=Aspergillus niger GN=pgaB PE=1 SV=1	73	73	69	103.8	-120.042	CAZY	polygalacturonase	GH28
tr|A2QT39|A2QT39_ASPNC Contig An09c0030, complete genome. OS=Aspergillus niger (strain CBS 513.88 / FGSC A1513) GN=An09g00670 PE=3 SV=1	73	73	54	58.6	-109.539	CAZY	glucanosyltransglycosylase	GH72	CBM43
tr|A2QAC1|A2QAC1_ASPNC Contig An01c0330, complete genome. OS=Aspergillus niger (strain CBS 513.88 / FGSC A1513) GN=An01g10930 PE=3 SV=1	67	67	61	45.1	-96.8562	CAZY	alpha-glucosidase	GH31
tr|A2QJY8|A2QJY8_ASPNC Contig An04c0280, complete genome. OS=Aspergillus niger (strain CBS 513.88 / FGSC A1513) GN=An04g08730 PE=3 SV=1	63	63	56	57.1	-72.9811	CAZY	mannosidase	GH125
tr|A2QZS1|A2QZS1_ASPNC Contig An12c0170, complete genome. OS=Aspergillus niger (strain CBS 513.88 / FGSC A1513) GN=An12g05960 PE=3 SV=1	63	63	62	108.7	-106.125	PROTEASE	serine carboxypeptidase
tr|Q00207|Q00207_ASPNG Preproproctase B OS=Aspergillus niger PE=2 SV=1	63	63	63	37.6	-109.039	PROTEASE	preproproctase B
tr|A2QL84|A2QL84_ASPNC Function: A. niger lacA is a thermostable beta-galactosidase OS=Aspergillus niger (strain CBS 513.88 / FGSC A1513) GN=An06g00290 PE=3 SV=1	62	62	55	56.6	-55.7788	CAZY	galactosidase	GH35
tr|A2Q7Q3|A2Q7Q3_ASPNC Contig An01c0070, complete genome. OS=Aspergillus niger (strain CBS 513.88 / FGSC A1513) GN=An01g01540 PE=3 SV=1	61	61	58	96.8	-161.61	CAZY	trehalase	GH65
tr|A2QPC3|A2QPC3_ASPNC Endoglucanase B eglB-Aspergillus niger OS=Aspergillus niger (strain CBS 513.88 / FGSC A1513) GN=eglB PE=3 SV=1	61	43	54	41.2	-77.2025	CAZY	endo beta 1,4 glucanase B	GH5
tr|A2QW39|A2QW39_ASPNC Contig An11c0150, complete genome. OS=Aspergillus niger (strain CBS 513.88 / FGSC A1513) GN=An11g03740 PE=3 SV=1	60	60	57	58.8	-140.807	OXIDASE	sugar 1,4 lactone oxidase (FAD binding domain)
sp|P28351|AGAL_ASPNG Alpha-galactosidase A OS=Aspergillus niger GN=aglA PE=1 SV=1	58	16	54	62.8	-83.6879	CAZY	alpha galactosidase A	GH27	CBM13
tr|A2QPC2|A2QPC2_ASPNC Contig An07c0310, complete genome OS=Aspergillus niger (strain CBS 513.88 / FGSC A1513) GN=An07g08940 PE=4 SV=1	58	58	41	108.5	-140.989	ESTERASE	acetyl esterase
tr|A2R1U3|A2R1U3_ASPNC Similarity to hypothetical protein AAO76127.1 - Bacteroides thetaiotaomicron OS=Aspergillus niger (strain CBS 513.88 / FGSC A1513) GN=An13g02450 PE=3 SV=1	58	58	56	116	-123.068	UNKNOWN	hypothetical protein
tr|A2QBI7|A2QBI7_ASPNC Complex: the amdA protein of Rhodococcus forms a homodimer. OS=Aspergillus niger (strain CBS 513.88 / FGSC A1513) GN=An02g00190 PE=3 SV=1	55	55	51	36.5	-82.3765	OTHER	amidase
tr|A2R967|A2R967_ASPNC Putative frameshift OS=Aspergillus niger (strain CBS 513.88 / FGSC A1513) GN=An17g00300 PE=3 SV=1	54	54	49	36.6	-27.1998	CAZY	glycosidase	GH3
tr|Q9UVS9|Q9UVS9_ASPNG 1,4-beta-D-glucan cellobiohydrolase A OS=Aspergillus niger GN=cbhA PE=3 SV=1	53	39	50	61.2	-80.9328	CAZY	cellobiohydrolase A	GH7
tr|A2Q913|A2Q913_ASPNC Remark: informations have only been published in Hemmann S. Thesis OS=Aspergillus niger (strain CBS 513.88 / FGSC A1513) GN=An01g06280 PE=3 SV=1	49	49	42	35	-64.5808	UNKNOWN	hypothetical protein
tr|A2QEW9|A2QEW9_ASPNC Contig An02c0400, complete genome. OS=Aspergillus niger (strain CBS 513.88 / FGSC A1513) GN=An02g12505 PE=3 SV=1	48	48	48	81.8	-132.105	ESTERASE	pectin methyl esterase
tr|A2QL72|A2QL72_ASPNC Alpha-galactosidase aglA-Aspergillus niger OS=Aspergillus niger (strain CBS 513.88 / FGSC A1513) GN=aglA PE=3 SV=1	47	5	43	60	-81.6595	CAZY	alpha-N-acetylgalactosaminidase / alpha galactosidase	GH27	CBM13
tr|A2QYN8|A2QYN8_ASPNC Function: phytase as component of a feed composition for monogastric animals OS=Aspergillus niger (strain CBS 513.88 / FGSC A1513) GN=An12g01910 PE=3 SV=1	46	46	39	59.1	-67.9371	OTHER	phytase
tr|A2R2S6|A2R2S6_ASPNC Catalytic activity: melibiose + H2O = galactose + glucose. OS=Aspergillus niger (strain CBS 513.88 / FGSC A1513) GN=An14g01800 PE=3 SV=1	46	46	44	63	-125.042	CAZY	galactosidase	GH27
tr|A2R709|A2R709_ASPNC Similarity: sequence is almost identical to sequence 1 from Patent WO9831790 OS=Aspergillus niger (strain CBS 513.88 / FGSC A1513) GN=An16g01880 PE=3 SV=1	46	46	40	87.9	-113.746	LIPASE	lipase
tr|A2QF42|A2QF42_ASPNC Contig An02c0440, complete genome. OS=Aspergillus niger (strain CBS 513.88 / FGSC A1513) GN=An02g13220 PE=3 SV=1	45	45	41	19.5	-45.8007	LIPASE	lysophospholipase
tr|A2Q9V3|A2Q9V3_ASPNC Similarity to tyrosinase melC2 -Streptomyces lincolnensis OS=Aspergillus niger (strain CBS 513.88 / FGSC A1513) GN=An01g09220 PE=3 SV=1	44	44	41	43	-78.0759	OTHER	tyrosinase
tr|A2QA64|A2QA64_ASPNC Catalytic activity: beta-galactosidases hydrolyse terminal OS=Aspergillus niger (strain CBS 513.88 / FGSC A1513) GN=An01g10350 PE=3 SV=1	44	44	41	53.7	-53.4198	CAZY	galactosidase	GH35
tr|A5AA94|A5AA94_ASPNC Catalytic activity: Hydrolysis of the 1 OS=Aspergillus niger (strain CBS 513.88 / FGSC A1513) GN=An02g07020 PE=3 SV=1	44	44	43	47.2	-84.5276	CAZY	chitinase	GH18
tr|A2QUK3|A2QUK3_ASPNC Sulphydryl oxidase Sox from patent EP565172-A1-Aspergillus niger OS=Aspergillus niger (strain CBS 513.88 / FGSC A1513) GN=Sox PE=3 SV=1	43	43	38	31.6	-65.5604	OTHER	sulphydryl oxidase, thioredoxin reductase
tr|A2QSH9|A2QSH9_ASPNC Contig An08c0280, complete genome. OS=Aspergillus niger (strain CBS 513.88 / FGSC A1513) GN=An08g10780 PE=3 SV=1	42	42	39	69.3	-64.6079	CAZY	arabinofuranosidase	GH43	CBM35
tr|A2R7J0|A2R7J0_ASPNC Contig An16c0130, complete genome. OS=Aspergillus niger (strain CBS 513.88 / FGSC A1513) GN=An16g03700 PE=3 SV=1	42	42	40	44.6	-74.5743	LIPASE	phosphatidylglycerol specific phospholipase
tr|A5ABB5|A5ABB5_ASPNC Contig An08c0230, complete genome. OS=Aspergillus niger (strain CBS 513.88 / FGSC A1513) GN=An08g09710 PE=3 SV=1	42	42	37	111.2	-106.121	UNKNOWN	hypothetical protein
tr|Q0PW43|Q0PW43_ASPNG Triacylglycerol lipase B OS=Aspergillus niger GN=lipB PE=2 SV=1	42	42	39	45.2	-56.4283	LIPASE	triacylglycerol lipase B
tr|A2QFR3|A2QFR3_ASPNC Catalytic activity: OS=Aspergillus niger (strain CBS 513.88 / FGSC A1513) GN=An03g00460 PE=3 SV=1	41	41	40	43.4	-56.7628	OTHER	FAD binding 4 superfamily
tr|A2QP93|A2QP93_ASPNC Function: mutA of P. purporogenum hydrolysis 1 OS=Aspergillus niger (strain CBS 513.88 / FGSC A1513) GN=An07g08640 PE=3 SV=1	41	41	35	53.8	-76.992	CAZY	alpha-glucanase	GH71
tr|A2QCT2|A2QCT2_ASPNC Putative frameshift OS=Aspergillus niger (strain CBS 513.88 / FGSC A1513) GN=An02g04690 PE=3 SV=1	39	39	33	38	-56.2809	PROTEASE	serine-type carboxypeptidase
tr|A2QFW4|A2QFW4_ASPNC Contig An03c0040, complete genome. OS=Aspergillus niger (strain CBS 513.88 / FGSC A1513) GN=An03g01010 PE=3 SV=1	38	38	38	47.5	-77.9714	PROTEASE	serin protease
tr|A2QV28|A2QV28_ASPNC Similarity to hypothetical protein SCE6.29 -Streptomyces coelicolor OS=Aspergillus niger (strain CBS 513.88 / FGSC A1513) GN=An10g00790 PE=3 SV=1	37	37	35	31.9	-65.551	LIPASE	GDSL-like lipase/acylhydrolase
tr|A2QBE3|A2QBE3_ASPNC Catalytic activity: a phosphatidylcholine + H2O = 1 OS=Aspergillus niger (strain CBS 513.88 / FGSC A1513) GN=An01g14940 PE=3 SV=1	36	36	35	54.6	-72.6557	LIPASE	phospholipase C PLC-C
tr|A2QT70|A2QT70_ASPNC Contig An09c0040, complete genome. OS=Aspergillus niger (strain CBS 513.88 / FGSC A1513) GN=An09g01050 PE=3 SV=1	36	36	29	54.4	-92.1366	OTHER	PAF acetylhydrolase falimy
tr|A2R2S8|A2R2S8_ASPNC Similarity to hypothetical cell wall protein binB - Aspergillus nidulans OS=Aspergillus niger (strain CBS 513.88 / FGSC A1513) GN=An14g01820 PE=3 SV=1	36	36	36	58	-52.6046	OTHER	cell wall protein PhiA
tr|A5AAG2|A5AAG2_ASPNC Catalytic activity: endohydrolysis of 1 OS=Aspergillus niger (strain CBS 513.88 / FGSC A1513) GN=An02g10550 PE=3 SV=1	36	36	36	73	-58.1447	CAZY	arabinofuranosidase	GH43
tr|A2R1M4|A2R1M4_ASPNC Acid phosphatase aphA-Aspergillus niger OS=Aspergillus niger (strain CBS 513.88 / FGSC A1513) GN=aphA PE=3 SV=1	35	35	32	35.6	-72.0499	OTHER	acid phosphatase
tr|A5AAV4|A5AAV4_ASPNC Function: UTR2 OS=Aspergillus niger (strain CBS 513.88 / FGSC A1513) GN=An07g07530 PE=3 SV=1	35	35	31	19.1	-59.4414	CAZY	amylase	GH16	CBM18
tr|A2QEQ6|A2QEQ6_ASPNC Contig An02c0380, complete genome. OS=Aspergillus niger (strain CBS 513.88 / FGSC A1513) GN=An02g11890 PE=3 SV=1	34	34	28	33.9	-37.4969	CAZY	beta glucuronidase	GH79
tr|A2RAY7|A2RAY7_ASPNC Contig An18c0160, complete genome. OS=Aspergillus niger (strain CBS 513.88 / FGSC A1513) GN=An18g04810 PE=3 SV=1	34	34	32	49.6	-62.6658	CAZY	polygalacturonase	GH28
tr|A2Q7T9|A2Q7T9_ASPNC Contig An01c0080, complete genome. OS=Aspergillus niger (strain CBS 513.88 / FGSC A1513) GN=An01g01920 PE=3 SV=1	33	33	33	43.1	-91.2681	CAZY	hexosaminidase	GH20
tr|A2QR36|A2QR36_ASPNC Contig An08c0130, complete genome. OS=Aspergillus niger (strain CBS 513.88 / FGSC A1513) GN=An08g04640 PE=3 SV=1	33	33	29	45.5	-34.4445	PROTEASE	peptidase sed2
tr|A2QVN9|A2QVN9_ASPNC Complex: F26G of C. speciosus is a heterodimer of a 54kDa OS=Aspergillus niger (strain CBS 513.88 / FGSC A1513) GN=An11g02100 PE=3 SV=1	33	33	30	67.1	-42.1059	CAZY	glycosidase	GH1
tr|A2R0E0|A2R0E0_ASPNC Exo-inulinase inu1-Aspergillus niger OS=Aspergillus niger (strain CBS 513.88 / FGSC A1513) GN=inu1 PE=3 SV=1	33	33	32	45.8	-58.6619	CAZY	exo inulinase E	GH32
tr|A5ABE5|A5ABE5_ASPNC Contig An11c0010, complete genome. OS=Aspergillus niger (strain CBS 513.88 / FGSC A1513) GN=An11g00100 PE=3 SV=1	33	33	33	58.7	-43.6884	ESTERASE	putative carboxylesterase
tr|A2Q7T5|A2Q7T5_ASPNC Function: putative cellulase. OS=Aspergillus niger (strain CBS 513.88 / FGSC A1513) GN=An01g01870 PE=3 SV=1	32	2	30	62.7	-53.1156	CAZY	endoglucanase / xyloglucanase	GH74	CBM1
tr|A2RAD3|A2RAD3_ASPNC Similarity to hypothetical protein BAC47708.1 - Bradyrhizobium japonicum OS=Aspergillus niger (strain CBS 513.88 / FGSC A1513) GN=An18g02752 PE=3 SV=1	32	32	32	78.5	-90.1194	UNKNOWN	hypothetical protein
tr|A5ABH4|A5ABH4_ASPNC Contig An11c0010, complete genome. OS=Aspergillus niger (strain CBS 513.88 / FGSC A1513) GN=An11g00390 PE=3 SV=1	31	31	30	63.9	-66.6793	CAZY	rhamnogalacturonan lyase	PL4
tr|Q8TFP1|Q8TFP1_ASPNG Endoglucanase C OS=Aspergillus niger GN=eglC PE=4 SV=1	31	1	29	62	-73.8273	CAZY	xyloglucanase C	GH74	CBM1
tr|A2QM14|A2QM14_ASPNC Catalytic activity: triacylglycerol + H2O = diacylglycerol + a carboxylate OS=Aspergillus niger (strain CBS 513.88 / FGSC A1513) GN=An07g00440 PE=3 SV=1	30	30	24	59	-73.7928	LIPASE	lipase 1
tr|A2QQ99|A2QQ99_ASPNC Catalytic activity: exocellobiohydrolases cleave the beta-1 OS=Aspergillus niger (strain CBS 513.88 / FGSC A1513) GN=An08g01760 PE=3 SV=1	30	29	27	90.8	-64.252	CAZY	endoglucanase / cellobiohydrolase	GH6
tr|A2Q7S3|A2Q7S3_ASPNC Function: Rattus norvegicus CLN2 is a lysosomal protease. OS=Aspergillus niger (strain CBS 513.88 / FGSC A1513) GN=An01g01750 PE=3 SV=1	29	29	27	90.3	-73.282	PROTEASE	Serine protease
sp|P52718|PEPF_ASPNG Serine-type carboxypeptidase F OS=Aspergillus niger GN=pepF PE=1 SV=3	28	28	23	41.8	-73.5868	PROTEASE	peptidase, pepF
tr|A2Q852|A2Q852_ASPNC Catalytic activity: hydrolysis of 1 OS=Aspergillus niger (strain CBS 513.88 / FGSC A1513) GN=An01g03090 PE=3 SV=1	28	28	27	78.3	-71.5935	CAZY	endo-glucanase	GH81
tr|A2R1U6|A2R1U6_ASPNC Contig An13c0080, complete genome. OS=Aspergillus niger (strain CBS 513.88 / FGSC A1513) GN=An13g02480 PE=3 SV=1	28	28	20	44.8	-46.2573	OTHER	polyamine oxidase
tr|A2QID8|A2QID8_ASPNC Catalytic activity: hydrolysis of terminal OS=Aspergillus niger (strain CBS 513.88 / FGSC A1513) GN=An04g03170 PE=3 SV=1	26	26	22	69.9	-33.8202	CAZY	glycosidase	GH1
tr|A2QPX1|A2QPX1_ASPNC Catalytic activity: D-glucono-1 OS=Aspergillus niger (strain CBS 513.88 / FGSC A1513) GN=An08g00490 PE=4 SV=1	26	26	26	104.7	-52.0972	OTHER	lactonohydrolase
tr|A2QSK3|A2QSK3_ASPNC Acid phosphatase aph, 3-phytase phyB-Aspergillus niger OS=Aspergillus niger (strain CBS 513.88 / FGSC A1513) GN=phyB PE=3 SV=1	26	26	25	59.4	-45.3273	OTHER	phytase
tr|A2QK82|A2QK82_ASPNC Pectinesterase OS=Aspergillus niger (strain CBS 513.88 / FGSC A1513) GN=An04g09690 PE=3 SV=1	25	25	25	58.6	-54.7085	ESTERASE	pectin methyl esterase
tr|A2QMJ7|A2QMJ7_ASPNC Catalytic activity: 6-hydroxy-D-nicotine oxidases convert OS=Aspergillus niger (strain CBS 513.88 / FGSC A1513) GN=An07g02360 PE=3 SV=1	25	25	25	71.6	-73.6301	UNKNOWN	hypothetical protein
tr|B3GQR2|B3GQR2_ASPNG Alpha-L-arabinofuranosidase E OS=Aspergillus niger PE=4 SV=1	25	25	24	38.6	-49.9474	CAZY	arabinofuranosidase	GH51
tr|A2QK83|A2QK83_ASPNC Contig An04c0360, complete genome. OS=Aspergillus niger (strain CBS 513.88 / FGSC A1513) GN=An04g09700 PE=3 SV=1	24	24	22	52.4	-48.0891	CAZY	polygalacturonase	GH28
tr|A2QS54|A2QS54_ASPNC Function: the 1 OS=Aspergillus niger (strain CBS 513.88 / FGSC A1513) GN=An08g08370 PE=3 SV=1	24	24	23	34.5	-37.3748	CAZY	alpha-mannosidase	GH92
tr|A2QHG0|A2QHG0_ASPNC Catalytic activity: 1 OS=Aspergillus niger (strain CBS 513.88 / FGSC A1513) GN=An03g06740 PE=3 SV=1	23	23	23	67.4	-51.6496	CAZY	exopolygalacturonase	GH28
tr|A2QTI6|A2QTI6_ASPNC Remark: in the literature OS=Aspergillus niger (strain CBS 513.88 / FGSC A1513) GN=An09g02240 PE=3 SV=1	23	23	19	59.6	-66.3073	CAZY	hexosaminidase	GH20
tr|A2QWT3|A2QWT3_ASPNC Contig An11c0240, complete genome. OS=Aspergillus niger (strain CBS 513.88 / FGSC A1513) GN=An11g06330 PE=3 SV=1	23	23	20	86.1	-83.2234	CAZY	galactosidase	GH27
tr|A2Q947|A2Q947_ASPNC Catalytic activity: hydrolysis of terminal OS=Aspergillus niger (strain CBS 513.88 / FGSC A1513) GN=An01g06620 PE=3 SV=1	22	22	20	42	-69.1405	CAZY	rhamnosidase	GH78
tr|A2QF50|A2QF50_ASPNC Similarity to hypothetical protein ID880 -Bradyrhizobium japonicum OS=Aspergillus niger (strain CBS 513.88 / FGSC A1513) GN=An02g13300 PE=3 SV=1	22	22	22	67.6	-42.8528	UNKNOWN	hypothetical protein
tr|A2QF78|A2QF78_ASPNC Function: an endochitinase the catalyzes hydrolysis of the 1 OS=Aspergillus niger (strain CBS 513.88 / FGSC A1513) GN=An02g13580 PE=3 SV=1	22	22	17	48.3	-41.4247	CAZY	chitinase	GH18	CBM18
tr|A2R2V6|A2R2V6_ASPNC Contig An14c0100, complete genome. OS=Aspergillus niger (strain CBS 513.88 / FGSC A1513) GN=An14g02100 PE=3 SV=1	22	22	22	47.7	-35.1586	OTHER	cell wall serine-threonine-rich galactomannoprotein
tr|A2QBP2|A2QBP2_ASPNC Catalytic activity: 6-Hydroxy-D-nicotine oxidases convert OS=Aspergillus niger (strain CBS 513.88 / FGSC A1513) GN=An02g00740 PE=3 SV=1	21	21	18	28.2	-35.5301	OTHER	FAD binding 4 superfamily
tr|A2QV29|A2QV29_ASPNC Contig An10c0050, complete genome. OS=Aspergillus niger (strain CBS 513.88 / FGSC A1513) GN=An10g00800 PE=3 SV=1	21	21	15	43	-56.5968	OTHER	purine nucleoside permease
tr|A2R397|A2R397_ASPNC Function: Dfg5 from S. cerevisiae is required for filamentous growth OS=Aspergillus niger (strain CBS 513.88 / FGSC A1513) GN=An14g03520 PE=3 SV=1	21	21	18	70.2	-44.0353	CAZY	alpha-mannanase	GH76
tr|A2Q7Q4|A2Q7Q4_ASPNC Catalytic activity: catalases convert 2 H(2)O(2) to O(2) + 2 H(2)O. OS=Aspergillus niger (strain CBS 513.88 / FGSC A1513) GN=An01g01550 PE=3 SV=1	20	5	20	100.5	-99.9641	OTHER	Catalase R
tr|A2QHD1|A2QHD1_ASPNC Contig An03c0200, complete genome. OS=Aspergillus niger (strain CBS 513.88 / FGSC A1513) GN=An03g06450 PE=3 SV=1	20	20	20	52.9	-40.5044	UNKNOWN	hypothetical protein
tr|A2QK49|A2QK49_ASPNC Contig An04c0330, complete genome. OS=Aspergillus niger (strain CBS 513.88 / FGSC A1513) GN=An04g09360 PE=3 SV=1	20	20	20	43.4	-23.1243	ESTERASE	carbohydrate esterase
tr|A2QMK5|A2QMK5_ASPNC Contig An07c0050, complete genome. OS=Aspergillus niger (strain CBS 513.88 / FGSC A1513) GN=An07g02440 PE=3 SV=1	20	20	18	49.5	-41.5428	ESTERASE	carboxyl esterase
tr|A2QT90|A2QT90_ASPNC Contig An09c0040, complete genome. OS=Aspergillus niger (strain CBS 513.88 / FGSC A1513) GN=An09g01240 PE=3 SV=1	20	20	19	122.9	-53.6923	LIPASE	lysophospholipase
tr|A2QWR0|A2QWR0_ASPNC Catalytic activity: Hydrolysis of terminal (Fragment) OS=Aspergillus niger (strain CBS 513.88 / FGSC A1513) GN=An11g06090 PE=3 SV=1	20	20	17	86.4	-54.4631	CAZY	glycosidase	GH3
tr|A2R797|A2R797_ASPNC Similarity to hypothetical protein BH0842 - Bacillus halodurans OS=Aspergillus niger (strain CBS 513.88 / FGSC A1513) GN=An16g02760 PE=3 SV=1	20	20	20	20.2	-20.4554	CAZY	fucosidase	GH95
tr|A2R906|A2R906_ASPNC Putative frameshift OS=Aspergillus niger (strain CBS 513.88 / FGSC A1513) GN=An16g09010 PE=3 SV=1	20	20	17	74.7	-43.2593	PROTEASE	peptidase S1
tr|A2RAY6|A2RAY6_ASPNC Remark: rhaA of A. aculeatus hydrolyzes alpha-1 OS=Aspergillus niger (strain CBS 513.88 / FGSC A1513) GN=An18g04800 PE=3 SV=1	20	20	20	29.5	-51.7711	CAZY	rhamnosidase	GH78
sp|O74706|EGLB_ASPNG Endo-beta-1,4-glucanase B OS=Aspergillus niger GN=eglB PE=1 SV=1	20	2	20	30	-22.4644	CAZY	endo beta 1,4 glucanase B	GH5
tr|A2QFR7|A2QFR7_ASPNC Contig An03c0020, complete genome OS=Aspergillus niger (strain CBS 513.88 / FGSC A1513) GN=An03g00500 PE=3 SV=1	18	18	14	68.5	-45.9903	CAZY	glycosidase	GH30
tr|A2QL34|A2QL34_ASPNC Function: 6-HDNO OS=Aspergillus niger (strain CBS 513.88 / FGSC A1513) GN=An05g02390 PE=3 SV=1	18	18	18	61.2	-73.5906	OTHER	FAD binding protein 4
tr|A2QQM7|A2QQM7_ASPNC Similarity to hypothetical protein CC0533 - Caulobacter crescentus OS=Aspergillus niger (strain CBS 513.88 / FGSC A1513) GN=An08g03060 PE=3 SV=1	18	18	17	87.6	-79.4808	CAZY	mannosidase	GH92
tr|A5AB87|A5AB87_ASPNC Remark: information regarding M. anisopliae 4MeS has not yet been published. OS=Aspergillus niger (strain CBS 513.88 / FGSC A1513) GN=An08g09420 PE=3 SV=1	18	18	18	47.8	-36.0034	OTHER	antigenic cell wall galactomannoprotein
tr|Q2EQQ2|Q2EQQ2_ASPNG Putative rhamnogalacturonase A OS=Aspergillus niger GN=rgxA PE=2 SV=1	18	18	18	51.7	-68.1168	CAZY	rhamnogalacturonase A	GH28
sp|P42256|ABNA_ASPNG Arabinan endo-1,5-alpha-L-arabinosidase A OS=Aspergillus niger GN=abnA PE=1 SV=1	17	17	16	20	-31.8345	CAZY	arabinan endo alpha 1,5 arabinosidase A	GH43
tr|A2QEM7|A2QEM7_ASPNC Putative uncharacterized protein OS=Aspergillus niger (strain CBS 513.88 / FGSC A1513) GN=An02g11620 PE=3 SV=1	17	17	17	69.1	-43.675	OTHER	cell wall protein
tr|A2QRV4|A2QRV4_ASPNC Phenotype: gas1 muntants show altered cell wall glucan levels OS=Aspergillus niger (strain CBS 513.88 / FGSC A1513) GN=An08g07350 PE=3 SV=1	17	17	17	45.4	-21.3777	CAZY	glucanosyltransglycosylase	GH72
tr|A2R1R0|A2R1R0_ASPNC Catalytic activity: an alpha-L-fucoside + H(2)O = an alcohol + L-fucose. OS=Aspergillus niger (strain CBS 513.88 / FGSC A1513) GN=An13g02110 PE=4 SV=1	17	17	17	34.3	-24.0561	CAZY	fucosidase	GH29
tr|A2RAR6|A2RAR6_ASPNC Contig An18c0140, complete genome. OS=Aspergillus niger (strain CBS 513.88 / FGSC A1513) GN=An18g04100 PE=3 SV=1	17	17	16	59.4	-35.2386	CAZY	glucan 1,3-beta-glucosidase	GH5
sp|P42254|ABFA_ASPNG Alpha-N-arabinofuranosidase A OS=Aspergillus niger GN=abfA PE=1 SV=1	16	16	14	45.3	-28.318	CAZY	alpha L arabinofuranosidase	GH51
tr|A2QA87|A2QA87_ASPNC Contig An01c0330, complete genome. OS=Aspergillus niger (strain CBS 513.88 / FGSC A1513) GN=An01g10580 PE=3 SV=1	16	16	16	52	-39.653	OTHER	ribonuclease T2
tr|A2R2I5|A2R2I5_ASPNC Catalytic activity: diacylglycerol + H2O = monoacylglycerol + a carboxylate. OS=Aspergillus niger (strain CBS 513.88 / FGSC A1513) GN=An14g00860 PE=3 SV=1	16	16	15	29.1	-33.8074	ESTERASE	carboxyl esterase
tr|A1XP58|A1XP58_ASPNG Xyloglucan-specific endo-beta-1,4-glucanase OS=Aspergillus niger GN=XEG12A PE=2 SV=1	14	14	14	67.7	-42.7826	CAZY	xyloglucan specific endo beta 1,4 glucanase	GH12
tr|A2QGH4|A2QGH4_ASPNC Contig An03c0110, complete genome. OS=Aspergillus niger (strain CBS 513.88 / FGSC A1513) GN=An03g03300 PE=3 SV=1	14	14	10	64	-33.7118	OTHER	N-acetyl glucosaminidase A
tr|A2QMP7|A2QMP7_ASPNC Function: Rax2 of S. cerevisiae functions as a marker OS=Aspergillus niger (strain CBS 513.88 / FGSC A1513) GN=An07g02870 PE=3 SV=1	14	14	14	25.4	-15.0448	OTHER	cellular morphogenesis protein Rax2
tr|A2R2N6|A2R2N6_ASPNC Similarity to hypothetical protein AAO75370.1 - Bacteroides thetaiotaomicron OS=Aspergillus niger (strain CBS 513.88 / FGSC A1513) GN=An14g01390 PE=3 SV=1	14	14	11	60.8	-30.848	UNKNOWN	hypothetical protein
tr|Q96VB6|Q96VB6_ASPOR Xylanase f3 OS=Aspergillus oryzae GN=xynF3 PE=2 SV=1	14	4	7	129.1	-30.5405	CAZY	xylanase F3	GH10
tr|A2QGR1|A2QGR1_ASPNC Similarity to cellulase #2 from patent US2003036176-A1 - Xanthomonas campestris OS=Aspergillus niger (strain CBS 513.88 / FGSC A1513) GN=An03g04190 PE=3 SV=1	13	13	13	76.4	-38.9773	UNKNOWN	putative cellulase
tr|A2QTH8|A2QTH8_ASPNC Rhamnogalacturonan acetyl esterase rgaeA-Aspergillus niger OS=Aspergillus niger (strain CBS 513.88 / FGSC A1513) GN=rgaeA PE=3 SV=1	13	13	13	52.2	-29.6451	ESTERASE	rhanogalacturonan acetyl esterase
tr|A2R140|A2R140_ASPNC Induction: mRNA of binA from A. nidulans was induced by bafilomycin OS=Aspergillus niger (strain CBS 513.88 / FGSC A1513) GN=An12g10830 PE=4 SV=1	13	13	8	27.6	-29.9739	OTHER	cupin 2 domain superfamily
tr|A2R2Q9|A2R2Q9_ASPNC Similarity to heparanase - Homo sapiens OS=Aspergillus niger (strain CBS 513.88 / FGSC A1513) GN=An14g01620 PE=3 SV=1	13	13	12	31.6	-24.0689	CAZY	glucuronidase	GH79
tr|A2R8Z3|A2R8Z3_ASPNC Catalytic activity: Triacylglycerol + H(2)O _=_ diacylglycerol + a fatty acid anion. OS=Aspergillus niger (strain CBS 513.88 / FGSC A1513) GN=An16g08870 PE=3 SV=1	13	13	13	50.3	-46.3759	ESTERASE	triacylglycerol lipase
tr|A2Q7F3|A2Q7F3_ASPNC Similarity to isoamyl alcohol oxidase mreA - Aspergillus oryzae OS=Aspergillus niger (strain CBS 513.88 / FGSC A1513) GN=An01g00490 PE=3 SV=1	12	12	12	59.2	-26.4698	OTHER	restculine oxidase FAD binding protein 4
tr|A2QAI8|A2QAI8_ASPNC Catalytic activity: endohydrolysis of 1 OS=Aspergillus niger (strain CBS 513.88 / FGSC A1513) GN=An01g11670 PE=3 SV=1	12	12	9	43.3	-32.779	CAZY	cellulase/mannanase	GH5	CBM1
tr|A2QBL4|A2QBL4_ASPNC Putative sequencing error OS=Aspergillus niger (strain CBS 513.88 / FGSC A1513) GN=An02g00460 PE=3 SV=1	12	12	12	90.9	-54.1528	OXIDASE	glucooligosaccharide oxidase
tr|A2QFE9|A2QFE9_ASPNC Contig An02c0460, complete genome. OS=Aspergillus niger (strain CBS 513.88 / FGSC A1513) GN=An02g14290 PE=3 SV=1	12	12	12	20.6	-18.0336	OTHER	carboxyl esterase
tr|A2QHE2|A2QHE2_ASPNC Contig An03c0200, complete genome. OS=Aspergillus niger (strain CBS 513.88 / FGSC A1513) GN=An03g06560 PE=3 SV=1	12	12	10	61.3	-30.3406	OTHER	choline esterase
tr|A2QHE9|A2QHE9_ASPNC Contig An03c0200, complete genome. OS=Aspergillus niger (strain CBS 513.88 / FGSC A1513) GN=An03g06630 PE=3 SV=1	12	12	11	65.7	-33.5483	ESTERASE	hypothetical protein
tr|A2QLY7|A2QLY7_ASPNC Putative uncharacterized protein OS=Aspergillus niger (strain CBS 513.88 / FGSC A1513) GN=An07g00170 PE=3 SV=1	12	12	11	54.5	-32.7327	UNKNOWN	hypothetical protein
tr|A2QUZ1|A2QUZ1_ASPNC Contig An10c0020, complete genome. OS=Aspergillus niger (strain CBS 513.88 / FGSC A1513) GN=An10g00400 PE=3 SV=1	12	12	12	71.8	-37.2478	CAZY	glucanosyltransglycosylase	GH72
tr|A2QWT2|A2QWT2_ASPNC Function: rhamnogalacturonases allow A. niger to use plant pectins as carbon source. OS=Aspergillus niger (strain CBS 513.88 / FGSC A1513) GN=An11g06320 PE=3 SV=1	12	12	10	61	-45.9964	CAZY	polygalacturonase	GH28
tr|A2QZP6|A2QZP6_ASPNC Catalytic activity: RhaA is able to hydrolyze alpha-1 OS=Aspergillus niger (strain CBS 513.88 / FGSC A1513) GN=An12g05700 PE=3 SV=1	12	12	12	59.8	-37.6719	CAZY	rhamnosidase	GH78
tr|A2R120|A2R120_ASPNC Contig An12c0380, complete genome. OS=Aspergillus niger (strain CBS 513.88 / FGSC A1513) GN=An12g10630 PE=3 SV=1	12	12	12	48.3	-38.5627	OTHER	acid phosphatase
tr|A2R2S3|A2R2S3_ASPNC Contig An14c0080, complete genome. OS=Aspergillus niger (strain CBS 513.88 / FGSC A1513) GN=An14g01770 PE=3 SV=1	12	1	10	47.6	-22.2502	CAZY	glycosidase	GH3
tr|A2R2S5|A2R2S5_ASPNC Putative uncharacterized protein OS=Aspergillus niger (strain CBS 513.88 / FGSC A1513) GN=An14g01790 PE=4 SV=1	12	12	12	89.6	-23.4712	UNKNOWN	hypothetical protein
tr|A2QF38|A2QF38_ASPNC Contig An02c0440, complete genome. OS=Aspergillus niger (strain CBS 513.88 / FGSC A1513) GN=An02g13180 PE=4 SV=1	11	11	11	50.9	-39.6576	CAZY	glucanase	GH55
tr|A2R1H6|A2R1H6_ASPNC Similarity to 1 OS=Aspergillus niger (strain CBS 513.88 / FGSC A1513) GN=An13g01260 PE=3 SV=1	11	11	11	26.1	-25.2465	CAZY	alpha 1-2 mannosidase putative	GH92
tr|A2R1R1|A2R1R1_ASPNC Remark: C-terminally truncated due to contig border. (Fragment) OS=Aspergillus niger (strain CBS 513.88 / FGSC A1513) GN=An13g02120 PE=3 SV=1	11	11	9	75.1	-44.0011	UNKNOWN	hypothetical protein
tr|A2R1R2|A2R1R2_ASPNC Contig An13c0070, complete genome. OS=Aspergillus niger (strain CBS 513.88 / FGSC A1513) GN=An13g02130 PE=3 SV=1	11	11	11	100.9	-26.2376	PROTEASE	endopeptidase
tr|A2R2V3|A2R2V3_ASPNC Contig An14c0100, complete genome. OS=Aspergillus niger (strain CBS 513.88 / FGSC A1513) GN=An14g02070 PE=3 SV=1	11	11	9	80.8	-53.7056	UNKNOWN	hypothetical protein
tr|A2R312|A2R312_ASPNC Contig An14c0110, complete genome. OS=Aspergillus niger (strain CBS 513.88 / FGSC A1513) GN=An14g02660 PE=3 SV=1	11	11	11	33.2	-14.0583	OTHER	NPP1 domain protein
tr|A2R3G8|A2R3G8_ASPNC Contig An14c0140, complete genome OS=Aspergillus niger (strain CBS 513.88 / FGSC A1513) GN=An14g04240 PE=4 SV=1	11	11	11	42.8	-38.0742	CAZY	alpha-mannosidase	GH92
tr|A5ABC8|A5ABC8_ASPNC Catalytic activity: acid phosphatases also catalyse transphosphorylations. OS=Aspergillus niger (strain CBS 513.88 / FGSC A1513) GN=An08g09850 PE=3 SV=1	11	11	11	51.5	-14.4025	OTHER	acid phosphatase
tr|Q27UB0|Q27UB0_ASPNG Putative exo-polygalacturonase C OS=Aspergillus niger GN=pgxC PE=4 SV=1	11	11	11	47.7	-12.5784	CAZY	exo-polygalacturonase	GH28
tr|A2Q7C7|A2Q7C7_ASPNC Similarity to hypothetical protein AAO27753.1 - Fusarium sporotrichioides OS=Aspergillus niger (strain CBS 513.88 / FGSC A1513) GN=An01g00210 PE=3 SV=1	10	10	10	57.3	-21.5021	UNKNOWN	hypothetical protein
tr|A2QZ72|A2QZ72_ASPNC Putative frameshift OS=Aspergillus niger (strain CBS 513.88 / FGSC A1513) GN=An12g03860 PE=3 SV=1	10	10	10	58.2	-35.6859	ESTERASE	carboxyl esterase
tr|A2R613|A2R613_ASPNC Contig An15c0200, complete genome. (Fragment) OS=Aspergillus niger (strain CBS 513.88 / FGSC A1513) GN=An15g06280 PE=4 SV=1	10	10	9	40.1	-20.8492	PROTEASE	endopeptidase
tr|A1YWA7|A1YWA7_ASPNG PEPAd OS=Aspergillus niger GN=pepAd PE=4 SV=1	9	9	9	39.4	-18.5612	PROTEASE	endopeptidase
tr|A2QAP2|A2QAP2_ASPNC Similarity to hypothetical protein CAC28784.2 - Neurospora crassa OS=Aspergillus niger (strain CBS 513.88 / FGSC A1513) GN=An01g12240 PE=3 SV=1	9	9	8	50.7	-21.4489	UNKNOWN	hypothetical protein
tr|A2QQH9|A2QQH9_ASPNC Contig An08c0100, complete genome OS=Aspergillus niger (strain CBS 513.88 / FGSC A1513) GN=An08g02590 PE=3 SV=1	9	9	9	27	-11.706	OTHER	GPI anchored protein putative
tr|A2QTY0|A2QTY0_ASPNC Similarity to hypothetical protein Ta0309 - Thermoplasma acidophilum OS=Aspergillus niger (strain CBS 513.88 / FGSC A1513) GN=An09g03650 PE=3 SV=1	9	9	9	23.5	-17.5997	UNKNOWN	hypothetical protein
tr|A2QG29|A2QG29_ASPNC Function: APE3 of S. cerevisiae is a metallo OS=Aspergillus niger (strain CBS 513.88 / FGSC A1513) GN=An03g01660 PE=3 SV=1	8	8	8	49.2	-12.1196	PROTEASE	aminopeptidase
tr|A2QJI1|A2QJI1_ASPNC Similarity to hypothetical protein MLD14.3 -Arabidopsis thaliana OS=Aspergillus niger (strain CBS 513.88 / FGSC A1513) GN=An04g07160 PE=3 SV=1	8	8	8	41.1	-25.8123	UNKNOWN	hypothetical protein
tr|A2QQ40|A2QQ40_ASPNC Similarity to hypothetical protein SC4G1.04c - Streptomyces coelicolor OS=Aspergillus niger (strain CBS 513.88 / FGSC A1513) GN=An08g01180 PE=3 SV=1	8	8	7	36	-17.5923	UNKNOWN	hypothetical protein
tr|A2QR94|A2QR94_ASPNC Similarity to hypothetical endoglucanase IV - Trichoderma reesei OS=Aspergillus niger (strain CBS 513.88 / FGSC A1513) GN=An08g05230 PE=3 SV=1	8	8	8	50.6	-39.4793	CAZY	endo-glucanase 4 putative	GH61
tr|A2QWQ9|A2QWQ9_ASPNC Catalytic activity: beta-glucosidases hydrolyse terminal (Fragment) OS=Aspergillus niger (strain CBS 513.88 / FGSC A1513) GN=An11g06080 PE=4 SV=1	8	8	8	59.2	-24.0299	CAZY	glycosidase	GH3
tr|A2R0N1|A2R0N1_ASPNC Putative uncharacterized protein OS=Aspergillus niger (strain CBS 513.88 / FGSC A1513) GN=An12g09180 PE=3 SV=1	8	8	8	40.5	-18.5732	UNKNOWN	hypothetical protein
tr|A2R313|A2R313_ASPNC Contig An14c0110, complete genome. OS=Aspergillus niger (strain CBS 513.88 / FGSC A1513) GN=An14g02670 PE=3 SV=1	8	8	5	34.9	-31.1107	CAZY	cellulase/oxidase	GH61	CBM1
tr|A5AAE0|A5AAE0_ASPNC Putative uncharacterized protein OS=Aspergillus niger (strain CBS 513.88 / FGSC A1513) GN=An02g10340 PE=3 SV=1	8	8	8	70.4	-35.3362	UNKNOWN	hypothetical protein
tr|A2QBA2|A2QBA2_ASPNC Contig An01c0470, complete genome. OS=Aspergillus niger (strain CBS 513.88 / FGSC A1513) GN=An01g14520 PE=3 SV=1	7	7	7	39.5	-27.6568	OXIDASE	gluco-oligosaccharide oxidase
tr|A2QC75|A2QC75_ASPNC Catalytic activity: an acetic ester + H(2)O _=_ an alcohol + acetate. OS=Aspergillus niger (strain CBS 513.88 / FGSC A1513) GN=An02g02540 PE=3 SV=1	7	7	6	40.4	-25.4671	ESTERASE	acetyl esterase
tr|A2QG68|A2QG68_ASPNC Catalytic activity: OS=Aspergillus niger (strain CBS 513.88 / FGSC A1513) GN=An03g02080 PE=3 SV=1	7	7	7	38	-13.0888	CAZY	rhamnogalacturonan alpha L rhamnopyranohydrolase	GH28
tr|A2QQW0|A2QQW0_ASPNC Superoxide dismutase [Cu-Zn] OS=Aspergillus niger (strain CBS 513.88 / FGSC A1513) GN=An08g03890 PE=3 SV=1	7	7	7	53	-30.8613	OXIDASE	superoxide dismutase
tr|A2QV46|A2QV46_ASPNC Similarity to a part of the A. oryzae EST from patent WO200056762-A2. OS=Aspergillus niger (strain CBS 513.88 / FGSC A1513) GN=An10g00970 PE=3 SV=1	7	7	6	21.4	-11.7291	UNKNOWN	hypothetical protein
tr|A2R3G4|A2R3G4_ASPNC Rhamnogalacturonase rhgB-Aspergillus niger OS=Aspergillus niger (strain CBS 513.88 / FGSC A1513) GN=rhgB PE=3 SV=1	7	7	7	36.1	-17.6241	CAZY	polygalacturonase	GH28
sp|O42809|PGLRE_ASPNG Endopolygalacturonase E OS=Aspergillus niger GN=pgaE PE=1 SV=1	7	6	7	49.5	-15.6188	CAZY	polygalacturonase	GH28
sp|Q12554|PGLR3_ASPNG Polygalacturonase-3 OS=Aspergillus niger GN=pgaC PE=3 SV=1	6	5	6	22.6	-17.8474	CAZY	endo-polygalacturonase	GH28
tr|A2Q7P2|A2Q7P2_ASPNC Function: S. lavendulae mcrA protects this microorganism from its own antibiotic OS=Aspergillus niger (strain CBS 513.88 / FGSC A1513) GN=An01g01430 PE=3 SV=1	6	6	6	57.8	-10.3733	OTHER	FAD binding 4 superfamily
tr|A2QH44|A2QH44_ASPNC Catalytic activity: endohydrolysis of 1 OS=Aspergillus niger (strain CBS 513.88 / FGSC A1513) GN=An03g05530 PE=3 SV=1	6	6	6	26.9	-17.5116	CAZY	endoglucanase	GH12
tr|A2QIG7|A2QIG7_ASPNC Phytase phyA-Aspergillus niger OS=Aspergillus niger (strain CBS 513.88 / FGSC A1513) GN=phyA PE=3 SV=1	6	6	6	56.7	-22.4151	OTHER	phytase
tr|A2QSK6|A2QSK6_ASPNC Beta-fructofuranosidase suc1-Aspergillus niger OS=Aspergillus niger (strain CBS 513.88 / FGSC A1513) GN=suc1 PE=3 SV=1	6	6	6	50.9	-8.49502	CAZY	invertase	GH32
tr|A2R6F9|A2R6F9_ASPNC Similarity to of alpha-amylase A - Aspergillus niger OS=Aspergillus niger (strain CBS 513.88 / FGSC A1513) GN=An15g07800 PE=3 SV=1	6	6	6	63.5	-19.9879	CAZY	4-alpha glucanotransferase	GH13
tr|A5AB21|A5AB21_ASPNC Carboxypeptidase Y cpy from patent WO9609397-A1-Aspergillus niger OS=Aspergillus niger (strain CBS 513.88 / FGSC A1513) GN=cpy PE=3 SV=1	6	6	6	61.3	-22.8662	PROTEASE	carboxypeptidase Y
sp|Q9UUZ4|AGALC_ASPNG Alpha-galactosidase C OS=Aspergillus niger GN=aglC PE=1 SV=1	5	5	5	62	-12.2078	CAZY	alpha galactosidase C	GH36
tr|A2QD34|A2QD34_ASPNC Similarity to hypothetical protein EAA62513.1 - Aspergillus nidulans OS=Aspergillus niger (strain CBS 513.88 / FGSC A1513) GN=An02g05680 PE=3 SV=1	5	5	4	28.9	-10.6293	UNKNOWN	hypothetical protein
tr|A2QLC7|A2QLC7_ASPNC Contig An06c0030, complete genome. OS=Aspergillus niger (strain CBS 513.88 / FGSC A1513) GN=An06g00720 PE=3 SV=1	5	5	5	81.7	-20.183	UNKNOWN	hypothetical protein
tr|A2QUK1|A2QUK1_ASPNC Function: chit33 of T. harzianum random hydrolysis N-acetyl-beta-D-glucosaminide 1 OS=Aspergillus niger (strain CBS 513.88 / FGSC A1513) GN=An09g05920 PE=3 SV=1	5	5	5	38	-12.835	CAZY	chitinase	GH18
tr|A2QVS1|A2QVS1_ASPNC Similarity to hypothetical secreted protein SCF41.31c - Streptomyces coelicolor OS=Aspergillus niger (strain CBS 513.88 / FGSC A1513) GN=An11g02440 PE=3 SV=1	5	5	5	29.6	-16.6521	UNKNOWN	hypothetical protein
tr|A2R060|A2R060_ASPNC Catalytic activity: ((1)) OS=Aspergillus niger (strain CBS 513.88 / FGSC A1513) GN=An12g07500 PE=3 SV=1	5	5	5	107.6	-18.7498	CAZY	endo-polygalacturonase	GH28
tr|A2R2H9|A2R2H9_ASPNC Similarity: the similarities are due to repetetive sequences. OS=Aspergillus niger (strain CBS 513.88 / FGSC A1513) GN=An14g00800 PE=3 SV=1	5	5	5	47.2	-14.5099	OTHER	related to mucin hydrolysis
tr|A2R2Q2|A2R2Q2_ASPNC Catalytic activity: acid phosphatases also catalyze transphosphorylations. OS=Aspergillus niger (strain CBS 513.88 / FGSC A1513) GN=An14g01550 PE=3 SV=1	5	5	5	96.4	-8.29499	OTHER	acid phosphatase
tr|A2R6D1|A2R6D1_ASPNC Similarity to hypothetical protein mlr2143 -Mesorhizobium loti OS=Aspergillus niger (strain CBS 513.88 / FGSC A1513) GN=An15g07520 PE=3 SV=1	5	5	5	46.3	-19.4042	OTHER	phosphoglycerate mutase family
sp|P26213|PGLR1_ASPNG Polygalacturonase-1 OS=Aspergillus niger GN=pgaA PE=1 SV=1	4	3	4	19.2	-16.8219	CAZY	endo-polygalacturonase	GH28
tr|A2Q950|A2Q950_ASPNC Similarity to hypothetical protein PA4204 - Pseudomonas aeruginosa OS=Aspergillus niger (strain CBS 513.88 / FGSC A1513) GN=An01g06650 PE=3 SV=1	4	4	4	32	-9.96352	UNKNOWN	hypothetical protein
tr|A2QKT4|A2QKT4_ASPNC Function: man1 plays a role in fructose and mannose metabolism. OS=Aspergillus niger (strain CBS 513.88 / FGSC A1513) GN=An05g01320 PE=3 SV=1	4	4	4	42	-11.8204	CAZY	beta mannanase	GH5
tr|A2QN56|A2QN56_ASPNC Contig An07c0100, complete genome. OS=Aspergillus niger (strain CBS 513.88 / FGSC A1513) GN=An07g04470 PE=3 SV=1	4	4	4	41.1	-8.16494	ESTERASE	chlorogenic acid esterase
tr|A2QQS9|A2QQS9_ASPNC Function: BGT1 from A. fumigatus introduces intrachain 1 OS=Aspergillus niger (strain CBS 513.88 / FGSC A1513) GN=An08g03580 PE=3 SV=1	4	4	4	55	-13.4111	CAZY	glucanase	GH17
tr|A2R0P4|A2R0P4_ASPNC Function: Bacillus subtilis PNB carboxy-esterase OS=Aspergillus niger (strain CBS 513.88 / FGSC A1513) GN=An12g09310 PE=3 SV=1	4	4	4	75.8	-16.9173	ESTERASE	choline eserase (carboxy esterase)
tr|A2RB93|A2RB93_ASPNC Catalytic activity: arabinogalactan endo-1 OS=Aspergillus niger (strain CBS 513.88 / FGSC A1513) GN=An18g05940 PE=3 SV=1	4	4	4	38.6	-14.3098	CAZY	galactanase	GH53
tr|Q00070|Q00070_ASPNG Pepsinogen OS=Aspergillus niger GN=pepE PE=3 SV=1	4	4	4	43.3	-11.0967	OTHER	hypothetical protein	GT31
tr|A2Q7N1|A2Q7N1_ASPNC Contig An01c0070, complete genome. OS=Aspergillus niger (strain CBS 513.88 / FGSC A1513) GN=An01g01320 PE=3 SV=1	3	3	3	32.5	-17.6563	CAZY	galactosidase	GH27
tr|A2Q8J2|A2Q8J2_ASPNC Similarity: strong similarity to A. niger EST EMBLEST:BE760850. OS=Aspergillus niger (strain CBS 513.88 / FGSC A1513) GN=An01g04530 PE=3 SV=1	3	3	3	42.5	-19.6717	UNKNOWN	hypothetical protein
tr|A2QM15|A2QM15_ASPNC Catalytic activity: beta-D-glucose + O2 = D-glucono-1 OS=Aspergillus niger (strain CBS 513.88 / FGSC A1513) GN=An07g00450 PE=3 SV=1	3	3	3	40.5	-18.0802	OXIDASE	glucose oxidase
tr|A2QR35|A2QR35_ASPNC Putative uncharacterized protein OS=Aspergillus niger (strain CBS 513.88 / FGSC A1513) GN=An08g04630 PE=3 SV=1	3	3	3	43.2	-13.193	UNKNOWN	hypothetical protein
tr|A2QTR2|A2QTR2_ASPNC Catalytic activity: 2 catechol + O(2) = 2 1 OS=Aspergillus niger (strain CBS 513.88 / FGSC A1513) GN=An09g02980 PE=3 SV=1	3	3	3	64.1	-14.7886	OTHER	tyrosinase central domain protein
tr|A2QTU0|A2QTU0_ASPNC Endo-polygalacturonase D pgaD-Aspergillus niger OS=Aspergillus niger (strain CBS 513.88 / FGSC A1513) GN=pgaD PE=3 SV=1	3	3	3	50.7	-9.60206	CAZY	polygalacturonase	GH28
tr|A2QYE5|A2QYE5_ASPNC Rhamnogalacturonase rhgA-Aspergillus niger OS=Aspergillus niger (strain CBS 513.88 / FGSC A1513) GN=rhgA PE=3 SV=1	3	3	3	46.8	-14.8109	CAZY	rhanogalacturonase	GH28
tr|A2R0K1|A2R0K1_ASPNC Similarity to hypothetical protein EAA72664.1 - Gibberella zeae OS=Aspergillus niger (strain CBS 513.88 / FGSC A1513) GN=An12g08890 PE=3 SV=1	3	3	3	33.8	-17.1285	UNKNOWN	hypothetical protein
tr|A2R6E9|A2R6E9_ASPNC Contig An15c0250, complete genome. OS=Aspergillus niger (strain CBS 513.88 / FGSC A1513) GN=An15g07700 PE=3 SV=1	3	3	3	27.8	-12.9252	PROTEASE	peptidase
tr|A2R8F8|A2R8F8_ASPNC Endo-polygalacturonase A pgaA-Aspergillus niger [putative frameshift] OS=Aspergillus niger (strain CBS 513.88 / FGSC A1513) GN=pgaA PE=3 SV=1	3	3	3	38.6	-8.59697	CAZY	polygalacturonase	GH28
tr|A2QQ32|A2QQ32_ASPNC Catalytic activity: glucan 1 OS=Aspergillus niger (strain CBS 513.88 / FGSC A1513) GN=An08g01100 PE=3 SV=1	2	2	2	21.1	-9.35556	CAZY	cellulase/mannanase	GH5
tr|A2R4J3|A2R4J3_ASPNC Putative uncharacterized protein OS=Aspergillus niger (strain CBS 513.88 / FGSC A1513) GN=An15g00620 PE=4 SV=1	2	2	2	43	-8.87943	OTHER	hypothetical protein

## Sheet: A_nidulans
Description	Number of peptides leading to identification	Number of specific peptides	Peptide diversity	Theoritical molecular weight of proteins	log(E-value)	enzyme class	Activity	CAZy family	CBM family
tr|Q92222|Q92222_EMENI Chitinase OS=Emericella nidulans GN=chiB PE=3 SV=3	102	102	84	44.1	-252.49	CAZY	chitinase B	GH18
tr|Q5BCU2|Q5BCU2_EMENI Putative uncharacterized protein OS=Emericella nidulans GN=AN1638.2 PE=4 SV=1	50	50	49	97.8	-119.677	PROTEASE	peptidase
tr|Q5BG58|Q5BG58_EMENI Putative uncharacterized protein OS=Emericella nidulans GN=AN0472.2 PE=4 SV=1	45	45	44	100.9	-124.67	CAZY	endo 1,3 beta glucanase putative	GH81
tr|Q5B3Q5|Q5B3Q5_EMENI Putative uncharacterized protein OS=Emericella nidulans GN=AN4825.2 PE=4 SV=1	43	43	43	96.4	-129.993	CAZY	glucanase	GH55
tr|Q5BDW7|Q5BDW7_EMENI Adenosylhomocysteinase OS=Emericella nidulans GN=AN1263.2 PE=3 SV=1	40	40	40	48.7	-43.1453	PROTEASE	S-adenosyl-L-homocysteine hydrolase
sp|Q00177|XYNC_EMENI Endo-1,4-beta-xylanase C OS=Emericella nidulans GN=xlnC PE=1 SV=1	34	34	27	132.5	-72.138	CAZY	endo-1,4-beta-xylanase C	GH10
tr|Q5B368|Q5B368_EMENI Putative uncharacterized protein OS=Emericella nidulans GN=AN5012.2 PE=3 SV=1	34	34	32	35.3	-124.453	CAZY	exo-inulinase InuD	GH32
tr|Q5AVM3|Q5AVM3_EMENI Putative uncharacterized protein OS=Emericella nidulans GN=AN7657.2 PE=4 SV=1	33	33	33	48.8	-72.3626	CAZY	1,3-beta-glucanosyltransferase Gel1	GH72
sp|Q5AUT0|EGLC_EMENI Probable glucan endo-1,3-beta-glucosidase eglC OS=Emericella nidulans GN=eglC PE=1 SV=1	32	32	32	50.3	-66.893	CAZY	endo-1,3-beta-glucosidase eglC	GH17
tr|Q5AX63|Q5AX63_EMENI Putative uncharacterized protein OS=Emericella nidulans GN=AN7117.2 PE=4 SV=1	32	32	32	46.6	-54.0977	CAZY	xylosidase	GH39
tr|Q5BBM0|Q5BBM0_EMENI Putative uncharacterized protein OS=Emericella nidulans GN=AN2060.2 PE=4 SV=1	29	29	28	42.5	-38.9813	CAZY	exo arabinanase	GH93
tr|Q5AX21|Q5AX21_EMENI Putative uncharacterized protein OS=Emericella nidulans GN=AN7159.2 PE=4 SV=1	28	28	28	70.4	-54.6894	PROTEASE	tripeptidyl-peptidase
sp|P55332|XYNA_EMENI Endo-1,4-beta-xylanase A OS=Emericella nidulans GN=xlnA PE=1 SV=1	25	25	23	39.2	-50.6309	CAZY	xylanase 1	GH11
sp|Q5BA61|PELB_EMENI Pectin lyase B OS=Emericella nidulans GN=pelB PE=2 SV=1	25	25	23	24	-117.706	CAZY	pectin lyase	PL1
tr|Q5AWY7|Q5AWY7_EMENI Putative uncharacterized protein OS=Emericella nidulans GN=AN7193.2 PE=4 SV=1	20	20	20	61.6	-58.7446	OXIDASE	xylose reductase
tr|Q5BDF4|Q5BDF4_EMENI Putative uncharacterized protein OS=Emericella nidulans GN=AN1426.2 PE=4 SV=1	20	20	20	37.2	-35.6237	PROTEASE	carboxypeptidase
sp|Q5AUM3|ABNC_EMENI Arabinan endo-1,5-alpha-L-arabinosidase C OS=Emericella nidulans GN=abnC PE=2 SV=1	17	17	17	34.3	-36.0327	CAZY	endo 1,5 arabinosidase	GH43
tr|Q5BAP7|Q5BAP7_EMENI Putative uncharacterized protein OS=Emericella nidulans GN=AN2383.2 PE=4 SV=1	17	17	17	56.6	-60.5901	UNKNOWN	hypothetical protein
tr|Q5BGU2|Q5BGU2_EMENI Putative uncharacterized protein OS=Emericella nidulans GN=AN0238.2 PE=4 SV=1	16	16	14	89.7	-48.252	PROTEASE	protease
tr|Q5B647|Q5B647_EMENI Putative uncharacterized protein OS=Emericella nidulans GN=AN3983.2 PE=4 SV=1	14	14	14	26.1	-32.7165	UNKNOWN	hypothetical protein
sp|P18819|DHE4_EMENI NADP-specific glutamate dehydrogenase OS=Emericella nidulans GN=gdhA PE=3 SV=2	13	13	13	49.5	-39.0904	OTHER	glutamate dehydrogenase
tr|Q5AYB3|Q5AYB3_EMENI Malate dehydrogenase OS=Emericella nidulans GN=AN6717.2 PE=3 SV=1	13	13	13	37.6	-67.9723	OTHER	malate dehydrogenase
tr|Q5B3M0|Q5B3M0_EMENI Putative uncharacterized protein OS=Emericella nidulans GN=AN4860.2 PE=3 SV=1	12	12	12	35.4	-23.1916	ESTERASE	pectin methyl esterase	CE8
tr|Q5B3S1|Q5B3S1_EMENI Putative uncharacterized protein OS=Emericella nidulans GN=AN4809.2 PE=4 SV=1	12	12	11	42	-26.9117	OTHER	glutaminase A
tr|Q5BB43|Q5BB43_EMENI Putative uncharacterized protein OS=Emericella nidulans GN=AN2237.2 PE=4 SV=1	12	12	11	73.6	-33.53	PROTEASE	carboxypeptidase
tr|Q5BGU0|Q5BGU0_EMENI Transaldolase OS=Emericella nidulans GN=AN0240.2 PE=3 SV=1	12	12	12	67.5	-46.2972	OTHER	transaldolase
tr|Q5B7P8|Q5B7P8_EMENI Putative uncharacterized protein OS=Emericella nidulans GN=AN3432.2 PE=4 SV=1	11	11	11	37.1	-31.7124	OTHER	UDP-glucose 4 epimerase
tr|Q5B2B9|Q5B2B9_EMENI Putative uncharacterized protein OS=Emericella nidulans GN=AN5311.2 PE=4 SV=1	10	10	10	42.3	-8.80835	OTHER	tyrosinase putative
tr|Q5BE75|Q5BE75_EMENI Putative uncharacterized protein OS=Emericella nidulans GN=AN1155.2 PE=3 SV=1	10	10	9	54.7	-50.8806	CAZY	beta-transglucosylase putative	GH17
tr|Q5AZ98|Q5AZ98_EMENI Putative uncharacterized protein OS=Emericella nidulans GN=AN6382.2 PE=4 SV=1	9	9	8	68.9	-16.9444	LIPASE	phospholipase putative
sp|Q5B2G3|FAEC_EMENI Feruloyl esterase C OS=Emericella nidulans GN=faeC PE=1 SV=1	8	8	8	95.2	-9.89193	ESTERASE	feruloyl esterase C	CE1
tr|Q5ASR6|Q5ASR6_EMENI Putative uncharacterized protein OS=Emericella nidulans GN=AN8664.2 PE=4 SV=1	8	8	8	27.9	-37.617	OTHER	dienelactone hydrolase family protein
tr|Q5BCJ5|Q5BCJ5_EMENI Putative uncharacterized protein OS=Emericella nidulans GN=AN1735.2 PE=4 SV=1	8	8	8	28.4	-25.3214	OTHER	6-phosphogluconate dehydrogenase
tr|Q5AQP7|Q5AQP7_EMENI Putative uncharacterized protein OS=Emericella nidulans GN=AN9383.2 PE=4 SV=1	7	7	7	42.8	-25.6556	CAZY	unsaturated rhamnogalacturonan hydrolase	GH105
tr|Q5AWC9|Q5AWC9_EMENI Putative uncharacterized protein OS=Emericella nidulans GN=AN7401.2 PE=4 SV=1	7	7	7	37.6	-42.8797	CAZY	endo beta-1,4-xylanase	GH10	CBM1
tr|Q5AWZ3|Q5AWZ3_EMENI Putative uncharacterized protein OS=Emericella nidulans GN=AN7187.2 PE=4 SV=1	7	7	7	29.7	-16.2365	OTHER	FAD dependent oxidoreductase
tr|Q5AYU5|Q5AYU5_EMENI Putative uncharacterized protein OS=Emericella nidulans GN=AN6535.2 PE=4 SV=1	7	7	7	23	-22.7179	UNKNOWN	hypothetical protein
tr|Q5BDR0|Q5BDR0_EMENI Putative uncharacterized protein OS=Emericella nidulans GN=AN1320.2 PE=4 SV=1	7	7	7	26.3	-23.1378	UNKNOWN	hypothetical protein
tr|Q96WX8|Q96WX8_EMENI Prolidase OS=Emericella nidulans GN=pepP PE=4 SV=1	7	7	7	55.2	-21.7276	PROTEASE	prolidase (peptidase)
sp|Q8TFN0|NDK_EMENI Nucleoside diphosphate kinase OS=Emericella nidulans GN=swoH PE=3 SV=1	6	6	6	16.8	-14.1756	OTHER	Nucleoside diphosphate kinase
tr|Q5AWC8|Q5AWC8_EMENI Putative uncharacterized protein OS=Emericella nidulans GN=AN7402.2 PE=4 SV=1	6	6	6	70.5	-45.5869	CAZY	glucoamylase	GH15	CBM20
sp|Q5B430|BTGC_EMENI Glucan endo-1,3-beta-glucosidase btgC OS=Emericella nidulans GN=btgC PE=2 SV=1	5	5	5	68.8	-11.5683	CAZY	Glucan endo-1,3-beta-glucosidase	GH17
tr|Q5B7X9|Q5B7X9_EMENI Putative uncharacterized protein OS=Emericella nidulans GN=AN3351.2 PE=4 SV=1	5	5	5	63.1	-21.0185	OTHER	FAD binding domain containing protein
tr|Q5BGD7|Q5BGD7_EMENI Putative uncharacterized protein OS=Emericella nidulans GN=AN0393.2 PE=4 SV=1	5	5	5	51.7	-18.4338	CAZY	putative endo-mannanase	GH76
sp|P20359|ACTG_EMENI Actin, gamma OS=Emericella nidulans GN=acnA PE=3 SV=2	4	4	4	41.5	-15.6615	OTHER	actin
sp|Q5AX45|RGLA_EMENI Rhamnogalacturonate lyase A OS=Emericella nidulans GN=rglA PE=2 SV=1	4	4	4	56.3	-12.4647	CAZY	rhamnogalacturonan lyase	PL4
tr|Q5B8L8|Q5B8L8_EMENI Putative uncharacterized protein OS=Emericella nidulans GN=AN3112.2 PE=4 SV=1	4	4	4	59.3	-20.1082	OTHER	UDP-galactopyranose mutase
sp|Q5AUX2|AXHA2_EMENI Alpha-L-arabinofuranosidase axhA-2 OS=Emericella nidulans GN=axhA-2 PE=1 SV=1	3	3	3	41	-17.9925	CAZY	alpha arabinofuranosidase	GH62
sp|Q5B4E7|PPID_EMENI Peptidyl-prolyl cis-trans isomerase D OS=Emericella nidulans GN=cpr6 PE=3 SV=1	3	3	3	42.1	-13.502	OTHER	Peptidyl-prolyl cis-trans isomerase
tr|Q00208|Q00208_EMENI Alkaline protease OS=Emericella nidulans GN=prtA PE=4 SV=1	3	3	3	35.5	-17.1872	PROTEASE	alkaline protease
tr|Q5ASJ5|Q5ASJ5_EMENI Putative uncharacterized protein OS=Emericella nidulans GN=AN8735.2 PE=4 SV=1	3	3	3	70.5	-23.0799	OTHER	Putative transcription factor
tr|Q5ATW5|Q5ATW5_EMENI Predicted protein OS=Emericella nidulans GN=AN8265.2 PE=4 SV=1	3	3	2	25.1	-13.3298	UNKNOWN	hypothetical protein
tr|Q5AUR8|Q5AUR8_EMENI Putative uncharacterized protein OS=Emericella nidulans GN=AN7962.2 PE=4 SV=1	3	3	3	37.3	-17.1507	PROTEASE	metallo protease
tr|Q5B082|Q5B082_EMENI Putative uncharacterized protein OS=Emericella nidulans GN=AN6048.2 PE=4 SV=1	3	3	3	48.7	-12.3335	OTHER	aspartate transaminase
tr|Q5B4Z1|Q5B4Z1_EMENI Putative uncharacterized protein OS=Emericella nidulans GN=AN4390.2 PE=4 SV=1	3	3	3	40.9	-10.6107	OTHER	GPI-anchored cell wall organization protein
tr|Q5B6W8|Q5B6W8_EMENI Putative uncharacterized protein OS=Emericella nidulans GN=AN3712.2 PE=4 SV=1	3	3	3	26.9	-15.5992	OTHER	dienelactone hydrolase family protein
tr|Q5BC48|Q5BC48_EMENI Putative uncharacterized protein OS=Emericella nidulans GN=AN1882.2 PE=4 SV=1	3	3	3	45.6	-10.9772	OTHER	NADH-dependent flavin oxido-reductase
tr|Q5BGK0|Q5BGK0_EMENI Putative uncharacterized protein OS=Emericella nidulans GN=AN0330.2 PE=4 SV=1	3	3	3	46.8	-10.3576	OTHER	2,3-dioxygenase
tr|Q5ASP1|Q5ASP1_EMENI HXKG_ASPNG GLUCOKINASE (GLUCOSE KINASE) (GLK) OS=Emericella nidulans GN=AN8689.2 PE=3 SV=1	2	2	2	53.6	-10.5717	OTHER	glucokinase
tr|Q5ASX8|Q5ASX8_EMENI Putative uncharacterized protein OS=Emericella nidulans GN=AN8602.2 PE=4 SV=1	2	2	2	61.1	-14.5531	UNKNOWN	hypothetical protein
tr|Q5ATP7|Q5ATP7_EMENI Putative uncharacterized protein OS=Emericella nidulans GN=AN8333.2 PE=4 SV=1	2	2	2	47.5	-10.1575	OTHER	cell wall protein PhiA
tr|Q5B093|Q5B093_EMENI Glucose-6-phosphate isomerase OS=Emericella nidulans GN=AN6037.2 PE=3 SV=1	2	2	2	18.7	-19.4225	OTHER	Glucose-6-phosphate isomerase
tr|Q5B0I6|Q5B0I6_EMENI Putative uncharacterized protein OS=Emericella nidulans GN=AN5944.2 PE=3 SV=1	2	2	2	57.4	-15.7042	OTHER	carboxylesterase
tr|Q5B147|Q5B147_EMENI Putative uncharacterized protein OS=Emericella nidulans GN=AN5733.2 PE=4 SV=1	2	2	2	58.3	-10.3487	UNKNOWN	hypothetical protein
tr|Q5BCD1|Q5BCD1_EMENI Putative uncharacterized protein OS=Emericella nidulans GN=AN1799.2 PE=4 SV=1	2	2	2	47.9	-9.85201	LIPASE	secretory lipase, putative
tr|Q92223|Q92223_EMENI Chitinase OS=Emericella nidulans GN=chiA PE=3 SV=3	2	2	2	96.7	-14.4406	CAZY	chitinase A	GH18

## Sheet: U_maydis
Description	Number of peptides leading to identification	Number of specific peptides	Peptide diversity	Theoritical molecular weight of proteins	log(E-value)	enzyme class	Activity	CAZy family	CBM family
tr|Q4P5W0|Q4P5W0_USTMA Putative uncharacterized protein OS=Ustilago maydis GN=UM04503.1 PE=4 SV=1	632	632	490	60.4	-596.799	CAZY	arabino/galactopyranosidase	GH27	CBM35
tr|Q4P6F4|Q4P6F4_USTMA Putative uncharacterized protein OS=Ustilago maydis GN=UM04309.1 PE=4 SV=1	603	603	465	36.2	-419.687	CAZY	arabinofuranosidase	GH62
tr|Q4P902|Q4P902_USTMA Putative uncharacterized protein OS=Ustilago maydis GN=UM03411.1 PE=3 SV=1	503	503	378	37.5	-432.204	CAZY	endo 1,4 beta xylanase	GH10
tr|Q4PIN6|Q4PIN6_USTMA Predicted protein OS=Ustilago maydis GN=UM00027.1 PE=4 SV=1	391	391	321	27.2	-362.855	UNKNOWN	hypothetical protein
tr|Q4PGC6|Q4PGC6_USTMA Putative uncharacterized protein OS=Ustilago maydis GN=UM00837.1 PE=4 SV=1	295	295	227	72.4	-408.991	CAZY	arabinofuranosidase putative	GH51
tr|Q4P9G7|Q4P9G7_USTMA Putative uncharacterized protein OS=Ustilago maydis GN=UM03246.1 PE=3 SV=1	258	258	230	67.8	-434.393	OXIDASE	GMC oxidoreductase
tr|Q4P769|Q4P769_USTMA Putative uncharacterized protein OS=Ustilago maydis GN=UM04044.1 PE=3 SV=1	213	213	181	68.1	-247.204	OXIDASE	GMC oxidoreductase
tr|Q4P1R8|Q4P1R8_USTMA Putative uncharacterized protein OS=Ustilago maydis GN=UM05945.1 PE=4 SV=1	186	186	168	64.4	-337.443	UNKNOWN	FAD Binding 4
tr|Q4PB24|Q4PB24_USTMA Putative uncharacterized protein OS=Ustilago maydis GN=UM02689.1 PE=4 SV=1	124	124	109	64.1	-139.844	ESTERASE	putative chitin deacetylase	CE4
tr|Q4PEP1|Q4PEP1_USTMA Putative uncharacterized protein OS=Ustilago maydis GN=UM01422.1 PE=4 SV=1	114	114	108	35	-162.704	LIPASE	putative Lipase B
tr|Q4P156|Q4P156_USTMA Putative uncharacterized protein OS=Ustilago maydis GN=UM06157.1 PE=4 SV=1	97	97	97	35.4	-117.865	UNKNOWN	hypothetical protein
tr|Q4PCX0|Q4PCX0_USTMA Putative uncharacterized protein OS=Ustilago maydis GN=UM02043.1 PE=3 SV=1	97	97	86	49	-93.8184	OXIDASE	hypothetical protein
tr|Q4P4S9|Q4P4S9_USTMA Putative uncharacterized protein OS=Ustilago maydis GN=UM04884.1 PE=4 SV=1	94	94	68	64.5	-146.283	CAZY	putative cellulase	GH5
tr|Q4P5T0|Q4P5T0_USTMA Putative uncharacterized protein OS=Ustilago maydis GN=UM04533.1 PE=4 SV=1	69	69	67	56.2	-116.623	UNKNOWN	FAD binding domain
tr|Q4P7Q3|Q4P7Q3_USTMA Putative uncharacterized protein OS=Ustilago maydis GN=UM03860.1 PE=3 SV=1	66	66	59	55.4	-121.008	UNKNOWN	unamed protein
tr|Q4PGX5|Q4PGX5_USTMA Putative uncharacterized protein OS=Ustilago maydis GN=UM00638.1 PE=4 SV=1	65	65	59	44.7	-127.392	ESTERASE	chitin deacetylase	CE4
tr|Q4P1D8|Q4P1D8_USTMA Putative uncharacterized protein OS=Ustilago maydis GN=UM06075.1 PE=4 SV=1	60	60	59	94.3	-144.094	CAZY	putative beta-glucosidase	GH3
tr|Q4P0C3|Q4P0C3_USTMA Putative uncharacterized protein OS=Ustilago maydis GN=UM06440.1 PE=4 SV=1	45	45	42	60.7	-76.2605	UNKNOWN	hypothetical protein
tr|Q4PCI5|Q4PCI5_USTMA Putative uncharacterized protein OS=Ustilago maydis GN=UM02178.1 PE=3 SV=1	41	41	39	47.3	-52.8909	PROTEASE	endopeptidase
tr|Q4P2Q9|Q4P2Q9_USTMA Putative uncharacterized protein OS=Ustilago maydis GN=UM05604.1 PE=4 SV=1	38	38	33	26.9	-73.291	UNKNOWN	hypothetical protein
tr|Q4PCF1|Q4PCF1_USTMA Putative uncharacterized protein OS=Ustilago maydis GN=UM02212.1 PE=4 SV=1	36	36	36	86.1	-106.683	CAZY	trehalase putative	GH37
tr|Q4P1P9|Q4P1P9_USTMA Putative uncharacterized protein OS=Ustilago maydis GN=UM05964.1 PE=3 SV=1	33	33	32	66.4	-85.5656	ESTERASE	carboxyl esterase	CE10
tr|Q4PGQ6|Q4PGQ6_USTMA Putative uncharacterized protein OS=Ustilago maydis GN=UM00707.1 PE=4 SV=1	33	33	26	111.1	-100.736	OTHER	heparinase
tr|Q4PDP1|Q4PDP1_USTMA Putative uncharacterized protein OS=Ustilago maydis GN=UM01772.1 PE=4 SV=1	31	31	27	50.8	-58.8904	OTHER	aldose epimerase putative
tr|Q4PIA9|Q4PIA9_USTMA Putative uncharacterized protein OS=Ustilago maydis GN=UM00154.1 PE=3 SV=1	30	30	28	75.4	-93.4765	ESTERASE	esterase	CE10
tr|Q4PDM5|Q4PDM5_USTMA Putative uncharacterized protein OS=Ustilago maydis GN=UM01788.1 PE=4 SV=1	29	29	27	33.4	-58.7761	ESTERASE	carbohydrate deacetylase	CE4
tr|Q4PCM9|Q4PCM9_USTMA Putative uncharacterized protein OS=Ustilago maydis GN=UM02134.1 PE=4 SV=1	27	27	23	38.6	-41.5811	CAZY	putative GH16	GH16
tr|Q4P151|Q4P151_USTMA Putative uncharacterized protein OS=Ustilago maydis GN=UM06162.1 PE=4 SV=1	27	24	23	64.4	-56.0237	UNKNOWN	immunoreactive mannoprotein
tr|Q4P0M7|Q4P0M7_USTMA Putative uncharacterized protein OS=Ustilago maydis GN=UM06336.1 PE=4 SV=1	26	26	26	41.4	-45.3812	CAZY	putative endo-mannanase	GH26
tr|Q4P167|Q4P167_USTMA Putative uncharacterized protein OS=Ustilago maydis GN=UM06146.1 PE=4 SV=1	26	26	26	44.6	-65.233	UNKNOWN	hypothetical protein
tr|Q4P4N7|Q4P4N7_USTMA Putative uncharacterized protein OS=Ustilago maydis GN=UM04926.1 PE=3 SV=1	26	26	25	40.9	-38.0343	PROTEASE	peptidase
tr|Q4P7V6|Q4P7V6_USTMA Putative uncharacterized protein OS=Ustilago maydis GN=UM03807.1 PE=4 SV=1	26	26	21	19.3	-41.8165	UNKNOWN	hypothetical protein
tr|Q4P8A3|Q4P8A3_USTMA Putative uncharacterized protein OS=Ustilago maydis GN=UM03660.1 PE=4 SV=1	26	23	26	24.4	-40.3602	UNKNOWN	88 kDa immunoreactive mannoprotein
tr|Q4P250|Q4P250_USTMA Putative uncharacterized protein OS=Ustilago maydis GN=UM05813.1 PE=4 SV=1	24	24	18	73.2	-36.8692	UNKNOWN	hypothetical protein
tr|Q4P2D2|Q4P2D2_USTMA Putative uncharacterized protein OS=Ustilago maydis GN=UM05731.1 PE=4 SV=1	23	23	23	31.8	-36.4074	UNKNOWN	hypothetical protein
tr|Q4PG02|Q4PG02_USTMA Putative uncharacterized protein OS=Ustilago maydis GN=UM00961.1 PE=4 SV=1	21	21	19	31.5	-41.0679	UNKNOWN	hypothetical protein
tr|Q4P0L3|Q4P0L3_USTMA Endo-1,4-beta-xylanase OS=Ustilago maydis GN=UM06350.1 PE=3 SV=1	21	21	19	23.7	-36.1914	CAZY	xylanase	GH11
sp|P54424|GUN1_USTMA Endoglucanase 1 OS=Ustilago maydis GN=EGL1 PE=2 SV=1	20	20	20	39.5	-23.4282	CAZY	endoglucanase egl1	GH45
tr|Q4P195|Q4P195_USTMA Putative uncharacterized protein OS=Ustilago maydis GN=UM06118.1 PE=4 SV=1	20	20	19	66	-56.2339	PROTEASE	peptidase
tr|Q4PFS8|Q4PFS8_USTMA Putative uncharacterized protein OS=Ustilago maydis GN=UM01035.1 PE=4 SV=1	20	20	19	81.2	-58.7186	LIPASE	phospholipase
tr|Q4PEF0|Q4PEF0_USTMA Putative uncharacterized protein OS=Ustilago maydis GN=UM01513.1 PE=4 SV=1	19	19	19	67.1	-61.531	UNKNOWN	hypothetical protein related to expansin
tr|Q4P2W3|Q4P2W3_USTMA Putative uncharacterized protein OS=Ustilago maydis GN=UM05550.1 PE=4 SV=1	19	19	19	55.9	-74.7733	CAZY	exo-glucanase	GH5
tr|Q4P8L2|Q4P8L2_USTMA Putative uncharacterized protein OS=Ustilago maydis GN=UM03551.1 PE=3 SV=1	19	19	19	260.9	-46.9812	OXIDASE	glucose oxidase putative
tr|Q4P1L8|Q4P1L8_USTMA Putative uncharacterized protein OS=Ustilago maydis GN=UM05995.1 PE=4 SV=1	19	19	17	69.8	-25.6621	OTHER	acid phosphatase
tr|Q4PAQ3|Q4PAQ3_USTMA Putative uncharacterized protein OS=Ustilago maydis GN=UM02810.1 PE=4 SV=1	19	19	19	45.5	-39.331	UNKNOWN	hypothetical protein
tr|Q4PCP3|Q4PCP3_USTMA Putative uncharacterized protein OS=Ustilago maydis GN=UM02120.1 PE=4 SV=1	18	18	17	30.3	-29.7319	PROTEASE	peptidase
tr|Q4PDB9|Q4PDB9_USTMA Predicted protein OS=Ustilago maydis GN=UM01894.1 PE=4 SV=1	18	18	18	94.8	-35.5459	UNKNOWN	hypothetical protein
tr|Q4PBY2|Q4PBY2_USTMA Putative uncharacterized protein OS=Ustilago maydis GN=UM02381.1 PE=4 SV=1	17	17	16	67.4	-37.2003	UNKNOWN	hypothetical protein
tr|Q4P1B1|Q4P1B1_USTMA Putative uncharacterized protein OS=Ustilago maydis GN=UM06102.1 PE=4 SV=1	17	17	17	60.9	-47.4093	CAZY	exo-glucanase putative	GH5
tr|Q4PI28|Q4PI28_USTMA Putative uncharacterized protein OS=Ustilago maydis GN=UM00235.1 PE=4 SV=1	17	17	16	58.6	-46.6437	CAZY	exo-glucanase putative	GH5
tr|Q4P6I1|Q4P6I1_USTMA Putative uncharacterized protein OS=Ustilago maydis GN=UM04282.1 PE=4 SV=1	17	17	17	51.1	-69.9226	UNKNOWN	hypothetical protein
tr|Q4PIJ1|Q4PIJ1_USTMA Putative uncharacterized protein OS=Ustilago maydis GN=UM00072.1 PE=4 SV=1	16	16	16	64.8	-43.4035	UNKNOWN	hypothetical protein
tr|Q4PAY6|Q4PAY6_USTMA Putative uncharacterized protein OS=Ustilago maydis GN=UM02727.1 PE=4 SV=1	16	16	16	25	-31.5273	CAZY	lysosyme candidate	GH25
tr|Q4PDC5|Q4PDC5_USTMA Putative uncharacterized protein OS=Ustilago maydis GN=UM01888.1 PE=4 SV=1	16	16	15	50.8	-45.4584	PROTEASE	peptidase
tr|Q4P155|Q4P155_USTMA Putative uncharacterized protein OS=Ustilago maydis GN=UM06158.1 PE=4 SV=1	15	15	15	101.1	-42.0798	PROTEASE	glutaminase
tr|Q4P9Y7|Q4P9Y7_USTMA Putative uncharacterized protein OS=Ustilago maydis GN=UM03076.1 PE=4 SV=1	15	15	14	71.2	-37.5118	UNKNOWN	hypothetical protein
tr|Q4PHG7|Q4PHG7_USTMA Putative uncharacterized protein OS=Ustilago maydis GN=UM00446.1 PE=4 SV=1	14	14	14	90.5	-47.0923	CAZY	beta glucosidase candidate	GH3
tr|Q4PD68|Q4PD68_USTMA Putative uncharacterized protein OS=Ustilago maydis GN=UM01945.1 PE=3 SV=1	14	14	13	66.4	-34.1501	CAZY	beta fructofuranosidase like	GH32
tr|Q4PE31|Q4PE31_USTMA Putative uncharacterized protein OS=Ustilago maydis GN=UM01632.1 PE=4 SV=1	14	14	14	36.3	-18.1438	UNKNOWN	hypothetical protein
tr|Q4PH46|Q4PH46_USTMA Putative uncharacterized protein OS=Ustilago maydis GN=UM00567.1 PE=4 SV=1	13	13	9	28.9	-25.9075	UNKNOWN	expansin like
tr|Q7Z866|Q7Z866_USTMA Glyoxaloxidase 3 OS=Ustilago maydis GN=glo3 PE=4 SV=1	12	12	10	68.7	-35.2653	OXIDASE	glyoxaloxidase 3
tr|Q4PHT3|Q4PHT3_USTMA Putative uncharacterized protein OS=Ustilago maydis GN=UM00330.1 PE=4 SV=1	11	11	10	49.4	-33.7794	CAZY	related to endo-beta-1,3-glucanase	GH16	CBM18
tr|Q4PA40|Q4PA40_USTMA Putative uncharacterized protein OS=Ustilago maydis GN=UM03023.1 PE=3 SV=1	11	11	11	38.6	-22.8728	OTHER	RNAse
tr|Q4PCU1|Q4PCU1_USTMA Putative uncharacterized protein OS=Ustilago maydis GN=UM02072.1 PE=4 SV=1	11	11	11	32.6	-24.4568	UNKNOWN	hypothetical protein
tr|Q4PHG8|Q4PHG8_USTMA Putative uncharacterized protein OS=Ustilago maydis GN=UM00445.1 PE=4 SV=1	10	10	10	75.1	-28.7022	ESTERASE	carbohydrate esterase	CE5
tr|Q4PGR8|Q4PGR8_USTMA Putative uncharacterized protein OS=Ustilago maydis GN=UM00695.1 PE=4 SV=1	10	10	10	23.1	-35.621	CAZY	exochitinase	GH20
tr|Q4P7D6|Q4P7D6_USTMA Putative uncharacterized protein OS=Ustilago maydis GN=UM03977.1 PE=4 SV=1	10	10	10	20.2	-9.152	UNKNOWN	hypothetical protein
sp|Q4P580|NPC2_USTMA Phosphatidylglycerol/phosphatidylinositol transfer protein OS=Ustilago maydis GN=NPC2 PE=3 SV=1	9	9	9	20.7	-14.9145	OTHER	PG/PI-TP Lipid
tr|Q4P594|Q4P594_USTMA Putative uncharacterized protein OS=Ustilago maydis GN=UM04719.1 PE=4 SV=1	8	8	8	82.9	-19.6487	UNKNOWN	hypothetical protein
tr|Q4P6L6|Q4P6L6_USTMA Putative uncharacterized protein OS=Ustilago maydis GN=UM04247.1 PE=3 SV=1	7	7	7	37.6	-19.972	ESTERASE	esterase	CE10
tr|Q4P8H8|Q4P8H8_USTMA Putative uncharacterized protein OS=Ustilago maydis GN=UM03585.1 PE=4 SV=1	7	7	6	79.7	-17.0177	ESTERASE	putative CE13	CE13
tr|Q4P749|Q4P749_USTMA Putative uncharacterized protein OS=Ustilago maydis GN=UM04064.1 PE=4 SV=1	7	7	7	59	-22.7419	CAZY	glucoamylase putative	GH15
tr|Q4PE59|Q4PE59_USTMA Putative uncharacterized protein OS=Ustilago maydis GN=UM01604.1 PE=4 SV=1	7	7	7	56.3	-17.5476	CAZY	distantly related to endo-b-1,4-mannanase	GH5
tr|Q4P2C7|Q4P2C7_USTMA Putative uncharacterized protein OS=Ustilago maydis GN=UM05736.1 PE=4 SV=1	6	6	4	65.6	-19.9474	PROTEASE	peptidase
tr|Q4P7G6|Q4P7G6_USTMA Putative uncharacterized protein OS=Ustilago maydis GN=UM03947.1 PE=4 SV=1	6	6	6	86.7	-13.7529	PROTEASE	peptidase
tr|Q4PD76|Q4PD76_USTMA Putative uncharacterized protein OS=Ustilago maydis GN=UM01937.1 PE=4 SV=1	6	6	6	80.2	-15.2662	OTHER	protein phosphotase
tr|Q4PD56|Q4PD56_USTMA Putative uncharacterized protein OS=Ustilago maydis GN=UM01957.1 PE=4 SV=1	5	5	5	65.1	-19.9486	CAZY	related to alpha-1,2-mannosidase	GH47
tr|Q4PCK6|Q4PCK6_USTMA Putative uncharacterized protein OS=Ustilago maydis GN=UM02157.1 PE=4 SV=1	5	5	5	54.2	-15.3768	UNKNOWN	hypothetical protein
tr|Q4PDC7|Q4PDC7_USTMA Putative uncharacterized protein OS=Ustilago maydis GN=UM01886.1 PE=4 SV=1	5	5	5	65.1	-15.0403	PROTEASE	peptidase
tr|Q4P710|Q4P710_USTMA Putative uncharacterized protein OS=Ustilago maydis GN=UM04103.1 PE=4 SV=1	4	4	4	33.8	-15.908	OXIDASE	hypothetical protein
tr|Q7Z867|Q7Z867_USTMA Glyoxaloxidase 2 OS=Ustilago maydis GN=glo2 PE=4 SV=1	4	4	4	66.8	-16.4235	OXIDASE	glyoxaloxidase 2
tr|Q4PBA2|Q4PBA2_USTMA Putative uncharacterized protein OS=Ustilago maydis GN=UM02611.1 PE=3 SV=1	4	4	4	62.2	-25.081	OTHER	RNAse
tr|Q4PCQ2|Q4PCQ2_USTMA Putative uncharacterized protein OS=Ustilago maydis GN=UM02111.1 PE=4 SV=1	4	4	4	29.4	-10.6162	LIPASE	lipase
tr|Q4P2N0|Q4P2N0_USTMA Putative uncharacterized protein OS=Ustilago maydis GN=UM05633.1 PE=4 SV=1	3	3	3	48.4	-8.75503	UNKNOWN	hypothetical protein
tr|Q4PB73|Q4PB73_USTMA Putative uncharacterized protein OS=Ustilago maydis GN=UM02640.1 PE=4 SV=1	3	3	3	56.5	-12.5126	UNKNOWN	hypothetical protein
tr|Q4PIJ9|Q4PIJ9_USTMA Putative uncharacterized protein OS=Ustilago maydis GN=UM00064.1 PE=3 SV=1	3	3	3	41.5	-13.218	PROTEASE	aspartic protease
