# Supplementary material for: Post-genomic analyses of fungal lignocellulosic biomass degradation reveal the unexpected potential of the plant pathogen Ustilago maydis
Source: BMC Genomics. 2012 Feb 2;13:57. doi: 10.1186/1471-2164-13-57 (PMC3298532; doi:10.1186/1471-2164-13-57)
Supplement: Additional file 3 — Detailed list of the mass data of peptides identified in the T. reesei CL847 enzymatic cocktail using 1D LC-MS/MS analyses. The file contains an Excel table with data of peptides identified [file 1471-2164-13-57-S3.XLS]

## Sheet: descritpion
	T-reesei E508 enzyme cocktail
		1	2	3	4	5	6	7	8	9	10	11	12
G	E508	BG1								BG9			BG12
H				BH3			BH6			BH9

## Sheet: proteins
BG1_G8.xml
Group	Sub-group	Description	log(E value)	Coverage	MW	Spectra	Specifics	Uniques	PAI	Redundancy
1	1.01	jgi|Trire2|72567|kg2.C_scaffold_3000002	-55.9626	21	49.5	12	-	9	1.25
2	2.01	jgi|Trire2|76672|estExt_GeneWisePlus.C_60045	-57.3194	19	78.3	11	-	11	0.590909
3	3.01	jgi|Trire2|49081|estExt_Genewise1.C_120020	-49.5821	17	87	9	-	9	0.409091
4	4.01	jgi|Trire2|120229|estExt_fgenesh5_pg.C_20480	-27.8341	15	38	5	-	5	0.454545
5	5.01	jgi|Trire2|123989|estExt_fgenesh5_pg.C_290113	-26.4645	8	54	4	-	4	0.4
6	6.01	jgi|Trire2|121127|estExt_fgenesh5_pg.C_60038	-10.394	5	87	3	-	3	0.190476
7	7.01	jgi|Trire2|123940|estExt_fgenesh5_pg.C_280132	-8.67894	6	48.2	3	-	3	0.375
8	8.01	jgi|Trire2|21960|estExt_fgenesh1_pm.C_50195	-6.8514	5	69.1	2	-	2	0.176471
9	9.01	jgi|Trire2|121746|estExt_fgenesh5_pg.C_90034	-9.37531	3	82.9	2	-	2	0.105263
10	10.01	jgi|Trire2|122081|estExt_fgenesh5_pg.C_100226	-12.0241	5	48.1	2	-	2	0.333333
11	11.01	jgi|Trire2|58450|e_gw1.5.72.1	-8.78252	3	84.4	2	-	2	0.117647
BG9_G11.xml
Group	Sub-group	Description	log(E value)	Coverage	MW	Spectra	Specifics	Uniques	PAI	Redundancy
1	1.01	jgi|Trire2|72567|kg2.C_scaffold_3000002	-144.187	49	49.5	34	-	24	3.5
2	2.01	jgi|Trire2|123989|estExt_fgenesh5_pg.C_290113	-76.0971	28	54	14	-	12	1.8
3	3.01	jgi|Trire2|76672|estExt_GeneWisePlus.C_60045	-72.2609	24	78.3	14	-	14	0.727273
4	4.01	jgi|Trire2|123940|estExt_fgenesh5_pg.C_280132	-48.2595	26	48.2	11	-	9	1.875
5	5.01	jgi|Trire2|49081|estExt_Genewise1.C_120020	-64.6509	20	87	11	-	11	0.545455
6	6.01	jgi|Trire2|69276|e_gw1.28.211.1	-32.6818	19	48.4	7	-	7	0.636364
7	7.01	jgi|Trire2|110894|fgenesh5_pg.C_scaffold_23000032	-24.8262	11	52.2	5	-	5	0.384615
8	8.01	jgi|Trire2|120229|estExt_fgenesh5_pg.C_20480	-21.7953	15	38	4	-	4	0.454545
9	9.01	jgi|Trire2|122081|estExt_fgenesh5_pg.C_100226	-25.2424	13	48.1	4	-	3	0.833333
10	10.01	jgi|Trire2|73643|estExt_GeneWisePlus.C_10274	-9.34132	6	35.4	4	-	2	1.66667
11	11.01	jgi|Trire2|45717|estExt_Genewise1.C_31037	-11.1505	8	56.2	2	-	2	0.2
12	12.01	jgi|Trire2|123992|estExt_fgenesh5_pg.C_290118	-8.05998	5	51.4	2	-	2	0.181818
13	13.01	jgi|Trire2|21960|estExt_fgenesh1_pm.C_50195	-8.52724	4	69.1	2	-	2	0.117647
14	14.01	jgi|Trire2|56996|e_gw1.3.372.1	-12.4225	12	40.1	2	-	2	0.333333
BG12_H2.xml
Group	Sub-group	Description	log(E value)	Coverage	MW	Spectra	Specifics	Uniques	PAI	Redundancy
1	1.01	jgi|Trire2|123989|estExt_fgenesh5_pg.C_290113	-109.349	34	54	19	-	17	2.2
2	2.01	jgi|Trire2|120312|estExt_fgenesh5_pg.C_30013	-102.269	40	44	18	-	16	6.66667
3	3.01	jgi|Trire2|72567|kg2.C_scaffold_3000002	-66.405	25	49.5	15	-	11	1.66667
4	4.01	jgi|Trire2|49081|estExt_Genewise1.C_120020	-87.8535	28	87	14	-	14	0.681818
5	5.01	jgi|Trire2|123940|estExt_fgenesh5_pg.C_280132	-39.4368	21	48.2	10	-	8	1.375
6	6.01	jgi|Trire2|73638|estExt_GeneWisePlus.C_10269	-36.6592	23	32.8	9	-	6	1.8
7	7.01	jgi|Trire2|76672|estExt_GeneWisePlus.C_60045	-30.7266	11	78.3	7	-	7	0.318182
8	8.01	jgi|Trire2|122081|estExt_fgenesh5_pg.C_100226	-25.3689	17	48.1	6	-	5	1.16667
9	9.01	jgi|Trire2|120229|estExt_fgenesh5_pg.C_20480	-35.4458	20	38	6	-	6	0.545455
10	10.01	jgi|Trire2|123992|estExt_fgenesh5_pg.C_290118	-30.7521	15	51.4	6	-	5	0.545455
11	11.01	jgi|Trire2|73643|estExt_GeneWisePlus.C_10274	-10.5816	6	35.4	4	-	2	1.66667
12	12.01	jgi|Trire2|56996|e_gw1.3.372.1	-22.6556	10	40.1	3	-	3	0.666667
13	13.01	jgi|Trire2|72632|kg2.C_scaffold_3000067	-16.9332	14	48.4	3	-	3	0.333333
14	14.01	jgi|Trire2|55319|e_gw1.2.255.1	-21.2976	9	53	2	-	2	0.2
15	15.01	jgi|Trire2|103049|fgenesh5_pg.C_scaffold_1000682	-4.52389	12	38.2	2	-	2	0.4
16	16.01	jgi|Trire2|110894|fgenesh5_pg.C_scaffold_23000032	-7.50169	5	52.2	2	-	2	0.153846
BH3_H5.xml
Group	Sub-group	Description	log(E value)	Coverage	MW	Spectra	Specifics	Uniques	PAI	Redundancy
1	1.01	jgi|Trire2|120229|estExt_fgenesh5_pg.C_20480	-177.323	63	38	59	-	27	6
2	2.01	jgi|Trire2|72567|kg2.C_scaffold_3000002	-136.216	41	49.5	30	-	23	3.08333
3	3.01	jgi|Trire2|123989|estExt_fgenesh5_pg.C_290113	-104.787	33	54	21	-	16	2.4
4	4.01	jgi|Trire2|49081|estExt_Genewise1.C_120020	-98.6489	34	87	17	-	17	0.863636
5	5.01	jgi|Trire2|76672|estExt_GeneWisePlus.C_60045	-64.8597	21	78.3	11	-	11	0.545455
6	6.01	jgi|Trire2|120312|estExt_fgenesh5_pg.C_30013	-57.8531	33	44	11	-	10	3.66667
7	7.01	jgi|Trire2|22210|estExt_fgenesh1_pm.C_80103	-52.2916	24	46.2	10	-	9	0.923077
8	8.01	jgi|Trire2|73632|estExt_GeneWisePlus.C_10263	-29.8072	21	30.7	7	-	6	2
9	9.01	jgi|Trire2|73638|estExt_GeneWisePlus.C_10269	-24.8391	20	32.8	7	-	5	1.4
10	10.01	jgi|Trire2|122081|estExt_fgenesh5_pg.C_100226	-28.3163	16	48.1	6	-	5	1.33333
11	11.01	jgi|Trire2|123283|estExt_fgenesh5_pg.C_190214	-31.8792	20	51	6	-	6	0.4375
12	12.01	jgi|Trire2|76210|estExt_GeneWisePlus.C_50020	-27.2511	30	34.7	4	-	4	0.666667
13	13.01	jgi|Trire2|123992|estExt_fgenesh5_pg.C_290118	-20.2701	11	51.4	3	-	3	0.363636
14	14.01	jgi|Trire2|69276|e_gw1.28.211.1	-16.3726	11	48.4	3	-	3	0.363636
15	15.01	jgi|Trire2|123940|estExt_fgenesh5_pg.C_280132	-7.54363	6	48.2	2	-	2	0.5
16	16.01	jgi|Trire2|103049|fgenesh5_pg.C_scaffold_1000682	-9.88606	9	38.2	2	-	2	0.4
17	17.01	jgi|Trire2|56996|e_gw1.3.372.1	-10.4594	5	40.1	2	-	2	0.333333
18	18.01	jgi|Trire2|73643|estExt_GeneWisePlus.C_10274	-9.54061	5	35.4	2	-	2	0.666667
BH6_H8.xml
Group	Sub-group	Description	log(E value)	Coverage	MW	Spectra	Specifics	Uniques	PAI	Redundancy
1	1.01	jgi|Trire2|72567|kg2.C_scaffold_3000002	-179.446	45	49.5	41	-	29	4
2	2.01	jgi|Trire2|120229|estExt_fgenesh5_pg.C_20480	-81.1872	44	38	19	-	14	1.72727
3	3.01	jgi|Trire2|123940|estExt_fgenesh5_pg.C_280132	-52.7162	23	48.2	13	-	11	1.625
4	4.01	jgi|Trire2|123989|estExt_fgenesh5_pg.C_290113	-62.9688	21	54	12	-	9	1.5
5	5.01	jgi|Trire2|49081|estExt_Genewise1.C_120020	-59.5164	22	87	9	-	9	0.590909
6	6.01	jgi|Trire2|76672|estExt_GeneWisePlus.C_60045	-55.8146	20	78.3	9	-	9	0.545455
7	7.01	jgi|Trire2|120312|estExt_fgenesh5_pg.C_30013	-38.5854	27	44	9	-	9	3.66667
8	8.01	jgi|Trire2|122081|estExt_fgenesh5_pg.C_100226	-43.7567	19	48.1	9	-	8	1.66667
9	9.01	jgi|Trire2|69276|e_gw1.28.211.1	-38.1547	26	48.4	7	-	7	0.727273
10	10.01	jgi|Trire2|73632|estExt_GeneWisePlus.C_10263	-24.2965	21	30.7	6	-	5	1.75
11	11.01	jgi|Trire2|73638|estExt_GeneWisePlus.C_10269	-20.3365	20	32.8	5	-	4	1
12	12.01	jgi|Trire2|123232|estExt_fgenesh5_pg.C_190084	-20.143	17	25.1	4	-	4	1.66667
13	13.01	jgi|Trire2|22210|estExt_fgenesh1_pm.C_80103	-11.3349	8	46.2	3	-	3	0.230769
14	14.01	jgi|Trire2|123992|estExt_fgenesh5_pg.C_290118	-7.47276	5	51.4	2	-	2	0.181818
15	15.01	jgi|Trire2|56996|e_gw1.3.372.1	-9.52433	7	40.1	2	-	2	0.333333
BH9_H12.xml
Group	Sub-group	Description	log(E value)	Coverage	MW	Spectra	Specifics	Uniques	PAI	Redundancy
1	1.01	jgi|Trire2|72567|kg2.C_scaffold_3000002	-66.8269	22	49.5	15	-	12	1.33333
2	2.01	jgi|Trire2|123989|estExt_fgenesh5_pg.C_290113	-57.6938	21	54	11	-	10	1.2
3	3.01	jgi|Trire2|123232|estExt_fgenesh5_pg.C_190084	-40.2625	27	25.1	8	-	5	3
4	4.01	jgi|Trire2|123818|estExt_fgenesh5_pg.C_270048	-47.0068	45	24	7	-	7	4
5	5.01	jgi|Trire2|44504|estExt_Genewise1.C_11839	-31.0054	21	41.5	6	-	6	0.5
6	6.01	jgi|Trire2|49081|estExt_Genewise1.C_120020	-27.4134	10	87	5	-	5	0.272727
7	7.01	jgi|Trire2|120229|estExt_fgenesh5_pg.C_20480	-21.2574	14	38	5	-	5	0.454545
8	8.01	jgi|Trire2|69276|e_gw1.28.211.1	-29.5528	14	48.4	5	-	5	0.454545
9	9.01	jgi|Trire2|73632|estExt_GeneWisePlus.C_10263	-12.7939	16	30.7	4	3	4	1
9	9.02	jgi|Trire2|54219|e_gw1.1.1008.1	-12.0862	14	21.8	3	2	3	0.75
10	10.01	jgi|Trire2|56996|e_gw1.3.372.1	-17.103	15	40.1	3	-	3	0.5
11	11.01	jgi|Trire2|73638|estExt_GeneWisePlus.C_10269	-15.8748	12	32.8	3	-	2	0.6
12	12.01	jgi|Trire2|120312|estExt_fgenesh5_pg.C_30013	-6.91186	7	44	2	-	2	0.666667
13	13.01	jgi|Trire2|122081|estExt_fgenesh5_pg.C_100226	-14.3675	5	48.1	2	-	2	0.333333
14	14.01	jgi|Trire2|122717|estExt_fgenesh5_pg.C_140156	-5.4389	5	34.2	2	-	2	0.105263
15	15.01	jgi|Trire2|46958|estExt_Genewise1.C_60370	-8.95234	4	49.7	2	-	2	0.125

## Sheet: peptides
Group	Description	Sample	Scan	Rt	Sequence	Modifs	Valid	Used	on a total of	Sub-groups	E-value	Charge	MH+ Obs	MH+ theo	DeltaMH+	Delta-ppm
1	jgi|Trire2|72567|kg2.C_scaffold_3000002	2010_07_26_JGBerrin_BG1_G8.xml	2306	21.8	YKNYIDTIR		yes	-	-	1.01	5.4e-06	2	1185.63	1185.63	0	0
1	jgi|Trire2|72567|kg2.C_scaffold_3000002	2010_07_26_JGBerrin_BG1_G8.xml	2320	21.88	LVTNLGTPK		No	-	-	1.01	0.035	2	942.562	942.562	-0.0001	-0.106094
1	jgi|Trire2|72567|kg2.C_scaffold_3000002	2010_07_26_JGBerrin_BG1_G8.xml	2467	22.83	YKNYIDTIR		yes	-	-	1.01	0.00017	2	1185.63	1185.63	-0.0004	-0.337374
1	jgi|Trire2|72567|kg2.C_scaffold_3000002	2010_07_26_JGBerrin_BG1_G8.xml	2896	25.87	QIVVEYSDIR		yes	-	-	1.01	0.00071	2	1221.65	1221.65	0.0028	2.29199
1	jgi|Trire2|72567|kg2.C_scaffold_3000002	2010_07_26_JGBerrin_BG1_G8.xml	3010	26.62	TPLMEQTLADIR	M4:+15.9949	yes	-	-	1.01	6.2e-06	2	1403.72	1403.72	0.0002	0.142479
1	jgi|Trire2|72567|kg2.C_scaffold_3000002	2010_07_26_JGBerrin_BG1_G8.xml	3044	26.84	SNAFFITDQGR		yes	-	-	1.01	0.0056	2	1255.61	1255.61	0.0035	2.7875
1	jgi|Trire2|72567|kg2.C_scaffold_3000002	2010_07_26_JGBerrin_BG1_G8.xml	3065	26.98	QIVVEYSDIR		yes	-	-	1.01	0.0014	2	1221.64	1221.65	-0.0044	-3.60169
1	jgi|Trire2|72567|kg2.C_scaffold_3000002	2010_07_26_JGBerrin_BG1_G8.xml	3217	28	PAAQLFANVYK		yes	-	-	1.01	0.00061	2	1221.66	1221.66	0.0019	1.55526
1	jgi|Trire2|72567|kg2.C_scaffold_3000002	2010_07_26_JGBerrin_BG1_G8.xml	3316	28.66	HGWSNAFFITDQGR		No	-	-	1.01	0.012	3	1635.77	1635.77	0.0042	2.5676
1	jgi|Trire2|72567|kg2.C_scaffold_3000002	2010_07_26_JGBerrin_BG1_G8.xml	3582	30.78	LYIHAIGPL		No	-	-	1.01	0.021	2	996.588	996.588	0.0001	0.100342
1	jgi|Trire2|72567|kg2.C_scaffold_3000002	2010_07_26_JGBerrin_BG1_G8.xml	3764	32.28	LYIHAIGPLLAN		yes	-	-	1.01	8.2e-05	2	1294.75	1294.75	-0.0002	-0.15447
1	jgi|Trire2|72567|kg2.C_scaffold_3000002	2010_07_26_JGBerrin_BG1_G8.xml	4008	34.3	VPSFMWLDTLDK	M5:+15.9949	yes	-	-	1.01	4.4e-06	2	1467.72	1467.72	0.0024	1.63519
1	jgi|Trire2|72567|kg2.C_scaffold_3000002	2010_07_26_JGBerrin_BG1_G8.xml	4068	34.84	LYIHAIGPLLANHGWSNAFFITDQGR		yes	-	-	1.01	7.4e-10	3	2911.5	2911.5	-0.0051	-1.75167
1	jgi|Trire2|72567|kg2.C_scaffold_3000002	2010_07_26_JGBerrin_BG1_G8.xml	4177	35.78	VPSFMWLDTLDK		yes	-	-	1.01	1.9e-05	2	1451.73	1451.72	0.0031	2.13539
1	jgi|Trire2|72567|kg2.C_scaffold_3000002	2010_07_26_JGBerrin_BG1_G8.xml	4636	39.78	TLLVIEPDSLANLVTNLGTPK		yes	-	-	1.01	5.7e-14	2	2208.26	2208.25	0.0062	2.80765
2	jgi|Trire2|76672|estExt_GeneWisePlus.C_60045	2010_07_26_JGBerrin_BG1_G8.xml	1492	16.5	ETISSNPDDR		yes	-	-	2.01	0.00013	2	1133.51	1133.51	-0.0018	-1.58799
2	jgi|Trire2|76672|estExt_GeneWisePlus.C_60045	2010_07_26_JGBerrin_BG1_G8.xml	1767	18.3	VDDMVTR		yes	-	-	2.01	0.0046	2	835.398	835.398	-0.0005	-0.598517
2	jgi|Trire2|76672|estExt_GeneWisePlus.C_60045	2010_07_26_JGBerrin_BG1_G8.xml	2118	20.58	HFDDANITPR		yes	-	-	2.01	7e-05	2	1185.57	1185.57	0.0014	1.18087
2	jgi|Trire2|76672|estExt_GeneWisePlus.C_60045	2010_07_26_JGBerrin_BG1_G8.xml	2442	22.67	GQFIGEEVK		yes	-	-	2.01	0.0031	2	1006.52	1006.52	-0.0007	-0.695465
2	jgi|Trire2|76672|estExt_GeneWisePlus.C_60045	2010_07_26_JGBerrin_BG1_G8.xml	2501	23.07	HYILNEQELNR		yes	-	-	2.01	1.7e-08	2	1428.73	1428.72	0.0018	1.25987
2	jgi|Trire2|76672|estExt_GeneWisePlus.C_60045	2010_07_26_JGBerrin_BG1_G8.xml	2772	25.04	KPASIAVVGSAAIIGNHAR		yes	-	-	2.01	3.2e-08	3	1832.05	1832.05	0.0026	1.41917
2	jgi|Trire2|76672|estExt_GeneWisePlus.C_60045	2010_07_26_JGBerrin_BG1_G8.xml	2923	26.05	NDANILPLK		No	-	-	2.01	0.014	2	997.568	997.568	-0.0004	-0.400975
2	jgi|Trire2|76672|estExt_GeneWisePlus.C_60045	2010_07_26_JGBerrin_BG1_G8.xml	2979	26.41	DLSYWDTASQK		No	-	-	2.01	0.063	2	1313.6	1313.6	0.0024	1.82704
2	jgi|Trire2|76672|estExt_GeneWisePlus.C_60045	2010_07_26_JGBerrin_BG1_G8.xml	3098	27.2	PASIAVVGSAAIIGNHAR		yes	-	-	2.01	0.0073	3	1703.96	1703.96	0.0018	1.05637
2	jgi|Trire2|76672|estExt_GeneWisePlus.C_60045	2010_07_26_JGBerrin_BG1_G8.xml	3259	28.28	YEFGYGLSYTK		yes	-	-	2.01	0.00031	2	1327.62	1327.62	0.0013	0.979195
2	jgi|Trire2|76672|estExt_GeneWisePlus.C_60045	2010_07_26_JGBerrin_BG1_G8.xml	3328	28.74	LNLTPGQSGTATFNIR		yes	-	-	2.01	1.8e-05	2	1689.89	1689.89	-0.0059	-3.49135
2	jgi|Trire2|76672|estExt_GeneWisePlus.C_60045	2010_07_26_JGBerrin_BG1_G8.xml	3421	29.47	ASGIHVILGPVAGPLGK		yes	-	-	2.01	3.5e-07	3	1585.95	1585.94	0.0026	1.6394
2	jgi|Trire2|76672|estExt_GeneWisePlus.C_60045	2010_07_26_JGBerrin_BG1_G8.xml	3768	32.31	IVSGGSDSFSEGLFIDYK		yes	-	-	2.01	5.4e-10	2	1920.92	1920.92	-0.0076	-3.95643
3	jgi|Trire2|49081|estExt_Genewise1.C_120020	2010_07_26_JGBerrin_BG1_G8.xml	1948	19.47	STDGGVTFSK		yes	-	-	3.01	0.00031	2	998.479	998.479	-0.0007	-0.701066
3	jgi|Trire2|49081|estExt_Genewise1.C_120020	2010_07_26_JGBerrin_BG1_G8.xml	2137	20.72	VAGSGSTAGQVYVGTNGR		yes	-	-	3.01	2e-07	2	1680.83	1680.83	0.0031	1.84433
3	jgi|Trire2|49081|estExt_Genewise1.C_120020	2010_07_26_JGBerrin_BG1_G8.xml	2761	24.97	YDIAGGTWK		yes	-	-	3.01	0.0019	2	1010.49	1010.49	-0.0036	-3.56261
3	jgi|Trire2|49081|estExt_Genewise1.C_120020	2010_07_26_JGBerrin_BG1_G8.xml	3304	28.58	TNSVFYAGSGSTFYVSK		yes	-	-	3.01	1.5e-09	2	1814.86	1814.86	0.003	1.65302
3	jgi|Trire2|49081|estExt_Genewise1.C_120020	2010_07_26_JGBerrin_BG1_G8.xml	3432	29.57	SQFQGSFASVSSLPAGAVIASDKK		yes	-	-	3.01	3.4e-05	3	2382.23	2382.23	0.003	1.25932
3	jgi|Trire2|49081|estExt_Genewise1.C_120020	2010_07_26_JGBerrin_BG1_G8.xml	3540	30.43	LGGGGGFVPGIIFHPK		yes	-	-	3.01	1.1e-08	3	1552.86	1552.86	0.0001	0.0643971
3	jgi|Trire2|49081|estExt_Genewise1.C_120020	2010_07_26_JGBerrin_BG1_G8.xml	3664	31.45	LAVDPANSNIIYFGAR		yes	-	-	3.01	6.9e-10	2	1720.91	1720.9	0.0033	1.9176
3	jgi|Trire2|49081|estExt_Genewise1.C_120020	2010_07_26_JGBerrin_BG1_G8.xml	3704	31.78	DIAAHPTTAGTLYVSTDVGIFR		yes	-	-	3.01	0.0041	3	2305.19	2305.18	0.0047	2.03888
3	jgi|Trire2|49081|estExt_Genewise1.C_120020	2010_07_26_JGBerrin_BG1_G8.xml	3928	33.63	GATWSFTNLPFK		yes	-	-	3.01	0.00014	2	1368.69	1368.7	-0.0024	-1.7535
4	jgi|Trire2|120229|estExt_fgenesh5_pg.C_20480	2010_07_26_JGBerrin_BG1_G8.xml	1586	17.12	THVSTVVGR		yes	-	-	4.01	0.00035	2	955.532	955.532	-0.0008	-0.83723
4	jgi|Trire2|120229|estExt_fgenesh5_pg.C_20480	2010_07_26_JGBerrin_BG1_G8.xml	2643	24.11	LYFGTATDR		yes	-	-	4.01	2.7e-05	2	1043.52	1043.52	0.0003	0.28749
4	jgi|Trire2|120229|estExt_fgenesh5_pg.C_20480	2010_07_26_JGBerrin_BG1_G8.xml	3059	26.94	LYINDYNLDR		yes	-	-	4.01	0.00034	2	1298.64	1298.64	-0.0013	-1.00105
4	jgi|Trire2|120229|estExt_fgenesh5_pg.C_20480	2010_07_26_JGBerrin_BG1_G8.xml	3628	31.14	ASTNPLLFDANFNPK		yes	-	-	4.01	8e-11	2	1648.83	1648.83	0.001	0.606489
4	jgi|Trire2|120229|estExt_fgenesh5_pg.C_20480	2010_07_26_JGBerrin_BG1_G8.xml	4183	35.83	LLGEEFVSIAFR		yes	-	-	4.01	5.7e-07	2	1380.76	1380.75	0.0024	1.73818
5	jgi|Trire2|123989|estExt_fgenesh5_pg.C_290113	2010_07_26_JGBerrin_BG1_G8.xml	1810	18.59	GGLTQFKK		yes	-	-	5.01	0.0088	2	878.509	878.51	-0.0013	-1.47978
5	jgi|Trire2|123989|estExt_fgenesh5_pg.C_290113	2010_07_26_JGBerrin_BG1_G8.xml	3215	27.98	SLSIGFVTQSAQK		yes	-	-	5.01	1.5e-07	2	1365.74	1365.74	0.0004	0.292882
5	jgi|Trire2|123989|estExt_fgenesh5_pg.C_290113	2010_07_26_JGBerrin_BG1_G8.xml	3270	28.35	LTVVTQFETSGAINR		yes	-	-	5.01	2.6e-10	2	1635.86	1635.87	-0.0061	-3.7289
5	jgi|Trire2|123989|estExt_fgenesh5_pg.C_290113	2010_07_26_JGBerrin_BG1_G8.xml	3332	28.77	GVTTSGNSLSIGFVTQSAQK		yes	-	-	5.01	1e-08	2	1982.02	1982.02	0.0029	1.46315
6	jgi|Trire2|121127|estExt_fgenesh5_pg.C_60038	2010_07_26_JGBerrin_BG1_G8.xml	1422	16.04	LADIKPGHSSK		yes	-	-	6.01	0.00057	2	1152.63	1152.64	-0.0029	-2.51597
6	jgi|Trire2|121127|estExt_fgenesh5_pg.C_60038	2010_07_26_JGBerrin_BG1_G8.xml	1709	17.92	TSNAGPAPYPNK		yes	-	-	6.01	0.00033	2	1216.59	1216.6	-0.0028	-2.3015
6	jgi|Trire2|121127|estExt_fgenesh5_pg.C_60038	2010_07_26_JGBerrin_BG1_G8.xml	2203	21.13	NDGTLPLSK		No	-	-	6.01	0.037	2	944.505	944.505	0.0003	0.317627
6	jgi|Trire2|121127|estExt_fgenesh5_pg.C_60038	2010_07_26_JGBerrin_BG1_G8.xml	3888	33.31	LSIPIPVSALAR		yes	-	-	6.01	0.0058	2	1236.77	1236.77	0.0017	1.37455
7	jgi|Trire2|123940|estExt_fgenesh5_pg.C_280132	2010_07_26_JGBerrin_BG1_G8.xml	2721	24.68	QAEMSELIQR		yes	-	-	7.01	0.00068	2	1204.6	1204.6	0.0035	2.90553
7	jgi|Trire2|123940|estExt_fgenesh5_pg.C_280132	2010_07_26_JGBerrin_BG1_G8.xml	2796	25.21	YELGTLPGR		yes	-	-	7.01	0.0028	2	1005.53	1005.54	-0.0032	-3.18238
7	jgi|Trire2|123940|estExt_fgenesh5_pg.C_280132	2010_07_26_JGBerrin_BG1_G8.xml	3692	31.68	VIDALELVPGAR		yes	-	-	7.01	0.0011	2	1252.73	1252.73	0.0001	0.0798259
8	jgi|Trire2|21960|estExt_fgenesh1_pm.C_50195	2010_07_26_JGBerrin_BG1_G8.xml	1843	18.79	GFKPLR		No	-	-	8.01	0.022	2	717.437	717.441	-0.0042	-5.85414
8	jgi|Trire2|21960|estExt_fgenesh1_pm.C_50195	2010_07_26_JGBerrin_BG1_G8.xml	3048	26.87	FQQFQDAEPGSSLYER		yes	-	-	8.01	0.0032	2	1901.87	1901.87	-0.0018	-0.946438
8	jgi|Trire2|21960|estExt_fgenesh1_pm.C_50195	2010_07_26_JGBerrin_BG1_G8.xml	3404	29.35	GLSLDTFYAK		yes	-	-	8.01	0.002	2	1114.58	1114.58	0.0013	1.16636
9	jgi|Trire2|121746|estExt_fgenesh5_pg.C_90034	2010_07_26_JGBerrin_BG1_G8.xml	1784	18.41	AAVSKPAALTSGGK		yes	-	-	9.01	8.6e-06	2	1257.72	1257.72	-0.0009	-0.715583
9	jgi|Trire2|121746|estExt_fgenesh5_pg.C_90034	2010_07_26_JGBerrin_BG1_G8.xml	2826	25.41	IDVSGQPLNTGTGIR		yes	-	-	9.01	4.9e-05	2	1527.81	1527.81	-0.0042	-2.74903
10	jgi|Trire2|122081|estExt_fgenesh5_pg.C_100226	2010_07_26_JGBerrin_BG1_G8.xml	1892	19.1	QQPGTSTPEVHPK	Q1:-17.0265	yes	-	-	10.01	8.6e-05	2	1388.68	1388.68	-0.0002	-0.144022
10	jgi|Trire2|122081|estExt_fgenesh5_pg.C_100226	2010_07_26_JGBerrin_BG1_G8.xml	2193	21.07	SYYGPGDTVDTSK		yes	-	-	10.01	1.1e-08	2	1389.62	1389.62	0.0002	0.143925
11	jgi|Trire2|58450|e_gw1.5.72.1	2010_07_26_JGBerrin_BG1_G8.xml	1380	15.75	VANVGSSASGSAR		yes	-	-	11.01	1.1e-05	2	1162.58	1162.58	0.0007	0.602108
11	jgi|Trire2|58450|e_gw1.5.72.1	2010_07_26_JGBerrin_BG1_G8.xml	2297	21.74	SVATAISTEAR		yes	-	-	11.01	0.00015	2	1105.59	1105.59	0.0031	2.80394
Groupe	Description	Sample	Scan	Rt	Sequence	Modifs	Valid	Used	on a total of	Sub-groups	E-value	Charge	MH+ Obs	MH+ theo	DeltaMH+	Delta-ppm
1	jgi|Trire2|72567|kg2.C_scaffold_3000002	2010_07_26_JGBerrin_BG9_G11.xml	1302	15.35	PGGECDGTSDSSAPR	C5:+57.0215	yes	-	-	1.01	7.5e-05	2	1492.6	1492.6	0.0035	2.34491
1	jgi|Trire2|72567|kg2.C_scaffold_3000002	2010_07_26_JGBerrin_BG9_G11.xml	1551	17.11	FITDQGRSGK		yes	-	-	1.01	0.0022	2	1108.58	1108.58	0.0008	0.721647
1	jgi|Trire2|72567|kg2.C_scaffold_3000002	2010_07_26_JGBerrin_BG9_G11.xml	2221	21.72	YKNYIDTIR		yes	-	-	1.01	0.00045	2	1185.63	1185.63	0.0008	0.674749
1	jgi|Trire2|72567|kg2.C_scaffold_3000002	2010_07_26_JGBerrin_BG9_G11.xml	2239	21.84	LVTNLGTPK		No	-	-	1.01	0.012	2	942.562	942.562	-0.0003	-0.318281
1	jgi|Trire2|72567|kg2.C_scaffold_3000002	2010_07_26_JGBerrin_BG9_G11.xml	2249	21.9	GEYSIADGGVAK		yes	-	-	1.01	1.1e-05	2	1166.58	1166.57	0.006	5.14329
1	jgi|Trire2|72567|kg2.C_scaffold_3000002	2010_07_26_JGBerrin_BG9_G11.xml	2419	23.03	NYIDTIR		No	-	-	1.01	0.072	2	894.468	894.468	-0.0008	-0.894386
1	jgi|Trire2|72567|kg2.C_scaffold_3000002	2010_07_26_JGBerrin_BG9_G11.xml	2500	23.6	VVYDLPDR		yes	-	-	1.01	0.0068	2	976.51	976.51	0	0
1	jgi|Trire2|72567|kg2.C_scaffold_3000002	2010_07_26_JGBerrin_BG9_G11.xml	2525	23.77	MEQTLADIR		yes	-	-	1.01	0.004	2	1076.54	1076.54	-0.0024	-2.22936
1	jgi|Trire2|72567|kg2.C_scaffold_3000002	2010_07_26_JGBerrin_BG9_G11.xml	2565	24.04	NYIDTIR		No	-	-	1.01	0.036	2	894.467	894.468	-0.0012	-1.34158
1	jgi|Trire2|72567|kg2.C_scaffold_3000002	2010_07_26_JGBerrin_BG9_G11.xml	2808	25.69	QIVVEYSDIR		No	-	-	1.01	0.013	2	1221.65	1221.65	-0.001	-0.818567
1	jgi|Trire2|72567|kg2.C_scaffold_3000002	2010_07_26_JGBerrin_BG9_G11.xml	2933	26.52	AFFITDQGR		yes	-	-	1.01	9.1e-05	2	1054.53	1054.53	0.0019	1.80175
1	jgi|Trire2|72567|kg2.C_scaffold_3000002	2010_07_26_JGBerrin_BG9_G11.xml	2940	26.57	TPLMEQTLADIR	M4:+15.9949	yes	-	-	1.01	1e-05	2	1403.72	1403.72	-0.0025	-1.78098
1	jgi|Trire2|72567|kg2.C_scaffold_3000002	2010_07_26_JGBerrin_BG9_G11.xml	2958	26.69	QIVVEYSDIR		yes	-	-	1.01	4.6e-05	2	1221.65	1221.65	0.0001	0.0818566
1	jgi|Trire2|72567|kg2.C_scaffold_3000002	2010_07_26_JGBerrin_BG9_G11.xml	2960	26.71	SNAFFITDQGR		yes	-	-	1.01	9.8e-06	2	1255.61	1255.61	0.0022	1.75214
1	jgi|Trire2|72567|kg2.C_scaffold_3000002	2010_07_26_JGBerrin_BG9_G11.xml	2979	26.84	NAFFITDQGR		yes	-	-	1.01	0.004	2	1168.58	1168.58	0.0097	8.30071
1	jgi|Trire2|72567|kg2.C_scaffold_3000002	2010_07_26_JGBerrin_BG9_G11.xml	3106	27.72	QIVVEYSDIR		yes	-	-	1.01	0.003	2	1221.65	1221.65	-0.0009	-0.73671
1	jgi|Trire2|72567|kg2.C_scaffold_3000002	2010_07_26_JGBerrin_BG9_G11.xml	3143	27.97	FDSHCALPDALQPAPQ	C5:+57.0215	No	-	-	1.01	0.01	2	1766.82	1766.82	-0.0006	-0.339594
1	jgi|Trire2|72567|kg2.C_scaffold_3000002	2010_07_26_JGBerrin_BG9_G11.xml	3145	27.99	PAAQLFANVYK		yes	-	-	1.01	1.2e-08	2	1221.66	1221.66	0.0004	0.327423
1	jgi|Trire2|72567|kg2.C_scaffold_3000002	2010_07_26_JGBerrin_BG9_G11.xml	3256	28.75	QIVVEYSDIR		yes	-	-	1.01	0.0005	2	1221.65	1221.65	-0.0005	-0.409283
1	jgi|Trire2|72567|kg2.C_scaffold_3000002	2010_07_26_JGBerrin_BG9_G11.xml	3396	29.81	QIVVEYSDIR		yes	-	-	1.01	0.00072	2	1221.65	1221.65	0.001	0.818567
1	jgi|Trire2|72567|kg2.C_scaffold_3000002	2010_07_26_JGBerrin_BG9_G11.xml	3447	30.16	TPLMEQTLADIR		yes	-	-	1.01	8.5e-07	2	1387.73	1387.73	-0.0003	-0.216181
1	jgi|Trire2|72567|kg2.C_scaffold_3000002	2010_07_26_JGBerrin_BG9_G11.xml	3487	30.43	NGGNYAGQFVVYDLPDR		yes	-	-	1.01	1.3e-10	2	1884.88	1884.89	-0.0032	-1.69771
1	jgi|Trire2|72567|kg2.C_scaffold_3000002	2010_07_26_JGBerrin_BG9_G11.xml	3497	30.5	SLANLVTNLGTPK		yes	-	-	1.01	0.0099	2	1327.75	1327.76	-0.0048	-3.61512
1	jgi|Trire2|72567|kg2.C_scaffold_3000002	2010_07_26_JGBerrin_BG9_G11.xml	3582	31.09	QIVVEYSDIR		No	-	-	1.01	0.08	2	1221.65	1221.65	0.0028	2.29199
1	jgi|Trire2|72567|kg2.C_scaffold_3000002	2010_07_26_JGBerrin_BG9_G11.xml	3629	31.4	NQDPAAQLFANVYK		yes	-	-	1.01	1.2e-05	2	1578.8	1578.79	0.0086	5.4472
1	jgi|Trire2|72567|kg2.C_scaffold_3000002	2010_07_26_JGBerrin_BG9_G11.xml	3737	32.2	LYIHAIGPLLAN		yes	-	-	1.01	7.6e-05	2	1294.76	1294.75	0.0054	4.17068
1	jgi|Trire2|72567|kg2.C_scaffold_3000002	2010_07_26_JGBerrin_BG9_G11.xml	3893	33.41	PSANTGDSLLDSFVWVKPGGECDGTSDSSAPR	C22:+57.0215	yes	-	-	1.01	5.5e-09	3	3309.49	3309.5	-0.011	-3.32377
1	jgi|Trire2|72567|kg2.C_scaffold_3000002	2010_07_26_JGBerrin_BG9_G11.xml	3951	33.89	AIGPLLANHGWSNAFFITDQGR		yes	-	-	1.01	8.2e-06	3	2385.21	2385.21	-0.0003	-0.125775
1	jgi|Trire2|72567|kg2.C_scaffold_3000002	2010_07_26_JGBerrin_BG9_G11.xml	3996	34.24	VPSFMWLDTLDK	M5:+15.9949	yes	-	-	1.01	1.4e-06	2	1467.72	1467.72	0.002	1.36266
1	jgi|Trire2|72567|kg2.C_scaffold_3000002	2010_07_26_JGBerrin_BG9_G11.xml	4037	34.6	LYIHAIGPLLANHGWSNAFFITDQGR		yes	-	-	1.01	3.8e-07	3	2911.49	2911.5	-0.0078	-2.67903
1	jgi|Trire2|72567|kg2.C_scaffold_3000002	2010_07_26_JGBerrin_BG9_G11.xml	4152	35.61	VPSFMWLDTLDK		yes	-	-	1.01	9.7e-07	2	1451.73	1451.72	0.0064	4.40855
1	jgi|Trire2|72567|kg2.C_scaffold_3000002	2010_07_26_JGBerrin_BG9_G11.xml	4155	35.63	QPTGQQQWGDWCNVIGTGFGIR	C12:+57.0215	yes	-	-	1.01	0.00019	3	2505.18	2505.17	0.0089	3.55265
1	jgi|Trire2|72567|kg2.C_scaffold_3000002	2010_07_26_JGBerrin_BG9_G11.xml	4217	36.17	VPSFMWLDTLDKTPLMEQTLADIR	M5:+15.9949 - M16:+15.9949	yes	-	-	1.01	2.8e-11	3	2852.42	2852.42	-0.0016	-0.560927
1	jgi|Trire2|72567|kg2.C_scaffold_3000002	2010_07_26_JGBerrin_BG9_G11.xml	4314	37.02	VPSFMWLDTLDKTPLMEQTLADIR	M16:+15.9949	yes	-	-	1.01	8.6e-08	3	2836.43	2836.43	0.0053	1.86855
1	jgi|Trire2|72567|kg2.C_scaffold_3000002	2010_07_26_JGBerrin_BG9_G11.xml	4368	37.5	YLDAGHAGWLGWPANQDPAAQLFANVYK		yes	-	-	1.01	6.5e-13	3	3073.49	3073.5	-0.011	-3.57899
1	jgi|Trire2|72567|kg2.C_scaffold_3000002	2010_07_26_JGBerrin_BG9_G11.xml	4377	37.57	FVQLLTNANPSFL		No	-	-	1.01	0.03	2	1463.79	1463.79	0.0022	1.50295
1	jgi|Trire2|72567|kg2.C_scaffold_3000002	2010_07_26_JGBerrin_BG9_G11.xml	4512	38.73	TLLVIEPDSLANLVTNLGTPK		yes	-	-	1.01	2e-15	2	2208.25	2208.25	0.004	1.81139
1	jgi|Trire2|72567|kg2.C_scaffold_3000002	2010_07_26_JGBerrin_BG9_G11.xml	4543	39.01	VPSFMWLDTLDKTPLMEQTLADIR	M5:+15.9949	yes	-	-	1.01	2.2e-09	3	2836.44	2836.43	0.011	3.87812
1	jgi|Trire2|72567|kg2.C_scaffold_3000002	2010_07_26_JGBerrin_BG9_G11.xml	4614	39.64	VPSFMWLDTLDKTPLMEQTLADIR		yes	-	-	1.01	1.5e-08	3	2820.43	2820.43	-0.0025	-0.886389
1	jgi|Trire2|72567|kg2.C_scaffold_3000002	2010_07_26_JGBerrin_BG9_G11.xml	4629	39.77	TLLVIEPDSLANLVTNLGTPK		yes	-	-	1.01	5.4e-13	2	2208.26	2208.25	0.011	4.98132
1	jgi|Trire2|72567|kg2.C_scaffold_3000002	2010_07_26_JGBerrin_BG9_G11.xml	4635	39.82	VPSFMWLDTLDKTPLMEQTLADIR		yes	-	-	1.01	1.4e-08	3	2820.46	2820.43	0.027	9.57301
1	jgi|Trire2|72567|kg2.C_scaffold_3000002	2010_07_26_JGBerrin_BG9_G11.xml	4680	40.22	TLLVIEPDSLANLVTNLGTPK		No	-	-	1.01	0.091	3	2208.24	2208.25	-0.011	-4.98132
2	jgi|Trire2|123989|estExt_fgenesh5_pg.C_290113	2010_07_26_JGBerrin_BG9_G11.xml	1344	15.65	YPTNTAGAK		No	-	-	2.01	0.025	2	922.464	922.463	0.0003	0.325216
2	jgi|Trire2|123989|estExt_fgenesh5_pg.C_290113	2010_07_26_JGBerrin_BG9_G11.xml	1750	18.51	GGLTQFKK		No	-	-	2.01	0.078	2	878.509	878.51	-0.0004	-0.455316
2	jgi|Trire2|123989|estExt_fgenesh5_pg.C_290113	2010_07_26_JGBerrin_BG9_G11.xml	1752	18.52	YGTGYCDSQCPR	C6:+57.0215 - C10:+57.0215	yes	-	-	2.01	3.7e-05	2	1463.56	1463.57	-0.004	-2.73305
2	jgi|Trire2|123989|estExt_fgenesh5_pg.C_290113	2010_07_26_JGBerrin_BG9_G11.xml	2009	20.29	GSCSTSSGVPAQVESQSPNAK	C3:+57.0215	yes	-	-	2.01	6.5e-07	2	2077.94	2077.95	-0.0023	-1.10686
2	jgi|Trire2|123989|estExt_fgenesh5_pg.C_290113	2010_07_26_JGBerrin_BG9_G11.xml	2400	22.9	VTFSNIK		No	-	-	2.01	0.026	2	808.456	808.457	-0.0007	-0.865847
2	jgi|Trire2|123989|estExt_fgenesh5_pg.C_290113	2010_07_26_JGBerrin_BG9_G11.xml	2697	24.93	QSETHPPLTWQK	Q1:-17.0265	yes	-	-	2.01	0.00013	2	1434.7	1434.7	-0.0016	-1.11521
2	jgi|Trire2|123989|estExt_fgenesh5_pg.C_290113	2010_07_26_JGBerrin_BG9_G11.xml	2766	25.4	FGPIGSTGNPSGGNPPGGN		yes	-	-	2.01	3.2e-08	2	1683.77	1683.77	-0.0023	-1.36598
2	jgi|Trire2|123989|estExt_fgenesh5_pg.C_290113	2010_07_26_JGBerrin_BG9_G11.xml	2997	26.97	KLTVVTQFETSGAINR		yes	-	-	2.01	1.9e-08	2	1763.96	1763.97	-0.0053	-3.00459
2	jgi|Trire2|123989|estExt_fgenesh5_pg.C_290113	2010_07_26_JGBerrin_BG9_G11.xml	3034	27.22	YYVQNGVTFQQPN		yes	-	-	2.01	0.00041	2	1557.74	1557.73	0.0026	1.66909
2	jgi|Trire2|123989|estExt_fgenesh5_pg.C_290113	2010_07_26_JGBerrin_BG9_G11.xml	3078	27.53	KATSGGMVLVM		yes	-	-	2.01	0.0084	2	1093.58	1093.57	0.001	0.914432
2	jgi|Trire2|123989|estExt_fgenesh5_pg.C_290113	2010_07_26_JGBerrin_BG9_G11.xml	3119	27.8	TSGNSLSIGFVTQSAQK		yes	-	-	2.01	1.1e-05	2	1724.89	1724.88	0.005	2.89875
2	jgi|Trire2|123989|estExt_fgenesh5_pg.C_290113	2010_07_26_JGBerrin_BG9_G11.xml	3125	27.85	LTVVTQFETSGAINR		yes	-	-	2.01	3.3e-11	2	1635.88	1635.87	0.0096	5.86844
2	jgi|Trire2|123989|estExt_fgenesh5_pg.C_290113	2010_07_26_JGBerrin_BG9_G11.xml	3131	27.89	SLSIGFVTQSAQK		yes	-	-	2.01	1.6e-06	2	1365.74	1365.74	-0.0023	-1.68407
2	jgi|Trire2|123989|estExt_fgenesh5_pg.C_290113	2010_07_26_JGBerrin_BG9_G11.xml	3207	28.41	GVTTSGNSLSIGFVTQSAQK		yes	-	-	2.01	6.8e-08	2	1982.01	1982.02	-0.0049	-2.47223
2	jgi|Trire2|123989|estExt_fgenesh5_pg.C_290113	2010_07_26_JGBerrin_BG9_G11.xml	3230	28.57	LTVVTQFETSGAINR		No	-	-	2.01	0.013	3	1635.86	1635.87	-0.0068	-4.15681
2	jgi|Trire2|123989|estExt_fgenesh5_pg.C_290113	2010_07_26_JGBerrin_BG9_G11.xml	3367	29.6	LTVVTQFETSGAINR		yes	-	-	2.01	3.6e-06	2	1635.87	1635.87	-0.004	-2.44518
2	jgi|Trire2|123989|estExt_fgenesh5_pg.C_290113	2010_07_26_JGBerrin_BG9_G11.xml	3430	30.04	GVTTSGNSLSIGFVTQSAQK		yes	-	-	2.01	1.1e-05	2	1982.01	1982.02	-0.012	-6.05443
2	jgi|Trire2|123989|estExt_fgenesh5_pg.C_290113	2010_07_26_JGBerrin_BG9_G11.xml	3441	30.12	TYGVTTSGNSLSIGFVTQSAQK		yes	-	-	2.01	6.1e-09	2	2246.14	2246.13	0.005	2.22605
3	jgi|Trire2|76672|estExt_GeneWisePlus.C_60045	2010_07_26_JGBerrin_BG9_G11.xml	1437	16.31	ETISSNPDDR		yes	-	-	3.01	0.0052	2	1133.51	1133.51	0.0022	1.94088
3	jgi|Trire2|76672|estExt_GeneWisePlus.C_60045	2010_07_26_JGBerrin_BG9_G11.xml	1536	17.01	AVNSNQVPTSR		yes	-	-	3.01	0.00059	2	1172.6	1172.6	0.0023	1.96145
3	jgi|Trire2|76672|estExt_GeneWisePlus.C_60045	2010_07_26_JGBerrin_BG9_G11.xml	1719	18.3	VDDMVTR		yes	-	-	3.01	0.0017	2	835.398	835.398	-0.0006	-0.71822
3	jgi|Trire2|76672|estExt_GeneWisePlus.C_60045	2010_07_26_JGBerrin_BG9_G11.xml	2057	20.6	HFDDANITPR		yes	-	-	3.01	1.2e-07	2	1185.56	1185.57	-0.0006	-0.506088
3	jgi|Trire2|76672|estExt_GeneWisePlus.C_60045	2010_07_26_JGBerrin_BG9_G11.xml	2360	22.64	GQFIGEEVK		yes	-	-	3.01	0.00083	2	1006.52	1006.52	0.0005	0.496761
3	jgi|Trire2|76672|estExt_GeneWisePlus.C_60045	2010_07_26_JGBerrin_BG9_G11.xml	2423	23.06	HYILNEQELNR		yes	-	-	3.01	2.2e-07	2	1428.72	1428.72	0.0007	0.489948
3	jgi|Trire2|76672|estExt_GeneWisePlus.C_60045	2010_07_26_JGBerrin_BG9_G11.xml	2701	24.96	KPASIAVVGSAAIIGNHAR		yes	-	-	3.01	6.2e-05	3	1832.05	1832.05	0.0024	1.31001
3	jgi|Trire2|76672|estExt_GeneWisePlus.C_60045	2010_07_26_JGBerrin_BG9_G11.xml	2855	26	NDANILPLK		yes	-	-	3.01	0.0069	2	997.568	997.568	0.0004	0.400975
3	jgi|Trire2|76672|estExt_GeneWisePlus.C_60045	2010_07_26_JGBerrin_BG9_G11.xml	2902	26.31	DLSYWDTASQK		yes	-	-	3.01	0.00085	2	1313.6	1313.6	-0.0062	-4.71985
3	jgi|Trire2|76672|estExt_GeneWisePlus.C_60045	2010_07_26_JGBerrin_BG9_G11.xml	3015	27.09	PASIAVVGSAAIIGNHAR		yes	-	-	3.01	0.0092	3	1703.95	1703.96	-0.003	-1.76061
3	jgi|Trire2|76672|estExt_GeneWisePlus.C_60045	2010_07_26_JGBerrin_BG9_G11.xml	3182	28.24	YEFGYGLSYTK		yes	-	-	3.01	2.8e-05	2	1327.62	1327.62	-0.0001	-0.0753227
3	jgi|Trire2|76672|estExt_GeneWisePlus.C_60045	2010_07_26_JGBerrin_BG9_G11.xml	3253	28.72	LNLTPGQSGTATFNIR		yes	-	-	3.01	3.3e-12	2	1689.89	1689.89	-0.0023	-1.36103
3	jgi|Trire2|76672|estExt_GeneWisePlus.C_60045	2010_07_26_JGBerrin_BG9_G11.xml	3333	29.34	LWGPALTNAVNSNQVPTSR		No	-	-	3.01	0.08	3	2025.05	2025.05	-0.003	-1.48144
3	jgi|Trire2|76672|estExt_GeneWisePlus.C_60045	2010_07_26_JGBerrin_BG9_G11.xml	3353	29.5	ASGIHVILGPVAGPLGK		yes	-	-	3.01	2.8e-07	3	1585.94	1585.94	0.001	0.63054
3	jgi|Trire2|76672|estExt_GeneWisePlus.C_60045	2010_07_26_JGBerrin_BG9_G11.xml	3717	32.05	WVVPSGSFGISVGASSR		No	-	-	3.01	0.063	2	1692.87	1692.87	0.0026	1.53585
3	jgi|Trire2|76672|estExt_GeneWisePlus.C_60045	2010_07_26_JGBerrin_BG9_G11.xml	3740	32.22	IVSGGSDSFSEGLFIDYK		yes	-	-	3.01	1.1e-11	2	1920.91	1920.92	-0.01	-5.20583
4	jgi|Trire2|123940|estExt_fgenesh5_pg.C_280132	2010_07_26_JGBerrin_BG9_G11.xml	1987	20.14	QAEMSELIQR	M4:+15.9949	No	-	-	4.01	0.076	2	1220.59	1220.59	-0.0007	-0.573491
4	jgi|Trire2|123940|estExt_fgenesh5_pg.C_280132	2010_07_26_JGBerrin_BG9_G11.xml	2041	20.5	GAMVAGAFEK	M3:+15.9949	yes	-	-	4.01	0.00075	2	996.483	996.482	0.0011	1.10388
4	jgi|Trire2|123940|estExt_fgenesh5_pg.C_280132	2010_07_26_JGBerrin_BG9_G11.xml	2431	23.13	GAMVAGAFEK		yes	-	-	4.01	0.00086	2	980.489	980.487	0.0014	1.42786
4	jgi|Trire2|123940|estExt_fgenesh5_pg.C_280132	2010_07_26_JGBerrin_BG9_G11.xml	2556	23.98	QAEMSELIQR	M4:+15.9949 - Q1:-17.0265	No	-	-	4.01	0.054	2	1203.57	1203.57	0.003	2.49259
4	jgi|Trire2|123940|estExt_fgenesh5_pg.C_280132	2010_07_26_JGBerrin_BG9_G11.xml	2650	24.62	QAEMSELIQR		yes	-	-	4.01	0.006	2	1204.6	1204.6	0.0019	1.57729
4	jgi|Trire2|123940|estExt_fgenesh5_pg.C_280132	2010_07_26_JGBerrin_BG9_G11.xml	2739	25.22	YELGTLPGR		yes	-	-	4.01	0.00018	2	1005.54	1005.54	0.0013	1.29284
4	jgi|Trire2|123940|estExt_fgenesh5_pg.C_280132	2010_07_26_JGBerrin_BG9_G11.xml	2837	25.88	FYDLYGSSH		yes	-	-	4.01	5.9e-06	2	1088.48	1088.47	0.0076	6.98229
4	jgi|Trire2|123940|estExt_fgenesh5_pg.C_280132	2010_07_26_JGBerrin_BG9_G11.xml	2856	26.01	FYDLYGSSH		No	-	-	4.01	0.039	2	1088.46	1088.47	-0.0049	-4.50174
4	jgi|Trire2|123940|estExt_fgenesh5_pg.C_280132	2010_07_26_JGBerrin_BG9_G11.xml	2911	26.37	INFNNDNIAAQVNTGSR		yes	-	-	4.01	4.7e-10	2	1847.91	1847.9	0.0065	3.51751
4	jgi|Trire2|123940|estExt_fgenesh5_pg.C_280132	2010_07_26_JGBerrin_BG9_G11.xml	3172	28.17	SLAALIAPR		yes	-	-	4.01	0.0071	2	911.569	911.568	0.0011	1.20671
4	jgi|Trire2|123940|estExt_fgenesh5_pg.C_280132	2010_07_26_JGBerrin_BG9_G11.xml	3428	30.03	LNDLFTMFNGDK	M7:+15.9949	yes	-	-	4.01	9.7e-08	2	1430.66	1430.66	0.0009	0.629079
4	jgi|Trire2|123940|estExt_fgenesh5_pg.C_280132	2010_07_26_JGBerrin_BG9_G11.xml	3453	30.2	IVLTLPQESGAGGSACWR	C16:+57.0215	yes	-	-	4.01	3.9e-12	2	1901.95	1901.95	-0.0058	-3.04949
4	jgi|Trire2|123940|estExt_fgenesh5_pg.C_280132	2010_07_26_JGBerrin_BG9_G11.xml	3632	31.42	FYDLYGSSHSAGAMTAWAWGVSR	M14:+15.9949	yes	-	-	4.01	0.0012	3	2536.13	2536.14	-0.0011	-0.433731
4	jgi|Trire2|123940|estExt_fgenesh5_pg.C_280132	2010_07_26_JGBerrin_BG9_G11.xml	3656	31.63	VIDALELVPGAR		No	-	-	4.01	0.076	2	1252.73	1252.73	0.0035	2.79391
4	jgi|Trire2|123940|estExt_fgenesh5_pg.C_280132	2010_07_26_JGBerrin_BG9_G11.xml	3941	33.8	LNDLFTMFNGDK		yes	-	-	4.01	4.1e-05	2	1414.67	1414.67	-0.0006	-0.424128
5	jgi|Trire2|49081|estExt_Genewise1.C_120020	2010_07_26_JGBerrin_BG9_G11.xml	1476	16.59	VGGNMPGR		No	-	-	5.01	0.023	2	787.387	787.388	-0.0013	-1.65103
5	jgi|Trire2|49081|estExt_Genewise1.C_120020	2010_07_26_JGBerrin_BG9_G11.xml	1883	19.43	STDGGVTFSK		yes	-	-	5.01	3.4e-06	2	998.479	998.479	-0.0001	-0.100152
5	jgi|Trire2|49081|estExt_Genewise1.C_120020	2010_07_26_JGBerrin_BG9_G11.xml	2695	24.92	YDIAGGTWK		yes	-	-	5.01	0.001	2	1010.49	1010.49	0.0002	0.197923
5	jgi|Trire2|49081|estExt_Genewise1.C_120020	2010_07_26_JGBerrin_BG9_G11.xml	3056	27.37	PANSNIIYFGAR		yes	-	-	5.01	7.3e-06	2	1322.67	1322.69	-0.011	-8.31641
5	jgi|Trire2|49081|estExt_Genewise1.C_120020	2010_07_26_JGBerrin_BG9_G11.xml	3224	28.53	TNSVFYAGSGSTFYVSK		yes	-	-	5.01	1.4e-06	2	1814.85	1814.86	-0.0075	-4.13255
5	jgi|Trire2|49081|estExt_Genewise1.C_120020	2010_07_26_JGBerrin_BG9_G11.xml	3372	29.64	SQFQGSFASVSSLPAGAVIASDKK		yes	-	-	5.01	8e-06	3	2382.23	2382.23	-0.0003	-0.125932
5	jgi|Trire2|49081|estExt_Genewise1.C_120020	2010_07_26_JGBerrin_BG9_G11.xml	3429	30.03	NNFIDVTSESPSDGLIK		yes	-	-	5.01	1.7e-07	2	1835.9	1835.9	-0.0014	-0.762568
5	jgi|Trire2|49081|estExt_Genewise1.C_120020	2010_07_26_JGBerrin_BG9_G11.xml	3485	30.42	LGGGGGFVPGIIFHPK		yes	-	-	5.01	1.2e-05	3	1552.87	1552.86	0.0028	1.80312
5	jgi|Trire2|49081|estExt_Genewise1.C_120020	2010_07_26_JGBerrin_BG9_G11.xml	3636	31.45	LAVDPANSNIIYFGAR		yes	-	-	5.01	2.8e-08	2	1720.9	1720.9	0.0016	0.929745
5	jgi|Trire2|49081|estExt_Genewise1.C_120020	2010_07_26_JGBerrin_BG9_G11.xml	3672	31.74	DIAAHPTTAGTLYVSTDVGIFR		yes	-	-	5.01	8.3e-05	3	2305.19	2305.18	0.0031	1.3448
5	jgi|Trire2|49081|estExt_Genewise1.C_120020	2010_07_26_JGBerrin_BG9_G11.xml	3918	33.61	GATWSFTNLPFK		yes	-	-	5.01	0.00067	2	1368.7	1368.7	0.0009	0.657561
5	jgi|Trire2|49081|estExt_Genewise1.C_120020	2010_07_26_JGBerrin_BG9_G11.xml	4042	34.64	ALYLTYSDGTGPYDGTLGSVWR		yes	-	-	5.01	1.1e-12	2	2392.15	2392.15	-0.0002	-0.0836069
6	jgi|Trire2|69276|e_gw1.28.211.1	2010_07_26_JGBerrin_BG9_G11.xml	1418	16.18	YIRPGASR		yes	-	-	6.01	0.0012	2	919.511	919.511	0	0
6	jgi|Trire2|69276|e_gw1.28.211.1	2010_07_26_JGBerrin_BG9_G11.xml	1610	17.53	GVVTVK		yes	-	-	6.01	0.0061	2	602.389	602.388	0.0018	2.98811
6	jgi|Trire2|69276|e_gw1.28.211.1	2010_07_26_JGBerrin_BG9_G11.xml	2889	26.22	WNTEGGPSTPFVK		yes	-	-	6.01	2.5e-05	2	1419.69	1419.69	-0.0011	-0.774817
6	jgi|Trire2|69276|e_gw1.28.211.1	2010_07_26_JGBerrin_BG9_G11.xml	3043	27.28	SIVVVFTNSGTSAQSAR		yes	-	-	6.01	1.1e-07	2	1723.9	1723.9	-0.0023	-1.33419
6	jgi|Trire2|69276|e_gw1.28.211.1	2010_07_26_JGBerrin_BG9_G11.xml	3673	31.75	QAYANFLVQYVK		yes	-	-	6.01	0.0064	2	1443.77	1443.76	0.004	2.77054
6	jgi|Trire2|69276|e_gw1.28.211.1	2010_07_26_JGBerrin_BG9_G11.xml	3829	32.95	FQQIDGFGFSQAFGR		yes	-	-	6.01	1.7e-12	2	1704.81	1704.81	0.0014	0.821204
6	jgi|Trire2|69276|e_gw1.28.211.1	2010_07_26_JGBerrin_BG9_G11.xml	3972	34.06	VATSGSLSNVIIGAFQNTDR		yes	-	-	6.01	0.0095	3	2050.06	2050.06	-0.0005	-0.243896
7	jgi|Trire2|110894|fgenesh5_pg.C_scaffold_23000032	2010_07_26_JGBerrin_BG9_G11.xml	1687	18.07	INVHGYQGSGGR		yes	-	-	7.01	0.0017	2	1244.61	1244.61	-0.0016	-1.28554
7	jgi|Trire2|110894|fgenesh5_pg.C_scaffold_23000032	2010_07_26_JGBerrin_BG9_G11.xml	1962	19.97	WSTQTGGGDQYR		yes	-	-	7.01	1.1e-06	2	1355.59	1355.6	-0.0051	-3.76218
7	jgi|Trire2|110894|fgenesh5_pg.C_scaffold_23000032	2010_07_26_JGBerrin_BG9_G11.xml	2990	26.92	DTLYSLASQAGK		yes	-	-	7.01	1.2e-08	2	1253.64	1253.64	0.0017	1.35605
7	jgi|Trire2|110894|fgenesh5_pg.C_scaffold_23000032	2010_07_26_JGBerrin_BG9_G11.xml	3553	30.89	YFVLAQLTR		yes	-	-	7.01	3.5e-05	2	1110.63	1110.63	0.0024	2.16093
7	jgi|Trire2|110894|fgenesh5_pg.C_scaffold_23000032	2010_07_26_JGBerrin_BG9_G11.xml	3936	33.76	DDLASVFFSR		yes	-	-	7.01	0.00019	2	1156.56	1156.56	-0.0002	-0.172926
8	jgi|Trire2|120229|estExt_fgenesh5_pg.C_20480	2010_07_26_JGBerrin_BG9_G11.xml	1548	17.09	THVSTVVGR		yes	-	-	8.01	0.0072	2	955.534	955.532	0.0017	1.77911
8	jgi|Trire2|120229|estExt_fgenesh5_pg.C_20480	2010_07_26_JGBerrin_BG9_G11.xml	2576	24.11	LYFGTATDR		No	-	-	8.01	0.057	2	1043.52	1043.52	0.0002	0.19166
8	jgi|Trire2|120229|estExt_fgenesh5_pg.C_20480	2010_07_26_JGBerrin_BG9_G11.xml	2995	26.95	LYINDYNLDR		yes	-	-	8.01	6.4e-05	2	1298.64	1298.64	0.003	2.31011
8	jgi|Trire2|120229|estExt_fgenesh5_pg.C_20480	2010_07_26_JGBerrin_BG9_G11.xml	3595	31.17	ASTNPLLFDANFNPK		yes	-	-	8.01	6.1e-10	2	1648.83	1648.83	-0.0078	-4.73062
8	jgi|Trire2|120229|estExt_fgenesh5_pg.C_20480	2010_07_26_JGBerrin_BG9_G11.xml	4177	35.82	LLGEEFVSIAFR		yes	-	-	8.01	1e-05	2	1380.75	1380.75	-0.0019	-1.37606
9	jgi|Trire2|122081|estExt_fgenesh5_pg.C_100226	2010_07_26_JGBerrin_BG9_G11.xml	1806	18.9	QQPGTSTPEVHPK	Q1:-17.0265	No	-	-	9.01	0.017	2	1388.68	1388.68	0.0031	2.23233
9	jgi|Trire2|122081|estExt_fgenesh5_pg.C_100226	2010_07_26_JGBerrin_BG9_G11.xml	2110	20.97	SYYGPGDTVDTSK		yes	-	-	9.01	5.1e-11	2	1389.62	1389.62	-0.0007	-0.503736
9	jgi|Trire2|122081|estExt_fgenesh5_pg.C_100226	2010_07_26_JGBerrin_BG9_G11.xml	3670	31.73	LYLLDSDGEYVMLK	M12:+15.9949	yes	-	-	9.01	1.2e-10	2	1674.83	1674.83	0.0033	1.97035
9	jgi|Trire2|122081|estExt_fgenesh5_pg.C_100226	2010_07_26_JGBerrin_BG9_G11.xml	3895	33.43	LYLLDSDGEYVMLK		yes	-	-	9.01	4.5e-09	2	1658.84	1658.84	0.0011	0.663116
9	jgi|Trire2|122081|estExt_fgenesh5_pg.C_100226	2010_07_26_JGBerrin_BG9_G11.xml	3992	34.21	TFTIITQFNTDNGSPSGNLVSITR		yes	-	-	9.01	0.00055	3	2583.32	2583.3	0.011	4.25811
10	jgi|Trire2|73643|estExt_GeneWisePlus.C_10274	2010_07_26_JGBerrin_BG9_G11.xml	2180	21.43	HEIIALHSAGQ		yes	-	-	10.01	3e-05	2	1175.62	1175.62	-0.0007	-0.595432
10	jgi|Trire2|73643|estExt_GeneWisePlus.C_10274	2010_07_26_JGBerrin_BG9_G11.xml	2200	21.57	HEIIALH		No	-	-	10.01	0.031	2	832.464	832.468	-0.0039	-4.68486
10	jgi|Trire2|73643|estExt_GeneWisePlus.C_10274	2010_07_26_JGBerrin_BG9_G11.xml	3239	28.63	IPDNLAPGNYVLR		yes	-	-	10.01	0.0027	2	1441.77	1441.78	-0.0061	-4.23088
10	jgi|Trire2|73643|estExt_GeneWisePlus.C_10274	2010_07_26_JGBerrin_BG9_G11.xml	3374	29.65	IPDNLAPGNYVLR		yes	-	-	10.01	0.0019	2	1441.78	1441.78	0.0002	0.138717
10	jgi|Trire2|73643|estExt_GeneWisePlus.C_10274	2010_07_26_JGBerrin_BG9_G11.xml	3521	30.67	IPDNLAPGNYVLR		yes	-	-	10.01	0.00049	2	1441.78	1441.78	0.003	2.08076
11	jgi|Trire2|45717|estExt_Genewise1.C_31037	2010_07_26_JGBerrin_BG9_G11.xml	2481	23.47	GESYLLNPK		yes	-	-	11.01	0.0026	2	1020.54	1020.54	0.0006	0.587926
11	jgi|Trire2|45717|estExt_Genewise1.C_31037	2010_07_26_JGBerrin_BG9_G11.xml	2821	25.77	LSDLTGNPQYAQLAQK		yes	-	-	11.01	1.6e-07	2	1746.9	1746.9	-0.0039	-2.23252
11	jgi|Trire2|45717|estExt_Genewise1.C_31037	2010_07_26_JGBerrin_BG9_G11.xml	3198	28.35	WVLAADSTIAHLASHPSTR		No	-	-	11.01	0.017	3	2033.07	2033.06	0.0098	4.82033
12	jgi|Trire2|123992|estExt_fgenesh5_pg.C_290118	2010_07_26_JGBerrin_BG9_G11.xml	2790	25.56	LTSPTGEQIVNEQAIK		yes	-	-	12.01	0.00013	2	1727.92	1727.92	0.0029	1.67832
12	jgi|Trire2|123992|estExt_fgenesh5_pg.C_290118	2010_07_26_JGBerrin_BG9_G11.xml	3324	29.27	VGNAYIWLR		yes	-	-	12.01	6.7e-05	2	1091.6	1091.6	-0.002	-1.83217
13	jgi|Trire2|21960|estExt_fgenesh1_pm.C_50195	2010_07_26_JGBerrin_BG9_G11.xml	2986	26.89	FQQFQDAEPGSSLYER		yes	-	-	13.01	3.3e-06	2	1901.86	1901.87	-0.0052	-2.73416
13	jgi|Trire2|21960|estExt_fgenesh1_pm.C_50195	2010_07_26_JGBerrin_BG9_G11.xml	3336	29.37	GLSLDTFYAK		yes	-	-	13.01	0.0009	2	1114.59	1114.58	0.0077	6.90844
14	jgi|Trire2|56996|e_gw1.3.372.1	2010_07_26_JGBerrin_BG9_G11.xml	3514	30.62	ASSFVTISGTQFNIDGK		yes	-	-	14.01	1.4e-08	2	1771.88	1771.89	-0.0029	-1.63667
14	jgi|Trire2|56996|e_gw1.3.372.1	2010_07_26_JGBerrin_BG9_G11.xml	4092	35.08	LSATGSTINTGADGLQTLDYVVQSAEQHNLK		yes	-	-	14.01	2.7e-05	3	3231.62	3231.61	0.0027	0.835496
Groupe	Description	Sample	Scan	Rt	Sequence	Modifs	Valid	Used	on a total of	Sub-groups	E-value	Charge	MH+ Obs	MH+ theo	DeltaMH+	Delta-ppm
1	jgi|Trire2|123989|estExt_fgenesh5_pg.C_290113	2010_07_26_JGBerrin_BG12_H2.xml	1745	18.56	YGTGYCDSQCPR	C6:+57.0215 - C10:+57.0215	yes	-	-	1.01	6.4e-06	2	1463.57	1463.57	-0.0004	-0.273305
1	jgi|Trire2|123989|estExt_fgenesh5_pg.C_290113	2010_07_26_JGBerrin_BG12_H2.xml	1960	20.02	STSSGVPAQVESQSPNAK		yes	-	-	1.01	3.7e-10	2	1773.86	1773.86	-0.0049	-2.76233
1	jgi|Trire2|123989|estExt_fgenesh5_pg.C_290113	2010_07_26_JGBerrin_BG12_H2.xml	2003	20.31	GSCSTSSGVPAQVESQSPNAK	C3:+57.0215	yes	-	-	1.01	1.3e-08	2	2077.94	2077.95	-0.0015	-0.721867
1	jgi|Trire2|123989|estExt_fgenesh5_pg.C_290113	2010_07_26_JGBerrin_BG12_H2.xml	2255	21.99	GGLTQFK		No	-	-	1.01	0.061	2	750.415	750.415	-0.0002	-0.266519
1	jgi|Trire2|123989|estExt_fgenesh5_pg.C_290113	2010_07_26_JGBerrin_BG12_H2.xml	2299	22.28	ATSGGMVLVM	M6:+15.9949 - M10:+15.9949	No	-	-	1.01	0.053	2	997.47	997.47	0.0006	0.601522
1	jgi|Trire2|123989|estExt_fgenesh5_pg.C_290113	2010_07_26_JGBerrin_BG12_H2.xml	2603	24.33	TLQSETHPPLTWQK		yes	-	-	1.01	0.00011	2	1665.86	1665.86	-0.0006	-0.360174
1	jgi|Trire2|123989|estExt_fgenesh5_pg.C_290113	2010_07_26_JGBerrin_BG12_H2.xml	2683	24.87	QSETHPPLTWQK	Q1:-17.0265	yes	-	-	1.01	0.0037	2	1434.7	1434.7	0.0023	1.60312
1	jgi|Trire2|123989|estExt_fgenesh5_pg.C_290113	2010_07_26_JGBerrin_BG12_H2.xml	2764	25.43	FGPIGSTGNPSGGNPPGGN		yes	-	-	1.01	1.3e-06	2	1683.77	1683.77	-0.003	-1.78171
1	jgi|Trire2|123989|estExt_fgenesh5_pg.C_290113	2010_07_26_JGBerrin_BG12_H2.xml	2831	25.87	YGGTCDPDGCDWNPYR	C5:+57.0215 - C10:+57.0215	yes	-	-	1.01	9.8e-07	2	1932.72	1932.73	-0.0094	-4.86359
1	jgi|Trire2|123989|estExt_fgenesh5_pg.C_290113	2010_07_26_JGBerrin_BG12_H2.xml	2845	25.97	FGPIGSTGNPSGGNPPG		yes	-	-	1.01	0.0051	2	1512.71	1512.71	0.0001	0.0661066
1	jgi|Trire2|123989|estExt_fgenesh5_pg.C_290113	2010_07_26_JGBerrin_BG12_H2.xml	2946	26.65	KLTVVTQFETSGAINR		yes	-	-	1.01	0.0003	3	1763.97	1763.97	0.0016	0.907047
1	jgi|Trire2|123989|estExt_fgenesh5_pg.C_290113	2010_07_26_JGBerrin_BG12_H2.xml	3025	27.18	YYVQNGVTFQQPN		yes	-	-	1.01	7.6e-07	2	1557.73	1557.73	-0.0007	-0.449371
1	jgi|Trire2|123989|estExt_fgenesh5_pg.C_290113	2010_07_26_JGBerrin_BG12_H2.xml	3070	27.49	KATSGGMVLVM		No	-	-	1.01	0.013	2	1093.57	1093.57	-0.002	-1.82886
1	jgi|Trire2|123989|estExt_fgenesh5_pg.C_290113	2010_07_26_JGBerrin_BG12_H2.xml	3121	27.85	LTVVTQFETSGAINR		yes	-	-	1.01	3.6e-10	2	1635.88	1635.87	0.0059	3.60664
1	jgi|Trire2|123989|estExt_fgenesh5_pg.C_290113	2010_07_26_JGBerrin_BG12_H2.xml	3123	27.86	TSGNSLSIGFVTQSAQK		yes	-	-	1.01	3.3e-07	2	1724.89	1724.88	0.0044	2.5509
1	jgi|Trire2|123989|estExt_fgenesh5_pg.C_290113	2010_07_26_JGBerrin_BG12_H2.xml	3128	27.89	SLSIGFVTQSAQK		yes	-	-	1.01	7e-08	2	1365.74	1365.74	0.0052	3.80747
1	jgi|Trire2|123989|estExt_fgenesh5_pg.C_290113	2010_07_26_JGBerrin_BG12_H2.xml	3242	28.67	GVTTSGNSLSIGFVTQSAQK		yes	-	-	1.01	1.3e-11	2	1982.02	1982.02	0.0009	0.454082
1	jgi|Trire2|123989|estExt_fgenesh5_pg.C_290113	2010_07_26_JGBerrin_BG12_H2.xml	3279	28.94	LTVVTQFETSGAINR		yes	-	-	1.01	1.8e-10	2	1635.88	1635.87	0.0048	2.93422
1	jgi|Trire2|123989|estExt_fgenesh5_pg.C_290113	2010_07_26_JGBerrin_BG12_H2.xml	3416	29.96	LTVVTQFETSGAINR		yes	-	-	1.01	1.5e-07	2	1635.87	1635.87	0.003	1.83389
1	jgi|Trire2|123989|estExt_fgenesh5_pg.C_290113	2010_07_26_JGBerrin_BG12_H2.xml	3438	30.11	TYGVTTSGNSLSIGFVTQSAQK		yes	-	-	1.01	1.1e-05	3	2246.13	2246.13	0.0001	0.044521
1	jgi|Trire2|123989|estExt_fgenesh5_pg.C_290113	2010_07_26_JGBerrin_BG12_H2.xml	3456	30.23	LGNTSFYGPGSSFTLDTTK		yes	-	-	1.01	4.6e-07	2	1992.96	1992.96	0.0015	0.752651
1	jgi|Trire2|123989|estExt_fgenesh5_pg.C_290113	2010_07_26_JGBerrin_BG12_H2.xml	3681	31.93	YYVQNGVTFQQPNAELGSY		yes	-	-	1.01	2.1e-07	2	2178.01	2178.01	-0.0083	-3.81081
2	jgi|Trire2|120312|estExt_fgenesh5_pg.C_30013	2010_07_26_JGBerrin_BG12_H2.xml	1767	18.71	GNLDSTSISK		yes	-	-	2.01	0.0062	2	1021.51	1021.52	-0.0024	-2.34945
2	jgi|Trire2|120312|estExt_fgenesh5_pg.C_30013	2010_07_26_JGBerrin_BG12_H2.xml	2253	21.98	LGGNLDSTSISK		yes	-	-	2.01	0.00036	2	1191.62	1191.62	-0.0001	-0.0839192
2	jgi|Trire2|120312|estExt_fgenesh5_pg.C_30013	2010_07_26_JGBerrin_BG12_H2.xml	2344	22.58	NNLGGNLDSTSISK		yes	-	-	2.01	0.0016	2	1419.7	1419.71	-0.0067	-4.71928
2	jgi|Trire2|120312|estExt_fgenesh5_pg.C_30013	2010_07_26_JGBerrin_BG12_H2.xml	2552	24	CIVDIHNYAR	C1:+57.0215	yes	-	-	2.01	2.3e-07	2	1260.61	1260.62	-0.0038	-3.0144
2	jgi|Trire2|120312|estExt_fgenesh5_pg.C_30013	2010_07_26_JGBerrin_BG12_H2.xml	2583	24.2	QAILTETGGGNVQSC	C15:+57.0215	yes	-	-	2.01	0.00013	2	1534.72	1534.72	0.0017	1.1077
2	jgi|Trire2|120312|estExt_fgenesh5_pg.C_30013	2010_07_26_JGBerrin_BG12_H2.xml	2705	25.02	LVNNNLGGNLDSTSISK		yes	-	-	2.01	3.3e-12	2	1745.9	1745.9	-0.0028	-1.60375
2	jgi|Trire2|120312|estExt_fgenesh5_pg.C_30013	2010_07_26_JGBerrin_BG12_H2.xml	2731	25.2	TVQEVVTAIR		yes	-	-	2.01	0.0045	2	1115.64	1115.64	-0.001	-0.896345
2	jgi|Trire2|120312|estExt_fgenesh5_pg.C_30013	2010_07_26_JGBerrin_BG12_H2.xml	2803	25.69	GSTTNLIFDVHK		yes	-	-	2.01	0.00083	2	1331.7	1331.7	0.001	0.750922
2	jgi|Trire2|120312|estExt_fgenesh5_pg.C_30013	2010_07_26_JGBerrin_BG12_H2.xml	2854	26.03	FVNDDGMTIFR	M7:+15.9949	yes	-	-	2.01	3e-07	2	1330.61	1330.61	0.0005	0.375767
2	jgi|Trire2|120312|estExt_fgenesh5_pg.C_30013	2010_07_26_JGBerrin_BG12_H2.xml	3138	27.96	AATVQEVVTAIR		yes	-	-	2.01	1.1e-06	2	1257.72	1257.72	0.0013	1.03362
2	jgi|Trire2|120312|estExt_fgenesh5_pg.C_30013	2010_07_26_JGBerrin_BG12_H2.xml	3189	28.31	LSQVTNPDGSTTNLIFDVHK		No	-	-	2.01	0.023	3	2186.11	2186.11	0.0043	1.96697
2	jgi|Trire2|120312|estExt_fgenesh5_pg.C_30013	2010_07_26_JGBerrin_BG12_H2.xml	3270	28.86	CIVDIHNYAR	C1:+57.0215 - C1:-17.0265	yes	-	-	2.01	3.5e-06	2	1243.59	1243.59	0.005	4.02062
2	jgi|Trire2|120312|estExt_fgenesh5_pg.C_30013	2010_07_26_JGBerrin_BG12_H2.xml	3328	29.35	FVNDDGMTIFR		yes	-	-	2.01	0.00036	2	1314.61	1314.62	-0.0041	-3.11878
2	jgi|Trire2|120312|estExt_fgenesh5_pg.C_30013	2010_07_26_JGBerrin_BG12_H2.xml	3616	31.42	ISDGSAAALSQVTNPDGSTTNLIFDVHK		yes	-	-	2.01	1.4e-05	3	2858.41	2858.42	-0.004	-1.39938
2	jgi|Trire2|120312|estExt_fgenesh5_pg.C_30013	2010_07_26_JGBerrin_BG12_H2.xml	3892	33.72	YDQLVQGCLSLGAYCIVDIHNYAR	C8:+57.0215 - C15:+57.0215	yes	-	-	2.01	3.4e-08	3	2828.34	2828.35	-0.0056	-1.97995
2	jgi|Trire2|120312|estExt_fgenesh5_pg.C_30013	2010_07_26_JGBerrin_BG12_H2.xml	3897	33.77	YDQLVQGCLSLGAY	C8:+57.0215	No	-	-	2.01	0.094	2	1586.75	1586.75	-0.0012	-0.756262
2	jgi|Trire2|120312|estExt_fgenesh5_pg.C_30013	2010_07_26_JGBerrin_BG12_H2.xml	3945	34.16	FAGVNIAGFDFGCTTDGTCVTSK	C13:+57.0215 - C19:+57.0215	yes	-	-	2.01	2.6e-18	2	2425.08	2425.08	-0.0043	-1.77314
2	jgi|Trire2|120312|estExt_fgenesh5_pg.C_30013	2010_07_26_JGBerrin_BG12_H2.xml	4035	34.94	LPVGWQYLVNNNLGGNLDSTSISK		yes	-	-	2.01	9.2e-07	3	2589.34	2589.33	0.0052	2.00824
2	jgi|Trire2|120312|estExt_fgenesh5_pg.C_30013	2010_07_26_JGBerrin_BG12_H2.xml	4207	36.45	NIDGAFSPLATWLR		yes	-	-	2.01	2.8e-08	2	1560.82	1560.82	-0.002	-1.28138
2	jgi|Trire2|120312|estExt_fgenesh5_pg.C_30013	2010_07_26_JGBerrin_BG12_H2.xml	4614	40	VWFGIMNEPHDVNINTWAATVQEVVTAIR	M6:+15.9949	yes	-	-	2.01	1.8e-08	3	3326.66	3326.66	-0.0055	-1.65331
3	jgi|Trire2|72567|kg2.C_scaffold_3000002	2010_07_26_JGBerrin_BG12_H2.xml	2381	22.83	YKNYIDTIR		yes	-	-	3.01	9.6e-05	2	1185.62	1185.63	-0.0016	-1.3495
3	jgi|Trire2|72567|kg2.C_scaffold_3000002	2010_07_26_JGBerrin_BG12_H2.xml	2494	23.61	VVYDLPDR		No	-	-	3.01	0.011	2	976.511	976.51	0.0012	1.22887
3	jgi|Trire2|72567|kg2.C_scaffold_3000002	2010_07_26_JGBerrin_BG12_H2.xml	2820	25.8	QIVVEYSDIR		yes	-	-	3.01	0.0016	2	1221.65	1221.65	0.0003	0.24557
3	jgi|Trire2|72567|kg2.C_scaffold_3000002	2010_07_26_JGBerrin_BG12_H2.xml	2931	26.54	AFFITDQGR		yes	-	-	3.01	0.00064	2	1054.53	1054.53	-0.0062	-5.87939
3	jgi|Trire2|72567|kg2.C_scaffold_3000002	2010_07_26_JGBerrin_BG12_H2.xml	2935	26.57	TPLMEQTLADIR	M4:+15.9949	yes	-	-	3.01	1.3e-05	2	1403.72	1403.72	0.0013	0.92611
3	jgi|Trire2|72567|kg2.C_scaffold_3000002	2010_07_26_JGBerrin_BG12_H2.xml	2955	26.71	AFFITDQGR		No	-	-	3.01	0.089	2	1054.54	1054.53	0.0051	4.83627
3	jgi|Trire2|72567|kg2.C_scaffold_3000002	2010_07_26_JGBerrin_BG12_H2.xml	2967	26.79	SNAFFITDQGR		yes	-	-	3.01	6.4e-08	2	1255.61	1255.61	0.0024	1.91143
3	jgi|Trire2|72567|kg2.C_scaffold_3000002	2010_07_26_JGBerrin_BG12_H2.xml	2969	26.8	QIVVEYSDIR		No	-	-	3.01	0.075	2	1221.65	1221.65	-0.0003	-0.24557
3	jgi|Trire2|72567|kg2.C_scaffold_3000002	2010_07_26_JGBerrin_BG12_H2.xml	3134	27.93	PAAQLFANVYK		yes	-	-	3.01	0.00097	2	1221.66	1221.66	0.0019	1.55526
3	jgi|Trire2|72567|kg2.C_scaffold_3000002	2010_07_26_JGBerrin_BG12_H2.xml	3332	29.38	LANHGWSNAFFITDQGR		No	-	-	3.01	0.06	3	1933.93	1933.93	0.0011	0.56879
3	jgi|Trire2|72567|kg2.C_scaffold_3000002	2010_07_26_JGBerrin_BG12_H2.xml	3528	30.73	LYIHAIGPL		yes	-	-	3.01	0.00038	2	996.59	996.588	0.0014	1.40479
3	jgi|Trire2|72567|kg2.C_scaffold_3000002	2010_07_26_JGBerrin_BG12_H2.xml	3710	32.19	LYIHAIGPLLAN		yes	-	-	3.01	5e-05	2	1294.75	1294.75	-0.0013	-1.00405
3	jgi|Trire2|72567|kg2.C_scaffold_3000002	2010_07_26_JGBerrin_BG12_H2.xml	3950	34.2	VPSFMWLDTLDK	M5:+15.9949	yes	-	-	3.01	3.5e-07	2	1467.72	1467.72	0.0047	3.20225
3	jgi|Trire2|72567|kg2.C_scaffold_3000002	2010_07_26_JGBerrin_BG12_H2.xml	4112	35.63	VPSFMWLDTLDK		yes	-	-	3.01	2.8e-07	2	1451.73	1451.72	0.0051	3.51306
3	jgi|Trire2|72567|kg2.C_scaffold_3000002	2010_07_26_JGBerrin_BG12_H2.xml	4188	36.29	VPSFMWLDTLDKTPLMEQTLADIR	M5:+15.9949 - M16:+15.9949	yes	-	-	3.01	8.4e-12	3	2852.42	2852.42	-0.0049	-1.71784
3	jgi|Trire2|72567|kg2.C_scaffold_3000002	2010_07_26_JGBerrin_BG12_H2.xml	4274	37.03	VPSFMWLDTLDKTPLMEQTLADIR	M16:+15.9949	yes	-	-	3.01	2.1e-08	3	2836.42	2836.43	-0.0086	-3.03198
3	jgi|Trire2|72567|kg2.C_scaffold_3000002	2010_07_26_JGBerrin_BG12_H2.xml	4331	37.53	FVQLLTNANPSFL		No	-	-	3.01	0.029	2	1463.8	1463.79	0.0065	4.44053
3	jgi|Trire2|72567|kg2.C_scaffold_3000002	2010_07_26_JGBerrin_BG12_H2.xml	4506	39.05	VPSFMWLDTLDKTPLMEQTLADIR	M5:+15.9949	yes	-	-	3.01	1.7e-06	3	2836.44	2836.43	0.011	3.87812
3	jgi|Trire2|72567|kg2.C_scaffold_3000002	2010_07_26_JGBerrin_BG12_H2.xml	4591	39.79	TLLVIEPDSLANLVTNLGTPK		yes	-	-	3.01	3.7e-10	2	2208.26	2208.25	0.015	6.79271
3	jgi|Trire2|72567|kg2.C_scaffold_3000002	2010_07_26_JGBerrin_BG12_H2.xml	4617	40.03	TLLVIEPDSLANLVTNLGTPK		yes	-	-	3.01	5.8e-12	2	2208.24	2208.25	-0.008	-3.62278
4	jgi|Trire2|49081|estExt_Genewise1.C_120020	2010_07_26_JGBerrin_BG12_H2.xml	1534	17.12	DTGSSFTR		yes	-	-	4.01	0.00015	2	870.397	870.396	0.0012	1.37868
4	jgi|Trire2|49081|estExt_Genewise1.C_120020	2010_07_26_JGBerrin_BG12_H2.xml	1873	19.42	STDGGVTFSK		yes	-	-	4.01	0.0048	2	998.478	998.479	-0.0009	-0.901371
4	jgi|Trire2|49081|estExt_Genewise1.C_120020	2010_07_26_JGBerrin_BG12_H2.xml	2057	20.67	VAGSGSTAGQVYVGTNGR		yes	-	-	4.01	1.1e-10	2	1680.83	1680.83	-0.0025	-1.48736
4	jgi|Trire2|49081|estExt_Genewise1.C_120020	2010_07_26_JGBerrin_BG12_H2.xml	2690	24.92	YDIAGGTWK		yes	-	-	4.01	0.0012	2	1010.5	1010.49	0.0006	0.593769
4	jgi|Trire2|49081|estExt_Genewise1.C_120020	2010_07_26_JGBerrin_BG12_H2.xml	3204	28.41	TNSVFYAGSGSTFYVSK		yes	-	-	4.01	3.9e-05	2	1814.85	1814.86	-0.011	-6.06107
4	jgi|Trire2|49081|estExt_Genewise1.C_120020	2010_07_26_JGBerrin_BG12_H2.xml	3226	28.56	SADGDTILWSTASSGVQR		yes	-	-	4.01	1e-08	2	1850.88	1850.89	-0.0049	-2.64738
4	jgi|Trire2|49081|estExt_Genewise1.C_120020	2010_07_26_JGBerrin_BG12_H2.xml	3345	29.47	SQFQGSFASVSSLPAGAVIASDKK		yes	-	-	4.01	2e-06	3	2382.22	2382.23	-0.0065	-2.72854
4	jgi|Trire2|49081|estExt_Genewise1.C_120020	2010_07_26_JGBerrin_BG12_H2.xml	3458	30.25	NNFIDVTSESPSDGLIK		yes	-	-	4.01	1.9e-11	2	1835.9	1835.9	0.0009	0.490222
4	jgi|Trire2|49081|estExt_Genewise1.C_120020	2010_07_26_JGBerrin_BG12_H2.xml	3486	30.44	LGGGGGFVPGIIFHPK		yes	-	-	4.01	0.0002	2	1552.86	1552.86	-0.0064	-4.12142
4	jgi|Trire2|49081|estExt_Genewise1.C_120020	2010_07_26_JGBerrin_BG12_H2.xml	3533	30.76	LYASGDSGASWTDIQGSQGFGSIDSTK		yes	-	-	4.01	0.00023	3	2735.24	2735.24	0	0
4	jgi|Trire2|49081|estExt_Genewise1.C_120020	2010_07_26_JGBerrin_BG12_H2.xml	3618	31.43	LAVDPANSNIIYFGAR		yes	-	-	4.01	1.1e-10	2	1720.9	1720.9	-0.0066	-3.8352
4	jgi|Trire2|49081|estExt_Genewise1.C_120020	2010_07_26_JGBerrin_BG12_H2.xml	3637	31.58	DIAAHPTTAGTLYVSTDVGIFR		yes	-	-	4.01	0.0037	3	2305.18	2305.18	-0.003	-1.30142
4	jgi|Trire2|49081|estExt_Genewise1.C_120020	2010_07_26_JGBerrin_BG12_H2.xml	3661	31.77	SQFQGSFASVSSLPAGAVIASDK		yes	-	-	4.01	5.5e-08	2	2254.13	2254.14	-0.0038	-1.68579
4	jgi|Trire2|49081|estExt_Genewise1.C_120020	2010_07_26_JGBerrin_BG12_H2.xml	3878	33.61	GATWSFTNLPFK		No	-	-	4.01	0.042	2	1368.7	1368.7	0.0012	0.876748
4	jgi|Trire2|49081|estExt_Genewise1.C_120020	2010_07_26_JGBerrin_BG12_H2.xml	3992	34.56	ALYLTYSDGTGPYDGTLGSVWR		yes	-	-	4.01	2.3e-12	2	2392.14	2392.15	-0.0029	-1.2123
5	jgi|Trire2|123940|estExt_fgenesh5_pg.C_280132	2010_07_26_JGBerrin_BG12_H2.xml	1986	20.19	QAEMSELIQR	M4:+15.9949	yes	-	-	5.01	0.0032	2	1220.59	1220.59	0	0
5	jgi|Trire2|123940|estExt_fgenesh5_pg.C_280132	2010_07_26_JGBerrin_BG12_H2.xml	2029	20.48	GAMVAGAFEK	M3:+15.9949	yes	-	-	5.01	0.0092	2	996.484	996.482	0.002	2.00706
5	jgi|Trire2|123940|estExt_fgenesh5_pg.C_280132	2010_07_26_JGBerrin_BG12_H2.xml	2426	23.16	GAMVAGAFEK		yes	-	-	5.01	0.00082	2	980.487	980.487	0	0
5	jgi|Trire2|123940|estExt_fgenesh5_pg.C_280132	2010_07_26_JGBerrin_BG12_H2.xml	2544	23.94	QAEMSELIQR	M4:+15.9949 - Q1:-17.0265	yes	-	-	5.01	0.005	2	1203.57	1203.57	0.0029	2.4095
5	jgi|Trire2|123940|estExt_fgenesh5_pg.C_280132	2010_07_26_JGBerrin_BG12_H2.xml	2644	24.62	QAEMSELIQR		No	-	-	5.01	0.021	2	1204.6	1204.6	0.0014	1.16221
5	jgi|Trire2|123940|estExt_fgenesh5_pg.C_280132	2010_07_26_JGBerrin_BG12_H2.xml	2725	25.16	YELGTLPGR		yes	-	-	5.01	1.1e-05	2	1005.53	1005.54	-0.0026	-2.58568
5	jgi|Trire2|123940|estExt_fgenesh5_pg.C_280132	2010_07_26_JGBerrin_BG12_H2.xml	2836	25.91	FYDLYGSSH		yes	-	-	5.01	0.0012	2	1088.47	1088.47	0.002	1.83744
5	jgi|Trire2|123940|estExt_fgenesh5_pg.C_280132	2010_07_26_JGBerrin_BG12_H2.xml	3173	28.2	SLAALIAPR		yes	-	-	5.01	0.00056	2	911.57	911.568	0.0019	2.08432
5	jgi|Trire2|123940|estExt_fgenesh5_pg.C_280132	2010_07_26_JGBerrin_BG12_H2.xml	3427	30.03	LNDLFTMFNGDK	M7:+15.9949	yes	-	-	5.01	4.9e-06	2	1430.67	1430.66	0.0029	2.02703
5	jgi|Trire2|123940|estExt_fgenesh5_pg.C_280132	2010_07_26_JGBerrin_BG12_H2.xml	3441	30.13	IVLTLPQESGAGGSACWR	C16:+57.0215	yes	-	-	5.01	7.4e-11	2	1901.95	1901.95	-0.003	-1.57733
5	jgi|Trire2|123940|estExt_fgenesh5_pg.C_280132	2010_07_26_JGBerrin_BG12_H2.xml	3629	31.51	YELGTLPGRPSTLTASFSGNTLTINCGEAGK	C26:+57.0215	yes	-	-	5.01	5.2e-08	3	3212.57	3212.59	-0.019	-5.91423
6	jgi|Trire2|73638|estExt_GeneWisePlus.C_10269	2010_07_26_JGBerrin_BG12_H2.xml	2284	22.18	IGGQSQVLDYNR		yes	-	-	6.01	1.9e-05	2	1349.68	1349.68	-0.0027	-2.00047
6	jgi|Trire2|73638|estExt_GeneWisePlus.C_10269	2010_07_26_JGBerrin_BG12_H2.xml	2430	23.18	IGGQSQVLDYNR		yes	-	-	6.01	5.9e-08	2	1349.68	1349.68	0.0005	0.370458
6	jgi|Trire2|73638|estExt_GeneWisePlus.C_10269	2010_07_26_JGBerrin_BG12_H2.xml	2582	24.19	IGGQSQVLDYNR		yes	-	-	6.01	6.3e-06	2	1349.68	1349.68	0.0001	0.0740916
6	jgi|Trire2|73638|estExt_GeneWisePlus.C_10269	2010_07_26_JGBerrin_BG12_H2.xml	3015	27.11	LQTALGSNHVTF		yes	-	-	6.01	0.0043	2	1287.67	1287.67	-0.0006	-0.465958
6	jgi|Trire2|73638|estExt_GeneWisePlus.C_10269	2010_07_26_JGBerrin_BG12_H2.xml	3245	28.69	LQTALGSNHVTFIIMPDTAQGGK	M15:+15.9949	yes	-	-	6.01	7.5e-08	3	2415.24	2415.23	0.0032	1.32492
6	jgi|Trire2|73638|estExt_GeneWisePlus.C_10269	2010_07_26_JGBerrin_BG12_H2.xml	3491	30.47	LQTALGSNHVTFIIMPDTAQGGK		yes	-	-	6.01	8.9e-07	3	2399.24	2399.24	0.0033	1.37544
6	jgi|Trire2|73638|estExt_GeneWisePlus.C_10269	2010_07_26_JGBerrin_BG12_H2.xml	3544	30.85	VVGGPNGYCGHIFFGTTQVPTGDVYVR	C9:+57.0215	yes	-	-	6.01	1.2e-08	3	2897.4	2897.4	-0.0064	-2.20887
6	jgi|Trire2|73638|estExt_GeneWisePlus.C_10269	2010_07_26_JGBerrin_BG12_H2.xml	3628	31.51	IFFGTTQVPTGDVYVR		yes	-	-	6.01	1.2e-07	2	1799.93	1799.93	0.0006	0.333346
6	jgi|Trire2|73638|estExt_GeneWisePlus.C_10269	2010_07_26_JGBerrin_BG12_H2.xml	3641	31.61	QISDDFESGWDQTK	Q1:-17.0265	yes	-	-	6.01	8e-06	2	1638.7	1638.69	0.0067	4.08863
7	jgi|Trire2|76672|estExt_GeneWisePlus.C_60045	2010_07_26_JGBerrin_BG12_H2.xml	1446	16.53	ETISSNPDDR		yes	-	-	7.01	2.7e-05	2	1133.51	1133.51	0.0009	0.793996
7	jgi|Trire2|76672|estExt_GeneWisePlus.C_60045	2010_07_26_JGBerrin_BG12_H2.xml	2056	20.66	HFDDANITPR		yes	-	-	7.01	0.00022	2	1185.57	1185.57	0.0078	6.57914
7	jgi|Trire2|76672|estExt_GeneWisePlus.C_60045	2010_07_26_JGBerrin_BG12_H2.xml	2416	23.08	HYILNEQELNR		yes	-	-	7.01	1.4e-06	2	1428.73	1428.72	0.0022	1.53984
7	jgi|Trire2|76672|estExt_GeneWisePlus.C_60045	2010_07_26_JGBerrin_BG12_H2.xml	2701	24.99	KPASIAVVGSAAIIGNHAR		yes	-	-	7.01	5.6e-06	3	1832.05	1832.05	-0.0021	-1.14626
7	jgi|Trire2|76672|estExt_GeneWisePlus.C_60045	2010_07_26_JGBerrin_BG12_H2.xml	2847	25.98	NDANILPLK		yes	-	-	7.01	0.0073	2	997.571	997.568	0.0024	2.40585
7	jgi|Trire2|76672|estExt_GeneWisePlus.C_60045	2010_07_26_JGBerrin_BG12_H2.xml	3187	28.3	YEFGYGLSYTK		yes	-	-	7.01	0.006	2	1327.62	1327.62	0.0032	2.41033
7	jgi|Trire2|76672|estExt_GeneWisePlus.C_60045	2010_07_26_JGBerrin_BG12_H2.xml	3346	29.47	ASGIHVILGPVAGPLGK		yes	-	-	7.01	9.2e-08	3	1585.94	1585.94	-0.0029	-1.82857
8	jgi|Trire2|122081|estExt_fgenesh5_pg.C_100226	2010_07_26_JGBerrin_BG12_H2.xml	1529	17.09	ANALTPH		No	-	-	8.01	0.015	2	723.378	723.379	-0.001	-1.3824
8	jgi|Trire2|122081|estExt_fgenesh5_pg.C_100226	2010_07_26_JGBerrin_BG12_H2.xml	1614	17.66	SSGGYSSVSPR		yes	-	-	8.01	0.0023	2	1083.51	1083.51	-0.0013	-1.19981
8	jgi|Trire2|122081|estExt_fgenesh5_pg.C_100226	2010_07_26_JGBerrin_BG12_H2.xml	1816	19.03	QQPGTSTPEVHPK	Q1:-17.0265	yes	-	-	8.01	0.00068	2	1388.68	1388.68	-0.003	-2.16032
8	jgi|Trire2|122081|estExt_fgenesh5_pg.C_100226	2010_07_26_JGBerrin_BG12_H2.xml	2091	20.9	SYYGPGDTVDTSK		yes	-	-	8.01	4.9e-05	2	1389.62	1389.62	-0.0016	-1.1514
8	jgi|Trire2|122081|estExt_fgenesh5_pg.C_100226	2010_07_26_JGBerrin_BG12_H2.xml	3647	31.66	LYLLDSDGEYVMLK	M12:+15.9949	yes	-	-	8.01	3.1e-08	2	1674.83	1674.83	-0.0004	-0.23883
8	jgi|Trire2|122081|estExt_fgenesh5_pg.C_100226	2010_07_26_JGBerrin_BG12_H2.xml	3854	33.41	LYLLDSDGEYVMLK		yes	-	-	8.01	9.9e-08	2	1658.84	1658.84	0.0011	0.663116
8	jgi|Trire2|122081|estExt_fgenesh5_pg.C_100226	2010_07_26_JGBerrin_BG12_H2.xml	3943	34.14	TFTIITQFNTDNGSPSGNLVSITR		yes	-	-	8.01	1.2e-06	3	2583.32	2583.3	0.011	4.25811
9	jgi|Trire2|120229|estExt_fgenesh5_pg.C_20480	2010_07_26_JGBerrin_BG12_H2.xml	1530	17.09	THVSTVVGR		yes	-	-	9.01	0.0027	2	955.535	955.532	0.0028	2.9303
9	jgi|Trire2|120229|estExt_fgenesh5_pg.C_20480	2010_07_26_JGBerrin_BG12_H2.xml	2557	24.03	LYFGTATDR		yes	-	-	9.01	2.6e-06	2	1043.52	1043.52	0.0008	0.766639
9	jgi|Trire2|120229|estExt_fgenesh5_pg.C_20480	2010_07_26_JGBerrin_BG12_H2.xml	2982	26.89	LYINDYNLDR		yes	-	-	9.01	0.0014	2	1298.64	1298.64	0.003	2.31011
9	jgi|Trire2|120229|estExt_fgenesh5_pg.C_20480	2010_07_26_JGBerrin_BG12_H2.xml	3570	31.06	ASTNPLLFDANFNPK		yes	-	-	9.01	4.5e-11	2	1648.83	1648.83	0.0007	0.424543
9	jgi|Trire2|120229|estExt_fgenesh5_pg.C_20480	2010_07_26_JGBerrin_BG12_H2.xml	4124	35.73	LLGEEFVSIAFR		yes	-	-	9.01	0.00027	2	1380.76	1380.75	0.0043	3.11424
9	jgi|Trire2|120229|estExt_fgenesh5_pg.C_20480	2010_07_26_JGBerrin_BG12_H2.xml	4219	36.55	AWDVVNEIFNEDGTLR		yes	-	-	9.01	3e-11	2	1877.9	1877.9	-0.0004	-0.213004
10	jgi|Trire2|123992|estExt_fgenesh5_pg.C_290118	2010_07_26_JGBerrin_BG12_H2.xml	1646	17.89	DPTGTTLR		yes	-	-	10.01	0.0055	2	860.448	860.448	0.0001	0.116219
10	jgi|Trire2|123992|estExt_fgenesh5_pg.C_290118	2010_07_26_JGBerrin_BG12_H2.xml	2784	25.56	LTSPTGEQIVNEQAIK		yes	-	-	10.01	1.5e-08	2	1727.92	1727.92	0.0008	0.462985
10	jgi|Trire2|123992|estExt_fgenesh5_pg.C_290118	2010_07_26_JGBerrin_BG12_H2.xml	2896	26.31	LTSPTGEQIVNEQAIK		yes	-	-	10.01	0.001	2	1727.9	1727.92	-0.017	-9.83843
10	jgi|Trire2|123992|estExt_fgenesh5_pg.C_290118	2010_07_26_JGBerrin_BG12_H2.xml	3017	27.13	GADTDNWVALVHDPNYTSSRPQER		yes	-	-	10.01	0.0015	3	2728.26	2728.27	-0.0095	-3.48206
10	jgi|Trire2|123992|estExt_fgenesh5_pg.C_290118	2010_07_26_JGBerrin_BG12_H2.xml	3306	29.17	VGNAYIWLR		yes	-	-	10.01	6.5e-05	2	1091.6	1091.6	0.0013	1.19091
10	jgi|Trire2|123992|estExt_fgenesh5_pg.C_290118	2010_07_26_JGBerrin_BG12_H2.xml	4211	36.48	YGSWVIPQGSGPFNLPVGIR		yes	-	-	10.01	2.2e-14	2	2144.13	2144.13	0.0037	1.72564
11	jgi|Trire2|73643|estExt_GeneWisePlus.C_10274	2010_07_26_JGBerrin_BG12_H2.xml	2170	21.42	HEIIALHSAGQ		yes	-	-	11.01	2.6e-05	2	1175.62	1175.62	0.0043	3.65765
11	jgi|Trire2|73643|estExt_GeneWisePlus.C_10274	2010_07_26_JGBerrin_BG12_H2.xml	2189	21.55	HEIIALH		No	-	-	11.01	0.036	2	832.467	832.468	-0.0005	-0.600624
11	jgi|Trire2|73643|estExt_GeneWisePlus.C_10274	2010_07_26_JGBerrin_BG12_H2.xml	3223	28.54	IPDNLAPGNYVLR		yes	-	-	11.01	2.8e-05	2	1441.78	1441.78	-0.0032	-2.21948
11	jgi|Trire2|73643|estExt_GeneWisePlus.C_10274	2010_07_26_JGBerrin_BG12_H2.xml	3361	29.58	IPDNLAPGNYVLR		yes	-	-	11.01	6.9e-05	2	1441.78	1441.78	-0.0005	-0.346793
11	jgi|Trire2|73643|estExt_GeneWisePlus.C_10274	2010_07_26_JGBerrin_BG12_H2.xml	3643	31.63	IPDNLAPGNYVLR		yes	-	-	11.01	0.0053	2	1441.78	1441.78	-0.0051	-3.53729
12	jgi|Trire2|56996|e_gw1.3.372.1	2010_07_26_JGBerrin_BG12_H2.xml	1750	18.6	KYVQAVVSR		yes	-	-	12.01	0.00023	2	1049.61	1049.61	-0.0005	-0.476367
12	jgi|Trire2|56996|e_gw1.3.372.1	2010_07_26_JGBerrin_BG12_H2.xml	1884	19.5	YVQAVVSR		No	-	-	12.01	0.026	2	921.516	921.516	0.0001	0.108517
12	jgi|Trire2|56996|e_gw1.3.372.1	2010_07_26_JGBerrin_BG12_H2.xml	2156	21.32	DYVVQSAEQHNLK		yes	-	-	12.01	8.8e-09	2	1530.75	1530.76	-0.0012	-0.783927
12	jgi|Trire2|56996|e_gw1.3.372.1	2010_07_26_JGBerrin_BG12_H2.xml	3512	30.62	ASSFVTISGTQFNIDGK		yes	-	-	12.01	4.2e-10	2	1771.89	1771.89	0.0018	1.01587
13	jgi|Trire2|72632|kg2.C_scaffold_3000067	2010_07_26_JGBerrin_BG12_H2.xml	2602	24.33	TAVAAHDTAVILVGK		yes	-	-	13.01	1.4e-09	2	1465.84	1465.84	0.0042	2.86526
13	jgi|Trire2|72632|kg2.C_scaffold_3000067	2010_07_26_JGBerrin_BG12_H2.xml	2814	25.76	THFALWAAMK	M9:+15.9949	yes	-	-	13.01	0.00035	2	1191.6	1191.6	0.0063	5.28702
13	jgi|Trire2|72632|kg2.C_scaffold_3000067	2010_07_26_JGBerrin_BG12_H2.xml	3102	27.71	HLLAFNQDSVYGQPATPYK		No	-	-	13.01	0.014	3	2149.07	2149.07	0.0005	0.232659
13	jgi|Trire2|72632|kg2.C_scaffold_3000067	2010_07_26_JGBerrin_BG12_H2.xml	4439	38.47	SPLLIGTDLAQLSQENIELLK		yes	-	-	13.01	0.0017	3	2295.28	2295.28	-0.0044	-1.91698
14	jgi|Trire2|55319|e_gw1.2.255.1	2010_07_26_JGBerrin_BG12_H2.xml	2104	20.98	QQASWTVR		No	-	-	14.01	0.014	2	975.501	975.501	-0.0003	-0.307534
14	jgi|Trire2|55319|e_gw1.2.255.1	2010_07_26_JGBerrin_BG12_H2.xml	2480	23.51	YIAHTGATVNTQVVSSSSSTALK		yes	-	-	14.01	1.8e-09	3	2322.19	2322.19	-0.0052	-2.23926
14	jgi|Trire2|55319|e_gw1.2.255.1	2010_07_26_JGBerrin_BG12_H2.xml	3142	27.99	EGAIILGIGGDNSNR		yes	-	-	14.01	2e-11	2	1485.77	1485.77	0.0032	2.15377
15	jgi|Trire2|103049|fgenesh5_pg.C_scaffold_1000682	2010_07_26_JGBerrin_BG12_H2.xml	3603	31.32	FFAAHDLTSSSITNLYIK		yes	-	-	15.01	0.0041	3	2028.04	2028.04	-0.0027	-1.33133
15	jgi|Trire2|103049|fgenesh5_pg.C_scaffold_1000682	2010_07_26_JGBerrin_BG12_H2.xml	4221	36.56	EWSGPLLQIEGNDITIQGASGAVLNPDGAR		yes	-	-	15.01	0.0073	3	3078.55	3078.55	0.0024	0.779588
16	jgi|Trire2|110894|fgenesh5_pg.C_scaffold_23000032	2010_07_26_JGBerrin_BG12_H2.xml	1679	18.11	INVHGYQGSGGR		yes	-	-	16.01	7e-05	2	1244.62	1244.61	0.0047	3.77627
16	jgi|Trire2|110894|fgenesh5_pg.C_scaffold_23000032	2010_07_26_JGBerrin_BG12_H2.xml	2993	26.97	DTLYSLASQAGK		yes	-	-	16.01	0.00045	2	1253.64	1253.64	0.0008	0.638143
Groupe	Description	Sample	Scan	Rt	Sequence	Modifs	Valid	Used	on a total of	Sub-groups	E-value	Charge	MH+ Obs	MH+ theo	DeltaMH+	Delta-ppm
1	jgi|Trire2|120229|estExt_fgenesh5_pg.C_20480	2010_07_26_JGBerrin_BH3_H5.xml	1462	16.74	THVSTVVGR		yes	-	-	1.01	0.0019	2	955.533	955.532	0.0001	0.104654
1	jgi|Trire2|120229|estExt_fgenesh5_pg.C_20480	2010_07_26_JGBerrin_BH3_H5.xml	1610	17.75	THVSTVVGR		yes	-	-	1.01	0.00014	2	955.533	955.532	0.0003	0.313961
1	jgi|Trire2|120229|estExt_fgenesh5_pg.C_20480	2010_07_26_JGBerrin_BH3_H5.xml	1614	17.78	INNADTLR		yes	-	-	1.01	0.0042	2	916.484	916.485	-0.0012	-1.30935
1	jgi|Trire2|120229|estExt_fgenesh5_pg.C_20480	2010_07_26_JGBerrin_BH3_H5.xml	1638	17.95	LGQVTPENSMK	M10:+15.9949	yes	-	-	1.01	0.002	2	1219.6	1219.6	-0.0007	-0.573959
1	jgi|Trire2|120229|estExt_fgenesh5_pg.C_20480	2010_07_26_JGBerrin_BH3_H5.xml	1760	18.77	THVSTVVGR		yes	-	-	1.01	0.00014	2	955.533	955.532	0.0006	0.627922
1	jgi|Trire2|120229|estExt_fgenesh5_pg.C_20480	2010_07_26_JGBerrin_BH3_H5.xml	1803	19.05	NINNADTLR		yes	-	-	1.01	0.00014	2	1030.53	1030.53	0.0011	1.06741
1	jgi|Trire2|120229|estExt_fgenesh5_pg.C_20480	2010_07_26_JGBerrin_BH3_H5.xml	1934	19.91	THVSTVVGR		yes	-	-	1.01	0.00082	2	955.532	955.532	-0.0006	-0.627922
1	jgi|Trire2|120229|estExt_fgenesh5_pg.C_20480	2010_07_26_JGBerrin_BH3_H5.xml	1987	20.26	VNNINNADTLR		yes	-	-	1.01	6.4e-05	2	1243.64	1243.64	0.0016	1.28655
1	jgi|Trire2|120229|estExt_fgenesh5_pg.C_20480	2010_07_26_JGBerrin_BH3_H5.xml	2085	20.9	THVSTVVGR		No	-	-	1.01	0.04	2	955.533	955.532	0.0006	0.627922
1	jgi|Trire2|120229|estExt_fgenesh5_pg.C_20480	2010_07_26_JGBerrin_BH3_H5.xml	2238	21.91	THVSTVVGR		yes	-	-	1.01	0.0048	2	955.531	955.532	-0.0018	-1.88377
1	jgi|Trire2|120229|estExt_fgenesh5_pg.C_20480	2010_07_26_JGBerrin_BH3_H5.xml	2546	23.96	LYFGTATDR		yes	-	-	1.01	1.7e-07	2	1043.52	1043.52	0	0
1	jgi|Trire2|120229|estExt_fgenesh5_pg.C_20480	2010_07_26_JGBerrin_BH3_H5.xml	2673	24.8	SIDQLIK		No	-	-	1.01	0.07	2	816.484	816.483	0.0011	1.34724
1	jgi|Trire2|120229|estExt_fgenesh5_pg.C_20480	2010_07_26_JGBerrin_BH3_H5.xml	2699	24.97	LYFGTATDR		yes	-	-	1.01	0.0054	2	1043.52	1043.52	0.0001	0.0958298
1	jgi|Trire2|120229|estExt_fgenesh5_pg.C_20480	2010_07_26_JGBerrin_BH3_H5.xml	2731	25.19	WVNNINNADTLR		yes	-	-	1.01	1.7e-05	2	1429.72	1429.72	0.0012	0.839326
1	jgi|Trire2|120229|estExt_fgenesh5_pg.C_20480	2010_07_26_JGBerrin_BH3_H5.xml	2740	25.25	SQSIDQLIK		No	-	-	1.01	0.045	2	1031.58	1031.57	0.0028	2.7143
1	jgi|Trire2|120229|estExt_fgenesh5_pg.C_20480	2010_07_26_JGBerrin_BH3_H5.xml	2753	25.33	ASQSIDQLIK		No	-	-	1.01	0.036	2	1102.61	1102.61	0.0024	2.17665
1	jgi|Trire2|120229|estExt_fgenesh5_pg.C_20480	2010_07_26_JGBerrin_BH3_H5.xml	2802	25.67	EKNAAIIQADLGQVTPENSMK	M20:+15.9949	yes	-	-	1.01	6.4e-05	3	2273.15	2273.14	0.0078	3.43137
1	jgi|Trire2|120229|estExt_fgenesh5_pg.C_20480	2010_07_26_JGBerrin_BH3_H5.xml	2833	25.88	THVSTVVGR		yes	-	-	1.01	0.00092	2	955.533	955.532	0.0011	1.15119
1	jgi|Trire2|120229|estExt_fgenesh5_pg.C_20480	2010_07_26_JGBerrin_BH3_H5.xml	2835	25.89	EKNAAIIQADLGQVTPENSMK	M20:+15.9949	yes	-	-	1.01	2.7e-08	2	2273.13	2273.14	-0.015	-6.59879
1	jgi|Trire2|120229|estExt_fgenesh5_pg.C_20480	2010_07_26_JGBerrin_BH3_H5.xml	2852	26	LYFGTATDR		yes	-	-	1.01	1.9e-05	2	1043.52	1043.52	0.0014	1.34162
1	jgi|Trire2|120229|estExt_fgenesh5_pg.C_20480	2010_07_26_JGBerrin_BH3_H5.xml	2950	26.67	LYINDYNLDR		yes	-	-	1.01	3.6e-05	2	1298.64	1298.64	-0.0013	-1.00105
1	jgi|Trire2|120229|estExt_fgenesh5_pg.C_20480	2010_07_26_JGBerrin_BH3_H5.xml	3001	27.02	LYFGTATDR		No	-	-	1.01	0.01	2	1043.52	1043.52	0.001	0.958299
1	jgi|Trire2|120229|estExt_fgenesh5_pg.C_20480	2010_07_26_JGBerrin_BH3_H5.xml	3008	27.07	EKNAAIIQADLGQVTPENSMK		yes	-	-	1.01	2.4e-05	3	2257.15	2257.15	-0.0044	-1.94936
1	jgi|Trire2|120229|estExt_fgenesh5_pg.C_20480	2010_07_26_JGBerrin_BH3_H5.xml	3049	27.35	NAAIIQADLGQVTPENSMK	M18:+15.9949	yes	-	-	1.01	1.5e-09	2	2016.01	2016.01	0.0047	2.33134
1	jgi|Trire2|120229|estExt_fgenesh5_pg.C_20480	2010_07_26_JGBerrin_BH3_H5.xml	3071	27.5	QASQSIDQLIKR	Q1:-17.0265	yes	-	-	1.01	4.1e-05	2	1369.74	1369.74	0.0011	0.80307
1	jgi|Trire2|120229|estExt_fgenesh5_pg.C_20480	2010_07_26_JGBerrin_BH3_H5.xml	3150	28.04	LYFGTATDR		yes	-	-	1.01	0.0044	2	1043.52	1043.52	0.0024	2.29992
1	jgi|Trire2|120229|estExt_fgenesh5_pg.C_20480	2010_07_26_JGBerrin_BH3_H5.xml	3247	28.7	WISQGVPIDGIGSQSH		yes	-	-	1.01	2.4e-05	2	1680.84	1680.83	0.0011	0.654437
1	jgi|Trire2|120229|estExt_fgenesh5_pg.C_20480	2010_07_26_JGBerrin_BH3_H5.xml	3253	28.74	NAAIIQADLGQVTPENSMK		yes	-	-	1.01	2.4e-06	2	2000.03	2000.01	0.016	7.99995
1	jgi|Trire2|120229|estExt_fgenesh5_pg.C_20480	2010_07_26_JGBerrin_BH3_H5.xml	3293	29.04	NAAIIQADLGQVTPENSMK	M18:+15.9949	yes	-	-	1.01	0.0048	2	2016	2016.01	-0.01	-4.9603
1	jgi|Trire2|120229|estExt_fgenesh5_pg.C_20480	2010_07_26_JGBerrin_BH3_H5.xml	3300	29.1	NAAIIQADLGQVTPENSMK		yes	-	-	1.01	2.2e-14	2	2000.01	2000.01	-0.0054	-2.69998
1	jgi|Trire2|120229|estExt_fgenesh5_pg.C_20480	2010_07_26_JGBerrin_BH3_H5.xml	3335	29.4	LYINDYNLDR		yes	-	-	1.01	0.00016	2	1298.64	1298.64	0.0001	0.0770038
1	jgi|Trire2|120229|estExt_fgenesh5_pg.C_20480	2010_07_26_JGBerrin_BH3_H5.xml	3380	29.71	WISQGVPIDGIGSQSH		yes	-	-	1.01	3.6e-07	2	1680.84	1680.83	0.0018	1.0709
1	jgi|Trire2|120229|estExt_fgenesh5_pg.C_20480	2010_07_26_JGBerrin_BH3_H5.xml	3482	30.42	LYINDYNLDR		yes	-	-	1.01	0.00059	2	1298.64	1298.64	-0.0021	-1.61708
1	jgi|Trire2|120229|estExt_fgenesh5_pg.C_20480	2010_07_26_JGBerrin_BH3_H5.xml	3489	30.47	QASQSIDQLIK	Q1:-17.0265	yes	-	-	1.01	5.3e-07	2	1213.64	1213.64	0.0006	0.49438
1	jgi|Trire2|120229|estExt_fgenesh5_pg.C_20480	2010_07_26_JGBerrin_BH3_H5.xml	3504	30.59	CVGITVWGISDK	C1:+57.0215	yes	-	-	1.01	6.1e-06	2	1334.68	1334.68	0.004	2.99698
1	jgi|Trire2|120229|estExt_fgenesh5_pg.C_20480	2010_07_26_JGBerrin_BH3_H5.xml	3505	30.6	ASTNPLLFDANFNPK		yes	-	-	1.01	3.1e-08	2	1648.84	1648.83	0.002	1.21298
1	jgi|Trire2|120229|estExt_fgenesh5_pg.C_20480	2010_07_26_JGBerrin_BH3_H5.xml	3528	30.76	LYFGTATDR		yes	-	-	1.01	0.00071	2	1043.52	1043.52	0.0038	3.64153
1	jgi|Trire2|120229|estExt_fgenesh5_pg.C_20480	2010_07_26_JGBerrin_BH3_H5.xml	3566	31.02	ASTNPLLFDAN		No	-	-	1.01	0.019	2	1162.57	1162.57	-0.003	-2.58048
1	jgi|Trire2|120229|estExt_fgenesh5_pg.C_20480	2010_07_26_JGBerrin_BH3_H5.xml	3582	31.14	WISQGVPIDGIGSQSHL		yes	-	-	1.01	0.00027	2	1793.92	1793.92	-0.0015	-0.836158
1	jgi|Trire2|120229|estExt_fgenesh5_pg.C_20480	2010_07_26_JGBerrin_BH3_H5.xml	3590	31.21	GHTLIWHSQLPAWVNNINNADTLR		yes	-	-	1.01	1.5e-09	3	2770.41	2770.42	-0.0061	-2.20183
1	jgi|Trire2|120229|estExt_fgenesh5_pg.C_20480	2010_07_26_JGBerrin_BH3_H5.xml	3595	31.25	SQLPAWVNNINNADTLR		yes	-	-	1.01	5.8e-11	2	1925.98	1925.98	-0.001	-0.519215
1	jgi|Trire2|120229|estExt_fgenesh5_pg.C_20480	2010_07_26_JGBerrin_BH3_H5.xml	3627	31.5	QASQSIDQLIK	Q1:-17.0265	yes	-	-	1.01	0.0037	2	1213.64	1213.64	-0.0038	-3.13107
1	jgi|Trire2|120229|estExt_fgenesh5_pg.C_20480	2010_07_26_JGBerrin_BH3_H5.xml	3634	31.56	LYINDYNLDR		yes	-	-	1.01	0.0014	2	1298.64	1298.64	0.0011	0.847041
1	jgi|Trire2|120229|estExt_fgenesh5_pg.C_20480	2010_07_26_JGBerrin_BH3_H5.xml	3661	31.78	ASTNPLLFDANFNPK		yes	-	-	1.01	7.7e-10	2	1648.83	1648.83	0.0009	0.54584
1	jgi|Trire2|120229|estExt_fgenesh5_pg.C_20480	2010_07_26_JGBerrin_BH3_H5.xml	3676	31.89	ASTNPLLFDANFNPKPAYN		yes	-	-	1.01	7e-10	2	2094.03	2094.03	0.0055	2.62651
1	jgi|Trire2|120229|estExt_fgenesh5_pg.C_20480	2010_07_26_JGBerrin_BH3_H5.xml	3695	32.04	GHTLIWHSQLPAWVNNINNAD		yes	-	-	1.01	0.00014	3	2400.18	2400.18	-0.0011	-0.458298
1	jgi|Trire2|120229|estExt_fgenesh5_pg.C_20480	2010_07_26_JGBerrin_BH3_H5.xml	3787	32.82	ASTNPLLFDANFNPK		yes	-	-	1.01	1.1e-11	2	1648.83	1648.83	-0.0042	-2.54726
1	jgi|Trire2|120229|estExt_fgenesh5_pg.C_20480	2010_07_26_JGBerrin_BH3_H5.xml	3789	32.83	ASTNPLLFDANFNPK		yes	-	-	1.01	1.9e-08	2	1648.85	1648.83	0.015	9.09734
1	jgi|Trire2|120229|estExt_fgenesh5_pg.C_20480	2010_07_26_JGBerrin_BH3_H5.xml	3859	33.41	PAYNSIVGILQ		No	-	-	1.01	0.053	2	1174.65	1174.65	0.002	1.70264
1	jgi|Trire2|120229|estExt_fgenesh5_pg.C_20480	2010_07_26_JGBerrin_BH3_H5.xml	3912	33.84	ASTNPLLFDANFNPK		yes	-	-	1.01	3.2e-09	2	1648.83	1648.83	-0.0034	-2.06206
1	jgi|Trire2|120229|estExt_fgenesh5_pg.C_20480	2010_07_26_JGBerrin_BH3_H5.xml	3929	33.99	LLGEEFVSIAFR		yes	-	-	1.01	3.5e-06	2	1380.75	1380.75	0.0016	1.15879
1	jgi|Trire2|120229|estExt_fgenesh5_pg.C_20480	2010_07_26_JGBerrin_BH3_H5.xml	4027	34.81	WISQGVPIDGIGSQSHLSGGGGSGTLGALQQL		yes	-	-	1.01	0.0009	3	3077.57	3077.57	0.0024	0.779837
1	jgi|Trire2|120229|estExt_fgenesh5_pg.C_20480	2010_07_26_JGBerrin_BH3_H5.xml	4102	35.44	AWDVVNEIFNEDGTLR		yes	-	-	1.01	5.3e-11	2	1877.91	1877.9	0.0046	2.44954
1	jgi|Trire2|120229|estExt_fgenesh5_pg.C_20480	2010_07_26_JGBerrin_BH3_H5.xml	4106	35.47	ASTNPLLFDANFNPK		yes	-	-	1.01	1.7e-09	2	1648.83	1648.83	-0.0047	-2.8505
1	jgi|Trire2|120229|estExt_fgenesh5_pg.C_20480	2010_07_26_JGBerrin_BH3_H5.xml	4120	35.59	LLGEEFVSIAFR		yes	-	-	1.01	5.4e-06	2	1380.76	1380.75	0.0033	2.39
1	jgi|Trire2|120229|estExt_fgenesh5_pg.C_20480	2010_07_26_JGBerrin_BH3_H5.xml	4155	35.87	CVGITVWGISDKDSWR	C1:+57.0215 - C1:-17.0265	yes	-	-	1.01	5.7e-07	2	1861.89	1861.89	-0.0023	-1.2353
1	jgi|Trire2|120229|estExt_fgenesh5_pg.C_20480	2010_07_26_JGBerrin_BH3_H5.xml	4165	35.96	WQSLENNQGQLNWGDADYLVNFAQQNGK		yes	-	-	1.01	8.1e-11	3	3237.51	3237.5	0.013	4.01545
1	jgi|Trire2|120229|estExt_fgenesh5_pg.C_20480	2010_07_26_JGBerrin_BH3_H5.xml	4222	36.45	AWDVVNEIFNEDGTLR		yes	-	-	1.01	5e-11	2	1877.91	1877.9	0.0033	1.75728
1	jgi|Trire2|120229|estExt_fgenesh5_pg.C_20480	2010_07_26_JGBerrin_BH3_H5.xml	4240	36.6	LLGEEFVSIAFR		yes	-	-	1.01	9.2e-06	2	1380.75	1380.75	0.0023	1.66576
1	jgi|Trire2|120229|estExt_fgenesh5_pg.C_20480	2010_07_26_JGBerrin_BH3_H5.xml	4255	36.74	AWDVVNEIFNEDGTLRSSVFSR		yes	-	-	1.01	2.6e-09	3	2541.24	2541.24	-0.0007	-0.275456
1	jgi|Trire2|120229|estExt_fgenesh5_pg.C_20480	2010_07_26_JGBerrin_BH3_H5.xml	4343	37.49	AWDVVNEIFNEDGTLR		yes	-	-	1.01	5.8e-10	2	1877.9	1877.9	-0.0049	-2.60929
1	jgi|Trire2|120229|estExt_fgenesh5_pg.C_20480	2010_07_26_JGBerrin_BH3_H5.xml	4358	37.62	LLGEEFVSIAFR		yes	-	-	1.01	1.1e-05	2	1380.76	1380.75	0.0038	2.75212
1	jgi|Trire2|120229|estExt_fgenesh5_pg.C_20480	2010_07_26_JGBerrin_BH3_H5.xml	4430	38.25	ASTNPLLFDANFNPKPAYNSIVGILQ		yes	-	-	1.01	0.00028	3	2804.47	2804.46	0.01	3.56575
1	jgi|Trire2|120229|estExt_fgenesh5_pg.C_20480	2010_07_26_JGBerrin_BH3_H5.xml	4474	38.63	LLGEEFVSIAFR		yes	-	-	1.01	4.6e-05	2	1380.76	1380.75	0.0037	2.6797
1	jgi|Trire2|120229|estExt_fgenesh5_pg.C_20480	2010_07_26_JGBerrin_BH3_H5.xml	4486	38.73	AWDVVNEIFNEDGTLR		yes	-	-	1.01	3.1e-08	2	1877.92	1877.9	0.013	6.92262
1	jgi|Trire2|120229|estExt_fgenesh5_pg.C_20480	2010_07_26_JGBerrin_BH3_H5.xml	4591	39.64	LLGEEFVSIAFR		yes	-	-	1.01	0.00016	2	1380.76	1380.75	0.0095	6.88031
2	jgi|Trire2|72567|kg2.C_scaffold_3000002	2010_07_26_JGBerrin_BH3_H5.xml	1268	15.36	PGGECDGTSDSSAPR	C5:+57.0215	yes	-	-	2.01	7.2e-05	2	1492.59	1492.6	-0.0037	-2.4789
2	jgi|Trire2|72567|kg2.C_scaffold_3000002	2010_07_26_JGBerrin_BH3_H5.xml	2209	21.72	YKNYIDTIR		yes	-	-	2.01	1.6e-05	2	1185.63	1185.63	-0.0008	-0.674749
2	jgi|Trire2|72567|kg2.C_scaffold_3000002	2010_07_26_JGBerrin_BH3_H5.xml	2225	21.83	LVTNLGTPK		No	-	-	2.01	0.011	2	942.563	942.562	0.0011	1.16703
2	jgi|Trire2|72567|kg2.C_scaffold_3000002	2010_07_26_JGBerrin_BH3_H5.xml	2472	23.47	VVYDLPDR		yes	-	-	2.01	0.005	2	976.51	976.51	-0.0003	-0.307217
2	jgi|Trire2|72567|kg2.C_scaffold_3000002	2010_07_26_JGBerrin_BH3_H5.xml	2644	24.61	LMEQTLADIR	M2:+15.9949	No	-	-	2.01	0.023	2	1205.61	1205.62	-0.011	-9.12394
2	jgi|Trire2|72567|kg2.C_scaffold_3000002	2010_07_26_JGBerrin_BH3_H5.xml	2803	25.67	QIVVEYSDIR		yes	-	-	2.01	0.0064	2	1221.65	1221.65	-0.0005	-0.409283
2	jgi|Trire2|72567|kg2.C_scaffold_3000002	2010_07_26_JGBerrin_BH3_H5.xml	2903	26.34	AQLFANVYK		No	-	-	2.01	0.011	2	1053.57	1053.57	-0.0007	-0.664406
2	jgi|Trire2|72567|kg2.C_scaffold_3000002	2010_07_26_JGBerrin_BH3_H5.xml	2922	26.48	AFFITDQGR		yes	-	-	2.01	7.3e-05	2	1054.53	1054.53	0.0029	2.75004
2	jgi|Trire2|72567|kg2.C_scaffold_3000002	2010_07_26_JGBerrin_BH3_H5.xml	2938	26.58	TPLMEQTLADIR	M4:+15.9949	yes	-	-	2.01	4e-07	2	1403.72	1403.72	-0.0015	-1.06859
2	jgi|Trire2|72567|kg2.C_scaffold_3000002	2010_07_26_JGBerrin_BH3_H5.xml	2952	26.68	QIVVEYSDIR		yes	-	-	2.01	3.5e-05	2	1221.65	1221.65	-0.0003	-0.24557
2	jgi|Trire2|72567|kg2.C_scaffold_3000002	2010_07_26_JGBerrin_BH3_H5.xml	2953	26.69	SNAFFITDQGR		yes	-	-	2.01	1.3e-08	2	1255.61	1255.61	0.0011	0.87607
2	jgi|Trire2|72567|kg2.C_scaffold_3000002	2010_07_26_JGBerrin_BH3_H5.xml	2969	26.8	NAFFITDQGR		No	-	-	2.01	0.049	2	1168.58	1168.58	0.003	2.56723
2	jgi|Trire2|72567|kg2.C_scaffold_3000002	2010_07_26_JGBerrin_BH3_H5.xml	3099	27.7	QIVVEYSDIR		yes	-	-	2.01	0.00068	2	1221.65	1221.65	0.0013	1.06414
2	jgi|Trire2|72567|kg2.C_scaffold_3000002	2010_07_26_JGBerrin_BH3_H5.xml	3140	27.97	PAAQLFANVYK		yes	-	-	2.01	3.6e-09	2	1221.66	1221.66	-0.0002	-0.163711
2	jgi|Trire2|72567|kg2.C_scaffold_3000002	2010_07_26_JGBerrin_BH3_H5.xml	3142	27.99	FVVYDLPDR		yes	-	-	2.01	7.2e-05	2	1123.59	1123.58	0.0083	7.38711
2	jgi|Trire2|72567|kg2.C_scaffold_3000002	2010_07_26_JGBerrin_BH3_H5.xml	3226	28.56	HGWSNAFFITDQGR		yes	-	-	2.01	0.00016	3	1635.78	1635.77	0.012	7.33601
2	jgi|Trire2|72567|kg2.C_scaffold_3000002	2010_07_26_JGBerrin_BH3_H5.xml	3257	28.77	QIVVEYSDIR		No	-	-	2.01	0.025	2	1221.65	1221.65	-0.0005	-0.409283
2	jgi|Trire2|72567|kg2.C_scaffold_3000002	2010_07_26_JGBerrin_BH3_H5.xml	3313	29.21	LANHGWSNAFFITDQGR		No	-	-	2.01	0.027	3	1933.94	1933.93	0.0057	2.94737
2	jgi|Trire2|72567|kg2.C_scaffold_3000002	2010_07_26_JGBerrin_BH3_H5.xml	3449	30.18	TPLMEQTLADIR		yes	-	-	2.01	3.4e-07	2	1387.72	1387.73	-0.0023	-1.65739
2	jgi|Trire2|72567|kg2.C_scaffold_3000002	2010_07_26_JGBerrin_BH3_H5.xml	3487	30.46	SLANLVTNLGTPK		yes	-	-	2.01	0.0021	2	1327.76	1327.76	0.0016	1.20504
2	jgi|Trire2|72567|kg2.C_scaffold_3000002	2010_07_26_JGBerrin_BH3_H5.xml	3494	30.51	GGNYAGQFVVYDLPDR		yes	-	-	2.01	3.4e-05	2	1770.85	1770.85	0.0038	2.14587
2	jgi|Trire2|72567|kg2.C_scaffold_3000002	2010_07_26_JGBerrin_BH3_H5.xml	3509	30.62	LYIHAIGPL		yes	-	-	2.01	0.0077	2	996.59	996.588	0.0017	1.70582
2	jgi|Trire2|72567|kg2.C_scaffold_3000002	2010_07_26_JGBerrin_BH3_H5.xml	3583	31.15	QIVVEYSDIR		No	-	-	2.01	0.018	2	1221.65	1221.65	-0.0009	-0.73671
2	jgi|Trire2|72567|kg2.C_scaffold_3000002	2010_07_26_JGBerrin_BH3_H5.xml	3703	32.11	LYIHAIGPLLAN		yes	-	-	2.01	0.00012	2	1294.75	1294.75	0.0005	0.386174
2	jgi|Trire2|72567|kg2.C_scaffold_3000002	2010_07_26_JGBerrin_BH3_H5.xml	3825	33.14	LYIHAIGPLLAN		yes	-	-	2.01	0.00014	2	1294.75	1294.75	-0.0005	-0.386174
2	jgi|Trire2|72567|kg2.C_scaffold_3000002	2010_07_26_JGBerrin_BH3_H5.xml	3842	33.28	PSANTGDSLLDSFVWVKPGGECDGTSDSSAPR	C22:+57.0215	yes	-	-	2.01	1.5e-09	3	3309.5	3309.5	0.0074	2.23599
2	jgi|Trire2|72567|kg2.C_scaffold_3000002	2010_07_26_JGBerrin_BH3_H5.xml	3899	33.74	AIGPLLANHGWSNAFFITDQGR		yes	-	-	2.01	4.6e-06	3	2385.21	2385.21	-0.0028	-1.1739
2	jgi|Trire2|72567|kg2.C_scaffold_3000002	2010_07_26_JGBerrin_BH3_H5.xml	3944	34.11	LYIHAIGPLLANHGWSNAF		yes	-	-	2.01	4.5e-08	2	2094.1	2094.09	0.0041	1.95789
2	jgi|Trire2|72567|kg2.C_scaffold_3000002	2010_07_26_JGBerrin_BH3_H5.xml	3954	34.19	VPSFMWLDTLDK	M5:+15.9949	yes	-	-	2.01	4.6e-05	2	1467.72	1467.72	-0.002	-1.36266
2	jgi|Trire2|72567|kg2.C_scaffold_3000002	2010_07_26_JGBerrin_BH3_H5.xml	4113	35.53	QPTGQQQWGDWCNVIGTGFGIR	C12:+57.0215	yes	-	-	2.01	0.001	3	2505.18	2505.17	0.002	0.798348
2	jgi|Trire2|72567|kg2.C_scaffold_3000002	2010_07_26_JGBerrin_BH3_H5.xml	4122	35.61	VPSFMWLDTLDK		yes	-	-	2.01	1e-09	2	1451.72	1451.72	-0.0025	-1.72209
2	jgi|Trire2|72567|kg2.C_scaffold_3000002	2010_07_26_JGBerrin_BH3_H5.xml	4168	35.98	FDSHCALPDALQPAPQAGAWFQAY	C5:+57.0215	yes	-	-	2.01	6.2e-07	3	2661.23	2661.22	0.0059	2.21703
2	jgi|Trire2|72567|kg2.C_scaffold_3000002	2010_07_26_JGBerrin_BH3_H5.xml	4186	36.14	VPSFMWLDTLDKTPLMEQTLADIR	M5:+15.9949 - M16:+15.9949	yes	-	-	2.01	1.2e-09	3	2852.43	2852.42	0.009	3.15521
2	jgi|Trire2|72567|kg2.C_scaffold_3000002	2010_07_26_JGBerrin_BH3_H5.xml	4465	38.55	TLLVIEPDSLANLVTNLGTPK		yes	-	-	2.01	6e-14	2	2208.24	2208.25	-0.0046	-2.0831
2	jgi|Trire2|72567|kg2.C_scaffold_3000002	2010_07_26_JGBerrin_BH3_H5.xml	4518	39	VPSFMWLDTLDKTPLMEQTLADIR	M5:+15.9949	yes	-	-	2.01	2.8e-09	3	2836.42	2836.43	-0.0033	-1.16344
2	jgi|Trire2|72567|kg2.C_scaffold_3000002	2010_07_26_JGBerrin_BH3_H5.xml	4597	39.68	TLLVIEPDSLANLVTN		yes	-	-	2.01	0.0067	2	1711.96	1711.95	0.0091	5.31558
2	jgi|Trire2|72567|kg2.C_scaffold_3000002	2010_07_26_JGBerrin_BH3_H5.xml	4602	39.73	TLLVIEPDSLANLVTNLGTPK		yes	-	-	2.01	7.1e-14	2	2208.26	2208.25	0.01	4.52848
3	jgi|Trire2|123989|estExt_fgenesh5_pg.C_290113	2010_07_26_JGBerrin_BH3_H5.xml	1720	18.5	GGLTQFKK		yes	-	-	3.01	0.00088	2	878.509	878.51	-0.0008	-0.910633
3	jgi|Trire2|123989|estExt_fgenesh5_pg.C_290113	2010_07_26_JGBerrin_BH3_H5.xml	1734	18.59	YGTGYCDSQCPR	C6:+57.0215 - C10:+57.0215	yes	-	-	3.01	2.3e-06	2	1463.57	1463.57	0.0014	0.956566
3	jgi|Trire2|123989|estExt_fgenesh5_pg.C_290113	2010_07_26_JGBerrin_BH3_H5.xml	2007	20.39	GSCSTSSGVPAQVESQSPNAK	C3:+57.0215	yes	-	-	3.01	4.6e-08	2	2077.95	2077.95	0.0041	1.9731
3	jgi|Trire2|123989|estExt_fgenesh5_pg.C_290113	2010_07_26_JGBerrin_BH3_H5.xml	2234	21.89	VTFSNIK		No	-	-	3.01	0.088	2	808.456	808.457	-0.0005	-0.618462
3	jgi|Trire2|123989|estExt_fgenesh5_pg.C_290113	2010_07_26_JGBerrin_BH3_H5.xml	2344	22.61	EAEFGGSSFSDK		No	-	-	3.01	0.01	2	1260.55	1260.54	0.0071	5.63251
3	jgi|Trire2|123989|estExt_fgenesh5_pg.C_290113	2010_07_26_JGBerrin_BH3_H5.xml	2400	22.97	SIGFVTQSAQK		yes	-	-	3.01	0.00078	2	1165.62	1165.62	0.0031	2.65953
3	jgi|Trire2|123989|estExt_fgenesh5_pg.C_290113	2010_07_26_JGBerrin_BH3_H5.xml	2631	24.52	GGLTQFK		No	-	-	3.01	0.061	2	750.414	750.415	-0.0011	-1.46586
3	jgi|Trire2|123989|estExt_fgenesh5_pg.C_290113	2010_07_26_JGBerrin_BH3_H5.xml	2776	25.49	FGPIGSTGNPSGGNPPGGN		yes	-	-	3.01	0.00035	2	1683.77	1683.77	-0.003	-1.78171
3	jgi|Trire2|123989|estExt_fgenesh5_pg.C_290113	2010_07_26_JGBerrin_BH3_H5.xml	2853	26.01	YGGTCDPDGCDWNPYR	C5:+57.0215 - C10:+57.0215	yes	-	-	3.01	1.1e-06	2	1932.72	1932.73	-0.0061	-3.15616
3	jgi|Trire2|123989|estExt_fgenesh5_pg.C_290113	2010_07_26_JGBerrin_BH3_H5.xml	2934	26.56	KLTVVTQFETSGAINR		yes	-	-	3.01	0.00066	3	1763.96	1763.97	-0.0019	-1.07712
3	jgi|Trire2|123989|estExt_fgenesh5_pg.C_290113	2010_07_26_JGBerrin_BH3_H5.xml	3023	27.17	YYVQNGVTFQQPN		yes	-	-	3.01	3.5e-06	2	1557.72	1557.73	-0.012	-7.7035
3	jgi|Trire2|123989|estExt_fgenesh5_pg.C_290113	2010_07_26_JGBerrin_BH3_H5.xml	3118	27.83	TSGNSLSIGFVTQSAQK		yes	-	-	3.01	3.4e-06	2	1724.88	1724.88	0.0007	0.405825
3	jgi|Trire2|123989|estExt_fgenesh5_pg.C_290113	2010_07_26_JGBerrin_BH3_H5.xml	3119	27.83	LTVVTQFETSGAINR		yes	-	-	3.01	1.3e-11	2	1635.87	1635.87	-0.0053	-3.23987
3	jgi|Trire2|123989|estExt_fgenesh5_pg.C_290113	2010_07_26_JGBerrin_BH3_H5.xml	3127	27.89	SLSIGFVTQSAQK		yes	-	-	3.01	3.1e-08	2	1365.74	1365.74	0.0042	3.07526
3	jgi|Trire2|123989|estExt_fgenesh5_pg.C_290113	2010_07_26_JGBerrin_BH3_H5.xml	3204	28.41	GVTTSGNSLSIGFVTQSAQK		yes	-	-	3.01	4e-10	2	1982.01	1982.02	-0.0076	-3.83447
3	jgi|Trire2|123989|estExt_fgenesh5_pg.C_290113	2010_07_26_JGBerrin_BH3_H5.xml	3281	28.93	LTVVTQFETSGAINR		yes	-	-	3.01	1.3e-10	2	1635.87	1635.87	-0.0034	-2.0784
3	jgi|Trire2|123989|estExt_fgenesh5_pg.C_290113	2010_07_26_JGBerrin_BH3_H5.xml	3320	29.27	TSFYGPGSSFTLDTTK		yes	-	-	3.01	1.6e-09	2	1708.8	1708.81	-0.003	-1.75561
3	jgi|Trire2|123989|estExt_fgenesh5_pg.C_290113	2010_07_26_JGBerrin_BH3_H5.xml	3416	29.95	LTVVTQFETSGAINR		yes	-	-	3.01	1.1e-09	2	1635.87	1635.87	-0.002	-1.22259
3	jgi|Trire2|123989|estExt_fgenesh5_pg.C_290113	2010_07_26_JGBerrin_BH3_H5.xml	3430	30.05	TYGVTTSGNSLSIGFVTQSAQK		yes	-	-	3.01	8.4e-09	2	2246.13	2246.13	0.0033	1.46919
3	jgi|Trire2|123989|estExt_fgenesh5_pg.C_290113	2010_07_26_JGBerrin_BH3_H5.xml	3458	30.25	LGNTSFYGPGSSFTLDTTK		yes	-	-	3.01	3.2e-06	2	1992.95	1992.96	-0.0018	-0.903181
3	jgi|Trire2|123989|estExt_fgenesh5_pg.C_290113	2010_07_26_JGBerrin_BH3_H5.xml	3559	30.98	LTVVTQFETSGAINR		yes	-	-	3.01	2.6e-08	2	1635.86	1635.87	-0.011	-6.72425
3	jgi|Trire2|123989|estExt_fgenesh5_pg.C_290113	2010_07_26_JGBerrin_BH3_H5.xml	3577	31.1	LTVVTQFETSGAINR		yes	-	-	3.01	9.3e-10	2	1635.88	1635.87	0.0092	5.62392
3	jgi|Trire2|123989|estExt_fgenesh5_pg.C_290113	2010_07_26_JGBerrin_BH3_H5.xml	3675	31.88	YYVQNGVTFQQPNAELGSY		yes	-	-	3.01	2e-08	2	2178.01	2178.01	-0.0013	-0.596874
3	jgi|Trire2|123989|estExt_fgenesh5_pg.C_290113	2010_07_26_JGBerrin_BH3_H5.xml	3821	33.11	LTVVTQFETSGAINR		yes	-	-	3.01	2.7e-07	2	1635.87	1635.87	0.0014	0.855813
4	jgi|Trire2|49081|estExt_Genewise1.C_120020	2010_07_26_JGBerrin_BH3_H5.xml	1439	16.59	FDSTSSTTGGATSR		yes	-	-	4.01	5.1e-05	2	1374.61	1374.61	-0.0009	-0.654729
4	jgi|Trire2|49081|estExt_Genewise1.C_120020	2010_07_26_JGBerrin_BH3_H5.xml	1443	16.62	YFPHK		No	-	-	4.01	0.058	2	691.357	691.357	0.0006	0.867859
4	jgi|Trire2|49081|estExt_Genewise1.C_120020	2010_07_26_JGBerrin_BH3_H5.xml	1862	19.44	STDGGVTFSK		yes	-	-	4.01	0.00047	2	998.481	998.479	0.0015	1.50228
4	jgi|Trire2|49081|estExt_Genewise1.C_120020	2010_07_26_JGBerrin_BH3_H5.xml	2045	20.63	VAGSGSTAGQVYVGTNGR		yes	-	-	4.01	1.6e-07	2	1680.83	1680.83	0.0026	1.54685
4	jgi|Trire2|49081|estExt_Genewise1.C_120020	2010_07_26_JGBerrin_BH3_H5.xml	2163	21.42	SLPAGAVIASDKK		yes	-	-	4.01	0.0067	2	1256.72	1256.72	-0.0023	-1.83016
4	jgi|Trire2|49081|estExt_Genewise1.C_120020	2010_07_26_JGBerrin_BH3_H5.xml	2210	21.73	GGHDLTNWDTR		yes	-	-	4.01	0.0011	2	1271.58	1271.58	0.0013	1.02235
4	jgi|Trire2|49081|estExt_Genewise1.C_120020	2010_07_26_JGBerrin_BH3_H5.xml	2579	24.18	VSTNAGSTWSAVPGQPGK		yes	-	-	4.01	3.3e-08	2	1743.86	1743.87	-0.0089	-5.1036
4	jgi|Trire2|49081|estExt_Genewise1.C_120020	2010_07_26_JGBerrin_BH3_H5.xml	2686	24.89	YDIAGGTWK		yes	-	-	4.01	0.0024	2	1010.49	1010.49	-0.0024	-2.37507
4	jgi|Trire2|49081|estExt_Genewise1.C_120020	2010_07_26_JGBerrin_BH3_H5.xml	3102	27.72	NNFIDVTSESPSDGLIKR		No	-	-	4.01	0.062	3	1992	1992	0.0001	0.0502007
4	jgi|Trire2|49081|estExt_Genewise1.C_120020	2010_07_26_JGBerrin_BH3_H5.xml	3207	28.43	TNSVFYAGSGSTFYVSK		yes	-	-	4.01	2.9e-09	2	1814.86	1814.86	0.0012	0.661208
4	jgi|Trire2|49081|estExt_Genewise1.C_120020	2010_07_26_JGBerrin_BH3_H5.xml	3222	28.53	SADGDTILWSTASSGVQR		yes	-	-	4.01	9.9e-05	2	1850.9	1850.89	0.0099	5.34878
4	jgi|Trire2|49081|estExt_Genewise1.C_120020	2010_07_26_JGBerrin_BH3_H5.xml	3345	29.47	SQFQGSFASVSSLPAGAVIASDKK		yes	-	-	4.01	8.7e-05	3	2382.23	2382.23	-0.0003	-0.125932
4	jgi|Trire2|49081|estExt_Genewise1.C_120020	2010_07_26_JGBerrin_BH3_H5.xml	3421	29.99	NNFIDVTSESPSDGLIK		yes	-	-	4.01	2.2e-08	2	1835.91	1835.9	0.007	3.81284
4	jgi|Trire2|49081|estExt_Genewise1.C_120020	2010_07_26_JGBerrin_BH3_H5.xml	3530	30.78	LYASGDSGASWTDIQGSQGFGSIDSTK		yes	-	-	4.01	3.4e-06	3	2735.24	2735.24	-0.0077	-2.81511
4	jgi|Trire2|49081|estExt_Genewise1.C_120020	2010_07_26_JGBerrin_BH3_H5.xml	3620	31.45	LAVDPANSNIIYFGAR		yes	-	-	4.01	5.1e-09	2	1720.9	1720.9	-0.0014	-0.813527
4	jgi|Trire2|49081|estExt_Genewise1.C_120020	2010_07_26_JGBerrin_BH3_H5.xml	3639	31.6	DIAAHPTTAGTLYVSTDVGIFR		yes	-	-	4.01	3.9e-06	3	2305.19	2305.18	0.0029	1.25803
4	jgi|Trire2|49081|estExt_Genewise1.C_120020	2010_07_26_JGBerrin_BH3_H5.xml	3838	33.24	NDLGTSPQTVWATPTWATSTSVDYAGNSVK		yes	-	-	4.01	3.1e-06	3	3154.51	3154.5	0.0094	2.97987
4	jgi|Trire2|49081|estExt_Genewise1.C_120020	2010_07_26_JGBerrin_BH3_H5.xml	3879	33.57	GATWSFTNLPFK		yes	-	-	4.01	0.0022	2	1368.7	1368.7	0.0025	1.82656
4	jgi|Trire2|49081|estExt_Genewise1.C_120020	2010_07_26_JGBerrin_BH3_H5.xml	3993	34.52	ALYLTYSDGTGPYDGTLGSVWR		yes	-	-	4.01	1.1e-15	2	2392.14	2392.15	-0.0034	-1.42132
5	jgi|Trire2|76672|estExt_GeneWisePlus.C_60045	2010_07_26_JGBerrin_BH3_H5.xml	1427	16.5	ETISSNPDDR		yes	-	-	5.01	0.003	2	1133.51	1133.51	0.0042	3.70531
5	jgi|Trire2|76672|estExt_GeneWisePlus.C_60045	2010_07_26_JGBerrin_BH3_H5.xml	2038	20.58	HFDDANITPR		yes	-	-	5.01	9.9e-06	2	1185.57	1185.57	0.0003	0.253044
5	jgi|Trire2|76672|estExt_GeneWisePlus.C_60045	2010_07_26_JGBerrin_BH3_H5.xml	2355	22.68	GQFIGEEVK		yes	-	-	5.01	0.0025	2	1006.52	1006.52	0.0029	2.88121
5	jgi|Trire2|76672|estExt_GeneWisePlus.C_60045	2010_07_26_JGBerrin_BH3_H5.xml	2419	23.11	HYILNEQELNR		yes	-	-	5.01	5.4e-07	2	1428.72	1428.72	-0.0037	-2.58972
5	jgi|Trire2|76672|estExt_GeneWisePlus.C_60045	2010_07_26_JGBerrin_BH3_H5.xml	2701	24.99	KPASIAVVGSAAIIGNHAR		yes	-	-	5.01	4e-05	3	1832.05	1832.05	0.0037	2.01959
5	jgi|Trire2|76672|estExt_GeneWisePlus.C_60045	2010_07_26_JGBerrin_BH3_H5.xml	2856	26.03	NDANILPLK		No	-	-	5.01	0.018	2	997.565	997.568	-0.0034	-3.40829
5	jgi|Trire2|76672|estExt_GeneWisePlus.C_60045	2010_07_26_JGBerrin_BH3_H5.xml	2897	26.3	DLSYWDTASQK		yes	-	-	5.01	2.9e-05	2	1313.6	1313.6	0.0006	0.45676
5	jgi|Trire2|76672|estExt_GeneWisePlus.C_60045	2010_07_26_JGBerrin_BH3_H5.xml	3145	28.01	YEFGYGLSYTK		yes	-	-	5.01	3.6e-05	2	1327.63	1327.62	0.0091	6.85437
5	jgi|Trire2|76672|estExt_GeneWisePlus.C_60045	2010_07_26_JGBerrin_BH3_H5.xml	3241	28.66	LNLTPGQSGTATFNIR		yes	-	-	5.01	4e-11	2	1689.89	1689.89	0.0011	0.650929
5	jgi|Trire2|76672|estExt_GeneWisePlus.C_60045	2010_07_26_JGBerrin_BH3_H5.xml	3346	29.47	ASGIHVILGPVAGPLGK		yes	-	-	5.01	6.2e-08	3	1585.94	1585.94	-0.0012	-0.756648
5	jgi|Trire2|76672|estExt_GeneWisePlus.C_60045	2010_07_26_JGBerrin_BH3_H5.xml	3682	31.93	WVVPSGSFGISVGASSR		yes	-	-	5.01	5.6e-05	2	1692.88	1692.87	0.0096	5.67084
5	jgi|Trire2|76672|estExt_GeneWisePlus.C_60045	2010_07_26_JGBerrin_BH3_H5.xml	3709	32.16	IVSGGSDSFSEGLFIDYK		yes	-	-	5.01	3.3e-12	2	1920.92	1920.92	-0.0036	-1.8741
6	jgi|Trire2|120312|estExt_fgenesh5_pg.C_30013	2010_07_26_JGBerrin_BH3_H5.xml	2563	24.07	CIVDIHNYAR	C1:+57.0215	yes	-	-	6.01	4.3e-06	2	1260.61	1260.62	-0.0061	-4.8389
6	jgi|Trire2|120312|estExt_fgenesh5_pg.C_30013	2010_07_26_JGBerrin_BH3_H5.xml	2737	25.23	LVNNNLGGNLDSTSISK		yes	-	-	6.01	2.9e-05	2	1745.89	1745.9	-0.01	-5.72769
6	jgi|Trire2|120312|estExt_fgenesh5_pg.C_30013	2010_07_26_JGBerrin_BH3_H5.xml	2739	25.24	TVQEVVTAIR		yes	-	-	6.01	0.0086	2	1115.64	1115.64	0.0007	0.627441
6	jgi|Trire2|120312|estExt_fgenesh5_pg.C_30013	2010_07_26_JGBerrin_BH3_H5.xml	2864	26.08	FVNDDGMTIFR	M7:+15.9949	yes	-	-	6.01	1.4e-05	2	1330.61	1330.61	0.0002	0.150307
6	jgi|Trire2|120312|estExt_fgenesh5_pg.C_30013	2010_07_26_JGBerrin_BH3_H5.xml	3132	27.92	AATVQEVVTAIR		yes	-	-	6.01	0.00061	2	1257.72	1257.72	-0.0004	-0.318037
6	jgi|Trire2|120312|estExt_fgenesh5_pg.C_30013	2010_07_26_JGBerrin_BH3_H5.xml	3624	31.47	ISDGSAAALSQVTNPDGSTTNLIFDVHK		yes	-	-	6.01	1.1e-06	3	2858.42	2858.42	-0.001	-0.349844
6	jgi|Trire2|120312|estExt_fgenesh5_pg.C_30013	2010_07_26_JGBerrin_BH3_H5.xml	4047	34.97	LPVGWQYLVNNNLGGNLDSTSISK		yes	-	-	6.01	3.5e-14	2	2589.31	2589.33	-0.02	-7.724
6	jgi|Trire2|120312|estExt_fgenesh5_pg.C_30013	2010_07_26_JGBerrin_BH3_H5.xml	4051	35	LPVGWQYLVNNNLGGNLDSTSISK		yes	-	-	6.01	5.6e-08	3	2589.34	2589.33	0.011	4.2482
6	jgi|Trire2|120312|estExt_fgenesh5_pg.C_30013	2010_07_26_JGBerrin_BH3_H5.xml	4225	36.47	NIDGAFSPLATWLR		yes	-	-	6.01	3.4e-07	2	1560.82	1560.82	-0.0016	-1.0251
6	jgi|Trire2|120312|estExt_fgenesh5_pg.C_30013	2010_07_26_JGBerrin_BH3_H5.xml	4292	37.05	WNGGIIGQGGPTNAQFTSLWSQLASK		yes	-	-	6.01	9e-07	3	2718.37	2718.36	0.0095	3.49475
6	jgi|Trire2|120312|estExt_fgenesh5_pg.C_30013	2010_07_26_JGBerrin_BH3_H5.xml	4632	39.99	VWFGIMNEPHDVNINTWAATVQEVVTAIR	M6:+15.9949	yes	-	-	6.01	1.3e-06	3	3326.68	3326.66	0.016	4.80962
7	jgi|Trire2|22210|estExt_fgenesh1_pm.C_80103	2010_07_26_JGBerrin_BH3_H5.xml	1729	18.56	KPAVILHGTVHAR		yes	-	-	7.01	4.9e-09	2	1398.83	1398.83	-0.0006	-0.428929
7	jgi|Trire2|22210|estExt_fgenesh1_pm.C_80103	2010_07_26_JGBerrin_BH3_H5.xml	1827	19.21	KPAVILHGTVH		yes	-	-	7.01	1.1e-06	2	1171.69	1171.69	-0.0016	-1.36554
7	jgi|Trire2|22210|estExt_fgenesh1_pm.C_80103	2010_07_26_JGBerrin_BH3_H5.xml	1929	19.88	PAVILHGTVHAR		yes	-	-	7.01	4.1e-07	2	1270.74	1270.74	-0.0023	-1.80997
7	jgi|Trire2|22210|estExt_fgenesh1_pm.C_80103	2010_07_26_JGBerrin_BH3_H5.xml	2016	20.44	GAAAGDSVEFK		yes	-	-	7.01	0.00017	2	1051.5	1051.51	-0.0043	-4.08937
7	jgi|Trire2|22210|estExt_fgenesh1_pm.C_80103	2010_07_26_JGBerrin_BH3_H5.xml	2051	20.67	YLLQNMK	M6:+15.9949	yes	-	-	7.01	0.00012	2	925.482	925.482	0.0002	0.216104
7	jgi|Trire2|22210|estExt_fgenesh1_pm.C_80103	2010_07_26_JGBerrin_BH3_H5.xml	2136	21.24	TLLTSTDATTK		yes	-	-	7.01	0.0048	2	1151.61	1151.62	-0.0041	-3.56021
7	jgi|Trire2|22210|estExt_fgenesh1_pm.C_80103	2010_07_26_JGBerrin_BH3_H5.xml	2189	21.59	NSELQSLAK		yes	-	-	7.01	5e-05	2	989.527	989.527	0.0002	0.202117
7	jgi|Trire2|22210|estExt_fgenesh1_pm.C_80103	2010_07_26_JGBerrin_BH3_H5.xml	2665	24.75	ALSAFIQK		No	-	-	7.01	0.069	2	877.514	877.515	-0.0002	-0.227916
7	jgi|Trire2|22210|estExt_fgenesh1_pm.C_80103	2010_07_26_JGBerrin_BH3_H5.xml	2812	25.73	ADYTFTSELR		yes	-	-	7.01	0.00058	2	1202.57	1202.57	-0.0042	-3.49252
7	jgi|Trire2|22210|estExt_fgenesh1_pm.C_80103	2010_07_26_JGBerrin_BH3_H5.xml	2943	26.62	SVDYVSDVIK		No	-	-	7.01	0.02	2	1124.58	1124.58	0.0011	0.97814
7	jgi|Trire2|22210|estExt_fgenesh1_pm.C_80103	2010_07_26_JGBerrin_BH3_H5.xml	2960	26.74	ADYTFTSELR		yes	-	-	7.01	0.0012	2	1202.57	1202.57	-0.0006	-0.498932
7	jgi|Trire2|22210|estExt_fgenesh1_pm.C_80103	2010_07_26_JGBerrin_BH3_H5.xml	4153	35.86	YGFVLPADQILPSGEEAYAGFK		yes	-	-	7.01	5.9e-12	2	2372.18	2372.18	0.0026	1.09604
8	jgi|Trire2|73632|estExt_GeneWisePlus.C_10263	2010_07_26_JGBerrin_BH3_H5.xml	1448	16.65	TAGAVSAVK		yes	-	-	8.01	0.0055	2	803.46	803.463	-0.0029	-3.60938
8	jgi|Trire2|73632|estExt_GeneWisePlus.C_10263	2010_07_26_JGBerrin_BH3_H5.xml	2138	21.25	PAGFVCPSASK	C6:+57.0215	yes	-	-	8.01	6.6e-06	2	1120.55	1120.55	0.0006	0.535453
8	jgi|Trire2|73632|estExt_GeneWisePlus.C_10263	2010_07_26_JGBerrin_BH3_H5.xml	2269	22.12	AAIFMGDPR	M5:+15.9949	yes	-	-	8.01	0.0006	2	993.483	993.483	0.0006	0.603936
8	jgi|Trire2|73632|estExt_GeneWisePlus.C_10263	2010_07_26_JGBerrin_BH3_H5.xml	2657	24.7	NIHGLPY		No	-	-	8.01	0.071	2	813.423	813.426	-0.0026	-3.19636
8	jgi|Trire2|73632|estExt_GeneWisePlus.C_10263	2010_07_26_JGBerrin_BH3_H5.xml	2682	24.87	AAIFMGDPR		yes	-	-	8.01	0.0016	2	977.487	977.488	-0.0008	-0.818425
8	jgi|Trire2|73632|estExt_GeneWisePlus.C_10263	2010_07_26_JGBerrin_BH3_H5.xml	2836	25.9	TAVPLTAGAVSAVK		yes	-	-	8.01	6.3e-07	2	1284.76	1284.75	0.005	3.8918
8	jgi|Trire2|73632|estExt_GeneWisePlus.C_10263	2010_07_26_JGBerrin_BH3_H5.xml	2985	26.91	NIHGLPYNVGTCTTQGFDAR	C12:+57.0215	yes	-	-	8.01	2.5e-07	3	2221.05	2221.05	0.0016	0.720381
8	jgi|Trire2|73632|estExt_GeneWisePlus.C_10263	2010_07_26_JGBerrin_BH3_H5.xml	3047	27.34	QCPAIHVFGAR	C2:+57.0215 - Q1:-17.0265	yes	-	-	8.01	6.4e-06	2	1238.61	1238.61	-0.003	-2.42207
9	jgi|Trire2|73638|estExt_GeneWisePlus.C_10269	2010_07_26_JGBerrin_BH3_H5.xml	2366	22.75	IGGQSQVLDYNR		yes	-	-	9.01	5.1e-08	2	1349.68	1349.68	0.0016	1.18547
9	jgi|Trire2|73638|estExt_GeneWisePlus.C_10269	2010_07_26_JGBerrin_BH3_H5.xml	2540	23.92	IGGQSQVLDYNR		yes	-	-	9.01	1.3e-05	2	1349.68	1349.68	-0.002	-1.48183
9	jgi|Trire2|73638|estExt_GeneWisePlus.C_10269	2010_07_26_JGBerrin_BH3_H5.xml	3061	27.43	QVPTGDVYVR	Q1:-17.0265	yes	-	-	9.01	0.0097	2	1116.57	1116.57	-0.0019	-1.70164
9	jgi|Trire2|73638|estExt_GeneWisePlus.C_10269	2010_07_26_JGBerrin_BH3_H5.xml	3244	28.68	LQTALGSNHVTFIIMPDTAQGGK	M15:+15.9949	yes	-	-	9.01	6.1e-06	3	2415.24	2415.23	0.0019	0.786673
9	jgi|Trire2|73638|estExt_GeneWisePlus.C_10269	2010_07_26_JGBerrin_BH3_H5.xml	3492	30.49	LQTALGSNHVTFIIMPDTAQGGK		yes	-	-	9.01	1e-05	3	2399.24	2399.24	0.0049	2.04231
9	jgi|Trire2|73638|estExt_GeneWisePlus.C_10269	2010_07_26_JGBerrin_BH3_H5.xml	3625	31.48	IFFGTTQVPTGDVYVR		yes	-	-	9.01	4e-06	2	1799.93	1799.93	-0.0002	-0.111115
9	jgi|Trire2|73638|estExt_GeneWisePlus.C_10269	2010_07_26_JGBerrin_BH3_H5.xml	3684	31.95	QISDDFESGWDQTK	Q1:-17.0265	yes	-	-	9.01	1.2e-05	2	1638.69	1638.69	0.0021	1.28151
10	jgi|Trire2|122081|estExt_fgenesh5_pg.C_100226	2010_07_26_JGBerrin_BH3_H5.xml	1507	17.07	ANALTPH		No	-	-	10.01	0.016	2	723.378	723.379	-0.0012	-1.65888
10	jgi|Trire2|122081|estExt_fgenesh5_pg.C_100226	2010_07_26_JGBerrin_BH3_H5.xml	1808	19.08	QQPGTSTPEVHPK	Q1:-17.0265	yes	-	-	10.01	0.0018	2	1388.68	1388.68	-0.0019	-1.3682
10	jgi|Trire2|122081|estExt_fgenesh5_pg.C_100226	2010_07_26_JGBerrin_BH3_H5.xml	2088	20.92	SYYGPGDTVDTSK		yes	-	-	10.01	9.4e-08	2	1389.61	1389.62	-0.0043	-3.09438
10	jgi|Trire2|122081|estExt_fgenesh5_pg.C_100226	2010_07_26_JGBerrin_BH3_H5.xml	2241	21.93	SYYGPGDTVDTSK		yes	-	-	10.01	4.9e-06	2	1389.62	1389.62	-0.0004	-0.287849
10	jgi|Trire2|122081|estExt_fgenesh5_pg.C_100226	2010_07_26_JGBerrin_BH3_H5.xml	2467	23.44	VVFSNIR		No	-	-	10.01	0.093	2	834.484	834.484	0.0002	0.239669
10	jgi|Trire2|122081|estExt_fgenesh5_pg.C_100226	2010_07_26_JGBerrin_BH3_H5.xml	2616	24.42	NTDNGSPSGNLVSITR		yes	-	-	10.01	0.00011	2	1631.8	1631.8	0.0019	1.16436
10	jgi|Trire2|122081|estExt_fgenesh5_pg.C_100226	2010_07_26_JGBerrin_BH3_H5.xml	3653	31.71	LYLLDSDGEYVMLK	M12:+15.9949	yes	-	-	10.01	2.1e-08	2	1674.83	1674.83	0.0004	0.23883
10	jgi|Trire2|122081|estExt_fgenesh5_pg.C_100226	2010_07_26_JGBerrin_BH3_H5.xml	3941	34.08	TFTIITQFNTDNGSPSGNLVSITR		yes	-	-	10.01	8.3e-05	3	2583.32	2583.3	0.011	4.25811
11	jgi|Trire2|123283|estExt_fgenesh5_pg.C_190214	2010_07_26_JGBerrin_BH3_H5.xml	1752	18.71	PQVSGYNPMSK	M9:+15.9949	yes	-	-	11.01	0.0009	2	1223.57	1223.57	-0.0006	-0.490367
11	jgi|Trire2|123283|estExt_fgenesh5_pg.C_190214	2010_07_26_JGBerrin_BH3_H5.xml	2105	21.03	QQASWTVR		No	-	-	11.01	0.039	2	975.505	975.501	0.0039	3.99795
11	jgi|Trire2|123283|estExt_fgenesh5_pg.C_190214	2010_07_26_JGBerrin_BH3_H5.xml	2475	23.49	YIAHSGSTVNTQVVSSSSATALK		yes	-	-	11.01	9.5e-06	3	2308.18	2308.18	-0.0005	-0.216621
11	jgi|Trire2|123283|estExt_fgenesh5_pg.C_190214	2010_07_26_JGBerrin_BH3_H5.xml	2696	24.95	HSNFGLVLNANDGSK		yes	-	-	11.01	0.00014	2	1572.78	1572.78	0.0006	0.381491
11	jgi|Trire2|123283|estExt_fgenesh5_pg.C_190214	2010_07_26_JGBerrin_BH3_H5.xml	2815	25.75	GGNAASGSLSTFYSGAR		yes	-	-	11.01	1.7e-11	2	1602.75	1602.75	-0.0026	-1.62221
11	jgi|Trire2|123283|estExt_fgenesh5_pg.C_190214	2010_07_26_JGBerrin_BH3_H5.xml	3009	27.07	AYGVFVSPGTGYR		yes	-	-	11.01	0.0026	2	1373.69	1373.69	0.0014	1.01916
11	jgi|Trire2|123283|estExt_fgenesh5_pg.C_190214	2010_07_26_JGBerrin_BH3_H5.xml	3670	31.85	ALFSAYTGPLYQVK		yes	-	-	11.01	6.4e-06	2	1557.83	1557.83	0.0033	2.11833
12	jgi|Trire2|76210|estExt_GeneWisePlus.C_50020	2010_07_26_JGBerrin_BH3_H5.xml	2923	26.48	ANSGATWTNDISHGDLIR		No	-	-	12.01	0.014	3	1927.92	1927.93	-0.0085	-4.40888
12	jgi|Trire2|76210|estExt_GeneWisePlus.C_50020	2010_07_26_JGBerrin_BH3_H5.xml	3500	30.56	SFTATNLGGTWTPQATSESQPFAGK		yes	-	-	12.01	7.7e-06	3	2584.24	2584.23	0.0043	1.66394
12	jgi|Trire2|76210|estExt_GeneWisePlus.C_50020	2010_07_26_JGBerrin_BH3_H5.xml	3642	31.62	ATNSGGDYGLLPYRPGLLTLQR		yes	-	-	12.01	1.1e-06	3	2362.25	2362.25	0.0026	1.10064
12	jgi|Trire2|76210|estExt_GeneWisePlus.C_50020	2010_07_26_JGBerrin_BH3_H5.xml	3681	31.92	MTPGTVAPTVFYFAPK	M1:+15.9949	yes	-	-	12.01	0.00011	2	1742.88	1742.88	-0.001	-0.573762
12	jgi|Trire2|76210|estExt_GeneWisePlus.C_50020	2010_07_26_JGBerrin_BH3_H5.xml	3697	32.05	NNLFEAVQVYTVSGQK		yes	-	-	12.01	4.3e-11	2	1796.92	1796.92	-0.0011	-0.612159
12	jgi|Trire2|76210|estExt_GeneWisePlus.C_50020	2010_07_26_JGBerrin_BH3_H5.xml	3813	33.04	MTPGTVAPTVFYFAPK		No	-	-	12.01	0.072	2	1726.89	1726.89	-0.0001	-0.0579076
13	jgi|Trire2|123992|estExt_fgenesh5_pg.C_290118	2010_07_26_JGBerrin_BH3_H5.xml	1625	17.86	DPTGTTLR		No	-	-	13.01	0.047	2	860.447	860.448	-0.0004	-0.464874
13	jgi|Trire2|123992|estExt_fgenesh5_pg.C_290118	2010_07_26_JGBerrin_BH3_H5.xml	2789	25.58	LTSPTGEQIVNEQAIK		yes	-	-	13.01	1.7e-08	2	1727.92	1727.92	-0.0026	-1.5047
13	jgi|Trire2|123992|estExt_fgenesh5_pg.C_290118	2010_07_26_JGBerrin_BH3_H5.xml	3025	27.18	GADTDNWVALVHDPNYTSSRPQER		yes	-	-	13.01	2.4e-07	3	2728.27	2728.27	-0.0005	-0.183266
13	jgi|Trire2|123992|estExt_fgenesh5_pg.C_290118	2010_07_26_JGBerrin_BH3_H5.xml	3305	29.14	VGNAYIWLR		yes	-	-	13.01	2.8e-05	2	1091.6	1091.6	-0.002	-1.83217
14	jgi|Trire2|69276|e_gw1.28.211.1	2010_07_26_JGBerrin_BH3_H5.xml	1384	16.2	YIRPGASR		No	-	-	14.01	0.051	2	919.511	919.511	0	0
14	jgi|Trire2|69276|e_gw1.28.211.1	2010_07_26_JGBerrin_BH3_H5.xml	2880	26.19	WNTEGGPSTPFVK		yes	-	-	14.01	7.3e-05	2	1419.69	1419.69	0.0024	1.69051
14	jgi|Trire2|69276|e_gw1.28.211.1	2010_07_26_JGBerrin_BH3_H5.xml	3647	31.66	QAYANFLVQYVK		yes	-	-	14.01	0.0017	2	1443.77	1443.76	0.0016	1.10821
14	jgi|Trire2|69276|e_gw1.28.211.1	2010_07_26_JGBerrin_BH3_H5.xml	3932	34.01	VATSGSLSNVIIGAFQNTDR		yes	-	-	14.01	6.7e-09	2	2050.05	2050.06	-0.0052	-2.53652
15	jgi|Trire2|123940|estExt_fgenesh5_pg.C_280132	2010_07_26_JGBerrin_BH3_H5.xml	2562	24.07	QAEMSELIQR	M4:+15.9949 - Q1:-17.0265	No	-	-	15.01	0.07	2	1203.57	1203.57	0.0003	0.249259
15	jgi|Trire2|123940|estExt_fgenesh5_pg.C_280132	2010_07_26_JGBerrin_BH3_H5.xml	2651	24.66	QAEMSELIQR		No	-	-	15.01	0.013	2	1204.6	1204.6	0.0015	1.24523
15	jgi|Trire2|123940|estExt_fgenesh5_pg.C_280132	2010_07_26_JGBerrin_BH3_H5.xml	2734	25.21	YELGTLPGR		yes	-	-	15.01	0.001	2	1005.54	1005.54	0.0001	0.0994494
15	jgi|Trire2|123940|estExt_fgenesh5_pg.C_280132	2010_07_26_JGBerrin_BH3_H5.xml	3641	31.62	VIDALELVPGAR		yes	-	-	15.01	0.0022	2	1252.73	1252.73	0.0016	1.27721
16	jgi|Trire2|103049|fgenesh5_pg.C_scaffold_1000682	2010_07_26_JGBerrin_BH3_H5.xml	2689	24.91	DDNTVQTVTFSNSQVTK		yes	-	-	16.01	1e-07	2	1883.89	1883.9	-0.008	-4.24651
16	jgi|Trire2|103049|fgenesh5_pg.C_scaffold_1000682	2010_07_26_JGBerrin_BH3_H5.xml	3606	31.33	FFAAHDLTSSSITNLYIK		yes	-	-	16.01	0.0013	3	2028.04	2028.04	-0.0002	-0.0986172
17	jgi|Trire2|56996|e_gw1.3.372.1	2010_07_26_JGBerrin_BH3_H5.xml	1741	18.64	KYVQAVVSR		yes	-	-	17.01	0.00062	2	1049.61	1049.61	0.0022	2.09602
17	jgi|Trire2|56996|e_gw1.3.372.1	2010_07_26_JGBerrin_BH3_H5.xml	2171	21.47	DYVVQSAEQHNLK		yes	-	-	17.01	5.6e-08	2	1530.76	1530.76	0.001	0.653272
18	jgi|Trire2|73643|estExt_GeneWisePlus.C_10274	2010_07_26_JGBerrin_BH3_H5.xml	2194	21.62	HEIIALH		yes	-	-	18.01	0.00018	2	832.468	832.468	0.0003	0.360374
18	jgi|Trire2|73643|estExt_GeneWisePlus.C_10274	2010_07_26_JGBerrin_BH3_H5.xml	3265	28.83	IPDNLAPGNYVLR		yes	-	-	18.01	1.6e-06	2	1441.78	1441.78	-0.0017	-1.1791
Groupe	Description	Sample	Scan	Rt	Sequence	Modifs	Valid	Used	on a total of	Sub-groups	E-value	Charge	MH+ Obs	MH+ theo	DeltaMH+	Delta-ppm
1	jgi|Trire2|72567|kg2.C_scaffold_3000002	2010_07_26_JGBerrin_BH6_H8.xml	1264	15.34	PGGECDGTSDSSAPR	C5:+57.0215	yes	-	-	1.01	0.00017	2	1492.59	1492.6	-0.0037	-2.4789
1	jgi|Trire2|72567|kg2.C_scaffold_3000002	2010_07_26_JGBerrin_BH6_H8.xml	1523	17.18	FITDQGRSGK		No	-	-	1.01	0.013	2	1108.57	1108.58	-0.0027	-2.43556
1	jgi|Trire2|72567|kg2.C_scaffold_3000002	2010_07_26_JGBerrin_BH6_H8.xml	2107	21.1	GEYSIADGGVAK		yes	-	-	1.01	7.1e-05	2	1166.57	1166.57	0.0008	0.685772
1	jgi|Trire2|72567|kg2.C_scaffold_3000002	2010_07_26_JGBerrin_BH6_H8.xml	2156	21.43	ASNGEYSIADGGVAK		yes	-	-	1.01	2.7e-07	2	1438.68	1438.68	-0.0031	-2.15475
1	jgi|Trire2|72567|kg2.C_scaffold_3000002	2010_07_26_JGBerrin_BH6_H8.xml	2222	21.87	LVTNLGTPK		yes	-	-	1.01	0.0021	2	942.563	942.562	0.0006	0.636563
1	jgi|Trire2|72567|kg2.C_scaffold_3000002	2010_07_26_JGBerrin_BH6_H8.xml	2260	22.12	GEYSIADGGVAK		yes	-	-	1.01	3.5e-07	2	1166.57	1166.57	0.0003	0.257164
1	jgi|Trire2|72567|kg2.C_scaffold_3000002	2010_07_26_JGBerrin_BH6_H8.xml	2481	23.57	VVYDLPDR		yes	-	-	1.01	0.0013	2	976.511	976.51	0.0008	0.819244
1	jgi|Trire2|72567|kg2.C_scaffold_3000002	2010_07_26_JGBerrin_BH6_H8.xml	2485	23.6	GEYSIADGGVAK		yes	-	-	1.01	0.0091	2	1166.57	1166.57	0.0008	0.685772
1	jgi|Trire2|72567|kg2.C_scaffold_3000002	2010_07_26_JGBerrin_BH6_H8.xml	2595	24.33	ANLVTNLGTPK		yes	-	-	1.01	0.003	2	1127.64	1127.64	-0.0053	-4.70007
1	jgi|Trire2|72567|kg2.C_scaffold_3000002	2010_07_26_JGBerrin_BH6_H8.xml	2791	25.65	QIVVEYSDIR		yes	-	-	1.01	0.00077	2	1221.65	1221.65	0.0003	0.24557
1	jgi|Trire2|72567|kg2.C_scaffold_3000002	2010_07_26_JGBerrin_BH6_H8.xml	2892	26.32	AQLFANVYK		No	-	-	1.01	0.013	2	1053.58	1053.57	0.003	2.84745
1	jgi|Trire2|72567|kg2.C_scaffold_3000002	2010_07_26_JGBerrin_BH6_H8.xml	2919	26.5	AFFITDQGR		yes	-	-	1.01	0.0009	2	1054.53	1054.53	-0.0001	-0.0948288
1	jgi|Trire2|72567|kg2.C_scaffold_3000002	2010_07_26_JGBerrin_BH6_H8.xml	2932	26.59	TPLMEQTLADIR	M4:+15.9949	yes	-	-	1.01	1.9e-05	2	1403.72	1403.72	0.0045	3.20577
1	jgi|Trire2|72567|kg2.C_scaffold_3000002	2010_07_26_JGBerrin_BH6_H8.xml	2940	26.64	QIVVEYSDIR		yes	-	-	1.01	0.0017	2	1221.65	1221.65	-0.0008	-0.654853
1	jgi|Trire2|72567|kg2.C_scaffold_3000002	2010_07_26_JGBerrin_BH6_H8.xml	2946	26.68	SNAFFITDQGR		yes	-	-	1.01	4.6e-07	2	1255.61	1255.61	0.0011	0.87607
1	jgi|Trire2|72567|kg2.C_scaffold_3000002	2010_07_26_JGBerrin_BH6_H8.xml	2971	26.86	NAFFITDQGR		yes	-	-	1.01	0.002	2	1168.58	1168.58	0.0045	3.85084
1	jgi|Trire2|72567|kg2.C_scaffold_3000002	2010_07_26_JGBerrin_BH6_H8.xml	3088	27.66	QIVVEYSDIR		No	-	-	1.01	0.01	2	1221.65	1221.65	0.0017	1.39156
1	jgi|Trire2|72567|kg2.C_scaffold_3000002	2010_07_26_JGBerrin_BH6_H8.xml	3134	27.98	PAAQLFANVYK		yes	-	-	1.01	1.5e-06	2	1221.66	1221.66	-0.001	-0.818556
1	jgi|Trire2|72567|kg2.C_scaffold_3000002	2010_07_26_JGBerrin_BH6_H8.xml	3137	28	QIVVEYSDIR	Q1:-17.0265	No	-	-	1.01	0.026	2	1204.62	1204.62	0.0035	2.90548
1	jgi|Trire2|72567|kg2.C_scaffold_3000002	2010_07_26_JGBerrin_BH6_H8.xml	3155	28.12	FVVYDLPDR		yes	-	-	1.01	0.0037	2	1123.58	1123.58	0.0055	4.89507
1	jgi|Trire2|72567|kg2.C_scaffold_3000002	2010_07_26_JGBerrin_BH6_H8.xml	3232	28.65	HGWSNAFFITDQGR		yes	-	-	1.01	0.00021	3	1635.77	1635.77	0.0001	0.0611334
1	jgi|Trire2|72567|kg2.C_scaffold_3000002	2010_07_26_JGBerrin_BH6_H8.xml	3238	28.69	QIVVEYSDIR		yes	-	-	1.01	0.0029	2	1221.65	1221.65	0.0017	1.39156
1	jgi|Trire2|72567|kg2.C_scaffold_3000002	2010_07_26_JGBerrin_BH6_H8.xml	3312	29.23	LANHGWSNAFFITDQGR		No	-	-	1.01	0.017	3	1933.93	1933.93	-0.0046	-2.37858
1	jgi|Trire2|72567|kg2.C_scaffold_3000002	2010_07_26_JGBerrin_BH6_H8.xml	3378	29.69	QIVVEYSDIR		yes	-	-	1.01	0.0012	2	1221.65	1221.65	0.0012	0.98228
1	jgi|Trire2|72567|kg2.C_scaffold_3000002	2010_07_26_JGBerrin_BH6_H8.xml	3454	30.22	TPLMEQTLADIR		yes	-	-	1.01	1.9e-05	2	1387.73	1387.73	0.0006	0.432362
1	jgi|Trire2|72567|kg2.C_scaffold_3000002	2010_07_26_JGBerrin_BH6_H8.xml	3488	30.45	SLANLVTNLGTPK		yes	-	-	1.01	9.7e-05	2	1327.76	1327.76	-0.0026	-1.95819
1	jgi|Trire2|72567|kg2.C_scaffold_3000002	2010_07_26_JGBerrin_BH6_H8.xml	3516	30.65	LYIHAIGPL		yes	-	-	1.01	0.00031	2	996.589	996.588	0.0008	0.802739
1	jgi|Trire2|72567|kg2.C_scaffold_3000002	2010_07_26_JGBerrin_BH6_H8.xml	3616	31.4	NQDPAAQLFANVYK		yes	-	-	1.01	2.7e-09	2	1578.79	1578.79	0.0015	0.950094
1	jgi|Trire2|72567|kg2.C_scaffold_3000002	2010_07_26_JGBerrin_BH6_H8.xml	3707	32.11	LYIHAIGPLLAN		yes	-	-	1.01	0.0011	2	1294.75	1294.75	-0.0031	-2.39428
1	jgi|Trire2|72567|kg2.C_scaffold_3000002	2010_07_26_JGBerrin_BH6_H8.xml	3847	33.21	LYIHAIGPLLAN		No	-	-	1.01	0.021	2	1294.75	1294.75	-0.0009	-0.695114
1	jgi|Trire2|72567|kg2.C_scaffold_3000002	2010_07_26_JGBerrin_BH6_H8.xml	3853	33.26	PSANTGDSLLDSFVWVKPGGECDGTSDSSAPR	C22:+57.0215	yes	-	-	1.01	1.8e-08	3	3309.5	3309.5	0.0026	0.785618
1	jgi|Trire2|72567|kg2.C_scaffold_3000002	2010_07_26_JGBerrin_BH6_H8.xml	3909	33.71	AIGPLLANHGWSNAFFITDQGR		yes	-	-	1.01	1e-08	3	2385.21	2385.21	0.0034	1.42545
1	jgi|Trire2|72567|kg2.C_scaffold_3000002	2010_07_26_JGBerrin_BH6_H8.xml	3945	34.02	LYIHAIGPLLANHGWSNAF		No	-	-	1.01	0.077	3	2094.1	2094.09	0.0056	2.67419
1	jgi|Trire2|72567|kg2.C_scaffold_3000002	2010_07_26_JGBerrin_BH6_H8.xml	3963	34.17	VPSFMWLDTLDK	M5:+15.9949	yes	-	-	1.01	4.4e-08	2	1467.72	1467.72	0.0042	2.86158
1	jgi|Trire2|72567|kg2.C_scaffold_3000002	2010_07_26_JGBerrin_BH6_H8.xml	3997	34.46	LYIHAIGPLLANHGWSNAFFITDQGR		yes	-	-	1.01	8.4e-10	3	2911.49	2911.5	-0.0067	-2.30122
1	jgi|Trire2|72567|kg2.C_scaffold_3000002	2010_07_26_JGBerrin_BH6_H8.xml	4115	35.5	QPTGQQQWGDWCNVIGTGFGIR	C12:+57.0215	yes	-	-	1.01	5.1e-07	3	2505.18	2505.17	0.0049	1.95595
1	jgi|Trire2|72567|kg2.C_scaffold_3000002	2010_07_26_JGBerrin_BH6_H8.xml	4124	35.57	VPSFMWLDTLDK		yes	-	-	1.01	2.1e-07	2	1451.72	1451.72	-0.0003	-0.206651
1	jgi|Trire2|72567|kg2.C_scaffold_3000002	2010_07_26_JGBerrin_BH6_H8.xml	4164	35.92	FDSHCALPDALQPAPQAGAWFQAY	C5:+57.0215	yes	-	-	1.01	6.3e-10	3	2661.22	2661.22	-0.0026	-0.976996
1	jgi|Trire2|72567|kg2.C_scaffold_3000002	2010_07_26_JGBerrin_BH6_H8.xml	4190	36.14	VPSFMWLDTLDKTPLMEQTLADIR	M5:+15.9949 - M16:+15.9949	yes	-	-	1.01	2.4e-10	3	2852.43	2852.42	0.01	3.50579
1	jgi|Trire2|72567|kg2.C_scaffold_3000002	2010_07_26_JGBerrin_BH6_H8.xml	4285	36.98	VPSFMWLDTLDKTPLMEQTLADIR	M16:+15.9949	yes	-	-	1.01	2.1e-07	3	2836.42	2836.43	-0.0062	-2.18585
1	jgi|Trire2|72567|kg2.C_scaffold_3000002	2010_07_26_JGBerrin_BH6_H8.xml	4324	37.32	YLDAGHAGWLGWPANQDPAAQLFANVYK		yes	-	-	1.01	1.3e-12	3	3073.5	3073.5	0.0011	0.357899
1	jgi|Trire2|72567|kg2.C_scaffold_3000002	2010_07_26_JGBerrin_BH6_H8.xml	4496	38.81	AGWLGWPANQDPAAQLFANVYK		yes	-	-	1.01	6.7e-08	3	2417.21	2417.2	0.0034	1.40658
1	jgi|Trire2|72567|kg2.C_scaffold_3000002	2010_07_26_JGBerrin_BH6_H8.xml	4506	38.89	VPSFMWLDTLDKTPLMEQTLADIR	M5:+15.9949	yes	-	-	1.01	2e-07	3	2836.43	2836.43	0.0057	2.00957
1	jgi|Trire2|72567|kg2.C_scaffold_3000002	2010_07_26_JGBerrin_BH6_H8.xml	4524	39.04	TLLVIEPDSLANLVTNLGTPK		yes	-	-	1.01	6.9e-16	2	2208.25	2208.25	-0.0026	-1.1774
1	jgi|Trire2|72567|kg2.C_scaffold_3000002	2010_07_26_JGBerrin_BH6_H8.xml	4575	39.5	QPTGQQQWGDWCNVIGTGFGIR	C12:+57.0215 - Q1:-17.0265	yes	-	-	1.01	1.2e-06	3	2488.15	2488.15	0.0045	1.80857
1	jgi|Trire2|72567|kg2.C_scaffold_3000002	2010_07_26_JGBerrin_BH6_H8.xml	4588	39.61	TLLVIEPDSLANLVTN		yes	-	-	1.01	0.00019	2	1711.96	1711.95	0.008	4.67304
1	jgi|Trire2|72567|kg2.C_scaffold_3000002	2010_07_26_JGBerrin_BH6_H8.xml	4591	39.63	VPSFMWLDTLDKTPLMEQTLADIR		yes	-	-	1.01	4e-12	3	2820.46	2820.43	0.024	8.50934
1	jgi|Trire2|72567|kg2.C_scaffold_3000002	2010_07_26_JGBerrin_BH6_H8.xml	4639	40.04	TLLVIEPDSLANLVTNLGTPK		yes	-	-	1.01	1.8e-10	2	2208.25	2208.25	-0.0007	-0.316993
2	jgi|Trire2|120229|estExt_fgenesh5_pg.C_20480	2010_07_26_JGBerrin_BH6_H8.xml	77	5.62	LLGEEFVSIAFR		yes	-	-	2.01	0.0016	2	1380.75	1380.75	-0.0017	-1.23121
2	jgi|Trire2|120229|estExt_fgenesh5_pg.C_20480	2010_07_26_JGBerrin_BH6_H8.xml	215	6.73	LLGEEFVSIAFR		yes	-	-	2.01	5.2e-05	2	1380.75	1380.75	0.0012	0.869091
2	jgi|Trire2|120229|estExt_fgenesh5_pg.C_20480	2010_07_26_JGBerrin_BH6_H8.xml	1476	16.86	THVSTVVGR		yes	-	-	2.01	5.3e-05	2	955.533	955.532	0.0004	0.418615
2	jgi|Trire2|120229|estExt_fgenesh5_pg.C_20480	2010_07_26_JGBerrin_BH6_H8.xml	1620	17.85	THVSTVVGR		yes	-	-	2.01	0.00022	2	955.532	955.532	-0.0003	-0.313961
2	jgi|Trire2|120229|estExt_fgenesh5_pg.C_20480	2010_07_26_JGBerrin_BH6_H8.xml	1809	19.12	NINNADTLR		yes	-	-	2.01	0.0008	2	1030.52	1030.53	-0.0033	-3.20224
2	jgi|Trire2|120229|estExt_fgenesh5_pg.C_20480	2010_07_26_JGBerrin_BH6_H8.xml	1981	20.27	ADLGQVTPENSMK	M12:+15.9949	yes	-	-	2.01	5.6e-07	2	1405.66	1405.66	-0.0012	-0.85369
2	jgi|Trire2|120229|estExt_fgenesh5_pg.C_20480	2010_07_26_JGBerrin_BH6_H8.xml	2557	24.08	LYFGTATDR		yes	-	-	2.01	4.1e-05	2	1043.52	1043.52	0.0002	0.19166
2	jgi|Trire2|120229|estExt_fgenesh5_pg.C_20480	2010_07_26_JGBerrin_BH6_H8.xml	2812	25.79	EKNAAIIQADLGQVTPENSMK	M20:+15.9949	yes	-	-	2.01	0.0056	3	2273.14	2273.14	-0.0018	-0.791855
2	jgi|Trire2|120229|estExt_fgenesh5_pg.C_20480	2010_07_26_JGBerrin_BH6_H8.xml	2953	26.73	LYINDYNLDR		yes	-	-	2.01	1.3e-06	2	1298.64	1298.64	-0.0005	-0.385019
2	jgi|Trire2|120229|estExt_fgenesh5_pg.C_20480	2010_07_26_JGBerrin_BH6_H8.xml	3270	28.9	NAAIIQADLGQVTPENSMK		yes	-	-	2.01	9.8e-12	2	2000.01	2000.01	-0.007	-3.49998
2	jgi|Trire2|120229|estExt_fgenesh5_pg.C_20480	2010_07_26_JGBerrin_BH6_H8.xml	3322	29.3	WISQGVPIDGIGSQSH		yes	-	-	2.01	0.00028	2	1680.85	1680.83	0.011	6.54437
2	jgi|Trire2|120229|estExt_fgenesh5_pg.C_20480	2010_07_26_JGBerrin_BH6_H8.xml	3522	30.69	CVGITVWGISDK	C1:+57.0215	yes	-	-	2.01	1.5e-06	2	1334.68	1334.68	0.0038	2.84713
2	jgi|Trire2|120229|estExt_fgenesh5_pg.C_20480	2010_07_26_JGBerrin_BH6_H8.xml	3523	30.69	ASTNPLLFDANFNPK		yes	-	-	2.01	3.4e-08	2	1648.83	1648.83	0.0013	0.788436
2	jgi|Trire2|120229|estExt_fgenesh5_pg.C_20480	2010_07_26_JGBerrin_BH6_H8.xml	3633	31.54	GHTLIWHSQLPAWVNNINNADTLR		yes	-	-	2.01	1.3e-08	3	2770.42	2770.42	0.0018	0.649722
2	jgi|Trire2|120229|estExt_fgenesh5_pg.C_20480	2010_07_26_JGBerrin_BH6_H8.xml	3658	31.74	ASTNPLLFDANFNPK		yes	-	-	2.01	7.6e-05	2	1648.83	1648.83	-0.0039	-2.36531
2	jgi|Trire2|120229|estExt_fgenesh5_pg.C_20480	2010_07_26_JGBerrin_BH6_H8.xml	4127	35.59	LLGEEFVSIAFR		yes	-	-	2.01	2.8e-06	2	1380.75	1380.75	-0.0024	-1.73818
2	jgi|Trire2|120229|estExt_fgenesh5_pg.C_20480	2010_07_26_JGBerrin_BH6_H8.xml	4225	36.44	AWDVVNEIFNEDGTLR		yes	-	-	2.01	1.2e-11	2	1877.91	1877.9	0.0021	1.11827
2	jgi|Trire2|120229|estExt_fgenesh5_pg.C_20480	2010_07_26_JGBerrin_BH6_H8.xml	4244	36.61	LLGEEFVSIAFR		yes	-	-	2.01	2.3e-05	2	1380.75	1380.75	-0.0022	-1.59333
2	jgi|Trire2|120229|estExt_fgenesh5_pg.C_20480	2010_07_26_JGBerrin_BH6_H8.xml	4451	38.42	ASTNPLLFDANFNPKPAYNSIVGILQ		yes	-	-	2.01	0.0015	3	2804.46	2804.46	-0.0037	-1.31933
3	jgi|Trire2|123940|estExt_fgenesh5_pg.C_280132	2010_07_26_JGBerrin_BH6_H8.xml	1988	20.31	NNDNIAAQVNTGSR		yes	-	-	3.01	6.4e-07	2	1473.7	1473.7	-0.0083	-5.63207
3	jgi|Trire2|123940|estExt_fgenesh5_pg.C_280132	2010_07_26_JGBerrin_BH6_H8.xml	2026	20.55	GAMVAGAFEK	M3:+15.9949	yes	-	-	3.01	0.00063	2	996.479	996.482	-0.0037	-3.71306
3	jgi|Trire2|123940|estExt_fgenesh5_pg.C_280132	2010_07_26_JGBerrin_BH6_H8.xml	2387	22.95	FNNDNIAAQVNTGSR		yes	-	-	3.01	2e-06	2	1620.77	1620.77	0.0008	0.493592
3	jgi|Trire2|123940|estExt_fgenesh5_pg.C_280132	2010_07_26_JGBerrin_BH6_H8.xml	2419	23.16	GAMVAGAFEK		yes	-	-	3.01	0.0019	2	980.488	980.487	0.0003	0.30597
3	jgi|Trire2|123940|estExt_fgenesh5_pg.C_280132	2010_07_26_JGBerrin_BH6_H8.xml	2641	24.64	QAEMSELIQR		yes	-	-	3.01	0.0013	2	1204.6	1204.6	-0.0023	-1.90935
3	jgi|Trire2|123940|estExt_fgenesh5_pg.C_280132	2010_07_26_JGBerrin_BH6_H8.xml	2725	25.2	YELGTLPGR		yes	-	-	3.01	0.0048	2	1005.54	1005.54	-0.0014	-1.39229
3	jgi|Trire2|123940|estExt_fgenesh5_pg.C_280132	2010_07_26_JGBerrin_BH6_H8.xml	2831	25.91	FYDLYGSSH		yes	-	-	3.01	0.0056	2	1088.47	1088.47	0.0055	5.05297
3	jgi|Trire2|123940|estExt_fgenesh5_pg.C_280132	2010_07_26_JGBerrin_BH6_H8.xml	2852	26.05	FYDLYGSSH		yes	-	-	3.01	0.00025	2	1088.46	1088.47	-0.0056	-5.14484
3	jgi|Trire2|123940|estExt_fgenesh5_pg.C_280132	2010_07_26_JGBerrin_BH6_H8.xml	2965	26.81	MINFNNDNIAAQVNTGSR	M1:+15.9949	yes	-	-	3.01	1.4e-10	2	1994.93	1994.94	-0.0035	-1.75444
3	jgi|Trire2|123940|estExt_fgenesh5_pg.C_280132	2010_07_26_JGBerrin_BH6_H8.xml	3159	28.15	SLAALIAPR		yes	-	-	3.01	0.00054	2	911.566	911.568	-0.0015	-1.64552
3	jgi|Trire2|123940|estExt_fgenesh5_pg.C_280132	2010_07_26_JGBerrin_BH6_H8.xml	3441	30.13	LNDLFTMFNGDK	M7:+15.9949	yes	-	-	3.01	0.00029	2	1430.66	1430.66	-0.0003	-0.209693
3	jgi|Trire2|123940|estExt_fgenesh5_pg.C_280132	2010_07_26_JGBerrin_BH6_H8.xml	3447	30.17	IVLTLPQESGAGGSACWR	C16:+57.0215	yes	-	-	3.01	8.5e-11	2	1901.96	1901.95	0.0024	1.26186
3	jgi|Trire2|123940|estExt_fgenesh5_pg.C_280132	2010_07_26_JGBerrin_BH6_H8.xml	3643	31.62	VIDALELVPGAR		yes	-	-	3.01	0.0082	2	1252.73	1252.73	0.0017	1.35704
4	jgi|Trire2|123989|estExt_fgenesh5_pg.C_290113	2010_07_26_JGBerrin_BH6_H8.xml	1320	15.74	YPTNTAGAK		No	-	-	4.01	0.038	2	922.463	922.463	-0.0002	-0.216811
4	jgi|Trire2|123989|estExt_fgenesh5_pg.C_290113	2010_07_26_JGBerrin_BH6_H8.xml	1966	20.17	STSSGVPAQVESQSPNAK		yes	-	-	4.01	1.7e-06	2	1773.86	1773.86	-0.0047	-2.64959
4	jgi|Trire2|123989|estExt_fgenesh5_pg.C_290113	2010_07_26_JGBerrin_BH6_H8.xml	1974	20.22	SSFTLDTTKK		yes	-	-	4.01	0.0044	2	1127.6	1127.59	0.002	1.77369
4	jgi|Trire2|123989|estExt_fgenesh5_pg.C_290113	2010_07_26_JGBerrin_BH6_H8.xml	2317	22.5	SSFTLDTTK		No	-	-	4.01	0.026	2	999.504	999.5	0.0045	4.50225
4	jgi|Trire2|123989|estExt_fgenesh5_pg.C_290113	2010_07_26_JGBerrin_BH6_H8.xml	2682	24.91	QSETHPPLTWQK	Q1:-17.0265	yes	-	-	4.01	0.0052	2	1434.7	1434.7	-0.0013	-0.906112
4	jgi|Trire2|123989|estExt_fgenesh5_pg.C_290113	2010_07_26_JGBerrin_BH6_H8.xml	2746	25.35	FGPIGSTGNPSGGNPPGGN		yes	-	-	4.01	7.2e-08	2	1683.77	1683.77	-0.0026	-1.54415
4	jgi|Trire2|123989|estExt_fgenesh5_pg.C_290113	2010_07_26_JGBerrin_BH6_H8.xml	2833	25.93	FGPIGSTGNPSGGNPPG		yes	-	-	4.01	1.6e-05	2	1512.71	1512.71	0.0016	1.05771
4	jgi|Trire2|123989|estExt_fgenesh5_pg.C_290113	2010_07_26_JGBerrin_BH6_H8.xml	2992	27	FGPIGSTGNPSGGNPPGGNPP		No	-	-	4.01	0.019	2	1877.87	1877.88	-0.0074	-3.94062
4	jgi|Trire2|123989|estExt_fgenesh5_pg.C_290113	2010_07_26_JGBerrin_BH6_H8.xml	3119	27.88	LTVVTQFETSGAINR		yes	-	-	4.01	6.5e-10	2	1635.87	1635.87	0.0038	2.32292
4	jgi|Trire2|123989|estExt_fgenesh5_pg.C_290113	2010_07_26_JGBerrin_BH6_H8.xml	3125	27.92	SLSIGFVTQSAQK		yes	-	-	4.01	1.3e-07	2	1365.74	1365.74	-0.0023	-1.68407
4	jgi|Trire2|123989|estExt_fgenesh5_pg.C_290113	2010_07_26_JGBerrin_BH6_H8.xml	3220	28.57	LTVVTQFETSGAINR		yes	-	-	4.01	3.4e-11	2	1635.85	1635.87	-0.016	-9.78073
4	jgi|Trire2|123989|estExt_fgenesh5_pg.C_290113	2010_07_26_JGBerrin_BH6_H8.xml	3242	28.72	GVTTSGNSLSIGFVTQSAQK		yes	-	-	4.01	1.7e-10	2	1982.02	1982.02	0.0032	1.61451
4	jgi|Trire2|123989|estExt_fgenesh5_pg.C_290113	2010_07_26_JGBerrin_BH6_H8.xml	3321	29.29	TSFYGPGSSFTLDTTK		yes	-	-	4.01	1.7e-09	2	1708.8	1708.81	-0.0024	-1.40449
4	jgi|Trire2|123989|estExt_fgenesh5_pg.C_290113	2010_07_26_JGBerrin_BH6_H8.xml	3339	29.42	LTVVTQFETSGAINR		yes	-	-	4.01	5.2e-08	2	1635.87	1635.87	0.0005	0.305648
4	jgi|Trire2|123989|estExt_fgenesh5_pg.C_290113	2010_07_26_JGBerrin_BH6_H8.xml	3493	30.49	LTVVTQFETSGAINR		yes	-	-	4.01	3.5e-05	2	1635.86	1635.87	-0.0062	-3.79003
5	jgi|Trire2|49081|estExt_Genewise1.C_120020	2010_07_26_JGBerrin_BH6_H8.xml	1864	19.48	STDGGVTFSK		No	-	-	5.01	0.013	2	998.475	998.479	-0.0043	-4.30655
5	jgi|Trire2|49081|estExt_Genewise1.C_120020	2010_07_26_JGBerrin_BH6_H8.xml	1930	19.93	STDGGVTFSK		No	-	-	5.01	0.01	2	998.488	998.479	0.0089	8.91355
5	jgi|Trire2|49081|estExt_Genewise1.C_120020	2010_07_26_JGBerrin_BH6_H8.xml	2050	20.71	VAGSGSTAGQVYVGTNGR		yes	-	-	5.01	2.3e-06	2	1680.82	1680.83	-0.0071	-4.2241
5	jgi|Trire2|49081|estExt_Genewise1.C_120020	2010_07_26_JGBerrin_BH6_H8.xml	2692	24.98	YDIAGGTWK		yes	-	-	5.01	0.0031	2	1010.5	1010.49	0.0029	2.86988
5	jgi|Trire2|49081|estExt_Genewise1.C_120020	2010_07_26_JGBerrin_BH6_H8.xml	3075	27.58	YVSTDVGIFR		yes	-	-	5.01	0.0018	2	1156.6	1156.6	-0.0032	-2.76673
5	jgi|Trire2|49081|estExt_Genewise1.C_120020	2010_07_26_JGBerrin_BH6_H8.xml	3227	28.62	TNSVFYAGSGSTFYVSK		yes	-	-	5.01	8e-12	2	1814.87	1814.86	0.0055	3.03054
5	jgi|Trire2|49081|estExt_Genewise1.C_120020	2010_07_26_JGBerrin_BH6_H8.xml	3374	29.66	SQFQGSFASVSSLPAGAVIASDKK		yes	-	-	5.01	3.7e-05	3	2382.23	2382.23	0.001	0.419775
5	jgi|Trire2|49081|estExt_Genewise1.C_120020	2010_07_26_JGBerrin_BH6_H8.xml	3456	30.23	NNFIDVTSESPSDGLIK		yes	-	-	5.01	2e-11	2	1835.91	1835.9	0.0069	3.75837
5	jgi|Trire2|49081|estExt_Genewise1.C_120020	2010_07_26_JGBerrin_BH6_H8.xml	3479	30.39	LGGGGGFVPGIIFHPK		yes	-	-	5.01	2.7e-06	2	1552.86	1552.86	0.0003	0.193191
5	jgi|Trire2|49081|estExt_Genewise1.C_120020	2010_07_26_JGBerrin_BH6_H8.xml	3539	30.8	LYASGDSGASWTDIQGSQGFGSIDSTK		No	-	-	5.01	0.062	3	2735.25	2735.24	0.0019	0.694636
5	jgi|Trire2|49081|estExt_Genewise1.C_120020	2010_07_26_JGBerrin_BH6_H8.xml	3621	31.45	LAVDPANSNIIYFGAR		yes	-	-	5.01	5.7e-09	2	1720.9	1720.9	0.0006	0.348654
5	jgi|Trire2|49081|estExt_Genewise1.C_120020	2010_07_26_JGBerrin_BH6_H8.xml	3644	31.63	DIAAHPTTAGTLYVSTDVGIFR		yes	-	-	5.01	0.0001	3	2305.19	2305.18	0.0045	1.95212
5	jgi|Trire2|49081|estExt_Genewise1.C_120020	2010_07_26_JGBerrin_BH6_H8.xml	3891	33.57	GATWSFTNLPFK		No	-	-	5.01	0.042	2	1368.69	1368.7	-0.0039	-2.84943
6	jgi|Trire2|76672|estExt_GeneWisePlus.C_60045	2010_07_26_JGBerrin_BH6_H8.xml	1403	16.35	ETISSNPDDR		yes	-	-	6.01	1.4e-05	2	1133.51	1133.51	0.0015	1.32333
6	jgi|Trire2|76672|estExt_GeneWisePlus.C_60045	2010_07_26_JGBerrin_BH6_H8.xml	2047	20.69	HFDDANITPR		yes	-	-	6.01	1.8e-05	2	1185.57	1185.57	0.003	2.53044
6	jgi|Trire2|76672|estExt_GeneWisePlus.C_60045	2010_07_26_JGBerrin_BH6_H8.xml	2054	20.74	GIQSVGVQATAK		No	-	-	6.01	0.023	2	1158.65	1158.65	-0.0016	-1.38092
6	jgi|Trire2|76672|estExt_GeneWisePlus.C_60045	2010_07_26_JGBerrin_BH6_H8.xml	2117	21.17	ERGQFIGEEVK		No	-	-	6.01	0.058	2	1291.67	1291.66	0.0051	3.94839
6	jgi|Trire2|76672|estExt_GeneWisePlus.C_60045	2010_07_26_JGBerrin_BH6_H8.xml	2345	22.69	GQFIGEEVK		yes	-	-	6.01	0.0093	2	1006.52	1006.52	0.0015	1.49028
6	jgi|Trire2|76672|estExt_GeneWisePlus.C_60045	2010_07_26_JGBerrin_BH6_H8.xml	2409	23.09	HYILNEQELNR		yes	-	-	6.01	4.2e-09	2	1428.73	1428.72	0.0031	2.16977
6	jgi|Trire2|76672|estExt_GeneWisePlus.C_60045	2010_07_26_JGBerrin_BH6_H8.xml	2922	26.52	DLSYWDTASQK		No	-	-	6.01	0.027	2	1313.6	1313.6	-0.002	-1.52253
6	jgi|Trire2|76672|estExt_GeneWisePlus.C_60045	2010_07_26_JGBerrin_BH6_H8.xml	3170	28.23	YEFGYGLSYTK		yes	-	-	6.01	0.00031	2	1327.62	1327.62	0.0028	2.10904
6	jgi|Trire2|76672|estExt_GeneWisePlus.C_60045	2010_07_26_JGBerrin_BH6_H8.xml	3246	28.74	LNLTPGQSGTATFNIR		yes	-	-	6.01	5.6e-06	2	1689.89	1689.89	-0.0053	-3.13629
6	jgi|Trire2|76672|estExt_GeneWisePlus.C_60045	2010_07_26_JGBerrin_BH6_H8.xml	3343	29.45	ASGIHVILGPVAGPLGK		yes	-	-	6.01	5.3e-08	3	1585.94	1585.94	0.0006	0.378324
6	jgi|Trire2|76672|estExt_GeneWisePlus.C_60045	2010_07_26_JGBerrin_BH6_H8.xml	3725	32.24	IVSGGSDSFSEGLFIDYK		yes	-	-	6.01	8.1e-11	2	1920.92	1920.92	-0.0059	-3.07144
6	jgi|Trire2|76672|estExt_GeneWisePlus.C_60045	2010_07_26_JGBerrin_BH6_H8.xml	3942	34	YSTGSTAFTPGVQAASTWDVNLIR		yes	-	-	6.01	5.8e-06	3	2542.27	2542.26	0.0081	3.18614
7	jgi|Trire2|120312|estExt_fgenesh5_pg.C_30013	2010_07_26_JGBerrin_BH6_H8.xml	2249	22.05	LGGNLDSTSISK		No	-	-	7.01	0.055	2	1191.62	1191.62	0.0026	2.1819
7	jgi|Trire2|120312|estExt_fgenesh5_pg.C_30013	2010_07_26_JGBerrin_BH6_H8.xml	2563	24.11	CIVDIHNYAR	C1:+57.0215	yes	-	-	7.01	5.1e-05	2	1260.62	1260.62	0.0045	3.56968
7	jgi|Trire2|120312|estExt_fgenesh5_pg.C_30013	2010_07_26_JGBerrin_BH6_H8.xml	2707	25.08	LVNNNLGGNLDSTSISK		yes	-	-	7.01	4.7e-05	2	1745.9	1745.9	-0.0013	-0.7446
7	jgi|Trire2|120312|estExt_fgenesh5_pg.C_30013	2010_07_26_JGBerrin_BH6_H8.xml	2727	25.22	TVQEVVTAIR		yes	-	-	7.01	0.0023	2	1115.64	1115.64	0.0008	0.717076
7	jgi|Trire2|120312|estExt_fgenesh5_pg.C_30013	2010_07_26_JGBerrin_BH6_H8.xml	2863	26.12	FVNDDGMTIFR	M7:+15.9949	yes	-	-	7.01	7.9e-05	2	1330.61	1330.61	0.0011	0.826689
7	jgi|Trire2|120312|estExt_fgenesh5_pg.C_30013	2010_07_26_JGBerrin_BH6_H8.xml	2993	27.01	VNDDGMTIFR		No	-	-	7.01	0.01	2	1167.54	1167.55	-0.0021	-1.79864
7	jgi|Trire2|120312|estExt_fgenesh5_pg.C_30013	2010_07_26_JGBerrin_BH6_H8.xml	3135	27.99	AATVQEVVTAIR		yes	-	-	7.01	0.00028	2	1257.71	1257.72	-0.0018	-1.43117
7	jgi|Trire2|120312|estExt_fgenesh5_pg.C_30013	2010_07_26_JGBerrin_BH6_H8.xml	4054	34.95	LPVGWQYLVNNNLGGNLDSTSISK		yes	-	-	7.01	6.1e-05	3	2589.34	2589.33	0.01	3.862
7	jgi|Trire2|120312|estExt_fgenesh5_pg.C_30013	2010_07_26_JGBerrin_BH6_H8.xml	4228	36.47	NIDGAFSPLATWLR		yes	-	-	7.01	6.4e-07	2	1560.82	1560.82	0.0028	1.79393
7	jgi|Trire2|120312|estExt_fgenesh5_pg.C_30013	2010_07_26_JGBerrin_BH6_H8.xml	4289	37.01	WNGGIIGQGGPTNAQFTSLWSQLASK		yes	-	-	7.01	0.0031	3	2718.38	2718.36	0.018	6.62163
7	jgi|Trire2|120312|estExt_fgenesh5_pg.C_30013	2010_07_26_JGBerrin_BH6_H8.xml	4628	39.95	VWFGIMNEPHDVNINTWAATVQEVVTAIR	M6:+15.9949	yes	-	-	7.01	0.00032	3	3326.65	3326.66	-0.015	-4.50902
8	jgi|Trire2|122081|estExt_fgenesh5_pg.C_100226	2010_07_26_JGBerrin_BH6_H8.xml	1749	18.72	YGPGDTVDTSK		yes	-	-	8.01	0.00031	2	1139.52	1139.52	0.0012	1.05307
8	jgi|Trire2|122081|estExt_fgenesh5_pg.C_100226	2010_07_26_JGBerrin_BH6_H8.xml	1804	19.09	QQPGTSTPEVHPK	Q1:-17.0265	yes	-	-	8.01	0.00065	2	1388.68	1388.68	-0.0009	-0.648097
8	jgi|Trire2|122081|estExt_fgenesh5_pg.C_100226	2010_07_26_JGBerrin_BH6_H8.xml	1821	19.2	AYGGLATMGK	M8:+15.9949	yes	-	-	8.01	1.4e-05	2	984.486	984.482	0.0035	3.55517
8	jgi|Trire2|122081|estExt_fgenesh5_pg.C_100226	2010_07_26_JGBerrin_BH6_H8.xml	2087	20.97	SYYGPGDTVDTSK		yes	-	-	8.01	3.9e-09	2	1389.62	1389.62	-0.0002	-0.143925
8	jgi|Trire2|122081|estExt_fgenesh5_pg.C_100226	2010_07_26_JGBerrin_BH6_H8.xml	2239	21.99	SYYGPGDTVDTSK		yes	-	-	8.01	9.5e-05	2	1389.62	1389.62	-0.0004	-0.287849
8	jgi|Trire2|122081|estExt_fgenesh5_pg.C_100226	2010_07_26_JGBerrin_BH6_H8.xml	2357	22.76	GFNPYGSGYK		yes	-	-	8.01	0.0091	2	1089.5	1089.5	0.0013	1.19321
8	jgi|Trire2|122081|estExt_fgenesh5_pg.C_100226	2010_07_26_JGBerrin_BH6_H8.xml	2466	23.47	VVFSNIR		No	-	-	8.01	0.073	2	834.482	834.484	-0.0017	-2.03719
8	jgi|Trire2|122081|estExt_fgenesh5_pg.C_100226	2010_07_26_JGBerrin_BH6_H8.xml	2606	24.4	NTDNGSPSGNLVSITR		yes	-	-	8.01	1.3e-07	2	1631.8	1631.8	0	0
8	jgi|Trire2|122081|estExt_fgenesh5_pg.C_100226	2010_07_26_JGBerrin_BH6_H8.xml	3660	31.76	LYLLDSDGEYVMLK	M12:+15.9949	yes	-	-	8.01	9.7e-08	2	1674.83	1674.83	0.0036	2.14947
8	jgi|Trire2|122081|estExt_fgenesh5_pg.C_100226	2010_07_26_JGBerrin_BH6_H8.xml	3952	34.08	TFTIITQFNTDNGSPSGNLVSITR		yes	-	-	8.01	1.9e-07	3	2583.31	2583.31	0.0028	1.08388
9	jgi|Trire2|69276|e_gw1.28.211.1	2010_07_26_JGBerrin_BH6_H8.xml	2801	25.71	QTTITVNVGSK	Q1:-17.0265	No	-	-	9.01	0.011	2	1130.61	1130.61	0.0037	3.27258
9	jgi|Trire2|69276|e_gw1.28.211.1	2010_07_26_JGBerrin_BH6_H8.xml	2875	26.2	WNTEGGPSTPFVK		yes	-	-	9.01	3.1e-05	2	1419.69	1419.69	0.0005	0.352189
9	jgi|Trire2|69276|e_gw1.28.211.1	2010_07_26_JGBerrin_BH6_H8.xml	3039	27.33	SIVVVFTNSGTSAQSAR		yes	-	-	9.01	9.7e-07	2	1723.9	1723.9	-0.0007	-0.406057
9	jgi|Trire2|69276|e_gw1.28.211.1	2010_07_26_JGBerrin_BH6_H8.xml	3334	29.38	TIYADAWGAPGFMK	M13:+15.9949	yes	-	-	9.01	0.0093	2	1543.72	1543.73	-0.0006	-0.38867
9	jgi|Trire2|69276|e_gw1.28.211.1	2010_07_26_JGBerrin_BH6_H8.xml	3652	31.7	QAYANFLVQYVK		yes	-	-	9.01	0.0038	2	1443.77	1443.76	0.0019	1.31601
9	jgi|Trire2|69276|e_gw1.28.211.1	2010_07_26_JGBerrin_BH6_H8.xml	3799	32.86	FQQIDGFGFSQAFGR		yes	-	-	9.01	7.8e-15	2	1704.81	1704.81	-0.0033	-1.9357
9	jgi|Trire2|69276|e_gw1.28.211.1	2010_07_26_JGBerrin_BH6_H8.xml	3938	33.97	VATSGSLSNVIIGAFQNTDR		yes	-	-	9.01	0.00032	3	2050.06	2050.06	0.0047	2.29262
9	jgi|Trire2|69276|e_gw1.28.211.1	2010_07_26_JGBerrin_BH6_H8.xml	4153	35.82	SNAQEAISFIPILSSTVK		yes	-	-	9.01	0.00024	2	1905.03	1905.03	-0.0007	-0.367448
10	jgi|Trire2|73632|estExt_GeneWisePlus.C_10263	2010_07_26_JGBerrin_BH6_H8.xml	1451	16.69	TAGAVSAVK		No	-	-	10.01	0.028	2	803.464	803.463	0.001	1.24461
10	jgi|Trire2|73632|estExt_GeneWisePlus.C_10263	2010_07_26_JGBerrin_BH6_H8.xml	2135	21.29	PAGFVCPSASK	C6:+57.0215	yes	-	-	10.01	0.0002	2	1120.55	1120.55	0.0034	3.03423
10	jgi|Trire2|73632|estExt_GeneWisePlus.C_10263	2010_07_26_JGBerrin_BH6_H8.xml	2265	22.15	AAIFMGDPR	M5:+15.9949	yes	-	-	10.01	0.0062	2	993.485	993.483	0.0021	2.11378
10	jgi|Trire2|73632|estExt_GeneWisePlus.C_10263	2010_07_26_JGBerrin_BH6_H8.xml	2677	24.88	AAIFMGDPR		yes	-	-	10.01	0.0011	2	977.487	977.488	-0.0004	-0.409212
10	jgi|Trire2|73632|estExt_GeneWisePlus.C_10263	2010_07_26_JGBerrin_BH6_H8.xml	2830	25.91	TAVPLTAGAVSAVK		yes	-	-	10.01	3.1e-06	2	1284.75	1284.75	0.0012	0.934032
10	jgi|Trire2|73632|estExt_GeneWisePlus.C_10263	2010_07_26_JGBerrin_BH6_H8.xml	2985	26.95	NIHGLPYNVGTCTTQGFDAR	C12:+57.0215	yes	-	-	10.01	4.9e-05	3	2221.05	2221.05	0.0005	0.225119
10	jgi|Trire2|73632|estExt_GeneWisePlus.C_10263	2010_07_26_JGBerrin_BH6_H8.xml	3043	27.36	QCPAIHVFGAR	C2:+57.0215 - Q1:-17.0265	yes	-	-	10.01	5.4e-07	2	1238.61	1238.61	-0.0011	-0.888092
11	jgi|Trire2|73638|estExt_GeneWisePlus.C_10269	2010_07_26_JGBerrin_BH6_H8.xml	2362	22.8	IGGQSQVLDYNR		yes	-	-	11.01	5e-05	2	1349.68	1349.68	0.0019	1.40774
11	jgi|Trire2|73638|estExt_GeneWisePlus.C_10269	2010_07_26_JGBerrin_BH6_H8.xml	3260	28.84	LQTALGSNHVTFIIMPDTAQGGK	M15:+15.9949	yes	-	-	11.01	2e-06	3	2415.24	2415.23	0.0015	0.621058
11	jgi|Trire2|73638|estExt_GeneWisePlus.C_10269	2010_07_26_JGBerrin_BH6_H8.xml	3497	30.51	LQTALGSNHVTFIIMPDTAQGGK		yes	-	-	11.01	3.6e-06	3	2399.23	2399.24	-0.011	-4.58479
11	jgi|Trire2|73638|estExt_GeneWisePlus.C_10269	2010_07_26_JGBerrin_BH6_H8.xml	3641	31.61	IFFGTTQVPTGDVYVR		yes	-	-	11.01	7.2e-06	2	1799.94	1799.93	0.0067	3.72236
11	jgi|Trire2|73638|estExt_GeneWisePlus.C_10269	2010_07_26_JGBerrin_BH6_H8.xml	3689	31.99	QISDDFESGWDQTK	Q1:-17.0265	yes	-	-	11.01	6.4e-06	2	1638.69	1638.69	-0.0021	-1.28151
12	jgi|Trire2|123232|estExt_fgenesh5_pg.C_190084	2010_07_26_JGBerrin_BH6_H8.xml	2067	20.83	SQIAIPQK		No	-	-	12.01	0.01	2	884.519	884.52	-0.0017	-1.92195
12	jgi|Trire2|123232|estExt_fgenesh5_pg.C_190084	2010_07_26_JGBerrin_BH6_H8.xml	2078	20.91	SYQNSQIAIPQKR		yes	-	-	12.01	0.00057	2	1532.82	1532.82	0.0061	3.9796
12	jgi|Trire2|123232|estExt_fgenesh5_pg.C_190084	2010_07_26_JGBerrin_BH6_H8.xml	2871	26.18	SISSMPTTASWSYSGSNIR	M5:+15.9949	yes	-	-	12.01	2.7e-08	2	2047.94	2047.94	-0.0013	-0.634784
12	jgi|Trire2|123232|estExt_fgenesh5_pg.C_190084	2010_07_26_JGBerrin_BH6_H8.xml	2980	26.92	TVNSISSMPTTASWSYSGSNIR	M8:+15.9949	yes	-	-	12.01	8.5e-06	3	2362.09	2362.1	-0.0064	-2.70946
12	jgi|Trire2|123232|estExt_fgenesh5_pg.C_190084	2010_07_26_JGBerrin_BH6_H8.xml	3430	30.05	NFFNYLR		yes	-	-	12.01	0.0055	2	973.49	973.49	0	0
13	jgi|Trire2|22210|estExt_fgenesh1_pm.C_80103	2010_07_26_JGBerrin_BH6_H8.xml	1743	18.69	KPAVILHGTVHAR		yes	-	-	13.01	5e-05	2	1398.83	1398.83	0.0015	1.07232
13	jgi|Trire2|22210|estExt_fgenesh1_pm.C_80103	2010_07_26_JGBerrin_BH6_H8.xml	2030	20.58	GAAAGDSVEFK		yes	-	-	13.01	0.00037	2	1051.51	1051.51	-0.0007	-0.665712
13	jgi|Trire2|22210|estExt_fgenesh1_pm.C_80103	2010_07_26_JGBerrin_BH6_H8.xml	2916	26.48	ADYTFTSELR		yes	-	-	13.01	0.00025	2	1202.57	1202.57	0.002	1.66311
14	jgi|Trire2|123992|estExt_fgenesh5_pg.C_290118	2010_07_26_JGBerrin_BH6_H8.xml	2786	25.61	LTSPTGEQIVNEQAIK		yes	-	-	14.01	3.7e-05	2	1727.91	1727.92	-0.0027	-1.56257
14	jgi|Trire2|123992|estExt_fgenesh5_pg.C_290118	2010_07_26_JGBerrin_BH6_H8.xml	3311	29.23	VGNAYIWLR		yes	-	-	14.01	0.00091	2	1091.6	1091.6	0.0008	0.732869
15	jgi|Trire2|56996|e_gw1.3.372.1	2010_07_26_JGBerrin_BH6_H8.xml	1739	18.66	KYVQAVVSR		yes	-	-	15.01	0.0023	2	1049.61	1049.61	0	0
15	jgi|Trire2|56996|e_gw1.3.372.1	2010_07_26_JGBerrin_BH6_H8.xml	3510	30.6	ASSFVTISGTQFNIDGK		yes	-	-	15.01	1.3e-07	2	1771.89	1771.89	0.0012	0.677244
Groupe	Description	Sample	Scan	Rt	Sequence	Modifs	Valid	Used	on a total of	Sub-groups	E-value	Charge	MH+ Obs	MH+ theo	DeltaMH+	Delta-ppm
1	jgi|Trire2|72567|kg2.C_scaffold_3000002	2010_07_26_JGBerrin_BH9_H12.xml	184	6.47	TLLVIEPDSLANLVTNLGTPK		yes	-	-	1.01	3.6e-06	2	2208.25	2208.25	-0.0024	-1.08683
1	jgi|Trire2|72567|kg2.C_scaffold_3000002	2010_07_26_JGBerrin_BH9_H12.xml	2874	25.82	QIVVEYSDIR		yes	-	-	1.01	0.00075	2	1221.65	1221.65	0.0031	2.53756
1	jgi|Trire2|72567|kg2.C_scaffold_3000002	2010_07_26_JGBerrin_BH9_H12.xml	2948	26.35	AQLFANVYK		yes	-	-	1.01	0.0087	2	1053.58	1053.57	0.0039	3.70169
1	jgi|Trire2|72567|kg2.C_scaffold_3000002	2010_07_26_JGBerrin_BH9_H12.xml	2967	26.48	AFFITDQGR		yes	-	-	1.01	2.8e-05	2	1054.53	1054.53	0.0002	0.189658
1	jgi|Trire2|72567|kg2.C_scaffold_3000002	2010_07_26_JGBerrin_BH9_H12.xml	2982	26.58	TPLMEQTLADIR	M4:+15.9949	yes	-	-	1.01	2.3e-05	2	1403.73	1403.72	0.0087	6.19782
1	jgi|Trire2|72567|kg2.C_scaffold_3000002	2010_07_26_JGBerrin_BH9_H12.xml	3176	27.94	PAAQLFANVYK		yes	-	-	1.01	4e-06	2	1221.67	1221.66	0.0076	6.22103
1	jgi|Trire2|72567|kg2.C_scaffold_3000002	2010_07_26_JGBerrin_BH9_H12.xml	3363	29.27	LANHGWSNAFFITDQGR		yes	-	-	1.01	5.9e-05	3	1933.93	1933.93	-0.0009	-0.465373
1	jgi|Trire2|72567|kg2.C_scaffold_3000002	2010_07_26_JGBerrin_BH9_H12.xml	3556	30.71	LYIHAIGPL		No	-	-	1.01	0.037	2	996.589	996.588	0.0012	1.20411
1	jgi|Trire2|72567|kg2.C_scaffold_3000002	2010_07_26_JGBerrin_BH9_H12.xml	3674	31.59	QIVVEYSDIR	Q1:-17.0265	yes	-	-	1.01	0.0031	2	1204.62	1204.62	0.0018	1.49425
1	jgi|Trire2|72567|kg2.C_scaffold_3000002	2010_07_26_JGBerrin_BH9_H12.xml	3746	32.12	LYIHAIGPLLAN		yes	-	-	1.01	3.9e-05	2	1294.76	1294.75	0.006	4.63409
1	jgi|Trire2|72567|kg2.C_scaffold_3000002	2010_07_26_JGBerrin_BH9_H12.xml	4010	34.18	VPSFMWLDTLDK	M5:+15.9949	yes	-	-	1.01	4e-07	2	1467.72	1467.72	0.0032	2.18025
1	jgi|Trire2|72567|kg2.C_scaffold_3000002	2010_07_26_JGBerrin_BH9_H12.xml	4072	34.67	LYIHAIGPLLANHGWSNAFFITDQGR		yes	-	-	1.01	9.3e-12	3	2911.5	2911.5	0.0039	1.33952
1	jgi|Trire2|72567|kg2.C_scaffold_3000002	2010_07_26_JGBerrin_BH9_H12.xml	4185	35.58	VPSFMWLDTLDK		yes	-	-	1.01	1.4e-06	2	1451.72	1451.72	-0.0026	-1.79097
1	jgi|Trire2|72567|kg2.C_scaffold_3000002	2010_07_26_JGBerrin_BH9_H12.xml	4350	36.96	VPSFMWLDTLDKTPLMEQTLADIR	M16:+15.9949	yes	-	-	1.01	0.00053	3	2836.43	2836.43	-0.0013	-0.458323
1	jgi|Trire2|72567|kg2.C_scaffold_3000002	2010_07_26_JGBerrin_BH9_H12.xml	4411	37.48	FVQLLTNANPSFL		yes	-	-	1.01	2.4e-05	2	1463.79	1463.79	-0.0016	-1.09305
1	jgi|Trire2|72567|kg2.C_scaffold_3000002	2010_07_26_JGBerrin_BH9_H12.xml	4677	39.74	TLLVIEPDSLANLVTNLGTPK		yes	-	-	1.01	2.2e-12	2	2208.24	2208.25	-0.0038	-1.72082
2	jgi|Trire2|123989|estExt_fgenesh5_pg.C_290113	2010_07_26_JGBerrin_BH9_H12.xml	1389	15.75	YPTNTAGAK		yes	-	-	2.01	0.0061	2	922.464	922.463	0.0007	0.758838
2	jgi|Trire2|123989|estExt_fgenesh5_pg.C_290113	2010_07_26_JGBerrin_BH9_H12.xml	1830	18.67	YGTGYCDSQCPR	C6:+57.0215 - C10:+57.0215	yes	-	-	2.01	0.00014	2	1463.57	1463.57	0.0008	0.546609
2	jgi|Trire2|123989|estExt_fgenesh5_pg.C_290113	2010_07_26_JGBerrin_BH9_H12.xml	2328	22.03	GGLTQFK		No	-	-	2.01	0.015	2	750.415	750.415	0.0004	0.533038
2	jgi|Trire2|123989|estExt_fgenesh5_pg.C_290113	2010_07_26_JGBerrin_BH9_H12.xml	2401	22.52	EAEFGGSSFSDK		yes	-	-	2.01	0.00029	2	1260.54	1260.54	-0.0023	-1.82462
2	jgi|Trire2|123989|estExt_fgenesh5_pg.C_290113	2010_07_26_JGBerrin_BH9_H12.xml	2738	24.85	QSETHPPLTWQK	Q1:-17.0265	yes	-	-	2.01	1.3e-05	2	1434.7	1434.7	-0.0047	-3.27594
2	jgi|Trire2|123989|estExt_fgenesh5_pg.C_290113	2010_07_26_JGBerrin_BH9_H12.xml	2832	25.51	FGPIGSTGNPSGGNPPGGN		yes	-	-	2.01	0.0076	2	1683.77	1683.77	0.0009	0.534514
2	jgi|Trire2|123989|estExt_fgenesh5_pg.C_290113	2010_07_26_JGBerrin_BH9_H12.xml	2956	26.4	KLTVVTQFETSGAINR		yes	-	-	2.01	0.0012	3	1763.96	1763.97	-0.001	-0.566905
2	jgi|Trire2|123989|estExt_fgenesh5_pg.C_290113	2010_07_26_JGBerrin_BH9_H12.xml	3164	27.85	QSACTLQSETHPPLTWQK	C4:+57.0215 - Q1:-17.0265	yes	-	-	2.01	3.7e-08	2	2094.99	2094.99	-0.0007	-0.33413
2	jgi|Trire2|123989|estExt_fgenesh5_pg.C_290113	2010_07_26_JGBerrin_BH9_H12.xml	3167	27.87	SLSIGFVTQSAQK		yes	-	-	2.01	2.3e-08	2	1365.74	1365.74	0.0046	3.36814
2	jgi|Trire2|123989|estExt_fgenesh5_pg.C_290113	2010_07_26_JGBerrin_BH9_H12.xml	3219	28.25	LTVVTQFETSGAINR		yes	-	-	2.01	2.7e-11	2	1635.88	1635.87	0.0085	5.19601
2	jgi|Trire2|123989|estExt_fgenesh5_pg.C_290113	2010_07_26_JGBerrin_BH9_H12.xml	3281	28.69	GVTTSGNSLSIGFVTQSAQK		yes	-	-	2.01	2e-11	2	1982.03	1982.02	0.0057	2.87586
2	jgi|Trire2|123989|estExt_fgenesh5_pg.C_290113	2010_07_26_JGBerrin_BH9_H12.xml	3283	28.71	LTVVTQFETSGAINR		yes	-	-	2.01	7.6e-07	2	1635.86	1635.87	-0.0085	-5.19601
3	jgi|Trire2|123232|estExt_fgenesh5_pg.C_190084	2010_07_26_JGBerrin_BH9_H12.xml	2144	20.79	SQIAIPQK		No	-	-	3.01	0.041	2	884.522	884.52	0.0012	1.35667
3	jgi|Trire2|123232|estExt_fgenesh5_pg.C_190084	2010_07_26_JGBerrin_BH9_H12.xml	2396	22.49	SYQNSQIAIPQK		yes	-	-	3.01	0.00037	2	1376.72	1376.72	0.0004	0.290546
3	jgi|Trire2|123232|estExt_fgenesh5_pg.C_190084	2010_07_26_JGBerrin_BH9_H12.xml	2922	26.16	SISSMPTTASWSYSGSNIR	M5:+15.9949	yes	-	-	3.01	3.5e-09	2	2047.94	2047.94	-0.0004	-0.195318
3	jgi|Trire2|123232|estExt_fgenesh5_pg.C_190084	2010_07_26_JGBerrin_BH9_H12.xml	3002	26.72	TVNSISSMPTTASWSYSGSNIR	M8:+15.9949	yes	-	-	3.01	0.0032	3	2362.09	2362.1	-0.0071	-3.0058
3	jgi|Trire2|123232|estExt_fgenesh5_pg.C_190084	2010_07_26_JGBerrin_BH9_H12.xml	3240	28.4	SISSMPTTASWSYSGSNIR		yes	-	-	3.01	6.1e-11	2	2031.95	2031.94	0.0014	0.688995
3	jgi|Trire2|123232|estExt_fgenesh5_pg.C_190084	2010_07_26_JGBerrin_BH9_H12.xml	3344	29.15	TVNSISSMPTTASWSYSGSNIR		yes	-	-	3.01	8.1e-11	2	2346.1	2346.1	-0.0028	-1.19347
3	jgi|Trire2|123232|estExt_fgenesh5_pg.C_190084	2010_07_26_JGBerrin_BH9_H12.xml	3860	33.01	ANVAYDLFTAANPNHVTY		yes	-	-	3.01	0.0081	2	1980.95	1980.95	0.0027	1.36299
3	jgi|Trire2|123232|estExt_fgenesh5_pg.C_190084	2010_07_26_JGBerrin_BH9_H12.xml	4391	37.31	ANVAYDLFTAANPNHVTYSGDYELMIWLGK	M25:+15.9949	yes	-	-	3.01	1.5e-05	3	3389.6	3389.61	-0.012	-3.54023
3	jgi|Trire2|123232|estExt_fgenesh5_pg.C_190084	2010_07_26_JGBerrin_BH9_H12.xml	4522	38.4	ANVAYDLFTAANPNHVTYSGDYELMIWLGK		yes	-	-	3.01	9e-14	3	3373.62	3373.62	0.0024	0.711402
4	jgi|Trire2|123818|estExt_fgenesh5_pg.C_270048	2010_07_26_JGBerrin_BH9_H12.xml	2998	26.69	LGEVTSDGSVYDIYRTQR		yes	-	-	4.01	0.00024	3	2059.01	2059.01	-0.0012	-0.582805
4	jgi|Trire2|123818|estExt_fgenesh5_pg.C_270048	2010_07_26_JGBerrin_BH9_H12.xml	3012	26.8	LSVYGWSR		No	-	-	4.01	0.038	2	967.492	967.5	-0.0078	-8.06202
4	jgi|Trire2|123818|estExt_fgenesh5_pg.C_270048	2010_07_26_JGBerrin_BH9_H12.xml	3224	28.29	SSGSVNTANHFNAWAQQGL		yes	-	-	4.01	6e-07	2	1988.93	1988.92	0.0063	3.16755
4	jgi|Trire2|123818|estExt_fgenesh5_pg.C_270048	2010_07_26_JGBerrin_BH9_H12.xml	3382	29.41	SYLSVYGWSR		yes	-	-	4.01	8.7e-05	2	1217.59	1217.6	-0.0011	-0.90342
4	jgi|Trire2|123818|estExt_fgenesh5_pg.C_270048	2010_07_26_JGBerrin_BH9_H12.xml	3953	33.72	VINFSGSYNPNGNSYLSVYGWSR		yes	-	-	4.01	5e-08	2	2581.21	2581.21	-0.0037	-1.43344
4	jgi|Trire2|123818|estExt_fgenesh5_pg.C_270048	2010_07_26_JGBerrin_BH9_H12.xml	3971	33.86	IIGTATFYQYWSVR		yes	-	-	4.01	4e-06	2	1704.87	1704.87	-0.0013	-0.762519
4	jgi|Trire2|123818|estExt_fgenesh5_pg.C_270048	2010_07_26_JGBerrin_BH9_H12.xml	4175	35.51	VNQPSIIGTATFYQYWSVR		yes	-	-	4.01	9.4e-13	2	2230.14	2230.13	0.0084	3.7666
4	jgi|Trire2|123818|estExt_fgenesh5_pg.C_270048	2010_07_26_JGBerrin_BH9_H12.xml	4310	36.61	NPLIEYYIVENFGTYNPSTGATK		yes	-	-	4.01	1.1e-07	3	2591.27	2591.27	0.0035	1.35069
5	jgi|Trire2|44504|estExt_Genewise1.C_11839	2010_07_26_JGBerrin_BH9_H12.xml	1568	16.88	DSYVGDEAQSKR		yes	-	-	5.01	6.4e-07	2	1354.62	1354.62	-0.0023	-1.69789
5	jgi|Trire2|44504|estExt_Genewise1.C_11839	2010_07_26_JGBerrin_BH9_H12.xml	1909	19.21	AGFAGDDAPR		yes	-	-	5.01	0.00016	2	976.448	976.449	-0.001	-1.02412
5	jgi|Trire2|44504|estExt_Genewise1.C_11839	2010_07_26_JGBerrin_BH9_H12.xml	2164	20.93	LTEAPINPK		yes	-	-	5.01	0.00064	2	982.557	982.557	0	0
5	jgi|Trire2|44504|estExt_Genewise1.C_11839	2010_07_26_JGBerrin_BH9_H12.xml	2545	23.51	QEYDESGPSIVHR	Q1:-17.0265	yes	-	-	5.01	1.2e-07	2	1499.68	1499.68	0.0026	1.73371
5	jgi|Trire2|44504|estExt_Genewise1.C_11839	2010_07_26_JGBerrin_BH9_H12.xml	2638	24.16	IWHHTFYNELR		yes	-	-	5.01	0.0046	3	1515.75	1515.75	0.0002	0.131948
5	jgi|Trire2|44504|estExt_Genewise1.C_11839	2010_07_26_JGBerrin_BH9_H12.xml	3140	27.68	AVFPSIVGR		No	-	-	5.01	0.013	2	945.548	945.552	-0.0043	-4.54761
5	jgi|Trire2|44504|estExt_Genewise1.C_11839	2010_07_26_JGBerrin_BH9_H12.xml	3530	30.52	SYELPDGQVITIGNER		yes	-	-	5.01	2.1e-07	2	1790.89	1790.89	-0.0014	-0.781733
6	jgi|Trire2|49081|estExt_Genewise1.C_120020	2010_07_26_JGBerrin_BH9_H12.xml	1540	16.71	VGGNMPGR		No	-	-	6.01	0.028	2	787.387	787.388	-0.0017	-2.15904
6	jgi|Trire2|49081|estExt_Genewise1.C_120020	2010_07_26_JGBerrin_BH9_H12.xml	1953	19.52	STDGGVTFSK		yes	-	-	6.01	4.8e-06	2	998.479	998.479	-0.0008	-0.801218
6	jgi|Trire2|49081|estExt_Genewise1.C_120020	2010_07_26_JGBerrin_BH9_H12.xml	3491	30.23	LGGGGGFVPGIIFHPK		yes	-	-	6.01	4.8e-06	3	1552.86	1552.86	-0.001	-0.643972
6	jgi|Trire2|49081|estExt_Genewise1.C_120020	2010_07_26_JGBerrin_BH9_H12.xml	3646	31.37	LAVDPANSNIIYFGAR		yes	-	-	6.01	1.1e-10	2	1720.9	1720.9	0.0016	0.929745
6	jgi|Trire2|49081|estExt_Genewise1.C_120020	2010_07_26_JGBerrin_BH9_H12.xml	3683	31.66	DIAAHPTTAGTLYVSTDVGIFR		yes	-	-	6.01	0.0034	3	2305.19	2305.18	0.0047	2.03888
6	jgi|Trire2|49081|estExt_Genewise1.C_120020	2010_07_26_JGBerrin_BH9_H12.xml	3920	33.47	GATWSFTNLPFK		yes	-	-	6.01	0.0016	2	1368.7	1368.7	0.0041	2.99555
7	jgi|Trire2|120229|estExt_fgenesh5_pg.C_20480	2010_07_26_JGBerrin_BH9_H12.xml	1621	17.23	THVSTVVGR		yes	-	-	7.01	4.5e-05	2	955.532	955.532	-0.0002	-0.209307
7	jgi|Trire2|120229|estExt_fgenesh5_pg.C_20480	2010_07_26_JGBerrin_BH9_H12.xml	2624	24.06	LYFGTATDR		yes	-	-	7.01	0.00034	2	1043.52	1043.52	-0.0004	-0.383319
7	jgi|Trire2|120229|estExt_fgenesh5_pg.C_20480	2010_07_26_JGBerrin_BH9_H12.xml	3028	26.91	LYINDYNLDR		yes	-	-	7.01	7.3e-05	2	1298.64	1298.64	0.0015	1.15506
7	jgi|Trire2|120229|estExt_fgenesh5_pg.C_20480	2010_07_26_JGBerrin_BH9_H12.xml	3494	30.25	QASQSIDQLIK	Q1:-17.0265	yes	-	-	7.01	0.00011	2	1213.64	1213.64	-0.0019	-1.56553
7	jgi|Trire2|120229|estExt_fgenesh5_pg.C_20480	2010_07_26_JGBerrin_BH9_H12.xml	4199	35.69	LLGEEFVSIAFR		yes	-	-	7.01	4.5e-06	2	1380.75	1380.75	-0.0002	-0.144849
8	jgi|Trire2|69276|e_gw1.28.211.1	2010_07_26_JGBerrin_BH9_H12.xml	1479	16.32	YIRPGASR		yes	-	-	8.01	0.0034	2	919.509	919.511	-0.0019	-2.06632
8	jgi|Trire2|69276|e_gw1.28.211.1	2010_07_26_JGBerrin_BH9_H12.xml	2930	26.21	WNTEGGPSTPFVK		yes	-	-	8.01	0.00013	2	1419.69	1419.69	-0.0007	-0.493065
8	jgi|Trire2|69276|e_gw1.28.211.1	2010_07_26_JGBerrin_BH9_H12.xml	3074	27.22	SIVVVFTNSGTSAQSAR		yes	-	-	8.01	1.2e-05	2	1723.89	1723.9	-0.0046	-2.66837
8	jgi|Trire2|69276|e_gw1.28.211.1	2010_07_26_JGBerrin_BH9_H12.xml	3687	31.68	QAYANFLVQYVK		yes	-	-	8.01	2.2e-06	2	1443.77	1443.76	0.002	1.38527
8	jgi|Trire2|69276|e_gw1.28.211.1	2010_07_26_JGBerrin_BH9_H12.xml	3846	32.91	FQQIDGFGFSQAFGR		yes	-	-	8.01	2.4e-13	2	1704.82	1704.81	0.002	1.17315
9	jgi|Trire2|73632|estExt_GeneWisePlus.C_10263	2010_07_26_JGBerrin_BH9_H12.xml	2221	21.31	PAGFVCPSASK	C6:+57.0215	yes	-	-	9.01	3.5e-05	2	1120.55	1120.55	0.0002	0.178484
9	jgi|Trire2|54219|e_gw1.1.1008.1	2010_07_26_JGBerrin_BH9_H12.xml	2335	22.08	NVGFVCPSGNK	C6:+57.0215	yes	-	-	9.02	0.00041	2	1178.57	1178.56	0.0024	2.03638
9		2010_07_26_JGBerrin_BH9_H12.xml	2343	22.13	AAIFMGDPR	M5:+15.9949	yes	2	2	9.01 9.02	0.002	2	993.48	993.483	-0.0024	-2.41574
9	jgi|Trire2|54219|e_gw1.1.1008.1	2010_07_26_JGBerrin_BH9_H12.xml	2993	26.66	QCPGIHVFGAR	C2:+57.0215 - Q1:-17.0265	yes	-	-	9.02	1e-06	2	1224.6	1224.59	0.0004	0.326639
9	jgi|Trire2|73632|estExt_GeneWisePlus.C_10263	2010_07_26_JGBerrin_BH9_H12.xml	3029	26.92	NIHGLPYNVGTCTTQGFDAR	C12:+57.0215	yes	-	-	9.01	0.00028	3	2221.05	2221.05	0.0029	1.30569
9	jgi|Trire2|73632|estExt_GeneWisePlus.C_10263	2010_07_26_JGBerrin_BH9_H12.xml	3036	26.97	QCPAIHVFGAR	C2:+57.0215 - Q1:-17.0265	yes	-	-	9.01	0.0082	2	1238.62	1238.61	0.0078	6.29738
10	jgi|Trire2|56996|e_gw1.3.372.1	2010_07_26_JGBerrin_BH9_H12.xml	1841	18.74	KYVQAVVSR		yes	-	-	10.01	0.00016	2	1049.61	1049.61	0.0012	1.14328
10	jgi|Trire2|56996|e_gw1.3.372.1	2010_07_26_JGBerrin_BH9_H12.xml	3538	30.58	ASSFVTISGTQFNIDGK		yes	-	-	10.01	1.7e-07	2	1771.88	1771.89	-0.0039	-2.20104
10	jgi|Trire2|56996|e_gw1.3.372.1	2010_07_26_JGBerrin_BH9_H12.xml	4108	34.96	LSATGSTINTGADGLQTLDYVVQSAEQHNLK		yes	-	-	10.01	2.9e-07	3	3231.62	3231.61	0.0086	2.66121
11	jgi|Trire2|73638|estExt_GeneWisePlus.C_10269	2010_07_26_JGBerrin_BH9_H12.xml	3292	28.77	LQTALGSNHVTFIIMPDTAQGGK	M15:+15.9949	yes	-	-	11.01	4.6e-09	3	2415.24	2415.23	0.0074	3.06388
11	jgi|Trire2|73638|estExt_GeneWisePlus.C_10269	2010_07_26_JGBerrin_BH9_H12.xml	3529	30.51	LQTALGSNHVTFIIMPDTAQGGK		yes	-	-	11.01	0.0031	3	2399.25	2399.24	0.0066	2.75087
11	jgi|Trire2|73638|estExt_GeneWisePlus.C_10269	2010_07_26_JGBerrin_BH9_H12.xml	3666	31.52	IFFGTTQVPTGDVYVR		yes	-	-	11.01	2.9e-08	2	1799.93	1799.93	-0.0071	-3.94459
12	jgi|Trire2|120312|estExt_fgenesh5_pg.C_30013	2010_07_26_JGBerrin_BH9_H12.xml	2147	20.82	VYPPLK		yes	-	-	12.01	0.0035	2	716.436	716.435	0.0015	2.0937
12	jgi|Trire2|120312|estExt_fgenesh5_pg.C_30013	2010_07_26_JGBerrin_BH9_H12.xml	4124	35.09	LPVGWQYLVNNNLGGNLDSTSISK		yes	-	-	12.01	3.5e-05	3	2589.34	2589.33	0.0077	2.97374
13	jgi|Trire2|122081|estExt_fgenesh5_pg.C_100226	2010_07_26_JGBerrin_BH9_H12.xml	1895	19.12	QQPGTSTPEVHPK	Q1:-17.0265	yes	-	-	13.01	0.0013	2	1388.68	1388.68	-0.0003	-0.216032
13	jgi|Trire2|122081|estExt_fgenesh5_pg.C_100226	2010_07_26_JGBerrin_BH9_H12.xml	2191	21.11	SYYGPGDTVDTSK		yes	-	-	13.01	3.3e-12	2	1389.62	1389.62	0.0001	0.0719623
14	jgi|Trire2|122717|estExt_fgenesh5_pg.C_140156	2010_07_26_JGBerrin_BH9_H12.xml	2258	21.56	TLSDYNIQK		yes	-	-	14.01	0.0014	2	1081.55	1081.55	0.0018	1.66427
14	jgi|Trire2|122717|estExt_fgenesh5_pg.C_140156	2010_07_26_JGBerrin_BH9_H12.xml	2764	25.04	ESTLHLVLR		yes	-	-	14.01	0.0026	2	1067.62	1067.62	0.0007	0.655663
15	jgi|Trire2|46958|estExt_Genewise1.C_60370	2010_07_26_JGBerrin_BH9_H12.xml	2697	24.58	IGGIGTVPVGR		yes	-	-	15.01	0.00031	2	1025.61	1025.61	-0.0006	-0.585017
15	jgi|Trire2|46958|estExt_Genewise1.C_60370	2010_07_26_JGBerrin_BH9_H12.xml	3134	27.64	EHALLAYTLGVK		yes	-	-	15.01	3.6e-06	2	1314.74	1314.74	0.0006	0.456363

## Sheet: combine_compar
Groupe	Sub-group	Description	Redondancy	MW	Evalue	2010_07_26_JGBerrin_BG1_G8.xml	2010_07_26_JGBerrin_BG9_G11.xml	2010_07_26_JGBerrin_BG12_H2.xml	2010_07_26_JGBerrin_BH3_H5.xml	2010_07_26_JGBerrin_BH6_H8.xml	2010_07_26_JGBerrin_BH9_H12.xml	Type	total
1	1.01	jgi|Trire2|72567|kg2.C_scaffold_3000002	-	49.5	-238.204	12	34	15	30	41	15	Spectra	147
2	2.01	jgi|Trire2|120229|estExt_fgenesh5_pg.C_20480	-	38	-187.527	5	4	6	59	19	5	Spectra	98
3	3.01	jgi|Trire2|123989|estExt_fgenesh5_pg.C_290113	-	54	-162.65	4	14	19	21	12	11	Spectra	81
4	4.01	jgi|Trire2|49081|estExt_Genewise1.C_120020	-	87	-147.014	9	11	14	17	9	5	Spectra	65
5	5.01	jgi|Trire2|76672|estExt_GeneWisePlus.C_60045	-	78.3	-93.813	11	14	7	11	9		Spectra	52
6	6.01	jgi|Trire2|123940|estExt_fgenesh5_pg.C_280132	-	48.2	-82.4837	3	11	10	2	13	1	Spectra	40
7	7.01	jgi|Trire2|120312|estExt_fgenesh5_pg.C_30013	-	44	-121.586			18	11	9	2	Spectra	40
8	8.01	jgi|Trire2|122081|estExt_fgenesh5_pg.C_100226	-	48.1	-55.0774	2	4	6	6	9	2	Spectra	29
9	9.01	jgi|Trire2|73638|estExt_GeneWisePlus.C_10269	-	32.8	-40.6617	1	1	9	7	5	3	Spectra	26
10	10.01	jgi|Trire2|69276|e_gw1.28.211.1	-	48.4	-52.2455		7		3	7	5	Spectra	22
11	11.01	jgi|Trire2|73632|estExt_GeneWisePlus.C_10263	-	30.7	-30.881	1	1	1	7	6	4	Spectra	20
11	11.02	jgi|Trire2|54219|e_gw1.1.1008.1	-	21.8	-12.6091	1			2	2	3	Spectra	8
12	12.01	jgi|Trire2|123232|estExt_fgenesh5_pg.C_190084	-	25.1	-47.2657	1		1	1	4	8	Spectra	15
13	13.01	jgi|Trire2|123992|estExt_fgenesh5_pg.C_290118	-	51.4	-34.9138	1	2	6	3	2	1	Spectra	15
14	14.01	jgi|Trire2|22210|estExt_fgenesh1_pm.C_80103	-	46.2	-52.6571				10	3		Spectra	13
15	15.01	jgi|Trire2|56996|e_gw1.3.372.1	-	40.1	-29.3508		2	3	2	2	3	Spectra	12
16	16.01	jgi|Trire2|73643|estExt_GeneWisePlus.C_10274	-	35.4	-14.1256		4	4	2	1		Spectra	11
17	17.01	jgi|Trire2|123818|estExt_fgenesh5_pg.C_270048	-	24	-56.9276		1		1	1	7	Spectra	10
18	18.01	jgi|Trire2|110894|fgenesh5_pg.C_scaffold_23000032	-	52.2	-28.0835		5	2	1			Spectra	8
19	19.01	jgi|Trire2|123283|estExt_fgenesh5_pg.C_190214	-	51	-35.5087		1		6			Spectra	7
20	20.01	jgi|Trire2|44504|estExt_Genewise1.C_11839	-	41.5	-31.0054						6	Spectra	6
21	21.01	jgi|Trire2|121127|estExt_fgenesh5_pg.C_60038	-	87	-11.2994	3		1	1			Spectra	5
22	22.01	jgi|Trire2|76210|estExt_GeneWisePlus.C_50020	-	34.7	-27.2511				4	1		Spectra	5
23	23.01	jgi|Trire2|103049|fgenesh5_pg.C_scaffold_1000682	-	38.2	-12.2616			2	2	1		Spectra	5
24	24.01	jgi|Trire2|21960|estExt_fgenesh1_pm.C_50195	-	69.1	-10.1848	2	2					Spectra	4
25	25.01	jgi|Trire2|72632|kg2.C_scaffold_3000067	-	48.4	-16.9332			3	1			Spectra	4
26	26.01	jgi|Trire2|55319|e_gw1.2.255.1	-	53	-23.1215			2	1			Spectra	3
27	27.01	jgi|Trire2|122717|estExt_fgenesh5_pg.C_140156	-	34.2	-5.4389	1					2	Spectra	3
28	28.01	jgi|Trire2|58450|e_gw1.5.72.1	-	84.4	-8.78252	2	1					Spectra	3
29	29.01	jgi|Trire2|45717|estExt_Genewise1.C_31037	-	56.2	-11.1505		2					Spectra	2
30	30.01	jgi|Trire2|121746|estExt_fgenesh5_pg.C_90034	-	82.9	-9.37531	2						Spectra	2
31	31.01	jgi|Trire2|46958|estExt_Genewise1.C_60370	-	49.7	-8.95233						2	Spectra	2
													0
1	1.01	jgi|Trire2|72567|kg2.C_scaffold_3000002	-	49.5	-238.204	12	34	15	30	41	15	Specific	147
2	2.01	jgi|Trire2|120229|estExt_fgenesh5_pg.C_20480	-	38	-187.527	5	4	6	59	19	5	Specific	98
3	3.01	jgi|Trire2|123989|estExt_fgenesh5_pg.C_290113	-	54	-162.65	4	14	19	21	12	11	Specific	81
4	4.01	jgi|Trire2|49081|estExt_Genewise1.C_120020	-	87	-147.014	9	11	14	17	9	5	Specific	65
5	5.01	jgi|Trire2|76672|estExt_GeneWisePlus.C_60045	-	78.3	-93.813	11	14	7	11	9		Specific	52
6	6.01	jgi|Trire2|123940|estExt_fgenesh5_pg.C_280132	-	48.2	-82.4837	3	11	10	2	13	1	Specific	40
7	7.01	jgi|Trire2|120312|estExt_fgenesh5_pg.C_30013	-	44	-121.586			18	11	9	2	Specific	40
8	8.01	jgi|Trire2|122081|estExt_fgenesh5_pg.C_100226	-	48.1	-55.0774	2	4	6	6	9	2	Specific	29
9	9.01	jgi|Trire2|73638|estExt_GeneWisePlus.C_10269	-	32.8	-40.6617	1	1	9	7	5	3	Specific	26
10	10.01	jgi|Trire2|69276|e_gw1.28.211.1	-	48.4	-52.2455		7		3	7	5	Specific	22
11	11.01	jgi|Trire2|73632|estExt_GeneWisePlus.C_10263	-	30.7	-30.881		1	1	5	4	3	Specific	14
11	11.02	jgi|Trire2|54219|e_gw1.1.1008.1	-	21.8	-12.6091						2	Specific	2
12	12.01	jgi|Trire2|123232|estExt_fgenesh5_pg.C_190084	-	25.1	-47.2657	1		1	1	4	8	Specific	15
13	13.01	jgi|Trire2|123992|estExt_fgenesh5_pg.C_290118	-	51.4	-34.9138	1	2	6	3	2	1	Specific	15
14	14.01	jgi|Trire2|22210|estExt_fgenesh1_pm.C_80103	-	46.2	-52.6571				10	3		Specific	13
15	15.01	jgi|Trire2|56996|e_gw1.3.372.1	-	40.1	-29.3508		2	3	2	2	3	Specific	12
16	16.01	jgi|Trire2|73643|estExt_GeneWisePlus.C_10274	-	35.4	-14.1256		4	4	2	1		Specific	11
17	17.01	jgi|Trire2|123818|estExt_fgenesh5_pg.C_270048	-	24	-56.9276		1		1	1	7	Specific	10
18	18.01	jgi|Trire2|110894|fgenesh5_pg.C_scaffold_23000032	-	52.2	-28.0835		5	2	1			Specific	8
19	19.01	jgi|Trire2|123283|estExt_fgenesh5_pg.C_190214	-	51	-35.5087		1		6			Specific	7
20	20.01	jgi|Trire2|44504|estExt_Genewise1.C_11839	-	41.5	-31.0054						6	Specific	6
21	21.01	jgi|Trire2|121127|estExt_fgenesh5_pg.C_60038	-	87	-11.2994	3		1	1			Specific	5
22	22.01	jgi|Trire2|76210|estExt_GeneWisePlus.C_50020	-	34.7	-27.2511				4	1		Specific	5
23	23.01	jgi|Trire2|103049|fgenesh5_pg.C_scaffold_1000682	-	38.2	-12.2616			2	2	1		Specific	5
24	24.01	jgi|Trire2|21960|estExt_fgenesh1_pm.C_50195	-	69.1	-10.1848	2	2					Specific	4
25	25.01	jgi|Trire2|72632|kg2.C_scaffold_3000067	-	48.4	-16.9332			3	1			Specific	4
26	26.01	jgi|Trire2|55319|e_gw1.2.255.1	-	53	-23.1215			2	1			Specific	3
27	27.01	jgi|Trire2|122717|estExt_fgenesh5_pg.C_140156	-	34.2	-5.4389	1					2	Specific	3
28	28.01	jgi|Trire2|58450|e_gw1.5.72.1	-	84.4	-8.78252	2	1					Specific	3
29	29.01	jgi|Trire2|45717|estExt_Genewise1.C_31037	-	56.2	-11.1505		2					Specific	2
30	30.01	jgi|Trire2|121746|estExt_fgenesh5_pg.C_90034	-	82.9	-9.37531	2						Specific	2
31	31.01	jgi|Trire2|46958|estExt_Genewise1.C_60370	-	49.7	-8.95233						2	Specific	2
													0
1	1.01	jgi|Trire2|72567|kg2.C_scaffold_3000002	-	49.5	-238.204	9	24	11	23	29	12	Unique	108
2	2.01	jgi|Trire2|120229|estExt_fgenesh5_pg.C_20480	-	38	-187.527	5	4	6	27	14	5	Unique	61
3	3.01	jgi|Trire2|123989|estExt_fgenesh5_pg.C_290113	-	54	-162.65	4	12	17	16	9	10	Unique	68
4	4.01	jgi|Trire2|49081|estExt_Genewise1.C_120020	-	87	-147.014	9	11	14	17	9	5	Unique	65
5	5.01	jgi|Trire2|76672|estExt_GeneWisePlus.C_60045	-	78.3	-93.813	11	14	7	11	9		Unique	52
6	6.01	jgi|Trire2|123940|estExt_fgenesh5_pg.C_280132	-	48.2	-82.4837	3	9	8	2	11	1	Unique	34
7	7.01	jgi|Trire2|120312|estExt_fgenesh5_pg.C_30013	-	44	-121.586			16	10	9	2	Unique	37
8	8.01	jgi|Trire2|122081|estExt_fgenesh5_pg.C_100226	-	48.1	-55.0774	2	3	5	5	8	2	Unique	25
9	9.01	jgi|Trire2|73638|estExt_GeneWisePlus.C_10269	-	32.8	-40.6617	1	1	6	5	4	2	Unique	19
10	10.01	jgi|Trire2|69276|e_gw1.28.211.1	-	48.4	-52.2455		7		3	7	5	Unique	22
11	11.01	jgi|Trire2|73632|estExt_GeneWisePlus.C_10263	-	30.7	-30.881	1	1	1	6	5	4	Unique	18
11	11.02	jgi|Trire2|54219|e_gw1.1.1008.1	-	21.8	-12.6091	1			1	1	3	Unique	6
12	12.01	jgi|Trire2|123232|estExt_fgenesh5_pg.C_190084	-	25.1	-47.2657	1		1	1	4	5	Unique	12
13	13.01	jgi|Trire2|123992|estExt_fgenesh5_pg.C_290118	-	51.4	-34.9138	1	2	5	3	2	1	Unique	14
14	14.01	jgi|Trire2|22210|estExt_fgenesh1_pm.C_80103	-	46.2	-52.6571				9	3		Unique	12
15	15.01	jgi|Trire2|56996|e_gw1.3.372.1	-	40.1	-29.3508		2	3	2	2	3	Unique	12
16	16.01	jgi|Trire2|73643|estExt_GeneWisePlus.C_10274	-	35.4	-14.1256		2	2	2	1		Unique	7
17	17.01	jgi|Trire2|123818|estExt_fgenesh5_pg.C_270048	-	24	-56.9276		1		1	1	7	Unique	10
18	18.01	jgi|Trire2|110894|fgenesh5_pg.C_scaffold_23000032	-	52.2	-28.0835		5	2	1			Unique	8
19	19.01	jgi|Trire2|123283|estExt_fgenesh5_pg.C_190214	-	51	-35.5087		1		6			Unique	7
20	20.01	jgi|Trire2|44504|estExt_Genewise1.C_11839	-	41.5	-31.0054						6	Unique	6
21	21.01	jgi|Trire2|121127|estExt_fgenesh5_pg.C_60038	-	87	-11.2994	3		1	1			Unique	5
22	22.01	jgi|Trire2|76210|estExt_GeneWisePlus.C_50020	-	34.7	-27.2511				4	1		Unique	5
23	23.01	jgi|Trire2|103049|fgenesh5_pg.C_scaffold_1000682	-	38.2	-12.2616			2	2	1		Unique	5
24	24.01	jgi|Trire2|21960|estExt_fgenesh1_pm.C_50195	-	69.1	-10.1848	2	2					Unique	4
25	25.01	jgi|Trire2|72632|kg2.C_scaffold_3000067	-	48.4	-16.9332			3	1			Unique	4
26	26.01	jgi|Trire2|55319|e_gw1.2.255.1	-	53	-23.1215			2	1			Unique	3
27	27.01	jgi|Trire2|122717|estExt_fgenesh5_pg.C_140156	-	34.2	-5.4389	1					2	Unique	3
28	28.01	jgi|Trire2|58450|e_gw1.5.72.1	-	84.4	-8.78252	2	1					Unique	3
29	29.01	jgi|Trire2|45717|estExt_Genewise1.C_31037	-	56.2	-11.1505		2					Unique	2
30	30.01	jgi|Trire2|121746|estExt_fgenesh5_pg.C_90034	-	82.9	-9.37531	2						Unique	2
31	31.01	jgi|Trire2|46958|estExt_Genewise1.C_60370	-	49.7	-8.95233						2	Unique	2
1	1.01	jgi|Trire2|72567|kg2.C_scaffold_3000002	-	49.5	-238.204	1.25	3.5	1.66667	3.08333	4	1.33333	PAI	14.8333
2	2.01	jgi|Trire2|120229|estExt_fgenesh5_pg.C_20480	-	38	-187.527	0.454545	0.454545	0.545455	6	1.72727	0.454545	PAI	9.63636
3	3.01	jgi|Trire2|123989|estExt_fgenesh5_pg.C_290113	-	54	-162.65	0.4	1.8	2.2	2.4	1.5	1.2	PAI	9.5
4	4.01	jgi|Trire2|49081|estExt_Genewise1.C_120020	-	87	-147.014	0.409091	0.545455	0.681818	0.863636	0.590909	0.272727	PAI	3.36364
5	5.01	jgi|Trire2|76672|estExt_GeneWisePlus.C_60045	-	78.3	-93.813	0.590909	0.727273	0.318182	0.545455	0.545455	0.0454545	PAI	2.77273
6	6.01	jgi|Trire2|123940|estExt_fgenesh5_pg.C_280132	-	48.2	-82.4837	0.375	1.875	1.375	0.5	1.625	0.125	PAI	5.875
7	7.01	jgi|Trire2|120312|estExt_fgenesh5_pg.C_30013	-	44	-121.586			6.66667	3.66667	3.66667	0.666667	PAI	14.6667
8	8.01	jgi|Trire2|122081|estExt_fgenesh5_pg.C_100226	-	48.1	-55.0774	0.333333	0.833333	1.16667	1.33333	1.66667	0.333333	PAI	5.66667
9	9.01	jgi|Trire2|73638|estExt_GeneWisePlus.C_10269	-	32.8	-40.6617	0.2	0.2	1.8	1.4	1	0.6	PAI	5.2
10	10.01	jgi|Trire2|69276|e_gw1.28.211.1	-	48.4	-52.2455		0.636364		0.363636	0.727273	0.454545	PAI	2.18182
11	11.01	jgi|Trire2|73632|estExt_GeneWisePlus.C_10263	-	30.7	-30.881	0.25	0.5	0.5	2	1.75	1	PAI	6
11	11.02	jgi|Trire2|54219|e_gw1.1.1008.1	-	21.8	-12.6091	0.25	0.25	0.25	0.5	0.5	0.75	PAI	2.5
12	12.01	jgi|Trire2|123232|estExt_fgenesh5_pg.C_190084	-	25.1	-47.2657	0.333333		1	0.666667	1.66667	3	PAI	6.66667
13	13.01	jgi|Trire2|123992|estExt_fgenesh5_pg.C_290118	-	51.4	-34.9138	0.0909091	0.181818	0.545455	0.363636	0.181818	0.0909091	PAI	1.45455
14	14.01	jgi|Trire2|22210|estExt_fgenesh1_pm.C_80103	-	46.2	-52.6571				0.923077	0.230769		PAI	1.15385
15	15.01	jgi|Trire2|56996|e_gw1.3.372.1	-	40.1	-29.3508		0.333333	0.666667	0.333333	0.333333	0.5	PAI	2.16667
16	16.01	jgi|Trire2|73643|estExt_GeneWisePlus.C_10274	-	35.4	-14.1256		1.66667	1.66667	0.666667	0.333333		PAI	4.33333
17	17.01	jgi|Trire2|123818|estExt_fgenesh5_pg.C_270048	-	24	-56.9276		0.5		0.5	0.5	4	PAI	5.5
18	18.01	jgi|Trire2|110894|fgenesh5_pg.C_scaffold_23000032	-	52.2	-28.0835		0.384615	0.153846	0.0769231	0.0769231		PAI	0.692308
19	19.01	jgi|Trire2|123283|estExt_fgenesh5_pg.C_190214	-	51	-35.5087		0.0625	0.0625	0.4375			PAI	0.5625
20	20.01	jgi|Trire2|44504|estExt_Genewise1.C_11839	-	41.5	-31.0054					0.0714286	0.5	PAI	0.571429
21	21.01	jgi|Trire2|121127|estExt_fgenesh5_pg.C_60038	-	87	-11.2994	0.190476		0.190476	0.0476191			PAI	0.428571
22	22.01	jgi|Trire2|76210|estExt_GeneWisePlus.C_50020	-	34.7	-27.2511				0.666667	0.222222		PAI	0.888889
23	23.01	jgi|Trire2|103049|fgenesh5_pg.C_scaffold_1000682	-	38.2	-12.2616			0.4	0.4	0.2		PAI	1
24	24.01	jgi|Trire2|21960|estExt_fgenesh1_pm.C_50195	-	69.1	-10.1848	0.176471	0.117647					PAI	0.294118
25	25.01	jgi|Trire2|72632|kg2.C_scaffold_3000067	-	48.4	-16.9332			0.333333	0.0833333			PAI	0.416667
26	26.01	jgi|Trire2|55319|e_gw1.2.255.1	-	53	-23.1215			0.2	0.2			PAI	0.4
27	27.01	jgi|Trire2|122717|estExt_fgenesh5_pg.C_140156	-	34.2	-5.4389	0.0526316					0.105263	PAI	0.157895
28	28.01	jgi|Trire2|58450|e_gw1.5.72.1	-	84.4	-8.78252	0.117647	0.0588235					PAI	0.176471
29	29.01	jgi|Trire2|45717|estExt_Genewise1.C_31037	-	56.2	-11.1505		0.2					PAI	0.2
30	30.01	jgi|Trire2|121746|estExt_fgenesh5_pg.C_90034	-	82.9	-9.37531	0.105263						PAI	0.105263
31	31.01	jgi|Trire2|46958|estExt_Genewise1.C_60370	-	49.7	-8.95233						0.125	PAI	0.125
