# Supplementary material for: Post-genomic analyses of fungal lignocellulosic biomass degradation reveal the unexpected potential of the plant pathogen Ustilago maydis
Source: BMC Genomics. 2012 Feb 2;13:57. doi: 10.1186/1471-2164-13-57 (PMC3298532; doi:10.1186/1471-2164-13-57)
Supplement: Additional file 4 — Detailed list of the mass data of peptides identified in the A. niger secretome using 1D LC-MS/MS analyses. The file contains an Excel table with data of peptides identified [file 1471-2164-13-57-S4.XLS]

## Sheet: descritpion
				A_niger secretome
				1	2	3	4	5	6	7	8	9	10	11	12
			A			a1	a2	a3	a4	a5	a6	a7	a8	a9	a10
			B	a11	a12	a13	a14	a15	a16	a17	a18	a19	a20	a21	a22
			C	a23	a24	a25	a26

## Sheet: proteins
A01.xml
Group	Sub-group	Description	log(E value)	Coverage	MW	Spectra	Specifics	Uniques	PAI	Redundancy
1	1.1	tr|A2QAN3|A2QAN3_ASPNC Beta-galactosidase OS=Aspergillus niger (strain CBS 513.88 / FGSC A1513) GN=lacA+ PE=3 SV=1	-85.645	40	109.5	20	-	20	0.851852
2	2.1	tr|A2QA27|A2QA27_ASPNC Xylosidase xlnD-Aspergillus niger OS=Aspergillus niger (strain CBS 513.88 / FGSC A1513) GN=xlnD PE=3 SV=1	-60.5879	35	87	19	-	17	1.11111	* 2
		tr|O00089|O00089_ASPNG Xylosidase OS=Aspergillus niger GN=xlnD PE=4 SV=2	-	-	-	-	-	-	-
3	3.1	tr|A2QTU5|A2QTU5_ASPNC Contig An09c0080, complete genome. OS=Aspergillus niger (strain CBS 513.88 / FGSC A1513) GN=An09g03300 PE=3 SV=1	-57.8976	32	82.4	17	-	15	0.826087
4	4.1	tr|B0YIR9|B0YIR9_ASPNG Beta-glucosidase OS=Aspergillus niger PE=4 SV=1	-44.7007	27	93.1	15	-	13	0.769231	* 5
		tr|B6V747|B6V747_ASPNG Beta-glucosidase OS=Aspergillus niger PE=2 SV=1	-	-	-	-	-	-	-
		tr|B7U4V8|B7U4V8_ASPNG Beta-glucosidase (Fragment) OS=Aspergillus niger PE=2 SV=1	-	-	-	-	-	-	-
		tr|C7C4Z9|C7C4Z9_ASPNG Beta-glucosidase OS=Aspergillus niger GN=bgl PE=2 SV=1	-	-	-	-	-	-	-
		tr|C9E8N1|C9E8N1_ASPNG Beta-glucosidase II OS=Aspergillus niger PE=4 SV=1	-	-	-	-	-	-	-
5	5.1	sp|Q8WZI8|FAEB_ASPNG Feruloyl esterase B OS=Aspergillus niger GN=faeB PE=1 SV=1	-43.5841	36	57	13	-	12	0.652174
6	6.1	tr|A2QBC2|A2QBC2_ASPNC Catalytic activity: 2 OS=Aspergillus niger (strain CBS 513.88 / FGSC A1513) GN=An01g14730 PE=3 SV=1	-47.3991	44	41.5	13	-	10	1.36364
7	7.1	tr|A2R2Z3|A2R2Z3_ASPNC Contig An14c0100, complete genome. OS=Aspergillus niger (strain CBS 513.88 / FGSC A1513) GN=An14g02470 PE=3 SV=1	-48.4715	35	65.6	13	-	11	0.666667
8	8.1	tr|A2R3X3|A2R3X3_ASPNC Alpha-glucuronidase aguA-Aspergillus niger OS=Aspergillus niger (strain CBS 513.88 / FGSC A1513) GN=aguA PE=3 SV=1	-36.2575	17	93.6	13	-	12	0.466667	* 2
		tr|Q96WX9|Q96WX9_ASPNG Alpha-glucuronidase OS=Aspergillus niger GN=aguA PE=3 SV=1	-	-	-	-	-	-	-
9	9.1	sp|P69328|AMYG_ASPNG Glucoamylase OS=Aspergillus niger GN=GLAA PE=1 SV=1	-70.8167	31	68.2	13	-	12	1.18182	* 3
		tr|A2QHE1|A2QHE1_ASPNC Glucan 1,4-alpha-glucosidase glaA-Aspergillus niger OS=Aspergillus niger (strain CBS 513.88 / FGSC A1513) GN=glaA PE=3 SV=1	-	-	-	-	-	-	-
		tr|Q6DNH5|Q6DNH5_ASPNG Glucoamylase OS=Aspergillus niger GN=gluA-A PE=2 SV=1	-	-	-	-	-	-	-
10	10.1	tr|A2QE24|A2QE24_ASPNC Catalytic activity: alpha-D-glucose _=_ beta-D-glucose. OS=Aspergillus niger (strain CBS 513.88 / FGSC A1513) GN=An02g09090 PE=3 SV=1	-62.8543	31	44	12	-	11	1.36364
11	11.1	sp|P42255|ABFB_ASPNG Alpha-N-arabinofuranosidase B OS=Aspergillus niger GN=abfB PE=1 SV=1	-42.9272	35	52.4	11	-	9	1.18182
12	12.1	sp|P56526|AGLU_ASPNG Alpha-glucosidase OS=Aspergillus niger GN=aglA PE=1 SV=1	-31.6221	17	108.7	9	-	9	0.52381	* 3
		tr|A0PCH8|A0PCH8_ASPNG A-glucosidase OS=Aspergillus niger PE=2 SV=1	-	-	-	-	-	-	-
		tr|A2QJF7|A2QJF7_ASPNC Extracellular alpha-glucosidase aglU-Aspergillus niger OS=Aspergillus niger (strain CBS 513.88 / FGSC A1513) GN=aglU PE=3 SV=1	-	-	-	-	-	-	-
13	13.1	tr|A2QM14|A2QM14_ASPNC Catalytic activity: triacylglycerol + H2O = diacylglycerol + a carboxylate OS=Aspergillus niger (strain CBS 513.88 / FGSC A1513) GN=An07g00440 PE=3 SV=1	-21.9114	27	44.8	8	-	5	1.125
14	14.1	tr|A2QQB3|A2QQB3_ASPNC Catalytic activity: Hydrolysis of 1 OS=Aspergillus niger (strain CBS 513.88 / FGSC A1513) GN=An08g01900 PE=3 SV=1	-24.1979	15	70.9	7	-	7	0.363636
15	15.1	tr|A2QW02|A2QW02_ASPNC Acid alpha-amylase-Aspergillus niger OS=Aspergillus niger (strain CBS 513.88 / FGSC A1513) GN=An11g03340 PE=3 SV=1	-21.0376	20	55.1	7	-	7	0.636364	* 2
		tr|A8W8Z4|A8W8Z4_ASPNG Rutin-alpha-L-rhamnosidase OS=Aspergillus niger GN=rhaR PE=2 SV=1	-	-	-	-	-	-	-
16	16.1	tr|A2Q7T0|A2Q7T0_ASPNC Catalase OS=Aspergillus niger (strain CBS 513.88 / FGSC A1513) GN=catR PE=3 SV=1	-18.6645	12	80.3	6	-	6	0.304348
17	17.1	sp|P79019|AXHA_ASPNG Alpha-L-arabinofuranosidase OS=Aspergillus niger GN=axhA PE=3 SV=1	-28.9498	29	35.7	6	-	6	0.857143	* 2
		tr|A2QFV9|A2QFV9_ASPNC 1,4-beta-D-arabinoxylan arabinofuranohydrolase axhA-Aspergillus niger OS=Aspergillus niger (strain CBS 513.88 / FGSC A1513) GN=axhA PE=3 SV=1	-	-	-	-	-	-	-
18	18.1	tr|A2QAI7|A2QAI7_ASPNC 1,4-beta-D-glucan cellobiohydrolase B cbhB-Aspergillus niger OS=Aspergillus niger (strain CBS 513.88 / FGSC A1513) GN=cbhB PE=3 SV=1	-18.0883	9	56.1	6	-	4	0.857143	* 2
		tr|Q9UVS8|Q9UVS8_ASPNG 1,4-beta-D-glucan cellobiohydrolase B OS=Aspergillus niger GN=cbhB PE=3 SV=1	-	-	-	-	-	-	-
19	19.1	tr|A2QFV7|A2QFV7_ASPNC Endo-1,4-beta-xylanase A xynA-Aspergillus niger [putative sequencing error] OS=Aspergillus niger (strain CBS 513.88 / FGSC A1513) GN=xynA PE=3 SV=1	-24.5977	24	35.4	6	-	6	0.375	* 2
		tr|C5J411|C5J411_ASPNG Endo-1,4-beta-xylanase A OS=Aspergillus niger GN=xynA PE=2 SV=1	-	-	-	-	-	-	-
20	20.1	tr|A2QL74|A2QL74_ASPNC Remark: The late-infantile form of neuronal ceroid lipofuscinosis OS=Aspergillus niger (strain CBS 513.88 / FGSC A1513) GN=An06g00190 PE=3 SV=1	-30.7109	14	64.4	6	-	6	0.352941
21	21.1	sp|Q9UUZ3|MANBA_ASPNG Beta-mannosidase OS=Aspergillus niger GN=mndA PE=1 SV=1	-17.7179	8	104.2	5	1	5	0.193548
	21.2	tr|A2QWU9|A2QWU9_ASPNC Beta-mannosidase mndA-Aspergillus niger OS=Aspergillus niger (strain CBS 513.88 / FGSC A1513) GN=mndA PE=3 SV=1	-15.0603	8	103.8	5	1	5	0.2
22	22.1	tr|A5AB87|A5AB87_ASPNC Remark: information regarding M. anisopliae 4MeS has not yet been published. OS=Aspergillus niger (strain CBS 513.88 / FGSC A1513) GN=An08g09420 PE=3 SV=1	-24.4062	38	20	5	-	5	0.857143
23	23.1	sp|Q12546|PPA_ASPFI Acid phosphatase OS=Aspergillus ficuum GN=aphA PE=1 SV=1	-13.3587	9	67.1	5	-	4	0.3125	* 2
		tr|A2R1M4|A2R1M4_ASPNC Acid phosphatase aphA-Aspergillus niger OS=Aspergillus niger (strain CBS 513.88 / FGSC A1513) GN=aphA PE=3 SV=1	-	-	-	-	-	-	-
24	24.1	tr|A2QH12|A2QH12_ASPNC Similarity to carboxypeptidase S1 -Penicillium janthinellum OS=Aspergillus niger (strain CBS 513.88 / FGSC A1513) GN=An03g05200 PE=3 SV=1	-8.2897	8	62.5	4	-	4	0.363636
25	25.1	tr|A5ABB5|A5ABB5_ASPNC Contig An08c0230, complete genome. OS=Aspergillus niger (strain CBS 513.88 / FGSC A1513) GN=An08g09710 PE=3 SV=1	-8.53736	10	38	4	-	4	0.363636
26	26.1	tr|A5ABF5|A5ABF5_ASPNC Contig An11c0010, complete genome. OS=Aspergillus niger (strain CBS 513.88 / FGSC A1513) GN=An11g00200 PE=3 SV=1	-16.1956	8	82	4	-	4	0.222222
27	27.1	tr|A2Q852|A2Q852_ASPNC Catalytic activity: hydrolysis of 1 OS=Aspergillus niger (strain CBS 513.88 / FGSC A1513) GN=An01g03090 PE=3 SV=1	-11.3314	4	104.7	3	-	3	0.12
28	28.1	tr|A2QHB3|A2QHB3_ASPNC Similarity to isoamyl alcohol oxidase mreA - Aspergillus oryzae OS=Aspergillus niger (strain CBS 513.88 / FGSC A1513) GN=An03g06270 PE=3 SV=1	-10.8874	5	61.2	3	-	3	0.157895
29	29.1	tr|A2QHW0|A2QHW0_ASPNC Remark: a splice site was detected upstream of the START codon. OS=Aspergillus niger (strain CBS 513.88 / FGSC A1513) GN=An04g01230 PE=3 SV=1	-11.9855	11	40.9	3	-	3	0.5
30	30.1	sp|O42807|FAEA_ASPNG Feruloyl esterase A OS=Aspergillus niger GN=faeA PE=1 SV=1	-8.87029	20	30.4	2	-	2	1.33333	* 2
		tr|A2QSY5|A2QSY5_ASPNC Ferulic acid esterase A faeA-Aspergillus niger OS=Aspergillus niger (strain CBS 513.88 / FGSC A1513) GN=faeA PE=3 SV=1	-	-	-	-	-	-	-
31	31.1	tr|A2QEJ9|A2QEJ9_ASPNC Alpha-galactosidase aglB-Aspergillus niger OS=Aspergillus niger (strain CBS 513.88 / FGSC A1513) GN=aglB PE=3 SV=1	-8.66075	7	48.7	2	-	2	0.230769	* 2
		tr|Q9Y865|Q9Y865_ASPNG Alpha-galactosidase OS=Aspergillus niger GN=aglB PE=4 SV=1	-	-	-	-	-	-	-
32	32.1	tr|A2QT39|A2QT39_ASPNC Contig An09c0030, complete genome. OS=Aspergillus niger (strain CBS 513.88 / FGSC A1513) GN=An09g00670 PE=3 SV=1	-8.56848	4	56.6	2	-	2	0.5
33	33.1	tr|A2QE77|A2QE77_ASPNC Catalytic activity: triacylglycerol + H2O = diacylglycerol + a carboxylate OS=Aspergillus niger (strain CBS 513.88 / FGSC A1513) GN=An02g09690 PE=3 SV=1	-8.02457	4	61.5	2	-	2	0.133333
34	34.1	tr|A2R322|A2R322_ASPNC Endoglucanase A eglA-Aspergillus niger OS=Aspergillus niger (strain CBS 513.88 / FGSC A1513) GN=eglA PE=3 SV=1	-10.7033	10	25.8	2	-	2	0.333333	* 2
		tr|O74705|O74705_ASPNG Endoglucanase A OS=Aspergillus niger GN=eglA PE=1 SV=1	-	-	-	-	-	-	-
A02.xml
Group	Sub-group	Description	log(E value)	Coverage	MW	Spectra	Specifics	Uniques	PAI	Redundancy
1	1.1	tr|A2QA27|A2QA27_ASPNC Xylosidase xlnD-Aspergillus niger OS=Aspergillus niger (strain CBS 513.88 / FGSC A1513) GN=xlnD PE=3 SV=1	-85.9592	43	87	28	-	25	1.77778	* 2
		tr|O00089|O00089_ASPNG Xylosidase OS=Aspergillus niger GN=xlnD PE=4 SV=2	-	-	-	-	-	-	-
2	2.1	tr|A2QAN3|A2QAN3_ASPNC Beta-galactosidase OS=Aspergillus niger (strain CBS 513.88 / FGSC A1513) GN=lacA+ PE=3 SV=1	-94.6432	43	109.5	25	-	25	1.07407
3	3.1	sp|P69328|AMYG_ASPNG Glucoamylase OS=Aspergillus niger GN=GLAA PE=1 SV=1	-77.9096	36	68.2	19	-	17	1.81818	* 2
		tr|A2QHE1|A2QHE1_ASPNC Glucan 1,4-alpha-glucosidase glaA-Aspergillus niger OS=Aspergillus niger (strain CBS 513.88 / FGSC A1513) GN=glaA PE=3 SV=1	-	-	-	-	-	-	-
4	4.1	tr|A2QTU5|A2QTU5_ASPNC Contig An09c0080, complete genome. OS=Aspergillus niger (strain CBS 513.88 / FGSC A1513) GN=An09g03300 PE=3 SV=1	-56.5739	31	82.4	17	-	15	0.826087
5	5.1	tr|B0YIR9|B0YIR9_ASPNG Beta-glucosidase OS=Aspergillus niger PE=4 SV=1	-59.7603	26	93.1	16	-	15	0.730769	* 3
		tr|B7U4V8|B7U4V8_ASPNG Beta-glucosidase (Fragment) OS=Aspergillus niger PE=2 SV=1	-	-	-	-	-	-	-
		tr|C7C4Z9|C7C4Z9_ASPNG Beta-glucosidase OS=Aspergillus niger GN=bgl PE=2 SV=1	-	-	-	-	-	-	-
6	6.1	tr|A2R3X3|A2R3X3_ASPNC Alpha-glucuronidase aguA-Aspergillus niger OS=Aspergillus niger (strain CBS 513.88 / FGSC A1513) GN=aguA PE=3 SV=1	-52.1302	25	93.6	15	-	13	0.6	* 2
		tr|Q96WX9|Q96WX9_ASPNG Alpha-glucuronidase OS=Aspergillus niger GN=aguA PE=3 SV=1	-	-	-	-	-	-	-
7	7.1	sp|Q8WZI8|FAEB_ASPNG Feruloyl esterase B OS=Aspergillus niger GN=faeB PE=1 SV=1	-46.7731	39	57	14	-	14	0.608696
8	8.1	sp|P42255|ABFB_ASPNG Alpha-N-arabinofuranosidase B OS=Aspergillus niger GN=abfB PE=1 SV=1	-58.2176	35	52.4	13	-	11	1.18182
9	9.1	tr|A2QE24|A2QE24_ASPNC Catalytic activity: alpha-D-glucose _=_ beta-D-glucose. OS=Aspergillus niger (strain CBS 513.88 / FGSC A1513) GN=An02g09090 PE=3 SV=1	-46.5376	31	44	12	-	12	1.18182
10	10.1	tr|A2R2Z3|A2R2Z3_ASPNC Contig An14c0100, complete genome. OS=Aspergillus niger (strain CBS 513.88 / FGSC A1513) GN=An14g02470 PE=3 SV=1	-40.1266	31	65.6	12	-	11	0.571429
11	11.1	tr|A2QBC2|A2QBC2_ASPNC Catalytic activity: 2 OS=Aspergillus niger (strain CBS 513.88 / FGSC A1513) GN=An01g14730 PE=3 SV=1	-36.2639	41	41.5	10	-	9	1.09091
12	12.1	sp|Q9UUZ3|MANBA_ASPNG Beta-mannosidase OS=Aspergillus niger GN=mndA PE=1 SV=1	-29.7533	17	104.2	9	2	9	0.451613
	12.2	tr|A2QWU9|A2QWU9_ASPNC Beta-mannosidase mndA-Aspergillus niger OS=Aspergillus niger (strain CBS 513.88 / FGSC A1513) GN=mndA PE=3 SV=1	-25.3115	15	103.8	8	1	8	0.433333
13	13.1	tr|A2QFV7|A2QFV7_ASPNC Endo-1,4-beta-xylanase A xynA-Aspergillus niger [putative sequencing error] OS=Aspergillus niger (strain CBS 513.88 / FGSC A1513) GN=xynA PE=3 SV=1	-26.6367	46	35.4	8	-	8	0.625
14	14.1	tr|A2QAI7|A2QAI7_ASPNC 1,4-beta-D-glucan cellobiohydrolase B cbhB-Aspergillus niger OS=Aspergillus niger (strain CBS 513.88 / FGSC A1513) GN=cbhB PE=3 SV=1	-34.0872	22	56.1	8	-	7	1.28571	* 2
		tr|Q9UVS8|Q9UVS8_ASPNG 1,4-beta-D-glucan cellobiohydrolase B OS=Aspergillus niger GN=cbhB PE=3 SV=1	-	-	-	-	-	-	-
15	15.1	tr|A2QL74|A2QL74_ASPNC Remark: The late-infantile form of neuronal ceroid lipofuscinosis OS=Aspergillus niger (strain CBS 513.88 / FGSC A1513) GN=An06g00190 PE=3 SV=1	-27.5373	14	64.4	7	-	7	0.470588
16	16.1	tr|A2QQB3|A2QQB3_ASPNC Catalytic activity: Hydrolysis of 1 OS=Aspergillus niger (strain CBS 513.88 / FGSC A1513) GN=An08g01900 PE=3 SV=1	-23.899	14	70.9	7	-	7	0.318182
17	17.1	sp|P56526|AGLU_ASPNG Alpha-glucosidase OS=Aspergillus niger GN=aglA PE=1 SV=1	-20.2185	11	108.7	6	-	6	0.333333	* 3
		tr|A0PCH8|A0PCH8_ASPNG A-glucosidase OS=Aspergillus niger PE=2 SV=1	-	-	-	-	-	-	-
		tr|A2QJF7|A2QJF7_ASPNC Extracellular alpha-glucosidase aglU-Aspergillus niger OS=Aspergillus niger (strain CBS 513.88 / FGSC A1513) GN=aglU PE=3 SV=1	-	-	-	-	-	-	-
18	18.1	tr|A2QMP7|A2QMP7_ASPNC Function: Rax2 of S. cerevisiae functions as a marker OS=Aspergillus niger (strain CBS 513.88 / FGSC A1513) GN=An07g02870 PE=3 SV=1	-15.4201	7	129.1	6	-	6	0.24
19	19.1	tr|A2QW02|A2QW02_ASPNC Acid alpha-amylase-Aspergillus niger OS=Aspergillus niger (strain CBS 513.88 / FGSC A1513) GN=An11g03340 PE=3 SV=1	-23.3978	20	55.1	6	-	6	0.545455	* 2
		tr|A8W8Z4|A8W8Z4_ASPNG Rutin-alpha-L-rhamnosidase OS=Aspergillus niger GN=rhaR PE=2 SV=1	-	-	-	-	-	-	-
20	20.1	tr|A2R6M6|A2R6M6_ASPNC Remark: C-terminal truncated ORF due to end of contig. (Fragment) OS=Aspergillus niger (strain CBS 513.88 / FGSC A1513) GN=An16g00540 PE=3 SV=1	-20.0796	17	54.7	6	-	6	0.375
21	21.1	tr|A2QEJ9|A2QEJ9_ASPNC Alpha-galactosidase aglB-Aspergillus niger OS=Aspergillus niger (strain CBS 513.88 / FGSC A1513) GN=aglB PE=3 SV=1	-15.6287	17	48.7	5	-	5	0.384615	* 2
		tr|Q9Y865|Q9Y865_ASPNG Alpha-galactosidase OS=Aspergillus niger GN=aglB PE=4 SV=1	-	-	-	-	-	-	-
22	22.1	tr|A5AB87|A5AB87_ASPNC Remark: information regarding M. anisopliae 4MeS has not yet been published. OS=Aspergillus niger (strain CBS 513.88 / FGSC A1513) GN=An08g09420 PE=3 SV=1	-25.9954	38	20	5	-	5	0.714286
23	23.1	tr|A5ABF5|A5ABF5_ASPNC Contig An11c0010, complete genome. OS=Aspergillus niger (strain CBS 513.88 / FGSC A1513) GN=An11g00200 PE=3 SV=1	-23.013	11	82	4	-	4	0.333333
24	24.1	sp|P55303|CATR_ASPNG Catalase R OS=Aspergillus niger GN=catR PE=3 SV=1	-10.9965	7	80.3	4	-	4	0.166667	* 2
		tr|A2Q7T0|A2Q7T0_ASPNC Catalase OS=Aspergillus niger (strain CBS 513.88 / FGSC A1513) GN=catR PE=3 SV=1	-	-	-	-	-	-	-
25	25.1	sp|P79019|AXHA_ASPNG Alpha-L-arabinofuranosidase OS=Aspergillus niger GN=axhA PE=3 SV=1	-13.3268	16	35.7	4	-	4	0.571429	* 2
		tr|A2QFV9|A2QFV9_ASPNC 1,4-beta-D-arabinoxylan arabinofuranohydrolase axhA-Aspergillus niger OS=Aspergillus niger (strain CBS 513.88 / FGSC A1513) GN=axhA PE=3 SV=1	-	-	-	-	-	-	-
26	26.1	tr|A2QE77|A2QE77_ASPNC Catalytic activity: triacylglycerol + H2O = diacylglycerol + a carboxylate OS=Aspergillus niger (strain CBS 513.88 / FGSC A1513) GN=An02g09690 PE=3 SV=1	-10.8571	9	61.5	4	-	4	0.266667
27	27.1	tr|A2QHB3|A2QHB3_ASPNC Similarity to isoamyl alcohol oxidase mreA - Aspergillus oryzae OS=Aspergillus niger (strain CBS 513.88 / FGSC A1513) GN=An03g06270 PE=3 SV=1	-12.2829	8	61.2	4	-	4	0.210526
28	28.1	tr|A2QM14|A2QM14_ASPNC Catalytic activity: triacylglycerol + H2O = diacylglycerol + a carboxylate OS=Aspergillus niger (strain CBS 513.88 / FGSC A1513) GN=An07g00440 PE=3 SV=1	-10.9465	8	44.8	4	-	2	0.5
29	29.1	tr|A5ABB5|A5ABB5_ASPNC Contig An08c0230, complete genome. OS=Aspergillus niger (strain CBS 513.88 / FGSC A1513) GN=An08g09710 PE=3 SV=1	-8.33245	14	38	3	-	3	0.454545
30	30.1	tr|A2Q7Q3|A2Q7Q3_ASPNC Contig An01c0070, complete genome. OS=Aspergillus niger (strain CBS 513.88 / FGSC A1513) GN=An01g01540 PE=3 SV=1	-9.63078	3	116	3	-	3	0.176471
31	31.1	tr|A2QT39|A2QT39_ASPNC Contig An09c0030, complete genome. OS=Aspergillus niger (strain CBS 513.88 / FGSC A1513) GN=An09g00670 PE=3 SV=1	-12.8821	4	56.6	3	-	2	0.5
32	32.1	tr|A2QUK3|A2QUK3_ASPNC Sulphydryl oxidase Sox from patent EP565172-A1-Aspergillus niger OS=Aspergillus niger (strain CBS 513.88 / FGSC A1513) GN=Sox PE=3 SV=1	-10.6123	12	43.4	3	-	3	0.166667
A03.xml
Group	Sub-group	Description	log(E value)	Coverage	MW	Spectra	Specifics	Uniques	PAI	Redundancy
1	1.1	tr|A2QA27|A2QA27_ASPNC Xylosidase xlnD-Aspergillus niger OS=Aspergillus niger (strain CBS 513.88 / FGSC A1513) GN=xlnD PE=3 SV=1	-129.432	47	87	41	-	31	2.5	* 2
		tr|O00089|O00089_ASPNG Xylosidase OS=Aspergillus niger GN=xlnD PE=4 SV=2	-	-	-	-	-	-	-
2	2.1	tr|A2QAN3|A2QAN3_ASPNC Beta-galactosidase OS=Aspergillus niger (strain CBS 513.88 / FGSC A1513) GN=lacA+ PE=3 SV=1	-138.037	57	109.5	33	-	32	1.33333
3	3.1	sp|P69328|AMYG_ASPNG Glucoamylase OS=Aspergillus niger GN=GLAA PE=1 SV=1	-114.57	58	68.2	25	-	23	2.45455	* 2
		tr|A2QHE1|A2QHE1_ASPNC Glucan 1,4-alpha-glucosidase glaA-Aspergillus niger OS=Aspergillus niger (strain CBS 513.88 / FGSC A1513) GN=glaA PE=3 SV=1	-	-	-	-	-	-	-
4	4.1	tr|B0YIR9|B0YIR9_ASPNG Beta-glucosidase OS=Aspergillus niger PE=4 SV=1	-91.2403	40	93.1	24	-	22	1	* 2
		tr|C7C4Z9|C7C4Z9_ASPNG Beta-glucosidase OS=Aspergillus niger GN=bgl PE=2 SV=1	-	-	-	-	-	-	-
5	5.1	tr|A2R3X3|A2R3X3_ASPNC Alpha-glucuronidase aguA-Aspergillus niger OS=Aspergillus niger (strain CBS 513.88 / FGSC A1513) GN=aguA PE=3 SV=1	-91.1002	34	93.6	24	-	20	0.833333	* 2
		tr|Q96WX9|Q96WX9_ASPNG Alpha-glucuronidase OS=Aspergillus niger GN=aguA PE=3 SV=1	-	-	-	-	-	-	-
6	6.1	tr|A2Q7Q3|A2Q7Q3_ASPNC Contig An01c0070, complete genome. OS=Aspergillus niger (strain CBS 513.88 / FGSC A1513) GN=An01g01540 PE=3 SV=1	-90.5723	28	116	22	-	20	1.35294
7	7.1	sp|P56526|AGLU_ASPNG Alpha-glucosidase OS=Aspergillus niger GN=aglA PE=1 SV=1	-75.3256	24	108.7	19	-	16	1	* 3
		tr|A0PCH8|A0PCH8_ASPNG A-glucosidase OS=Aspergillus niger PE=2 SV=1	-	-	-	-	-	-	-
		tr|A2QJF7|A2QJF7_ASPNC Extracellular alpha-glucosidase aglU-Aspergillus niger OS=Aspergillus niger (strain CBS 513.88 / FGSC A1513) GN=aglU PE=3 SV=1	-	-	-	-	-	-	-
8	8.1	sp|Q9UUZ3|MANBA_ASPNG Beta-mannosidase OS=Aspergillus niger GN=mndA PE=1 SV=1	-55.2325	21	104.2	18	1	15	0.580645
	8.2	tr|A2QWU9|A2QWU9_ASPNC Beta-mannosidase mndA-Aspergillus niger OS=Aspergillus niger (strain CBS 513.88 / FGSC A1513) GN=mndA PE=3 SV=1	-54.8967	21	103.8	18	1	15	0.6
9	9.1	tr|A2QL84|A2QL84_ASPNC Function: A. niger lacA is a thermostable beta-galactosidase OS=Aspergillus niger (strain CBS 513.88 / FGSC A1513) GN=An06g00290 PE=3 SV=1	-60.976	25	108.5	16	-	14	0.809524
10	10.1	tr|A2QTU5|A2QTU5_ASPNC Contig An09c0080, complete genome. OS=Aspergillus niger (strain CBS 513.88 / FGSC A1513) GN=An09g03300 PE=3 SV=1	-45.8173	26	82.4	15	-	13	0.695652
11	11.1	tr|A2R2Z3|A2R2Z3_ASPNC Contig An14c0100, complete genome. OS=Aspergillus niger (strain CBS 513.88 / FGSC A1513) GN=An14g02470 PE=3 SV=1	-50.9293	30	65.6	12	-	10	0.619048
12	12.1	sp|Q8WZI8|FAEB_ASPNG Feruloyl esterase B OS=Aspergillus niger GN=faeB PE=1 SV=1	-46.4971	31	57	11	-	11	0.478261
13	13.1	tr|A2QE24|A2QE24_ASPNC Catalytic activity: alpha-D-glucose _=_ beta-D-glucose. OS=Aspergillus niger (strain CBS 513.88 / FGSC A1513) GN=An02g09090 PE=3 SV=1	-42.1961	43	44	10	-	9	1.18182
14	14.1	sp|P42255|ABFB_ASPNG Alpha-N-arabinofuranosidase B OS=Aspergillus niger GN=abfB PE=1 SV=1	-41.9523	33	52.4	10	-	8	1.09091
15	15.1	tr|A2R6M6|A2R6M6_ASPNC Remark: C-terminal truncated ORF due to end of contig. (Fragment) OS=Aspergillus niger (strain CBS 513.88 / FGSC A1513) GN=An16g00540 PE=3 SV=1	-38.6726	27	54.7	10	-	9	0.6875
16	16.1	tr|A2QAI7|A2QAI7_ASPNC 1,4-beta-D-glucan cellobiohydrolase B cbhB-Aspergillus niger OS=Aspergillus niger (strain CBS 513.88 / FGSC A1513) GN=cbhB PE=3 SV=1	-35.5064	19	56.1	9	-	7	1.28571	* 2
		tr|Q9UVS8|Q9UVS8_ASPNG 1,4-beta-D-glucan cellobiohydrolase B OS=Aspergillus niger GN=cbhB PE=3 SV=1	-	-	-	-	-	-	-
17	17.1	tr|A2QA64|A2QA64_ASPNC Catalytic activity: beta-galactosidases hydrolyse terminal OS=Aspergillus niger (strain CBS 513.88 / FGSC A1513) GN=An01g10350 PE=3 SV=1	-39.4859	13	111.2	8	-	8	0.454545
18	18.1	tr|A2QHB3|A2QHB3_ASPNC Similarity to isoamyl alcohol oxidase mreA - Aspergillus oryzae OS=Aspergillus niger (strain CBS 513.88 / FGSC A1513) GN=An03g06270 PE=3 SV=1	-29.2373	18	61.2	8	-	8	0.526316
19	19.1	tr|A2QBC2|A2QBC2_ASPNC Catalytic activity: 2 OS=Aspergillus niger (strain CBS 513.88 / FGSC A1513) GN=An01g14730 PE=3 SV=1	-33.6157	33	41.5	8	-	7	0.818182
20	20.1	tr|A2QL74|A2QL74_ASPNC Remark: The late-infantile form of neuronal ceroid lipofuscinosis OS=Aspergillus niger (strain CBS 513.88 / FGSC A1513) GN=An06g00190 PE=3 SV=1	-35.1227	19	64.4	8	-	7	0.470588
21	21.1	tr|A2QEJ9|A2QEJ9_ASPNC Alpha-galactosidase aglB-Aspergillus niger OS=Aspergillus niger (strain CBS 513.88 / FGSC A1513) GN=aglB PE=3 SV=1	-17.2026	16	48.7	7	-	6	0.538462	* 2
		tr|Q9Y865|Q9Y865_ASPNG Alpha-galactosidase OS=Aspergillus niger GN=aglB PE=4 SV=1	-	-	-	-	-	-	-
22	22.1	tr|A2QQB3|A2QQB3_ASPNC Catalytic activity: Hydrolysis of 1 OS=Aspergillus niger (strain CBS 513.88 / FGSC A1513) GN=An08g01900 PE=3 SV=1	-20.0315	15	70.9	7	-	7	0.318182
23	23.1	tr|A2QW02|A2QW02_ASPNC Acid alpha-amylase-Aspergillus niger OS=Aspergillus niger (strain CBS 513.88 / FGSC A1513) GN=An11g03340 PE=3 SV=1	-28.6406	21	55.1	7	-	7	0.636364	* 2
		tr|A8W8Z4|A8W8Z4_ASPNG Rutin-alpha-L-rhamnosidase OS=Aspergillus niger GN=rhaR PE=2 SV=1	-	-	-	-	-	-	-
24	24.1	sp|O42807|FAEA_ASPNG Feruloyl esterase A OS=Aspergillus niger GN=faeA PE=1 SV=1	-22.1139	28	30.4	6	-	6	2	* 2
		tr|A2QSY5|A2QSY5_ASPNC Ferulic acid esterase A faeA-Aspergillus niger OS=Aspergillus niger (strain CBS 513.88 / FGSC A1513) GN=faeA PE=3 SV=1	-	-	-	-	-	-	-
25	25.1	sp|P55303|CATR_ASPNG Catalase R OS=Aspergillus niger GN=catR PE=3 SV=1	-14.9389	9	80.3	6	-	6	0.25	* 2
		tr|A2Q7T0|A2Q7T0_ASPNC Catalase OS=Aspergillus niger (strain CBS 513.88 / FGSC A1513) GN=catR PE=3 SV=1	-	-	-	-	-	-	-
26	26.1	sp|Q12546|PPA_ASPFI Acid phosphatase OS=Aspergillus ficuum GN=aphA PE=1 SV=1	-12.9377	12	67.1	5	-	5	0.3125	* 2
		tr|A2R1M4|A2R1M4_ASPNC Acid phosphatase aphA-Aspergillus niger OS=Aspergillus niger (strain CBS 513.88 / FGSC A1513) GN=aphA PE=3 SV=1	-	-	-	-	-	-	-
27	27.1	tr|A2QFV7|A2QFV7_ASPNC Endo-1,4-beta-xylanase A xynA-Aspergillus niger [putative sequencing error] OS=Aspergillus niger (strain CBS 513.88 / FGSC A1513) GN=xynA PE=3 SV=1	-18.805	17	35.4	5	-	5	0.3125	* 2
		tr|C5J411|C5J411_ASPNG Endo-1,4-beta-xylanase A OS=Aspergillus niger GN=xynA PE=2 SV=1	-	-	-	-	-	-	-
28	28.1	tr|A2QVS1|A2QVS1_ASPNC Similarity to hypothetical secreted protein SCF41.31c - Streptomyces coelicolor OS=Aspergillus niger (strain CBS 513.88 / FGSC A1513) GN=An11g02440 PE=3 SV=1	-18.7498	7	107.6	5	-	5	0.208333
29	29.1	tr|A2R1N7|A2R1N7_ASPNC Catalytic activity: Triacylglycerol + H2O = Diacylglycerol + a Carboxylate OS=Aspergillus niger (strain CBS 513.88 / FGSC A1513) GN=An13g01880 PE=3 SV=1	-19.5851	10	61.1	5	-	5	0.333333	* 2
		tr|Q6ED33|Q6ED33_ASPNG EstA OS=Aspergillus niger GN=estA PE=1 SV=1	-	-	-	-	-	-	-
30	30.1	tr|A2QH12|A2QH12_ASPNC Similarity to carboxypeptidase S1 -Penicillium janthinellum OS=Aspergillus niger (strain CBS 513.88 / FGSC A1513) GN=An03g05200 PE=3 SV=1	-11.1543	8	62.5	4	-	3	0.545455
31	31.1	tr|A2QE77|A2QE77_ASPNC Catalytic activity: triacylglycerol + H2O = diacylglycerol + a carboxylate OS=Aspergillus niger (strain CBS 513.88 / FGSC A1513) GN=An02g09690 PE=3 SV=1	-14.9978	11	61.5	4	-	4	0.333333
32	32.1	tr|A2QM14|A2QM14_ASPNC Catalytic activity: triacylglycerol + H2O = diacylglycerol + a carboxylate OS=Aspergillus niger (strain CBS 513.88 / FGSC A1513) GN=An07g00440 PE=3 SV=1	-24.5028	16	44.8	4	-	4	0.625
33	33.1	tr|A2QT39|A2QT39_ASPNC Contig An09c0030, complete genome. OS=Aspergillus niger (strain CBS 513.88 / FGSC A1513) GN=An09g00670 PE=3 SV=1	-15.4021	7	56.6	4	-	3	0.666667
34	34.1	tr|A5AB87|A5AB87_ASPNC Remark: information regarding M. anisopliae 4MeS has not yet been published. OS=Aspergillus niger (strain CBS 513.88 / FGSC A1513) GN=An08g09420 PE=3 SV=1	-14.7913	26	20	4	-	4	0.571429
35	35.1	tr|A5ABF5|A5ABF5_ASPNC Contig An11c0010, complete genome. OS=Aspergillus niger (strain CBS 513.88 / FGSC A1513) GN=An11g00200 PE=3 SV=1	-18.8379	9	82	4	-	4	0.222222
36	36.1	sp|P79019|AXHA_ASPNG Alpha-L-arabinofuranosidase OS=Aspergillus niger GN=axhA PE=3 SV=1	-15.4671	18	35.7	3	-	3	0.714286	* 2
		tr|A2QFV9|A2QFV9_ASPNC 1,4-beta-D-arabinoxylan arabinofuranohydrolase axhA-Aspergillus niger OS=Aspergillus niger (strain CBS 513.88 / FGSC A1513) GN=axhA PE=3 SV=1	-	-	-	-	-	-	-
37	37.1	tr|A2Q852|A2Q852_ASPNC Catalytic activity: hydrolysis of 1 OS=Aspergillus niger (strain CBS 513.88 / FGSC A1513) GN=An01g03090 PE=3 SV=1	-9.01193	3	104.7	3	-	3	0.12
38	38.1	tr|A2QHW0|A2QHW0_ASPNC Remark: a splice site was detected upstream of the START codon. OS=Aspergillus niger (strain CBS 513.88 / FGSC A1513) GN=An04g01230 PE=3 SV=1	-15.7368	11	40.9	3	-	3	0.5
39	39.1	tr|A2QYN8|A2QYN8_ASPNC Function: phytase as component of a feed composition for monogastric animals OS=Aspergillus niger (strain CBS 513.88 / FGSC A1513) GN=An12g01910 PE=3 SV=1	-9.58087	7	53.7	2	-	2	0.5
40	40.1	tr|A2R2H9|A2R2H9_ASPNC Similarity: the similarities are due to repetetive sequences. OS=Aspergillus niger (strain CBS 513.88 / FGSC A1513) GN=An14g00800 PE=3 SV=1	-8.29499	1	96.4	2	-	2	0.133333
A04.xml
Group	Sub-group	Description	log(E value)	Coverage	MW	Spectra	Specifics	Uniques	PAI	Redundancy
1	1.1	tr|A2QA27|A2QA27_ASPNC Xylosidase xlnD-Aspergillus niger OS=Aspergillus niger (strain CBS 513.88 / FGSC A1513) GN=xlnD PE=3 SV=1	-259.562	59	87	93	25	61	5.44444	* 2
		tr|O00089|O00089_ASPNG Xylosidase OS=Aspergillus niger GN=xlnD PE=4 SV=2	-	-	-	-	-	-	-
	1.2	tr|O93933|O93933_ASPNG Beta-xylosidase OS=Aspergillus niger GN=XLND PE=2 SV=1	-175.418	43	87	69	1	41	4.05556
2	2.1	sp|P69328|AMYG_ASPNG Glucoamylase OS=Aspergillus niger GN=GLAA PE=1 SV=1	-304.569	65	68.2	92	-	67	8.54546	* 2
		tr|A2QHE1|A2QHE1_ASPNC Glucan 1,4-alpha-glucosidase glaA-Aspergillus niger OS=Aspergillus niger (strain CBS 513.88 / FGSC A1513) GN=glaA PE=3 SV=1	-	-	-	-	-	-	-
3	3.1	tr|A2QAN3|A2QAN3_ASPNC Beta-galactosidase OS=Aspergillus niger (strain CBS 513.88 / FGSC A1513) GN=lacA+ PE=3 SV=1	-229.731	59	109.5	52	9	48	2.07407
	3.2	tr|B6HYI9|B6HYI9_ASPNG Beta-galactosidase OS=Aspergillus niger GN=lacZ PE=3 SV=1	-199.889	51	109.6	44	1	42	1.67857
4	4.1	tr|C7C4Z9|C7C4Z9_ASPNG Beta-glucosidase OS=Aspergillus niger GN=bgl PE=2 SV=1	-174.977	48	93.1	38	-	32	1.46154
5	5.1	sp|Q9UUZ3|MANBA_ASPNG Beta-mannosidase OS=Aspergillus niger GN=mndA PE=1 SV=1	-117.296	30	104.2	28	3	25	0.903226
	5.2	tr|A2QWU9|A2QWU9_ASPNC Beta-mannosidase mndA-Aspergillus niger OS=Aspergillus niger (strain CBS 513.88 / FGSC A1513) GN=mndA PE=3 SV=1	-105.605	25	103.8	27	2	23	0.9
6	6.1	tr|Q96WX9|Q96WX9_ASPNG Alpha-glucuronidase OS=Aspergillus niger GN=aguA PE=3 SV=1	-125.533	41	93.8	27	-	24	0.848485
7	7.1	tr|A2QL84|A2QL84_ASPNC Function: A. niger lacA is a thermostable beta-galactosidase OS=Aspergillus niger (strain CBS 513.88 / FGSC A1513) GN=An06g00290 PE=3 SV=1	-121.653	34	108.5	24	-	21	1.14286
8	8.1	tr|A2QA64|A2QA64_ASPNC Catalytic activity: beta-galactosidases hydrolyse terminal OS=Aspergillus niger (strain CBS 513.88 / FGSC A1513) GN=An01g10350 PE=3 SV=1	-97.6583	28	111.2	23	-	20	1.04545
9	9.1	tr|A2Q7Q3|A2Q7Q3_ASPNC Contig An01c0070, complete genome. OS=Aspergillus niger (strain CBS 513.88 / FGSC A1513) GN=An01g01540 PE=3 SV=1	-96.7488	25	116	18	-	17	1.17647
10	10.1	tr|A5ABF5|A5ABF5_ASPNC Contig An11c0010, complete genome. OS=Aspergillus niger (strain CBS 513.88 / FGSC A1513) GN=An11g00200 PE=3 SV=1	-76.1842	28	82	16	-	15	0.944444
11	11.1	tr|A2QTU5|A2QTU5_ASPNC Contig An09c0080, complete genome. OS=Aspergillus niger (strain CBS 513.88 / FGSC A1513) GN=An09g03300 PE=3 SV=1	-42.0314	24	82.4	12	-	11	0.608696
12	12.1	tr|A2Q852|A2Q852_ASPNC Catalytic activity: hydrolysis of 1 OS=Aspergillus niger (strain CBS 513.88 / FGSC A1513) GN=An01g03090 PE=3 SV=1	-43.7982	14	104.7	12	-	11	0.48
13	13.1	sp|Q8WZI8|FAEB_ASPNG Feruloyl esterase B OS=Aspergillus niger GN=faeB PE=1 SV=1	-50.9303	31	57	11	-	11	0.478261
14	14.1	tr|A2QBC2|A2QBC2_ASPNC Catalytic activity: 2 OS=Aspergillus niger (strain CBS 513.88 / FGSC A1513) GN=An01g14730 PE=3 SV=1	-50.2284	44	41.5	11	-	10	1
15	15.1	tr|A2R6M6|A2R6M6_ASPNC Remark: C-terminal truncated ORF due to end of contig. (Fragment) OS=Aspergillus niger (strain CBS 513.88 / FGSC A1513) GN=An16g00540 PE=3 SV=1	-62.1455	28	54.7	11	-	11	0.6875
16	16.1	sp|P56526|AGLU_ASPNG Alpha-glucosidase OS=Aspergillus niger GN=aglA PE=1 SV=1	-47.0949	17	108.7	10	-	10	0.52381	* 3
		tr|A0PCH8|A0PCH8_ASPNG A-glucosidase OS=Aspergillus niger PE=2 SV=1	-	-	-	-	-	-	-
		tr|A2QJF7|A2QJF7_ASPNC Extracellular alpha-glucosidase aglU-Aspergillus niger OS=Aspergillus niger (strain CBS 513.88 / FGSC A1513) GN=aglU PE=3 SV=1	-	-	-	-	-	-	-
17	17.1	tr|A2QHB3|A2QHB3_ASPNC Similarity to isoamyl alcohol oxidase mreA - Aspergillus oryzae OS=Aspergillus niger (strain CBS 513.88 / FGSC A1513) GN=An03g06270 PE=3 SV=1	-27.0523	18	61.2	10	-	10	0.526316
18	18.1	tr|A2Q7T5|A2Q7T5_ASPNC Function: putative cellulase. OS=Aspergillus niger (strain CBS 513.88 / FGSC A1513) GN=An01g01870 PE=3 SV=1	-50.8334	18	90.8	9	-	8	0.833333
19	19.1	sp|P42255|ABFB_ASPNG Alpha-N-arabinofuranosidase B OS=Aspergillus niger GN=abfB PE=1 SV=1	-41.627	24	52.4	9	-	7	0.818182
20	20.1	tr|A2QT90|A2QT90_ASPNC Contig An09c0040, complete genome. OS=Aspergillus niger (strain CBS 513.88 / FGSC A1513) GN=An09g01240 PE=3 SV=1	-41.3631	19	68.5	9	-	8	0.45
21	21.1	tr|A2QE24|A2QE24_ASPNC Catalytic activity: alpha-D-glucose _=_ beta-D-glucose. OS=Aspergillus niger (strain CBS 513.88 / FGSC A1513) GN=An02g09090 PE=3 SV=1	-37.4995	27	44	7	-	7	0.727273
22	22.1	tr|A2QF42|A2QF42_ASPNC Contig An02c0440, complete genome. OS=Aspergillus niger (strain CBS 513.88 / FGSC A1513) GN=An02g13220 PE=3 SV=1	-23.655	14	69.3	7	-	6	0.333333
23	23.1	tr|A2QAI7|A2QAI7_ASPNC 1,4-beta-D-glucan cellobiohydrolase B cbhB-Aspergillus niger OS=Aspergillus niger (strain CBS 513.88 / FGSC A1513) GN=cbhB PE=3 SV=1	-30.3338	12	56.1	6	-	5	1	* 2
		tr|Q9UVS8|Q9UVS8_ASPNG 1,4-beta-D-glucan cellobiohydrolase B OS=Aspergillus niger GN=cbhB PE=3 SV=1	-	-	-	-	-	-	-
24	24.1	tr|A2QQB3|A2QQB3_ASPNC Catalytic activity: Hydrolysis of 1 OS=Aspergillus niger (strain CBS 513.88 / FGSC A1513) GN=An08g01900 PE=3 SV=1	-23.4443	14	70.9	6	-	6	0.318182
25	25.1	tr|A2Q7T9|A2Q7T9_ASPNC Contig An01c0080, complete genome. OS=Aspergillus niger (strain CBS 513.88 / FGSC A1513) GN=An01g01920 PE=3 SV=1	-17.6576	11	78.5	6	-	6	0.25
26	26.1	tr|A2QW02|A2QW02_ASPNC Acid alpha-amylase-Aspergillus niger OS=Aspergillus niger (strain CBS 513.88 / FGSC A1513) GN=An11g03340 PE=3 SV=1	-29.2957	17	55.1	6	-	6	0.545455	* 2
		tr|A8W8Z4|A8W8Z4_ASPNG Rutin-alpha-L-rhamnosidase OS=Aspergillus niger GN=rhaR PE=2 SV=1	-	-	-	-	-	-	-
27	27.1	sp|P55303|CATR_ASPNG Catalase R OS=Aspergillus niger GN=catR PE=3 SV=1	-15.8619	9	80.3	5	-	5	0.25	* 2
		tr|A2Q7T0|A2Q7T0_ASPNC Catalase OS=Aspergillus niger (strain CBS 513.88 / FGSC A1513) GN=catR PE=3 SV=1	-	-	-	-	-	-	-
28	28.1	tr|A2QEJ9|A2QEJ9_ASPNC Alpha-galactosidase aglB-Aspergillus niger OS=Aspergillus niger (strain CBS 513.88 / FGSC A1513) GN=aglB PE=3 SV=1	-12.6614	17	48.7	5	-	5	0.384615	* 2
		tr|Q9Y865|Q9Y865_ASPNG Alpha-galactosidase OS=Aspergillus niger GN=aglB PE=4 SV=1	-	-	-	-	-	-	-
29	29.1	tr|A2QL74|A2QL74_ASPNC Remark: The late-infantile form of neuronal ceroid lipofuscinosis OS=Aspergillus niger (strain CBS 513.88 / FGSC A1513) GN=An06g00190 PE=3 SV=1	-30.6525	14	64.4	5	-	5	0.294118
30	30.1	tr|A2R1R0|A2R1R0_ASPNC Catalytic activity: an alpha-L-fucoside + H(2)O = an alcohol + L-fucose. OS=Aspergillus niger (strain CBS 513.88 / FGSC A1513) GN=An13g02110 PE=4 SV=1	-26.5215	11	59.4	5	-	5	0.238095
31	31.1	tr|A2QQ40|A2QQ40_ASPNC Similarity to hypothetical protein SC4G1.04c - Streptomyces coelicolor OS=Aspergillus niger (strain CBS 513.88 / FGSC A1513) GN=An08g01180 PE=3 SV=1	-12.1196	12	49.2	4	-	3	0.714286
32	32.1	tr|A2QE77|A2QE77_ASPNC Catalytic activity: triacylglycerol + H2O = diacylglycerol + a carboxylate OS=Aspergillus niger (strain CBS 513.88 / FGSC A1513) GN=An02g09690 PE=3 SV=1	-11.2971	8	61.5	4	-	4	0.266667
33	33.1	tr|A2QT39|A2QT39_ASPNC Contig An09c0030, complete genome. OS=Aspergillus niger (strain CBS 513.88 / FGSC A1513) GN=An09g00670 PE=3 SV=1	-18.3921	10	56.6	4	-	4	0.666667
34	34.1	tr|A2R2Z3|A2R2Z3_ASPNC Contig An14c0100, complete genome. OS=Aspergillus niger (strain CBS 513.88 / FGSC A1513) GN=An14g02470 PE=3 SV=1	-18.7433	10	65.6	4	-	4	0.190476
35	35.1	tr|A2R967|A2R967_ASPNC Putative frameshift OS=Aspergillus niger (strain CBS 513.88 / FGSC A1513) GN=An17g00300 PE=3 SV=1	-12.7718	6	87.9	4	-	4	0.153846
36	36.1	tr|A2QAC9|A2QAC9_ASPNC Remark: alternate name for S. cerevisiae Crh1: YGR189C. OS=Aspergillus niger (strain CBS 513.88 / FGSC A1513) GN=An01g11010 PE=3 SV=1	-10.8649	11	39.8	3	-	3	0.6
37	37.1	tr|A2QH12|A2QH12_ASPNC Similarity to carboxypeptidase S1 -Penicillium janthinellum OS=Aspergillus niger (strain CBS 513.88 / FGSC A1513) GN=An03g05200 PE=3 SV=1	-11.4442	6	62.5	3	-	3	0.272727
38	38.1	tr|A2QHW0|A2QHW0_ASPNC Remark: a splice site was detected upstream of the START codon. OS=Aspergillus niger (strain CBS 513.88 / FGSC A1513) GN=An04g01230 PE=3 SV=1	-12.9489	11	40.9	3	-	3	0.5
39	39.1	sp|P79019|AXHA_ASPNG Alpha-L-arabinofuranosidase OS=Aspergillus niger GN=axhA PE=3 SV=1	-12.9586	8	35.7	2	-	2	0.285714	* 2
		tr|A2QFV9|A2QFV9_ASPNC 1,4-beta-D-arabinoxylan arabinofuranohydrolase axhA-Aspergillus niger OS=Aspergillus niger (strain CBS 513.88 / FGSC A1513) GN=axhA PE=3 SV=1	-	-	-	-	-	-	-
40	40.1	tr|A2QM14|A2QM14_ASPNC Catalytic activity: triacylglycerol + H2O = diacylglycerol + a carboxylate OS=Aspergillus niger (strain CBS 513.88 / FGSC A1513) GN=An07g00440 PE=3 SV=1	-9.56384	7	44.8	2	-	2	0.25
A05.xml
Group	Sub-group	Description	log(E value)	Coverage	MW	Spectra	Specifics	Uniques	PAI	Redundancy
1	1.1	tr|A2QA27|A2QA27_ASPNC Xylosidase xlnD-Aspergillus niger OS=Aspergillus niger (strain CBS 513.88 / FGSC A1513) GN=xlnD PE=3 SV=1	-291.754	60	87	122	27	60	7.66667	* 2
		tr|O00089|O00089_ASPNG Xylosidase OS=Aspergillus niger GN=xlnD PE=4 SV=2	-	-	-	-	-	-	-
	1.2	tr|O93933|O93933_ASPNG Beta-xylosidase OS=Aspergillus niger GN=XLND PE=2 SV=1	-208.51	48	87	97	2	42	6.11111
2	2.1	sp|P69328|AMYG_ASPNG Glucoamylase OS=Aspergillus niger GN=GLAA PE=1 SV=1	-392.94	68	68.2	120	-	73	11.3636	* 2
		tr|A2QHE1|A2QHE1_ASPNC Glucan 1,4-alpha-glucosidase glaA-Aspergillus niger OS=Aspergillus niger (strain CBS 513.88 / FGSC A1513) GN=glaA PE=3 SV=1	-	-	-	-	-	-	-
3	3.1	tr|A2QAN3|A2QAN3_ASPNC Beta-galactosidase OS=Aspergillus niger (strain CBS 513.88 / FGSC A1513) GN=lacA+ PE=3 SV=1	-298.099	63	109.5	80	13	59	3.2963
	3.2	tr|B6HYI9|B6HYI9_ASPNG Beta-galactosidase OS=Aspergillus niger GN=lacZ PE=3 SV=1	-254.218	54	109.6	68	1	52	2.71429
	3.3	tr|A1E372|A1E372_ASPNG Beta-galactosidase (Fragment) OS=Aspergillus niger PE=3 SV=1	-189.129	40	107.6	51	1	38	1.96429
4	4.1	tr|C7C4Z9|C7C4Z9_ASPNG Beta-glucosidase OS=Aspergillus niger GN=bgl PE=2 SV=1	-198.41	53	93.1	62	11	38	2.53846
	4.2	tr|B0YIR9|B0YIR9_ASPNG Beta-glucosidase OS=Aspergillus niger PE=4 SV=1	-192.016	53	93.1	52	1	37	2.15385
5	5.1	tr|A2R3X3|A2R3X3_ASPNC Alpha-glucuronidase aguA-Aspergillus niger OS=Aspergillus niger (strain CBS 513.88 / FGSC A1513) GN=aguA PE=3 SV=1	-121.044	34	93.6	23	-	20	0.766667	* 2
		tr|Q96WX9|Q96WX9_ASPNG Alpha-glucuronidase OS=Aspergillus niger GN=aguA PE=3 SV=1	-	-	-	-	-	-	-
6	6.1	tr|A2QL84|A2QL84_ASPNC Function: A. niger lacA is a thermostable beta-galactosidase OS=Aspergillus niger (strain CBS 513.88 / FGSC A1513) GN=An06g00290 PE=3 SV=1	-72.9035	25	108.5	17	-	15	0.857143
7	7.1	sp|Q9UUZ3|MANBA_ASPNG Beta-mannosidase OS=Aspergillus niger GN=mndA PE=1 SV=1	-67.9431	24	104.2	16	1	15	0.548387
	7.2	tr|A2QWU9|A2QWU9_ASPNC Beta-mannosidase mndA-Aspergillus niger OS=Aspergillus niger (strain CBS 513.88 / FGSC A1513) GN=mndA PE=3 SV=1	-66.2997	23	103.8	16	1	15	0.566667
8	8.1	tr|A5ABF5|A5ABF5_ASPNC Contig An11c0010, complete genome. OS=Aspergillus niger (strain CBS 513.88 / FGSC A1513) GN=An11g00200 PE=3 SV=1	-68.8953	27	82	15	-	14	0.833333
9	9.1	tr|A2R6M6|A2R6M6_ASPNC Remark: C-terminal truncated ORF due to end of contig. (Fragment) OS=Aspergillus niger (strain CBS 513.88 / FGSC A1513) GN=An16g00540 PE=3 SV=1	-48.5855	28	54.7	10	-	10	0.75
10	10.1	tr|A2QTU5|A2QTU5_ASPNC Contig An09c0080, complete genome. OS=Aspergillus niger (strain CBS 513.88 / FGSC A1513) GN=An09g03300 PE=3 SV=1	-39.7101	16	82.4	10	-	9	0.478261
11	11.1	tr|Q8TFP1|Q8TFP1_ASPNG Endoglucanase C OS=Aspergillus niger GN=eglC PE=4 SV=1	-50.5231	18	90.3	10	-	9	0.846154
12	12.1	tr|A2Q7Q3|A2Q7Q3_ASPNC Contig An01c0070, complete genome. OS=Aspergillus niger (strain CBS 513.88 / FGSC A1513) GN=An01g01540 PE=3 SV=1	-35.6299	14	116	9	-	9	0.588235
13	13.1	sp|P56526|AGLU_ASPNG Alpha-glucosidase OS=Aspergillus niger GN=aglA PE=1 SV=1	-28.4833	12	108.7	9	-	8	0.428571	* 3
		tr|A0PCH8|A0PCH8_ASPNG A-glucosidase OS=Aspergillus niger PE=2 SV=1	-	-	-	-	-	-	-
		tr|A2QJF7|A2QJF7_ASPNC Extracellular alpha-glucosidase aglU-Aspergillus niger OS=Aspergillus niger (strain CBS 513.88 / FGSC A1513) GN=aglU PE=3 SV=1	-	-	-	-	-	-	-
14	14.1	tr|A2QW02|A2QW02_ASPNC Acid alpha-amylase-Aspergillus niger OS=Aspergillus niger (strain CBS 513.88 / FGSC A1513) GN=An11g03340 PE=3 SV=1	-42.5617	23	55.1	8	-	8	0.818182	* 2
		tr|A8W8Z4|A8W8Z4_ASPNG Rutin-alpha-L-rhamnosidase OS=Aspergillus niger GN=rhaR PE=2 SV=1	-	-	-	-	-	-	-
15	15.1	sp|P42255|ABFB_ASPNG Alpha-N-arabinofuranosidase B OS=Aspergillus niger GN=abfB PE=1 SV=1	-36.6471	23	52.4	8	-	7	0.727273
16	16.1	tr|A2QBC2|A2QBC2_ASPNC Catalytic activity: 2 OS=Aspergillus niger (strain CBS 513.88 / FGSC A1513) GN=An01g14730 PE=3 SV=1	-39.3802	39	41.5	8	-	8	0.727273
17	17.1	sp|Q8WZI8|FAEB_ASPNG Feruloyl esterase B OS=Aspergillus niger GN=faeB PE=1 SV=1	-33.2549	20	57	7	-	7	0.347826
18	18.1	sp|P55303|CATR_ASPNG Catalase R OS=Aspergillus niger GN=catR PE=3 SV=1	-21.8839	11	80.3	7	-	7	0.291667	* 2
		tr|A2Q7T0|A2Q7T0_ASPNC Catalase OS=Aspergillus niger (strain CBS 513.88 / FGSC A1513) GN=catR PE=3 SV=1	-	-	-	-	-	-	-
19	19.1	tr|A2QA64|A2QA64_ASPNC Catalytic activity: beta-galactosidases hydrolyse terminal OS=Aspergillus niger (strain CBS 513.88 / FGSC A1513) GN=An01g10350 PE=3 SV=1	-36.0525	8	111.2	7	-	7	0.318182
20	20.1	tr|A2QAI7|A2QAI7_ASPNC 1,4-beta-D-glucan cellobiohydrolase B cbhB-Aspergillus niger OS=Aspergillus niger (strain CBS 513.88 / FGSC A1513) GN=cbhB PE=3 SV=1	-27.1836	12	56.1	7	-	5	1	* 2
		tr|Q9UVS8|Q9UVS8_ASPNG 1,4-beta-D-glucan cellobiohydrolase B OS=Aspergillus niger GN=cbhB PE=3 SV=1	-	-	-	-	-	-	-
21	21.1	tr|A2QF42|A2QF42_ASPNC Contig An02c0440, complete genome. OS=Aspergillus niger (strain CBS 513.88 / FGSC A1513) GN=An02g13220 PE=3 SV=1	-29.141	15	69.3	6	-	6	0.25
22	22.1	tr|A2R1R0|A2R1R0_ASPNC Catalytic activity: an alpha-L-fucoside + H(2)O = an alcohol + L-fucose. OS=Aspergillus niger (strain CBS 513.88 / FGSC A1513) GN=An13g02110 PE=4 SV=1	-24.5419	13	59.4	5	-	5	0.285714
23	23.1	tr|A2Q7T9|A2Q7T9_ASPNC Contig An01c0080, complete genome. OS=Aspergillus niger (strain CBS 513.88 / FGSC A1513) GN=An01g01920 PE=3 SV=1	-18.5174	8	78.5	5	-	5	0.208333
24	24.1	tr|A2QE24|A2QE24_ASPNC Catalytic activity: alpha-D-glucose _=_ beta-D-glucose. OS=Aspergillus niger (strain CBS 513.88 / FGSC A1513) GN=An02g09090 PE=3 SV=1	-14.9896	25	44	5	-	5	0.454545
25	25.1	tr|A2QQB3|A2QQB3_ASPNC Catalytic activity: Hydrolysis of 1 OS=Aspergillus niger (strain CBS 513.88 / FGSC A1513) GN=An08g01900 PE=3 SV=1	-17.5166	9	70.9	5	-	5	0.227273
26	26.1	tr|A2QT90|A2QT90_ASPNC Contig An09c0040, complete genome. OS=Aspergillus niger (strain CBS 513.88 / FGSC A1513) GN=An09g01240 PE=3 SV=1	-18.7532	10	68.5	5	-	5	0.25
27	27.1	tr|A2QHB3|A2QHB3_ASPNC Similarity to isoamyl alcohol oxidase mreA - Aspergillus oryzae OS=Aspergillus niger (strain CBS 513.88 / FGSC A1513) GN=An03g06270 PE=3 SV=1	-12.5378	6	61.2	4	-	4	0.210526
28	28.1	tr|A2QL74|A2QL74_ASPNC Remark: The late-infantile form of neuronal ceroid lipofuscinosis OS=Aspergillus niger (strain CBS 513.88 / FGSC A1513) GN=An06g00190 PE=3 SV=1	-25.1289	10	64.4	4	-	4	0.235294
29	29.1	tr|A2QT39|A2QT39_ASPNC Contig An09c0030, complete genome. OS=Aspergillus niger (strain CBS 513.88 / FGSC A1513) GN=An09g00670 PE=3 SV=1	-27.8379	10	56.6	4	-	4	0.666667
30	30.1	tr|A2QWR0|A2QWR0_ASPNC Catalytic activity: Hydrolysis of terminal (Fragment) OS=Aspergillus niger (strain CBS 513.88 / FGSC A1513) GN=An11g06090 PE=3 SV=1	-10.6966	12	29.5	4	-	3	0.333333
31	31.1	tr|A2R2S6|A2R2S6_ASPNC Catalytic activity: melibiose + H2O = galactose + glucose. OS=Aspergillus niger (strain CBS 513.88 / FGSC A1513) GN=An14g01800 PE=3 SV=1	-17.7198	9	47.2	4	-	4	0.333333
32	32.1	tr|A2R2Z3|A2R2Z3_ASPNC Contig An14c0100, complete genome. OS=Aspergillus niger (strain CBS 513.88 / FGSC A1513) GN=An14g02470 PE=3 SV=1	-10.934	12	65.6	4	-	4	0.190476
33	33.1	sp|Q12546|PPA_ASPFI Acid phosphatase OS=Aspergillus ficuum GN=aphA PE=1 SV=1	-9.81051	7	67.1	3	-	3	0.1875	* 2
		tr|A2R1M4|A2R1M4_ASPNC Acid phosphatase aphA-Aspergillus niger OS=Aspergillus niger (strain CBS 513.88 / FGSC A1513) GN=aphA PE=3 SV=1	-	-	-	-	-	-	-
34	34.1	tr|A2QF95|A2QF95_ASPNC Catalytic activity: glutamine is hydrolysed to glutamate and ammonium. OS=Aspergillus niger (strain CBS 513.88 / FGSC A1513) GN=An02g13750 PE=3 SV=1	-8.4096	5	75.4	3	-	3	0.272727
35	35.1	tr|A2QH12|A2QH12_ASPNC Similarity to carboxypeptidase S1 -Penicillium janthinellum OS=Aspergillus niger (strain CBS 513.88 / FGSC A1513) GN=An03g05200 PE=3 SV=1	-10.7752	7	62.5	3	-	3	0.272727
36	36.1	tr|A2QHW0|A2QHW0_ASPNC Remark: a splice site was detected upstream of the START codon. OS=Aspergillus niger (strain CBS 513.88 / FGSC A1513) GN=An04g01230 PE=3 SV=1	-11.1805	11	40.9	3	-	3	0.5
37	37.1	tr|A2QYR9|A2QYR9_ASPNC Contig An12c0070, complete genome. OS=Aspergillus niger (strain CBS 513.88 / FGSC A1513) GN=An12g02220 PE=3 SV=1	-9.18046	14	48	3	-	3	0.428571
38	38.1	tr|A2R967|A2R967_ASPNC Putative frameshift OS=Aspergillus niger (strain CBS 513.88 / FGSC A1513) GN=An17g00300 PE=3 SV=1	-12.1545	4	87.9	3	-	3	0.115385
39	39.1	sp|O42807|FAEA_ASPNG Feruloyl esterase A OS=Aspergillus niger GN=faeA PE=1 SV=1	-11.1361	9	30.4	2	-	2	0.666667	* 3
		tr|A2QSY5|A2QSY5_ASPNC Ferulic acid esterase A faeA-Aspergillus niger OS=Aspergillus niger (strain CBS 513.88 / FGSC A1513) GN=faeA PE=3 SV=1	-	-	-	-	-	-	-
		tr|B8XRG2|B8XRG2_ASPNG Feruloyl esterase OS=Aspergillus niger PE=2 SV=1	-	-	-	-	-	-	-
A06.xml
Group	Sub-group	Description	log(E value)	Coverage	MW	Spectra	Specifics	Uniques	PAI	Redundancy
1	1.1	sp|P69328|AMYG_ASPNG Glucoamylase OS=Aspergillus niger GN=GLAA PE=1 SV=1	-316.224	69	68.2	105	-	64	10.0909	* 2
		tr|A2QHE1|A2QHE1_ASPNC Glucan 1,4-alpha-glucosidase glaA-Aspergillus niger OS=Aspergillus niger (strain CBS 513.88 / FGSC A1513) GN=glaA PE=3 SV=1	-	-	-	-	-	-	-
2	2.1	tr|A2QA27|A2QA27_ASPNC Xylosidase xlnD-Aspergillus niger OS=Aspergillus niger (strain CBS 513.88 / FGSC A1513) GN=xlnD PE=3 SV=1	-284.634	62	87	103	-	57	6.44444	* 2
		tr|O00089|O00089_ASPNG Xylosidase OS=Aspergillus niger GN=xlnD PE=4 SV=2	-	-	-	-	-	-	-
3	3.1	tr|C7C4Z9|C7C4Z9_ASPNG Beta-glucosidase OS=Aspergillus niger GN=bgl PE=2 SV=1	-204.053	52	93.1	55	7	37	2.26923
	3.2	tr|B0YIR9|B0YIR9_ASPNG Beta-glucosidase OS=Aspergillus niger PE=4 SV=1	-196.471	52	93.1	49	1	36	2.03846
4	4.1	tr|A5ABF5|A5ABF5_ASPNC Contig An11c0010, complete genome. OS=Aspergillus niger (strain CBS 513.88 / FGSC A1513) GN=An11g00200 PE=3 SV=1	-185.045	53	82	47	-	33	2.83333
5	5.1	tr|A2QAN3|A2QAN3_ASPNC Beta-galactosidase OS=Aspergillus niger (strain CBS 513.88 / FGSC A1513) GN=lacA+ PE=3 SV=1	-187.237	62	109.5	44	-	43	1.74074
6	6.1	tr|A2QTU5|A2QTU5_ASPNC Contig An09c0080, complete genome. OS=Aspergillus niger (strain CBS 513.88 / FGSC A1513) GN=An09g03300 PE=3 SV=1	-97.8727	35	82.4	25	-	23	1.17391
7	7.1	tr|A2R967|A2R967_ASPNC Putative frameshift OS=Aspergillus niger (strain CBS 513.88 / FGSC A1513) GN=An17g00300 PE=3 SV=1	-101.512	37	87.9	24	-	20	1
8	8.1	sp|P55303|CATR_ASPNG Catalase R OS=Aspergillus niger GN=catR PE=3 SV=1	-83.2626	31	80.3	22	-	20	0.958333
9	9.1	tr|Q96WX9|Q96WX9_ASPNG Alpha-glucuronidase OS=Aspergillus niger GN=aguA PE=3 SV=1	-98.7238	34	93.8	22	-	20	0.69697
10	10.1	tr|A2QF50|A2QF50_ASPNC Similarity to hypothetical protein ID880 -Bradyrhizobium japonicum OS=Aspergillus niger (strain CBS 513.88 / FGSC A1513) GN=An02g13300 PE=3 SV=1	-99.9641	29	100.5	22	-	22	0.578947
11	11.1	tr|A2Q7T9|A2Q7T9_ASPNC Contig An01c0080, complete genome. OS=Aspergillus niger (strain CBS 513.88 / FGSC A1513) GN=An01g01920 PE=3 SV=1	-87.7902	36	78.5	19	-	19	0.875
12	12.1	tr|A2R6M6|A2R6M6_ASPNC Remark: C-terminal truncated ORF due to end of contig. (Fragment) OS=Aspergillus niger (strain CBS 513.88 / FGSC A1513) GN=An16g00540 PE=3 SV=1	-101.577	42	54.7	19	-	17	1.3125
13	13.1	sp|P56526|AGLU_ASPNG Alpha-glucosidase OS=Aspergillus niger GN=aglA PE=1 SV=1	-77.8043	21	108.7	19	-	17	0.952381	* 3
		tr|A0PCH8|A0PCH8_ASPNG A-glucosidase OS=Aspergillus niger PE=2 SV=1	-	-	-	-	-	-	-
		tr|A2QJF7|A2QJF7_ASPNC Extracellular alpha-glucosidase aglU-Aspergillus niger OS=Aspergillus niger (strain CBS 513.88 / FGSC A1513) GN=aglU PE=3 SV=1	-	-	-	-	-	-	-
14	14.1	tr|A2QQM7|A2QQM7_ASPNC Similarity to hypothetical protein CC0533 - Caulobacter crescentus OS=Aspergillus niger (strain CBS 513.88 / FGSC A1513) GN=An08g03060 PE=3 SV=1	-79.4808	27	87.6	15	-	14	0.772727
15	15.1	tr|A2QS54|A2QS54_ASPNC Function: the 1 OS=Aspergillus niger (strain CBS 513.88 / FGSC A1513) GN=An08g08370 PE=3 SV=1	-76.1018	25	86.1	15	-	14	0.809524
16	16.1	tr|A2QF42|A2QF42_ASPNC Contig An02c0440, complete genome. OS=Aspergillus niger (strain CBS 513.88 / FGSC A1513) GN=An02g13220 PE=3 SV=1	-60.7838	22	69.3	14	-	11	0.583333
17	17.1	sp|Q8WZI8|FAEB_ASPNG Feruloyl esterase B OS=Aspergillus niger GN=faeB PE=1 SV=1	-61.728	33	57	13	-	13	0.565217
18	18.1	tr|A2QW02|A2QW02_ASPNC Acid alpha-amylase-Aspergillus niger OS=Aspergillus niger (strain CBS 513.88 / FGSC A1513) GN=An11g03340 PE=3 SV=1	-58.6844	37	55.1	12	-	12	1.09091	* 2
		tr|A8W8Z4|A8W8Z4_ASPNG Rutin-alpha-L-rhamnosidase OS=Aspergillus niger GN=rhaR PE=2 SV=1	-	-	-	-	-	-	-
19	19.1	tr|A2R1M4|A2R1M4_ASPNC Acid phosphatase aphA-Aspergillus niger OS=Aspergillus niger (strain CBS 513.88 / FGSC A1513) GN=aphA PE=3 SV=1	-38.4659	24	67.1	12	-	11	0.75
20	20.1	tr|A2R2S6|A2R2S6_ASPNC Catalytic activity: melibiose + H2O = galactose + glucose. OS=Aspergillus niger (strain CBS 513.88 / FGSC A1513) GN=An14g01800 PE=3 SV=1	-55.9993	31	47.2	12	-	11	1
21	21.1	tr|A2R1H6|A2R1H6_ASPNC Similarity to 1 OS=Aspergillus niger (strain CBS 513.88 / FGSC A1513) GN=An13g01260 PE=3 SV=1	-53.7056	18	80.8	11	-	11	0.478261
22	22.1	tr|A2R797|A2R797_ASPNC Similarity to hypothetical protein BH0842 - Bacillus halodurans OS=Aspergillus niger (strain CBS 513.88 / FGSC A1513) GN=An16g02760 PE=3 SV=1	-51.5423	20	86.4	11	-	11	0.55
23	23.1	tr|A2QWR0|A2QWR0_ASPNC Catalytic activity: Hydrolysis of terminal (Fragment) OS=Aspergillus niger (strain CBS 513.88 / FGSC A1513) GN=An11g06090 PE=3 SV=1	-51.0131	48	29.5	10	-	8	0.916667
24	24.1	tr|A2R3G8|A2R3G8_ASPNC Contig An14c0140, complete genome OS=Aspergillus niger (strain CBS 513.88 / FGSC A1513) GN=An14g04240 PE=4 SV=1	-44.0011	19	75.1	9	-	9	0.55
25	25.1	tr|A2RAY6|A2RAY6_ASPNC Remark: rhaA of A. aculeatus hydrolyzes alpha-1 OS=Aspergillus niger (strain CBS 513.88 / FGSC A1513) GN=An18g04800 PE=3 SV=1	-37.5688	11	122.9	9	-	9	0.333333
26	26.1	tr|A2QHB3|A2QHB3_ASPNC Similarity to isoamyl alcohol oxidase mreA - Aspergillus oryzae OS=Aspergillus niger (strain CBS 513.88 / FGSC A1513) GN=An03g06270 PE=3 SV=1	-25.5202	16	61.2	9	-	8	0.526316
27	27.1	tr|A2QZP6|A2QZP6_ASPNC Catalytic activity: RhaA is able to hydrolyze alpha-1 OS=Aspergillus niger (strain CBS 513.88 / FGSC A1513) GN=An12g05700 PE=3 SV=1	-23.4401	18	89.6	9	-	9	0.642857
28	28.1	tr|A2Q947|A2Q947_ASPNC Catalytic activity: hydrolysis of terminal OS=Aspergillus niger (strain CBS 513.88 / FGSC A1513) GN=An01g06620 PE=3 SV=1	-25.8407	16	70.2	8	-	7	0.533333
29	29.1	tr|A5AAE0|A5AAE0_ASPNC Putative uncharacterized protein OS=Aspergillus niger (strain CBS 513.88 / FGSC A1513) GN=An02g10340 PE=3 SV=1	-35.3362	16	70.4	8	-	8	0.5
30	30.1	tr|A2QBC2|A2QBC2_ASPNC Catalytic activity: 2 OS=Aspergillus niger (strain CBS 513.88 / FGSC A1513) GN=An01g14730 PE=3 SV=1	-31.7976	38	41.5	7	-	7	0.727273
31	31.1	tr|A5ABH4|A5ABH4_ASPNC Contig An11c0010, complete genome. OS=Aspergillus niger (strain CBS 513.88 / FGSC A1513) GN=An11g00390 PE=3 SV=1	-43.0191	16	78.3	7	-	7	0.5
32	32.1	sp|P42255|ABFB_ASPNG Alpha-N-arabinofuranosidase B OS=Aspergillus niger GN=abfB PE=1 SV=1	-39.4098	28	52.4	7	-	7	0.636364
33	33.1	tr|A2QAI7|A2QAI7_ASPNC 1,4-beta-D-glucan cellobiohydrolase B cbhB-Aspergillus niger OS=Aspergillus niger (strain CBS 513.88 / FGSC A1513) GN=cbhB PE=3 SV=1	-26.8675	11	56.1	7	-	5	1	* 2
		tr|Q9UVS8|Q9UVS8_ASPNG 1,4-beta-D-glucan cellobiohydrolase B OS=Aspergillus niger GN=cbhB PE=3 SV=1	-	-	-	-	-	-	-
34	34.1	tr|A2QE24|A2QE24_ASPNC Catalytic activity: alpha-D-glucose _=_ beta-D-glucose. OS=Aspergillus niger (strain CBS 513.88 / FGSC A1513) GN=An02g09090 PE=3 SV=1	-32.3929	27	44	7	-	7	0.636364
35	35.1	tr|A2QQB3|A2QQB3_ASPNC Catalytic activity: Hydrolysis of 1 OS=Aspergillus niger (strain CBS 513.88 / FGSC A1513) GN=An08g01900 PE=3 SV=1	-34.8912	15	70.9	7	-	7	0.318182
36	36.1	tr|A2QH12|A2QH12_ASPNC Similarity to carboxypeptidase S1 -Penicillium janthinellum OS=Aspergillus niger (strain CBS 513.88 / FGSC A1513) GN=An03g05200 PE=3 SV=1	-28.881	18	62.5	6	-	6	0.636364
37	37.1	tr|A2QWQ9|A2QWQ9_ASPNC Catalytic activity: beta-glucosidases hydrolyse terminal (Fragment) OS=Aspergillus niger (strain CBS 513.88 / FGSC A1513) GN=An11g06080 PE=4 SV=1	-39.4793	27	50.6	6	-	6	0.875
38	38.1	tr|A2QE77|A2QE77_ASPNC Catalytic activity: triacylglycerol + H2O = diacylglycerol + a carboxylate OS=Aspergillus niger (strain CBS 513.88 / FGSC A1513) GN=An02g09690 PE=3 SV=1	-18.1773	12	61.5	6	-	6	0.4
39	39.1	tr|A2QT39|A2QT39_ASPNC Contig An09c0030, complete genome. OS=Aspergillus niger (strain CBS 513.88 / FGSC A1513) GN=An09g00670 PE=3 SV=1	-32.4181	10	56.6	6	-	5	1
40	40.1	tr|A2R1R0|A2R1R0_ASPNC Catalytic activity: an alpha-L-fucoside + H(2)O = an alcohol + L-fucose. OS=Aspergillus niger (strain CBS 513.88 / FGSC A1513) GN=An13g02110 PE=4 SV=1	-29.3401	13	59.4	6	-	6	0.285714
41	41.1	sp|Q9UUZ3|MANBA_ASPNG Beta-mannosidase OS=Aspergillus niger GN=mndA PE=1 SV=1	-17.9958	6	104.2	5	-	5	0.16129
42	42.1	tr|A2QA64|A2QA64_ASPNC Catalytic activity: beta-galactosidases hydrolyse terminal OS=Aspergillus niger (strain CBS 513.88 / FGSC A1513) GN=An01g10350 PE=3 SV=1	-14.0697	5	111.2	5	-	5	0.227273
43	43.1	tr|A2QL84|A2QL84_ASPNC Function: A. niger lacA is a thermostable beta-galactosidase OS=Aspergillus niger (strain CBS 513.88 / FGSC A1513) GN=An06g00290 PE=3 SV=1	-15.9789	8	108.5	5	-	5	0.238095
44	44.1	tr|A2R2Z3|A2R2Z3_ASPNC Contig An14c0100, complete genome. OS=Aspergillus niger (strain CBS 513.88 / FGSC A1513) GN=An14g02470 PE=3 SV=1	-27.1836	14	65.6	5	-	5	0.238095
45	45.1	tr|A2Q7T5|A2Q7T5_ASPNC Function: putative cellulase. OS=Aspergillus niger (strain CBS 513.88 / FGSC A1513) GN=An01g01870 PE=3 SV=1	-30.6397	11	90.8	4	-	4	0.5	* 2
		tr|Q8TFP1|Q8TFP1_ASPNG Endoglucanase C OS=Aspergillus niger GN=eglC PE=4 SV=1	-	-	-	-	-	-	-
46	46.1	tr|A2QF95|A2QF95_ASPNC Catalytic activity: glutamine is hydrolysed to glutamate and ammonium. OS=Aspergillus niger (strain CBS 513.88 / FGSC A1513) GN=An02g13750 PE=3 SV=1	-10.1976	9	75.4	4	-	3	0.454545
47	47.1	tr|A2R1U3|A2R1U3_ASPNC Similarity to hypothetical protein AAO76127.1 - Bacteroides thetaiotaomicron OS=Aspergillus niger (strain CBS 513.88 / FGSC A1513) GN=An13g02450 PE=3 SV=1	-19.0511	9	81.8	4	-	4	0.25
48	48.1	tr|A2Q7Q3|A2Q7Q3_ASPNC Contig An01c0070, complete genome. OS=Aspergillus niger (strain CBS 513.88 / FGSC A1513) GN=An01g01540 PE=3 SV=1	-16.6361	6	116	4	-	4	0.235294
49	49.1	tr|A2QEJ9|A2QEJ9_ASPNC Alpha-galactosidase aglB-Aspergillus niger OS=Aspergillus niger (strain CBS 513.88 / FGSC A1513) GN=aglB PE=3 SV=1	-13.6079	14	48.7	4	-	4	0.307692	* 2
		tr|Q9Y865|Q9Y865_ASPNG Alpha-galactosidase OS=Aspergillus niger GN=aglB PE=4 SV=1	-	-	-	-	-	-	-
50	50.1	tr|A2QMK5|A2QMK5_ASPNC Contig An07c0050, complete genome. OS=Aspergillus niger (strain CBS 513.88 / FGSC A1513) GN=An07g02440 PE=3 SV=1	-12.9431	7	74.7	4	-	4	0.266667
51	51.1	tr|A2R0P4|A2R0P4_ASPNC Function: Bacillus subtilis PNB carboxy-esterase OS=Aspergillus niger (strain CBS 513.88 / FGSC A1513) GN=An12g09310 PE=3 SV=1	-16.9173	6	75.8	4	-	4	0.173913
52	52.1	tr|A2QFV7|A2QFV7_ASPNC Endo-1,4-beta-xylanase A xynA-Aspergillus niger [putative sequencing error] OS=Aspergillus niger (strain CBS 513.88 / FGSC A1513) GN=xynA PE=3 SV=1	-8.61247	11	35.4	3	-	3	0.25	* 3
		tr|C5J411|C5J411_ASPNG Endo-1,4-beta-xylanase A OS=Aspergillus niger GN=xynA PE=2 SV=1	-	-	-	-	-	-	-
		tr|C6F1T1|C6F1T1_ASPNG Endo-1,4-beta-xylanase A OS=Aspergillus niger GN=xlnA PE=2 SV=1	-	-	-	-	-	-	-
53	53.1	tr|A2QL74|A2QL74_ASPNC Remark: The late-infantile form of neuronal ceroid lipofuscinosis OS=Aspergillus niger (strain CBS 513.88 / FGSC A1513) GN=An06g00190 PE=3 SV=1	-21.5893	12	64.4	3	-	3	0.235294
54	54.1	sp|O42807|FAEA_ASPNG Feruloyl esterase A OS=Aspergillus niger GN=faeA PE=1 SV=1	-13.4002	12	30.4	3	-	3	1	* 3
		tr|A2QSY5|A2QSY5_ASPNC Ferulic acid esterase A faeA-Aspergillus niger OS=Aspergillus niger (strain CBS 513.88 / FGSC A1513) GN=faeA PE=3 SV=1	-	-	-	-	-	-	-
		tr|B8XRG2|B8XRG2_ASPNG Feruloyl esterase OS=Aspergillus niger PE=2 SV=1	-	-	-	-	-	-	-
55	55.1	tr|A2QAC9|A2QAC9_ASPNC Remark: alternate name for S. cerevisiae Crh1: YGR189C. OS=Aspergillus niger (strain CBS 513.88 / FGSC A1513) GN=An01g11010 PE=3 SV=1	-14.6531	11	39.8	3	-	3	0.6
56	56.1	tr|A2QHW0|A2QHW0_ASPNC Remark: a splice site was detected upstream of the START codon. OS=Aspergillus niger (strain CBS 513.88 / FGSC A1513) GN=An04g01230 PE=3 SV=1	-20.1068	11	40.9	3	-	3	0.5
57	57.1	tr|A2QSK6|A2QSK6_ASPNC Beta-fructofuranosidase suc1-Aspergillus niger OS=Aspergillus niger (strain CBS 513.88 / FGSC A1513) GN=suc1 PE=3 SV=1	-14.2432	6	63.5	3	-	3	0.230769	* 2
		tr|Q0ZR37|Q0ZR37_ASPNG Extracellular invertase OS=Aspergillus niger GN=SucA PE=3 SV=1	-	-	-	-	-	-	-
58	58.1	tr|A2R1N7|A2R1N7_ASPNC Catalytic activity: Triacylglycerol + H2O = Diacylglycerol + a Carboxylate OS=Aspergillus niger (strain CBS 513.88 / FGSC A1513) GN=An13g01880 PE=3 SV=1	-13.3312	6	61.1	3	-	3	0.2	* 2
		tr|Q6ED33|Q6ED33_ASPNG EstA OS=Aspergillus niger GN=estA PE=1 SV=1	-	-	-	-	-	-	-
59	59.1	tr|A2R2S5|A2R2S5_ASPNC Putative uncharacterized protein OS=Aspergillus niger (strain CBS 513.88 / FGSC A1513) GN=An14g01790 PE=4 SV=1	-13.0429	25	20.6	3	-	3	0.75
60	60.1	tr|A2QCT2|A2QCT2_ASPNC Putative frameshift OS=Aspergillus niger (strain CBS 513.88 / FGSC A1513) GN=An02g04690 PE=3 SV=1	-10.6469	3	58	2	-	2	0.285714
61	61.1	tr|A2QW39|A2QW39_ASPNC Contig An11c0150, complete genome. OS=Aspergillus niger (strain CBS 513.88 / FGSC A1513) GN=An11g03740 PE=3 SV=1	-8.67985	4	61.2	2	-	2	0.2
62	62.1	tr|A5ABC8|A5ABC8_ASPNC Catalytic activity: acid phosphatases also catalyse transphosphorylations. OS=Aspergillus niger (strain CBS 513.88 / FGSC A1513) GN=An08g09850 PE=3 SV=1	-8.56288	6	51.5	2	-	2	0.285714
A07.xml
Group	Sub-group	Description	log(E value)	Coverage	MW	Spectra	Specifics	Uniques	PAI	Redundancy
1	1.1	sp|P69328|AMYG_ASPNG Glucoamylase OS=Aspergillus niger GN=GLAA PE=1 SV=1	-214.939	55	68.2	59	-	39	5.45455	* 2
		tr|A2QHE1|A2QHE1_ASPNC Glucan 1,4-alpha-glucosidase glaA-Aspergillus niger OS=Aspergillus niger (strain CBS 513.88 / FGSC A1513) GN=glaA PE=3 SV=1	-	-	-	-	-	-	-
2	2.1	tr|A2QA27|A2QA27_ASPNC Xylosidase xlnD-Aspergillus niger OS=Aspergillus niger (strain CBS 513.88 / FGSC A1513) GN=xlnD PE=3 SV=1	-111.093	45	87	36	-	23	2.16667	* 2
		tr|O00089|O00089_ASPNG Xylosidase OS=Aspergillus niger GN=xlnD PE=4 SV=2	-	-	-	-	-	-	-
3	3.1	tr|C7C4Z9|C7C4Z9_ASPNG Beta-glucosidase OS=Aspergillus niger GN=bgl PE=2 SV=1	-144.546	46	93.1	33	-	26	1.30769
4	4.1	tr|A2QF95|A2QF95_ASPNC Catalytic activity: glutamine is hydrolysed to glutamate and ammonium. OS=Aspergillus niger (strain CBS 513.88 / FGSC A1513) GN=An02g13750 PE=3 SV=1	-65.0523	33	75.4	31	-	15	2.81818
5	5.1	sp|Q8WZI8|FAEB_ASPNG Feruloyl esterase B OS=Aspergillus niger GN=faeB PE=1 SV=1	-129.028	55	57	30	-	23	1.3913
6	6.1	tr|A2QW02|A2QW02_ASPNC Acid alpha-amylase-Aspergillus niger OS=Aspergillus niger (strain CBS 513.88 / FGSC A1513) GN=An11g03340 PE=3 SV=1	-118.891	53	55.1	28	-	22	2.72727	* 2
		tr|A8W8Z4|A8W8Z4_ASPNG Rutin-alpha-L-rhamnosidase OS=Aspergillus niger GN=rhaR PE=2 SV=1	-	-	-	-	-	-	-
7	7.1	tr|A2QAN3|A2QAN3_ASPNC Beta-galactosidase OS=Aspergillus niger (strain CBS 513.88 / FGSC A1513) GN=lacA+ PE=3 SV=1	-99.6849	48	109.5	27	-	26	1.11111
8	8.1	tr|A2R1U3|A2R1U3_ASPNC Similarity to hypothetical protein AAO76127.1 - Bacteroides thetaiotaomicron OS=Aspergillus niger (strain CBS 513.88 / FGSC A1513) GN=An13g02450 PE=3 SV=1	-111.988	39	81.8	22	-	20	1.15
9	9.1	tr|A2QH12|A2QH12_ASPNC Similarity to carboxypeptidase S1 -Penicillium janthinellum OS=Aspergillus niger (strain CBS 513.88 / FGSC A1513) GN=An03g05200 PE=3 SV=1	-81.8799	35	62.5	21	-	16	1.90909
10	10.1	tr|A5ABF5|A5ABF5_ASPNC Contig An11c0010, complete genome. OS=Aspergillus niger (strain CBS 513.88 / FGSC A1513) GN=An11g00200 PE=3 SV=1	-103.001	28	82	21	-	17	1.16667
11	11.1	tr|A2QTU5|A2QTU5_ASPNC Contig An09c0080, complete genome. OS=Aspergillus niger (strain CBS 513.88 / FGSC A1513) GN=An09g03300 PE=3 SV=1	-75.9644	36	82.4	20	-	18	1.04348
12	12.1	tr|A2Q7T0|A2Q7T0_ASPNC Catalase OS=Aspergillus niger (strain CBS 513.88 / FGSC A1513) GN=catR PE=3 SV=1	-101.617	32	80.3	20	-	19	0.956522
13	13.1	tr|A2QBI7|A2QBI7_ASPNC Complex: the amdA protein of Rhodococcus forms a homodimer. OS=Aspergillus niger (strain CBS 513.88 / FGSC A1513) GN=An02g00190 PE=3 SV=1	-93.6809	36	63	18	-	17	0.857143
14	14.1	tr|A2QHB3|A2QHB3_ASPNC Similarity to isoamyl alcohol oxidase mreA - Aspergillus oryzae OS=Aspergillus niger (strain CBS 513.88 / FGSC A1513) GN=An03g06270 PE=3 SV=1	-70.0528	34	61.2	18	-	16	0.947368
15	15.1	tr|A2QQB3|A2QQB3_ASPNC Catalytic activity: Hydrolysis of 1 OS=Aspergillus niger (strain CBS 513.88 / FGSC A1513) GN=An08g01900 PE=3 SV=1	-63.3912	24	70.9	16	-	15	0.727273
16	16.1	tr|A2R2S6|A2R2S6_ASPNC Catalytic activity: melibiose + H2O = galactose + glucose. OS=Aspergillus niger (strain CBS 513.88 / FGSC A1513) GN=An14g01800 PE=3 SV=1	-76.6789	39	47.2	14	-	13	1.25
17	17.1	tr|A2R2N6|A2R2N6_ASPNC Similarity to hypothetical protein AAO75370.1 - Bacteroides thetaiotaomicron OS=Aspergillus niger (strain CBS 513.88 / FGSC A1513) GN=An14g01390 PE=3 SV=1	-38.9773	20	76.4	14	-	11	0.666667
18	18.1	tr|A5ABH4|A5ABH4_ASPNC Contig An11c0010, complete genome. OS=Aspergillus niger (strain CBS 513.88 / FGSC A1513) GN=An11g00390 PE=3 SV=1	-59.7267	23	78.3	14	-	13	0.875
19	19.1	tr|A2QT39|A2QT39_ASPNC Contig An09c0030, complete genome. OS=Aspergillus niger (strain CBS 513.88 / FGSC A1513) GN=An09g00670 PE=3 SV=1	-39.8236	13	56.6	13	-	7	2.16667
20	20.1	tr|A2R6M6|A2R6M6_ASPNC Remark: C-terminal truncated ORF due to end of contig. (Fragment) OS=Aspergillus niger (strain CBS 513.88 / FGSC A1513) GN=An16g00540 PE=3 SV=1	-53.7854	30	54.7	13	-	12	0.8125
21	21.1	tr|A2R967|A2R967_ASPNC Putative frameshift OS=Aspergillus niger (strain CBS 513.88 / FGSC A1513) GN=An17g00300 PE=3 SV=1	-64.2029	25	87.9	13	-	12	0.5
22	22.1	tr|A2QE77|A2QE77_ASPNC Catalytic activity: triacylglycerol + H2O = diacylglycerol + a carboxylate OS=Aspergillus niger (strain CBS 513.88 / FGSC A1513) GN=An02g09690 PE=3 SV=1	-47.0444	33	61.5	12	-	11	0.8
23	23.1	tr|A2R2I5|A2R2I5_ASPNC Catalytic activity: diacylglycerol + H2O = monoacylglycerol + a carboxylate. OS=Aspergillus niger (strain CBS 513.88 / FGSC A1513) GN=An14g00860 PE=3 SV=1	-33.7118	26	64	12	-	11	0.857143
24	24.1	tr|A2QVN9|A2QVN9_ASPNC Complex: F26G of C. speciosus is a heterodimer of a 54kDa OS=Aspergillus niger (strain CBS 513.88 / FGSC A1513) GN=An11g02100 PE=3 SV=1	-32.3206	25	63.9	11	-	9	0.705882
25	25.1	tr|A2QMK5|A2QMK5_ASPNC Contig An07c0050, complete genome. OS=Aspergillus niger (strain CBS 513.88 / FGSC A1513) GN=An07g02440 PE=3 SV=1	-40.2621	22	74.7	11	-	9	0.733333
26	26.1	tr|A2R1N7|A2R1N7_ASPNC Catalytic activity: Triacylglycerol + H2O = Diacylglycerol + a Carboxylate OS=Aspergillus niger (strain CBS 513.88 / FGSC A1513) GN=An13g01880 PE=3 SV=1	-35.4747	22	61.1	10	-	8	0.733333	* 2
		tr|Q6ED33|Q6ED33_ASPNG EstA OS=Aspergillus niger GN=estA PE=1 SV=1	-	-	-	-	-	-	-
27	27.1	sp|P42254|ABFA_ASPNG Alpha-N-arabinofuranosidase A OS=Aspergillus niger GN=abfA PE=1 SV=1	-38.0426	20	67.7	10	-	8	1.25
28	28.1	sp|P42255|ABFB_ASPNG Alpha-N-arabinofuranosidase B OS=Aspergillus niger GN=abfB PE=1 SV=1	-46.8126	30	52.4	10	-	8	0.909091
29	29.1	tr|A2QAI7|A2QAI7_ASPNC 1,4-beta-D-glucan cellobiohydrolase B cbhB-Aspergillus niger OS=Aspergillus niger (strain CBS 513.88 / FGSC A1513) GN=cbhB PE=3 SV=1	-42.7768	19	56.1	10	-	8	1.42857	* 2
		tr|Q9UVS8|Q9UVS8_ASPNG 1,4-beta-D-glucan cellobiohydrolase B OS=Aspergillus niger GN=cbhB PE=3 SV=1	-	-	-	-	-	-	-
30	30.1	tr|A2QBC2|A2QBC2_ASPNC Catalytic activity: 2 OS=Aspergillus niger (strain CBS 513.88 / FGSC A1513) GN=An01g14730 PE=3 SV=1	-31.1922	30	41.5	10	-	8	0.909091
31	31.1	tr|A2QL74|A2QL74_ASPNC Remark: The late-infantile form of neuronal ceroid lipofuscinosis OS=Aspergillus niger (strain CBS 513.88 / FGSC A1513) GN=An06g00190 PE=3 SV=1	-44.6353	21	64.4	10	-	9	0.588235
32	32.1	tr|A2Q947|A2Q947_ASPNC Catalytic activity: hydrolysis of terminal OS=Aspergillus niger (strain CBS 513.88 / FGSC A1513) GN=An01g06620 PE=3 SV=1	-31.2237	19	70.2	9	-	8	0.6
33	33.1	tr|A2QID8|A2QID8_ASPNC Catalytic activity: hydrolysis of terminal OS=Aspergillus niger (strain CBS 513.88 / FGSC A1513) GN=An04g03170 PE=3 SV=1	-41.757	19	71.6	9	-	7	0.692308
34	34.1	tr|A2Q7T5|A2Q7T5_ASPNC Function: putative cellulase. OS=Aspergillus niger (strain CBS 513.88 / FGSC A1513) GN=An01g01870 PE=3 SV=1	-31.8483	12	90.8	8	-	8	0.75
35	35.1	tr|A2QS54|A2QS54_ASPNC Function: the 1 OS=Aspergillus niger (strain CBS 513.88 / FGSC A1513) GN=An08g08370 PE=3 SV=1	-38.2199	16	86.1	8	-	8	0.428571
36	36.1	tr|A2RAY6|A2RAY6_ASPNC Remark: rhaA of A. aculeatus hydrolyzes alpha-1 OS=Aspergillus niger (strain CBS 513.88 / FGSC A1513) GN=An18g04800 PE=3 SV=1	-36.149	11	122.9	8	-	8	0.272727
37	37.1	tr|A2Q7F3|A2Q7F3_ASPNC Similarity to isoamyl alcohol oxidase mreA - Aspergillus oryzae OS=Aspergillus niger (strain CBS 513.88 / FGSC A1513) GN=An01g00490 PE=3 SV=1	-35.5488	14	71.8	8	-	8	0.615385
38	38.1	tr|A2QE24|A2QE24_ASPNC Catalytic activity: alpha-D-glucose _=_ beta-D-glucose. OS=Aspergillus niger (strain CBS 513.88 / FGSC A1513) GN=An02g09090 PE=3 SV=1	-29.0842	31	44	8	-	8	0.727273
39	39.1	tr|A2QW39|A2QW39_ASPNC Contig An11c0150, complete genome. OS=Aspergillus niger (strain CBS 513.88 / FGSC A1513) GN=An11g03740 PE=3 SV=1	-33.4583	17	61.2	8	-	8	0.8
40	40.1	tr|A2R2Z3|A2R2Z3_ASPNC Contig An14c0100, complete genome. OS=Aspergillus niger (strain CBS 513.88 / FGSC A1513) GN=An14g02470 PE=3 SV=1	-44.5354	19	65.6	8	-	7	0.380952
41	41.1	tr|A2QBL4|A2QBL4_ASPNC Putative sequencing error OS=Aspergillus niger (strain CBS 513.88 / FGSC A1513) GN=An02g00460 PE=3 SV=1	-28.8591	17	61.3	7	-	7	0.5
42	42.1	tr|A2QGH4|A2QGH4_ASPNC Contig An03c0110, complete genome. OS=Aspergillus niger (strain CBS 513.88 / FGSC A1513) GN=An03g03300 PE=3 SV=1	-29.5092	11	60.8	7	-	5	0.583333
43	43.1	tr|A2QHE9|A2QHE9_ASPNC Contig An03c0200, complete genome. OS=Aspergillus niger (strain CBS 513.88 / FGSC A1513) GN=An03g06630 PE=3 SV=1	-32.9272	17	59.8	7	-	6	0.583333
44	44.1	tr|A2R0E0|A2R0E0_ASPNC Exo-inulinase inu1-Aspergillus niger OS=Aspergillus niger (strain CBS 513.88 / FGSC A1513) GN=inu1 PE=3 SV=1	-22.9299	13	59	7	-	7	0.4375	* 4
		tr|Q0ZR33|Q0ZR33_ASPNG Extracellular exo-inulinase OS=Aspergillus niger GN=InuE PE=3 SV=1	-	-	-	-	-	-	-
		tr|Q6S3E2|Q6S3E2_ASPNG Exoinulinase OS=Aspergillus niger GN=inuF PE=3 SV=1	-	-	-	-	-	-	-
		tr|Q76HP6|Q76HP6_ASPNG Exoinulinase OS=Aspergillus niger GN=inuE PE=3 SV=1	-	-	-	-	-	-	-
45	45.1	tr|B3GQR2|B3GQR2_ASPNG Alpha-L-arabinofuranosidase E OS=Aspergillus niger PE=4 SV=1	-34.5374	19	67.4	7	-	7	1
46	46.1	tr|A2QF42|A2QF42_ASPNC Contig An02c0440, complete genome. OS=Aspergillus niger (strain CBS 513.88 / FGSC A1513) GN=An02g13220 PE=3 SV=1	-22.894	17	69.3	6	-	6	0.291667
47	47.1	tr|A2QYN8|A2QYN8_ASPNC Function: phytase as component of a feed composition for monogastric animals OS=Aspergillus niger (strain CBS 513.88 / FGSC A1513) GN=An12g01910 PE=3 SV=1	-33.6283	19	53.7	6	-	4	1.16667
48	48.1	tr|A2QVF5|A2QVF5_ASPNC Contig An11c0050, complete genome. OS=Aspergillus niger (strain CBS 513.88 / FGSC A1513) GN=An11g01220 PE=3 SV=1	-26.6177	17	57.1	6	-	6	0.5
49	49.1	tr|A2R1R2|A2R1R2_ASPNC Contig An13c0070, complete genome. OS=Aspergillus niger (strain CBS 513.88 / FGSC A1513) GN=An13g02130 PE=3 SV=1	-32.0622	16	50.9	6	-	6	0.857143
50	50.1	sp|Q12546|PPA_ASPFI Acid phosphatase OS=Aspergillus ficuum GN=aphA PE=1 SV=1	-13.1869	9	67.1	5	-	4	0.3125	* 2
		tr|A2R1M4|A2R1M4_ASPNC Acid phosphatase aphA-Aspergillus niger OS=Aspergillus niger (strain CBS 513.88 / FGSC A1513) GN=aphA PE=3 SV=1	-	-	-	-	-	-	-
51	51.1	sp|Q9UUZ4|AGALC_ASPNG Alpha-galactosidase C OS=Aspergillus niger GN=aglC PE=1 SV=1	-20.183	10	81.7	5	-	5	0.625
52	52.1	tr|A2Q852|A2Q852_ASPNC Catalytic activity: hydrolysis of 1 OS=Aspergillus niger (strain CBS 513.88 / FGSC A1513) GN=An01g03090 PE=3 SV=1	-15.5475	5	104.7	5	-	5	0.2
53	53.1	tr|A2QEJ9|A2QEJ9_ASPNC Alpha-galactosidase aglB-Aspergillus niger OS=Aspergillus niger (strain CBS 513.88 / FGSC A1513) GN=aglB PE=3 SV=1	-19.6884	17	48.7	5	-	5	0.384615	* 2
		tr|Q9Y865|Q9Y865_ASPNG Alpha-galactosidase OS=Aspergillus niger GN=aglB PE=4 SV=1	-	-	-	-	-	-	-
54	54.1	tr|A2QHW0|A2QHW0_ASPNC Remark: a splice site was detected upstream of the START codon. OS=Aspergillus niger (strain CBS 513.88 / FGSC A1513) GN=An04g01230 PE=3 SV=1	-17.7574	24	40.9	5	-	5	0.833333
55	55.1	tr|A2QZ72|A2QZ72_ASPNC Putative frameshift OS=Aspergillus niger (strain CBS 513.88 / FGSC A1513) GN=An12g03860 PE=3 SV=1	-26.0867	11	58.2	5	-	5	0.5
56	56.1	tr|A2R1R1|A2R1R1_ASPNC Remark: C-terminally truncated due to contig border. (Fragment) OS=Aspergillus niger (strain CBS 513.88 / FGSC A1513) GN=An13g02120 PE=3 SV=1	-14.0583	14	33.2	5	-	4	0.714286
57	57.1	tr|A2R3X3|A2R3X3_ASPNC Alpha-glucuronidase aguA-Aspergillus niger OS=Aspergillus niger (strain CBS 513.88 / FGSC A1513) GN=aguA PE=3 SV=1	-20.3744	6	93.6	5	-	5	0.166667	* 2
		tr|Q96WX9|Q96WX9_ASPNG Alpha-glucuronidase OS=Aspergillus niger GN=aguA PE=3 SV=1	-	-	-	-	-	-	-
58	58.1	tr|A2R6F9|A2R6F9_ASPNC Similarity to of alpha-amylase A - Aspergillus niger OS=Aspergillus niger (strain CBS 513.88 / FGSC A1513) GN=An15g07800 PE=3 SV=1	-22.8662	10	61.3	5	-	5	0.3125
59	59.1	sp|P28351|AGAL_ASPNG Alpha-galactosidase A OS=Aspergillus niger GN=aglA PE=1 SV=1	-11.3784	8	60	4	1	4	0.333333
	59.2	tr|A2QL72|A2QL72_ASPNC Alpha-galactosidase aglA-Aspergillus niger OS=Aspergillus niger (strain CBS 513.88 / FGSC A1513) GN=aglA PE=3 SV=1	-10.6003	9	59.1	4	1	4	0.384615
60	60.1	tr|A2QCT2|A2QCT2_ASPNC Putative frameshift OS=Aspergillus niger (strain CBS 513.88 / FGSC A1513) GN=An02g04690 PE=3 SV=1	-24.5666	11	58	4	-	4	0.714286
61	61.1	sp|O42807|FAEA_ASPNG Feruloyl esterase A OS=Aspergillus niger GN=faeA PE=1 SV=1	-25.7406	23	30.4	4	-	4	1.33333	* 2
		tr|A2QSY5|A2QSY5_ASPNC Ferulic acid esterase A faeA-Aspergillus niger OS=Aspergillus niger (strain CBS 513.88 / FGSC A1513) GN=faeA PE=3 SV=1	-	-	-	-	-	-	-
62	62.1	sp|P52718|PEPF_ASPNG Serine-type carboxypeptidase F OS=Aspergillus niger GN=pepF PE=1 SV=3	-14.2897	11	59.4	4	-	4	0.5	* 2
		tr|A2QP32|A2QP32_ASPNC Serine carboxypeptidase pepF-Aspergillus niger OS=Aspergillus niger (strain CBS 513.88 / FGSC A1513) GN=pepF PE=3 SV=1	-	-	-	-	-	-	-
63	63.1	tr|A2QAC9|A2QAC9_ASPNC Remark: alternate name for S. cerevisiae Crh1: YGR189C. OS=Aspergillus niger (strain CBS 513.88 / FGSC A1513) GN=An01g11010 PE=3 SV=1	-20.5126	18	39.8	4	-	4	0.8
64	64.1	tr|A2QFW4|A2QFW4_ASPNC Contig An03c0040, complete genome. OS=Aspergillus niger (strain CBS 513.88 / FGSC A1513) GN=An03g01010 PE=3 SV=1	-12.3031	5	73	4	-	4	0.210526
65	65.1	tr|A2QWR0|A2QWR0_ASPNC Catalytic activity: Hydrolysis of terminal (Fragment) OS=Aspergillus niger (strain CBS 513.88 / FGSC A1513) GN=An11g06090 PE=3 SV=1	-10.8187	24	29.5	4	-	4	0.333333
66	66.1	tr|A2R2S5|A2R2S5_ASPNC Putative uncharacterized protein OS=Aspergillus niger (strain CBS 513.88 / FGSC A1513) GN=An14g01790 PE=4 SV=1	-15.1247	37	20.6	4	-	4	1
67	67.1	tr|A5ABC8|A5ABC8_ASPNC Catalytic activity: acid phosphatases also catalyse transphosphorylations. OS=Aspergillus niger (strain CBS 513.88 / FGSC A1513) GN=An08g09850 PE=3 SV=1	-13.9439	14	51.5	4	-	4	0.571429
68	68.1	sp|P56526|AGLU_ASPNG Alpha-glucosidase OS=Aspergillus niger GN=aglA PE=1 SV=1	-12.2433	4	108.7	3	-	3	0.190476	* 3
		tr|A0PCH8|A0PCH8_ASPNG A-glucosidase OS=Aspergillus niger PE=2 SV=1	-	-	-	-	-	-	-
		tr|A2QJF7|A2QJF7_ASPNC Extracellular alpha-glucosidase aglU-Aspergillus niger OS=Aspergillus niger (strain CBS 513.88 / FGSC A1513) GN=aglU PE=3 SV=1	-	-	-	-	-	-	-
69	69.1	tr|A2QQM7|A2QQM7_ASPNC Similarity to hypothetical protein CC0533 - Caulobacter crescentus OS=Aspergillus niger (strain CBS 513.88 / FGSC A1513) GN=An08g03060 PE=3 SV=1	-11.852	7	87.6	3	-	3	0.181818
70	70.1	tr|A2Q7S3|A2Q7S3_ASPNC Function: Rattus norvegicus CLN2 is a lysosomal protease. OS=Aspergillus niger (strain CBS 513.88 / FGSC A1513) GN=An01g01750 PE=3 SV=1	-16.9956	12	69.9	3	-	3	0.176471
71	71.1	tr|A2QAR3|A2QAR3_ASPNC Similarity to hypothetical glucan beta-1 OS=Aspergillus niger (strain CBS 513.88 / FGSC A1513) GN=An01g12450 PE=3 SV=1	-12.1774	5	98.6	3	-	3	0.333333
72	72.1	tr|A2QEW9|A2QEW9_ASPNC Contig An02c0400, complete genome. OS=Aspergillus niger (strain CBS 513.88 / FGSC A1513) GN=An02g12505 PE=3 SV=1	-10.5967	9	43	3	-	3	0.25
73	73.1	tr|A2QHG0|A2QHG0_ASPNC Catalytic activity: 1 OS=Aspergillus niger (strain CBS 513.88 / FGSC A1513) GN=An03g06740 PE=3 SV=1	-11.0385	10	48.3	3	-	3	0.214286	* 2
		tr|Q27UB1|Q27UB1_ASPNG Exo-polygalacturonase B OS=Aspergillus niger GN=pgxB PE=4 SV=1	-	-	-	-	-	-	-
74	74.1	tr|A2QM15|A2QM15_ASPNC Catalytic activity: beta-D-glucose + O2 = D-glucono-1 OS=Aspergillus niger (strain CBS 513.88 / FGSC A1513) GN=An07g00450 PE=3 SV=1	-14.7886	8	64.1	3	-	3	0.1875
75	75.1	tr|A2QR21|A2QR21_ASPNC Endoprotease Endo-Pro-Aspergillus niger OS=Aspergillus niger (strain CBS 513.88 / FGSC A1513) GN=EPR PE=3 SV=1	-12.5774	6	58.6	3	-	3	0.3
76	76.1	tr|A2QSK6|A2QSK6_ASPNC Beta-fructofuranosidase suc1-Aspergillus niger OS=Aspergillus niger (strain CBS 513.88 / FGSC A1513) GN=suc1 PE=3 SV=1	-8.42251	5	63.5	3	-	3	0.230769	* 3
		tr|O13388|O13388_ASPNG Beta-D-fructofuranosidase OS=Aspergillus niger PE=3 SV=1	-	-	-	-	-	-	-
		tr|Q0ZR37|Q0ZR37_ASPNG Extracellular invertase OS=Aspergillus niger GN=SucA PE=3 SV=1	-	-	-	-	-	-	-
77	77.1	tr|A2QYR9|A2QYR9_ASPNC Contig An12c0070, complete genome. OS=Aspergillus niger (strain CBS 513.88 / FGSC A1513) GN=An12g02220 PE=3 SV=1	-10.8029	14	48	3	-	3	0.428571
78	78.1	tr|A2RAY7|A2RAY7_ASPNC Contig An18c0160, complete genome. OS=Aspergillus niger (strain CBS 513.88 / FGSC A1513) GN=An18g04810 PE=3 SV=1	-13.6021	9	45.8	2	-	2	0.214286	* 2
		tr|Q27UA7|Q27UA7_ASPNG Putative exo-rhamnogalacturonase C OS=Aspergillus niger GN=rgxC PE=4 SV=1	-	-	-	-	-	-	-
79	79.1	tr|A2QFV7|A2QFV7_ASPNC Endo-1,4-beta-xylanase A xynA-Aspergillus niger [putative sequencing error] OS=Aspergillus niger (strain CBS 513.88 / FGSC A1513) GN=xynA PE=3 SV=1	-8.06854	7	35.4	2	-	2	0.125	* 3
		tr|C5J411|C5J411_ASPNG Endo-1,4-beta-xylanase A OS=Aspergillus niger GN=xynA PE=2 SV=1	-	-	-	-	-	-	-
		tr|C6F1T1|C6F1T1_ASPNG Endo-1,4-beta-xylanase A OS=Aspergillus niger GN=xlnA PE=2 SV=1	-	-	-	-	-	-	-
80	80.1	tr|A2QL34|A2QL34_ASPNC Function: 6-HDNO OS=Aspergillus niger (strain CBS 513.88 / FGSC A1513) GN=An05g02390 PE=3 SV=1	-10.7268	4	69.1	2	-	2	0.133333
81	81.1	tr|A2QT90|A2QT90_ASPNC Contig An09c0040, complete genome. OS=Aspergillus niger (strain CBS 513.88 / FGSC A1513) GN=An09g01240 PE=3 SV=1	-13.7038	5	68.5	2	-	2	0.1
82	82.1	tr|A2QWQ9|A2QWQ9_ASPNC Catalytic activity: beta-glucosidases hydrolyse terminal (Fragment) OS=Aspergillus niger (strain CBS 513.88 / FGSC A1513) GN=An11g06080 PE=4 SV=1	-8.05453	5	50.6	2	-	2	0.25
83	83.1	tr|Q2EQQ2|Q2EQQ2_ASPNG Putative rhamnogalacturonase A OS=Aspergillus niger GN=rgxA PE=2 SV=1	-8.35952	5	47.8	2	-	2	0.117647
A08.xml
Group	Sub-group	Description	log(E value)	Coverage	MW	Spectra	Specifics	Uniques	PAI	Redundancy
1	1.1	sp|P69328|AMYG_ASPNG Glucoamylase OS=Aspergillus niger GN=GLAA PE=1 SV=1	-174.541	49	68.2	40	-	29	4	* 2
		tr|A2QHE1|A2QHE1_ASPNC Glucan 1,4-alpha-glucosidase glaA-Aspergillus niger OS=Aspergillus niger (strain CBS 513.88 / FGSC A1513) GN=glaA PE=3 SV=1	-	-	-	-	-	-	-
2	2.1	sp|Q8WZI8|FAEB_ASPNG Feruloyl esterase B OS=Aspergillus niger GN=faeB PE=1 SV=1	-156.166	72	57	39	-	30	1.86957
3	3.1	tr|A2QAI7|A2QAI7_ASPNC 1,4-beta-D-glucan cellobiohydrolase B cbhB-Aspergillus niger OS=Aspergillus niger (strain CBS 513.88 / FGSC A1513) GN=cbhB PE=3 SV=1	-146.521	52	56.1	35	-	26	5.28571	* 2
		tr|Q9UVS8|Q9UVS8_ASPNG 1,4-beta-D-glucan cellobiohydrolase B OS=Aspergillus niger GN=cbhB PE=3 SV=1	-	-	-	-	-	-	-
4	4.1	tr|A2QE77|A2QE77_ASPNC Catalytic activity: triacylglycerol + H2O = diacylglycerol + a carboxylate OS=Aspergillus niger (strain CBS 513.88 / FGSC A1513) GN=An02g09690 PE=3 SV=1	-91.1419	48	61.5	25	-	24	1.86667
5	5.1	tr|A2QA27|A2QA27_ASPNC Xylosidase xlnD-Aspergillus niger OS=Aspergillus niger (strain CBS 513.88 / FGSC A1513) GN=xlnD PE=3 SV=1	-77.1158	31	87	23	-	17	1.27778	* 2
		tr|O00089|O00089_ASPNG Xylosidase OS=Aspergillus niger GN=xlnD PE=4 SV=2	-	-	-	-	-	-	-
6	6.1	tr|A2QAN3|A2QAN3_ASPNC Beta-galactosidase OS=Aspergillus niger (strain CBS 513.88 / FGSC A1513) GN=lacA+ PE=3 SV=1	-77.3712	43	109.5	22	-	21	0.851852
7	7.1	tr|A2QBI7|A2QBI7_ASPNC Complex: the amdA protein of Rhodococcus forms a homodimer. OS=Aspergillus niger (strain CBS 513.88 / FGSC A1513) GN=An02g00190 PE=3 SV=1	-94.3881	41	63	22	-	19	1.04762
8	8.1	tr|A2QHB3|A2QHB3_ASPNC Similarity to isoamyl alcohol oxidase mreA - Aspergillus oryzae OS=Aspergillus niger (strain CBS 513.88 / FGSC A1513) GN=An03g06270 PE=3 SV=1	-74.3595	43	61.2	19	-	16	1.05263
9	9.1	tr|C7C4Z9|C7C4Z9_ASPNG Beta-glucosidase OS=Aspergillus niger GN=bgl PE=2 SV=1	-78.6082	30	93.1	18	-	16	0.730769
10	10.1	tr|A2QH12|A2QH12_ASPNC Similarity to carboxypeptidase S1 -Penicillium janthinellum OS=Aspergillus niger (strain CBS 513.88 / FGSC A1513) GN=An03g05200 PE=3 SV=1	-70.8546	31	62.5	17	-	13	1.63636
11	11.1	tr|A2R906|A2R906_ASPNC Putative frameshift OS=Aspergillus niger (strain CBS 513.88 / FGSC A1513) GN=An16g09010 PE=3 SV=1	-73.5906	42	61.2	17	-	14	1.54545
12	12.1	tr|A2QF95|A2QF95_ASPNC Catalytic activity: glutamine is hydrolysed to glutamate and ammonium. OS=Aspergillus niger (strain CBS 513.88 / FGSC A1513) GN=An02g13750 PE=3 SV=1	-38.3289	21	75.4	16	-	10	1.54545
13	13.1	tr|A2QW39|A2QW39_ASPNC Contig An11c0150, complete genome. OS=Aspergillus niger (strain CBS 513.88 / FGSC A1513) GN=An11g03740 PE=3 SV=1	-71.7143	28	61.2	16	-	15	1.7
14	14.1	tr|A2QL74|A2QL74_ASPNC Remark: The late-infantile form of neuronal ceroid lipofuscinosis OS=Aspergillus niger (strain CBS 513.88 / FGSC A1513) GN=An06g00190 PE=3 SV=1	-65.0075	31	64.4	15	-	13	0.941176
15	15.1	tr|A2QID8|A2QID8_ASPNC Catalytic activity: hydrolysis of terminal OS=Aspergillus niger (strain CBS 513.88 / FGSC A1513) GN=An04g03170 PE=3 SV=1	-62.949	23	71.6	15	-	13	1.15385
16	16.1	tr|A2QT39|A2QT39_ASPNC Contig An09c0030, complete genome. OS=Aspergillus niger (strain CBS 513.88 / FGSC A1513) GN=An09g00670 PE=3 SV=1	-53.4748	16	56.6	15	-	11	2.5
17	17.1	tr|A2QVF5|A2QVF5_ASPNC Contig An11c0050, complete genome. OS=Aspergillus niger (strain CBS 513.88 / FGSC A1513) GN=An11g01220 PE=3 SV=1	-59.5268	27	57.1	15	-	12	1.25
18	18.1	sp|P42255|ABFB_ASPNG Alpha-N-arabinofuranosidase B OS=Aspergillus niger GN=abfB PE=1 SV=1	-64.6129	35	52.4	14	-	12	1.36364
19	19.1	tr|A2QCT2|A2QCT2_ASPNC Putative frameshift OS=Aspergillus niger (strain CBS 513.88 / FGSC A1513) GN=An02g04690 PE=3 SV=1	-46.0952	20	58	14	-	10	2.14286
20	20.1	tr|A2R1N7|A2R1N7_ASPNC Catalytic activity: Triacylglycerol + H2O = Diacylglycerol + a Carboxylate OS=Aspergillus niger (strain CBS 513.88 / FGSC A1513) GN=An13g01880 PE=3 SV=1	-56.1834	29	61.1	14	-	11	1	* 2
		tr|Q6ED33|Q6ED33_ASPNG EstA OS=Aspergillus niger GN=estA PE=1 SV=1	-	-	-	-	-	-	-
21	21.1	tr|A2R1U3|A2R1U3_ASPNC Similarity to hypothetical protein AAO76127.1 - Bacteroides thetaiotaomicron OS=Aspergillus niger (strain CBS 513.88 / FGSC A1513) GN=An13g02450 PE=3 SV=1	-61.1361	31	81.8	14	-	14	0.7
22	22.1	tr|A2QVN9|A2QVN9_ASPNC Complex: F26G of C. speciosus is a heterodimer of a 54kDa OS=Aspergillus niger (strain CBS 513.88 / FGSC A1513) GN=An11g02100 PE=3 SV=1	-51.7016	35	63.9	13	-	12	0.882353
23	23.1	tr|A5ABF5|A5ABF5_ASPNC Contig An11c0010, complete genome. OS=Aspergillus niger (strain CBS 513.88 / FGSC A1513) GN=An11g00200 PE=3 SV=1	-54.5792	27	82	13	-	12	0.777778
24	24.1	tr|A2R0E0|A2R0E0_ASPNC Exo-inulinase inu1-Aspergillus niger OS=Aspergillus niger (strain CBS 513.88 / FGSC A1513) GN=inu1 PE=3 SV=1	-65.8235	35	59	13	-	12	0.8125	* 2
		tr|Q0ZR33|Q0ZR33_ASPNG Extracellular exo-inulinase OS=Aspergillus niger GN=InuE PE=3 SV=1	-	-	-	-	-	-	-
25	25.1	tr|A2QYN8|A2QYN8_ASPNC Function: phytase as component of a feed composition for monogastric animals OS=Aspergillus niger (strain CBS 513.88 / FGSC A1513) GN=An12g01910 PE=3 SV=1	-45.455	35	53.7	12	-	10	2.16667
26	26.1	tr|A2R1U6|A2R1U6_ASPNC Contig An13c0080, complete genome. OS=Aspergillus niger (strain CBS 513.88 / FGSC A1513) GN=An13g02480 PE=3 SV=1	-39.3841	23	58.6	12	-	9	2.4
27	27.1	tr|A2QQB3|A2QQB3_ASPNC Catalytic activity: Hydrolysis of 1 OS=Aspergillus niger (strain CBS 513.88 / FGSC A1513) GN=An08g01900 PE=3 SV=1	-41.8023	20	70.9	11	-	10	0.545455
28	28.1	sp|P28351|AGAL_ASPNG Alpha-galactosidase A OS=Aspergillus niger GN=aglA PE=1 SV=1	-36.6285	26	60	11	4	10	0.733333
	28.2	tr|A2QL72|A2QL72_ASPNC Alpha-galactosidase aglA-Aspergillus niger OS=Aspergillus niger (strain CBS 513.88 / FGSC A1513) GN=aglA PE=3 SV=1	-27.8023	17	59.1	8	1	7	0.615385
29	29.1	tr|A2QTU5|A2QTU5_ASPNC Contig An09c0080, complete genome. OS=Aspergillus niger (strain CBS 513.88 / FGSC A1513) GN=An09g03300 PE=3 SV=1	-33.7459	18	82.4	11	-	10	0.478261
30	30.1	sp|P52718|PEPF_ASPNG Serine-type carboxypeptidase F OS=Aspergillus niger GN=pepF PE=1 SV=3	-36.4261	22	59.4	10	-	7	1.375	* 2
		tr|A2QP32|A2QP32_ASPNC Serine carboxypeptidase pepF-Aspergillus niger OS=Aspergillus niger (strain CBS 513.88 / FGSC A1513) GN=pepF PE=3 SV=1	-	-	-	-	-	-	-
31	31.1	tr|A2QBC2|A2QBC2_ASPNC Catalytic activity: 2 OS=Aspergillus niger (strain CBS 513.88 / FGSC A1513) GN=An01g14730 PE=3 SV=1	-39.5283	37	41.5	10	-	9	1
32	32.1	tr|A2QW02|A2QW02_ASPNC Acid alpha-amylase-Aspergillus niger OS=Aspergillus niger (strain CBS 513.88 / FGSC A1513) GN=An11g03340 PE=3 SV=1	-54.8597	32	55.1	10	-	10	0.909091	* 2
		tr|A8W8Z4|A8W8Z4_ASPNG Rutin-alpha-L-rhamnosidase OS=Aspergillus niger GN=rhaR PE=2 SV=1	-	-	-	-	-	-	-
33	33.1	tr|A2R2Z3|A2R2Z3_ASPNC Contig An14c0100, complete genome. OS=Aspergillus niger (strain CBS 513.88 / FGSC A1513) GN=An14g02470 PE=3 SV=1	-47.7737	22	65.6	10	-	9	0.47619
34	34.1	tr|B3GQR2|B3GQR2_ASPNG Alpha-L-arabinofuranosidase E OS=Aspergillus niger PE=4 SV=1	-41.6834	19	67.4	10	-	9	1.42857
35	35.1	sp|P55303|CATR_ASPNG Catalase R OS=Aspergillus niger GN=catR PE=3 SV=1	-28.7497	13	80.3	9	-	9	0.375	* 2
		tr|A2Q7T0|A2Q7T0_ASPNC Catalase OS=Aspergillus niger (strain CBS 513.88 / FGSC A1513) GN=catR PE=3 SV=1	-	-	-	-	-	-	-
36	36.1	tr|A2QZS1|A2QZS1_ASPNC Contig An12c0170, complete genome. OS=Aspergillus niger (strain CBS 513.88 / FGSC A1513) GN=An12g05960 PE=3 SV=1	-40.7854	22	62.8	9	-	8	0.6
37	37.1	tr|A2QF38|A2QF38_ASPNC Contig An02c0440, complete genome. OS=Aspergillus niger (strain CBS 513.88 / FGSC A1513) GN=An02g13180 PE=4 SV=1	-25.1998	11	100.9	8	-	8	0.346154
38	38.1	tr|Q9Y865|Q9Y865_ASPNG Alpha-galactosidase OS=Aspergillus niger GN=aglB PE=4 SV=1	-42.5561	28	48.7	8	-	8	0.75
39	39.1	tr|A2QL34|A2QL34_ASPNC Function: 6-HDNO OS=Aspergillus niger (strain CBS 513.88 / FGSC A1513) GN=An05g02390 PE=3 SV=1	-33.7291	17	69.1	8	-	8	0.533333
40	40.1	tr|Q2EQQ2|Q2EQQ2_ASPNG Putative rhamnogalacturonase A OS=Aspergillus niger GN=rgxA PE=2 SV=1	-27.2869	23	47.8	7	-	7	0.529412
41	41.1	tr|A2QE24|A2QE24_ASPNC Catalytic activity: alpha-D-glucose _=_ beta-D-glucose. OS=Aspergillus niger (strain CBS 513.88 / FGSC A1513) GN=An02g09090 PE=3 SV=1	-23.5802	27	44	7	-	6	0.636364
42	42.1	tr|A2QEQ6|A2QEQ6_ASPNC Contig An02c0380, complete genome. OS=Aspergillus niger (strain CBS 513.88 / FGSC A1513) GN=An02g11890 PE=3 SV=1	-28.6258	16	58.7	7	-	5	0.583333
43	43.1	tr|A2Q7S3|A2Q7S3_ASPNC Function: Rattus norvegicus CLN2 is a lysosomal protease. OS=Aspergillus niger (strain CBS 513.88 / FGSC A1513) GN=An01g01750 PE=3 SV=1	-27.7724	17	69.9	6	-	5	0.411765
44	44.1	tr|A2RAY7|A2RAY7_ASPNC Contig An18c0160, complete genome. OS=Aspergillus niger (strain CBS 513.88 / FGSC A1513) GN=An18g04810 PE=3 SV=1	-25.9296	27	45.8	6	-	6	0.5	* 2
		tr|Q27UA7|Q27UA7_ASPNG Putative exo-rhamnogalacturonase C OS=Aspergillus niger GN=rgxC PE=4 SV=1	-	-	-	-	-	-	-
45	45.1	tr|A2QFW4|A2QFW4_ASPNC Contig An03c0040, complete genome. OS=Aspergillus niger (strain CBS 513.88 / FGSC A1513) GN=An03g01010 PE=3 SV=1	-27.8018	15	73	6	-	6	0.315789
46	46.1	tr|A2QGH4|A2QGH4_ASPNC Contig An03c0110, complete genome. OS=Aspergillus niger (strain CBS 513.88 / FGSC A1513) GN=An03g03300 PE=3 SV=1	-16.9656	8	60.8	6	-	4	0.5
47	47.1	tr|A2QZ72|A2QZ72_ASPNC Putative frameshift OS=Aspergillus niger (strain CBS 513.88 / FGSC A1513) GN=An12g03860 PE=3 SV=1	-29.7304	15	58.2	5	-	5	0.6
48	48.1	tr|A2QAC9|A2QAC9_ASPNC Remark: alternate name for S. cerevisiae Crh1: YGR189C. OS=Aspergillus niger (strain CBS 513.88 / FGSC A1513) GN=An01g11010 PE=3 SV=1	-27.7565	16	39.8	5	-	5	1
49	49.1	tr|A2QAR3|A2QAR3_ASPNC Similarity to hypothetical glucan beta-1 OS=Aspergillus niger (strain CBS 513.88 / FGSC A1513) GN=An01g12450 PE=3 SV=1	-18.6296	11	98.6	5	-	5	0.555556
50	50.1	tr|A2QRV4|A2QRV4_ASPNC Phenotype: gas1 muntants show altered cell wall glucan levels OS=Aspergillus niger (strain CBS 513.88 / FGSC A1513) GN=An08g07350 PE=3 SV=1	-29.0348	23	52	5	-	5	0.714286
51	51.1	tr|A2QWT2|A2QWT2_ASPNC Function: rhamnogalacturonases allow A. niger to use plant pectins as carbon source. OS=Aspergillus niger (strain CBS 513.88 / FGSC A1513) GN=An11g06320 PE=3 SV=1	-21.3627	16	47.6	5	-	5	0.833333	* 2
		tr|Q27UA5|Q27UA5_ASPNG Putative endo-rhamnogalacturonase D OS=Aspergillus niger GN=rhgD PE=4 SV=1	-	-	-	-	-	-	-
52	52.1	tr|A2R1R1|A2R1R1_ASPNC Remark: C-terminally truncated due to contig border. (Fragment) OS=Aspergillus niger (strain CBS 513.88 / FGSC A1513) GN=An13g02120 PE=3 SV=1	-10.5872	14	33.2	5	-	4	0.714286
53	53.1	tr|A2R2S6|A2R2S6_ASPNC Catalytic activity: melibiose + H2O = galactose + glucose. OS=Aspergillus niger (strain CBS 513.88 / FGSC A1513) GN=An14g01800 PE=3 SV=1	-20.277	13	47.2	5	-	5	0.416667
54	54.1	tr|A1YWA7|A1YWA7_ASPNG PEPAd OS=Aspergillus niger GN=pepAd PE=4 SV=1	-20.5872	12	50.7	4	-	4	0.384615	* 2
		tr|A5AAJ6|A5AAJ6_ASPNC Function: the human Pepsin A shows particularly broad specificity OS=Aspergillus niger (strain CBS 513.88 / FGSC A1513) GN=An04g01440 PE=3 SV=1	-	-	-	-	-	-	-
55	55.1	sp|O42807|FAEA_ASPNG Feruloyl esterase A OS=Aspergillus niger GN=faeA PE=1 SV=1	-16.0075	24	30.4	4	-	4	1.33333	* 2
		tr|A2QSY5|A2QSY5_ASPNC Ferulic acid esterase A faeA-Aspergillus niger OS=Aspergillus niger (strain CBS 513.88 / FGSC A1513) GN=faeA PE=3 SV=1	-	-	-	-	-	-	-
56	56.1	sp|P42254|ABFA_ASPNG Alpha-N-arabinofuranosidase A OS=Aspergillus niger GN=abfA PE=1 SV=1	-19.8216	13	67.7	4	-	4	0.5	* 2
		tr|A2Q7E0|A2Q7E0_ASPNC Alpha-l-arabinofuranosidase a abfA-Aspergillus niger OS=Aspergillus niger (strain CBS 513.88 / FGSC A1513) GN=abfA PE=3 SV=1	-	-	-	-	-	-	-
57	57.1	tr|A2Q7C7|A2Q7C7_ASPNC Similarity to hypothetical protein AAO27753.1 - Fusarium sporotrichioides OS=Aspergillus niger (strain CBS 513.88 / FGSC A1513) GN=An01g00210 PE=3 SV=1	-11.4226	11	57.3	4	-	4	0.266667
58	58.1	tr|A2QBL4|A2QBL4_ASPNC Putative sequencing error OS=Aspergillus niger (strain CBS 513.88 / FGSC A1513) GN=An02g00460 PE=3 SV=1	-10.0256	10	61.3	4	-	4	0.25
59	59.1	tr|A2QFV7|A2QFV7_ASPNC Endo-1,4-beta-xylanase A xynA-Aspergillus niger [putative sequencing error] OS=Aspergillus niger (strain CBS 513.88 / FGSC A1513) GN=xynA PE=3 SV=1	-12.3678	15	35.4	4	-	4	0.25	* 2
		tr|C5J411|C5J411_ASPNG Endo-1,4-beta-xylanase A OS=Aspergillus niger GN=xynA PE=2 SV=1	-	-	-	-	-	-	-
60	60.1	tr|A2QHW0|A2QHW0_ASPNC Remark: a splice site was detected upstream of the START codon. OS=Aspergillus niger (strain CBS 513.88 / FGSC A1513) GN=An04g01230 PE=3 SV=1	-16.7823	16	40.9	4	-	4	0.666667
61	61.1	tr|A2QN56|A2QN56_ASPNC Contig An07c0100, complete genome. OS=Aspergillus niger (strain CBS 513.88 / FGSC A1513) GN=An07g04470 PE=3 SV=1	-13.4111	14	55	4	-	4	0.363636
62	62.1	tr|A2QR21|A2QR21_ASPNC Endoprotease Endo-Pro-Aspergillus niger OS=Aspergillus niger (strain CBS 513.88 / FGSC A1513) GN=EPR PE=3 SV=1	-16.4007	9	58.6	4	-	4	0.4
63	63.1	tr|A2QYR9|A2QYR9_ASPNC Contig An12c0070, complete genome. OS=Aspergillus niger (strain CBS 513.88 / FGSC A1513) GN=An12g02220 PE=3 SV=1	-11.6256	18	48	4	-	4	0.571429
64	64.1	tr|A2R8Z3|A2R8Z3_ASPNC Catalytic activity: Triacylglycerol + H(2)O _=_ diacylglycerol + a fatty acid anion. OS=Aspergillus niger (strain CBS 513.88 / FGSC A1513) GN=An16g08870 PE=3 SV=1	-12.8826	7	59.2	4	-	4	0.25
65	65.1	tr|A5ABE5|A5ABE5_ASPNC Contig An11c0010, complete genome. OS=Aspergillus niger (strain CBS 513.88 / FGSC A1513) GN=An11g00100 PE=3 SV=1	-10.5481	7	62.7	4	-	4	0.307692
66	66.1	tr|A5ABH4|A5ABH4_ASPNC Contig An11c0010, complete genome. OS=Aspergillus niger (strain CBS 513.88 / FGSC A1513) GN=An11g00390 PE=3 SV=1	-17.0758	7	78.3	4	-	4	0.25
67	67.1	tr|A2R1R2|A2R1R2_ASPNC Contig An13c0070, complete genome. OS=Aspergillus niger (strain CBS 513.88 / FGSC A1513) GN=An13g02130 PE=3 SV=1	-14.1249	10	50.9	3	-	3	0.714286
68	68.1	tr|A2R6M6|A2R6M6_ASPNC Remark: C-terminal truncated ORF due to end of contig. (Fragment) OS=Aspergillus niger (strain CBS 513.88 / FGSC A1513) GN=An16g00540 PE=3 SV=1	-10.1658	14	54.7	3	-	3	0.3125
69	69.1	tr|A2QF42|A2QF42_ASPNC Contig An02c0440, complete genome. OS=Aspergillus niger (strain CBS 513.88 / FGSC A1513) GN=An02g13220 PE=3 SV=1	-9.46294	9	69.3	3	-	3	0.166667
70	70.1	tr|A2R967|A2R967_ASPNC Putative frameshift OS=Aspergillus niger (strain CBS 513.88 / FGSC A1513) GN=An17g00300 PE=3 SV=1	-10.9744	9	87.9	3	-	3	0.153846
71	71.1	tr|A2Q7F3|A2Q7F3_ASPNC Similarity to isoamyl alcohol oxidase mreA - Aspergillus oryzae OS=Aspergillus niger (strain CBS 513.88 / FGSC A1513) GN=An01g00490 PE=3 SV=1	-8.37428	5	71.8	3	-	3	0.230769
72	72.1	tr|A2QG68|A2QG68_ASPNC Catalytic activity: OS=Aspergillus niger (strain CBS 513.88 / FGSC A1513) GN=An03g02080 PE=3 SV=1	-12.4837	11	49.5	3	-	3	0.3	* 2
		tr|Q27UA8|Q27UA8_ASPNG Exo-rhamnogalacturonase B OS=Aspergillus niger GN=rgxB PE=4 SV=1	-	-	-	-	-	-	-
73	73.1	tr|A2QHE9|A2QHE9_ASPNC Contig An03c0200, complete genome. OS=Aspergillus niger (strain CBS 513.88 / FGSC A1513) GN=An03g06630 PE=3 SV=1	-15.2007	9	59.8	3	-	3	0.25
74	74.1	tr|A2QHG0|A2QHG0_ASPNC Catalytic activity: 1 OS=Aspergillus niger (strain CBS 513.88 / FGSC A1513) GN=An03g06740 PE=3 SV=1	-12.7648	10	48.3	3	-	3	0.214286	* 2
		tr|Q27UB1|Q27UB1_ASPNG Exo-polygalacturonase B OS=Aspergillus niger GN=pgxB PE=4 SV=1	-	-	-	-	-	-	-
75	75.1	tr|A2R2I5|A2R2I5_ASPNC Catalytic activity: diacylglycerol + H2O = monoacylglycerol + a carboxylate. OS=Aspergillus niger (strain CBS 513.88 / FGSC A1513) GN=An14g00860 PE=3 SV=1	-9.25519	6	64	3	-	3	0.214286
76	76.1	tr|A2R3G4|A2R3G4_ASPNC Rhamnogalacturonase rhgB-Aspergillus niger OS=Aspergillus niger (strain CBS 513.88 / FGSC A1513) GN=rhgB PE=3 SV=1	-9.40548	7	57.8	3	-	3	0.428571	* 2
		tr|P87161|P87161_ASPNG Rhamnogalacturonase OS=Aspergillus niger GN=rhgB PE=4 SV=1	-	-	-	-	-	-	-
77	77.1	tr|A2R2S5|A2R2S5_ASPNC Putative uncharacterized protein OS=Aspergillus niger (strain CBS 513.88 / FGSC A1513) GN=An14g01790 PE=4 SV=1	-9.38112	31	20.6	2	-	2	0.75
78	78.1	tr|A2Q7T5|A2Q7T5_ASPNC Function: putative cellulase. OS=Aspergillus niger (strain CBS 513.88 / FGSC A1513) GN=An01g01870 PE=3 SV=1	-8.67778	2	90.8	2	-	2	0.166667	* 2
		tr|Q8TFP1|Q8TFP1_ASPNG Endoglucanase C OS=Aspergillus niger GN=eglC PE=4 SV=1	-	-	-	-	-	-	-
79	79.1	tr|A2QMK5|A2QMK5_ASPNC Contig An07c0050, complete genome. OS=Aspergillus niger (strain CBS 513.88 / FGSC A1513) GN=An07g02440 PE=3 SV=1	-8.6073	5	74.7	2	-	2	0.133333
A09.xml
Group	Sub-group	Description	log(E value)	Coverage	MW	Spectra	Specifics	Uniques	PAI	Redundancy
1	1.1	tr|A2QE77|A2QE77_ASPNC Catalytic activity: triacylglycerol + H2O = diacylglycerol + a carboxylate OS=Aspergillus niger (strain CBS 513.88 / FGSC A1513) GN=An02g09690 PE=3 SV=1	-143.534	44	61.5	55	-	36	3.8
2	2.1	sp|P69328|AMYG_ASPNG Glucoamylase OS=Aspergillus niger GN=GLAA PE=1 SV=1	-128.994	52	68.2	42	-	31	4.36364	* 2
		tr|A2QHE1|A2QHE1_ASPNC Glucan 1,4-alpha-glucosidase glaA-Aspergillus niger OS=Aspergillus niger (strain CBS 513.88 / FGSC A1513) GN=glaA PE=3 SV=1	-	-	-	-	-	-	-
3	3.1	tr|A2R1N7|A2R1N7_ASPNC Catalytic activity: Triacylglycerol + H2O = Diacylglycerol + a Carboxylate OS=Aspergillus niger (strain CBS 513.88 / FGSC A1513) GN=An13g01880 PE=3 SV=1	-108.245	43	61.1	30	-	25	2	* 2
		tr|Q6ED33|Q6ED33_ASPNG EstA OS=Aspergillus niger GN=estA PE=1 SV=1	-	-	-	-	-	-	-
4	4.1	sp|Q8WZI8|FAEB_ASPNG Feruloyl esterase B OS=Aspergillus niger GN=faeB PE=1 SV=1	-113.246	65	57	26	-	21	1.17391
5	5.1	tr|A2QAI7|A2QAI7_ASPNC 1,4-beta-D-glucan cellobiohydrolase B cbhB-Aspergillus niger OS=Aspergillus niger (strain CBS 513.88 / FGSC A1513) GN=cbhB PE=3 SV=1	-74.5439	32	56.1	19	18	12	2.85714	* 2
		tr|Q9UVS8|Q9UVS8_ASPNG 1,4-beta-D-glucan cellobiohydrolase B OS=Aspergillus niger GN=cbhB PE=3 SV=1	-	-	-	-	-	-	-
	5.2	tr|A2QPG2|A2QPG2_ASPNC 1,4-beta-D-glucan cellobiohydrolase A cbhA-Aspergillus niger OS=Aspergillus niger (strain CBS 513.88 / FGSC A1513) GN=cbhA PE=3 SV=1	-10.0732	13	48.1	3	2	3	0.333333	* 3
		tr|C7ENW1|C7ENW1_ASPNG Cellobiohydrolase A OS=Aspergillus niger GN=cbhA PE=4 SV=1	-	-	-	-	-	-	-
		tr|Q9UVS9|Q9UVS9_ASPNG 1,4-beta-D-glucan cellobiohydrolase A OS=Aspergillus niger GN=cbhA PE=3 SV=1	-	-	-	-	-	-	-
6	6.1	tr|C7C4Z9|C7C4Z9_ASPNG Beta-glucosidase OS=Aspergillus niger GN=bgl PE=2 SV=1	-88.6878	34	93.1	19	-	18	0.769231	* 2
		tr|B7U4V8|B7U4V8_ASPNG Beta-glucosidase (Fragment) OS=Aspergillus niger PE=2 SV=1	-	-	-	-	-	-	-
7	7.1	sp|P28351|AGAL_ASPNG Alpha-galactosidase A OS=Aspergillus niger GN=aglA PE=1 SV=1	-58.2375	40	60	16	4	14	1.13333
	7.2	tr|A2QL72|A2QL72_ASPNC Alpha-galactosidase aglA-Aspergillus niger OS=Aspergillus niger (strain CBS 513.88 / FGSC A1513) GN=aglA PE=3 SV=1	-53.5023	32	59.1	13	1	11	1
8	8.1	sp|P42255|ABFB_ASPNG Alpha-N-arabinofuranosidase B OS=Aspergillus niger GN=abfB PE=1 SV=1	-62.753	35	52.4	15	-	11	1.36364
9	9.1	tr|A2QVF5|A2QVF5_ASPNC Contig An11c0050, complete genome. OS=Aspergillus niger (strain CBS 513.88 / FGSC A1513) GN=An11g01220 PE=3 SV=1	-55.2942	26	57.1	14	-	11	1.33333
10	10.1	tr|A2R1U6|A2R1U6_ASPNC Contig An13c0080, complete genome. OS=Aspergillus niger (strain CBS 513.88 / FGSC A1513) GN=An13g02480 PE=3 SV=1	-42.3543	24	58.6	14	-	9	3
11	11.1	tr|A2QHB3|A2QHB3_ASPNC Similarity to isoamyl alcohol oxidase mreA - Aspergillus oryzae OS=Aspergillus niger (strain CBS 513.88 / FGSC A1513) GN=An03g06270 PE=3 SV=1	-50.2062	31	61.2	14	-	13	0.736842
12	12.1	tr|A2QA27|A2QA27_ASPNC Xylosidase xlnD-Aspergillus niger OS=Aspergillus niger (strain CBS 513.88 / FGSC A1513) GN=xlnD PE=3 SV=1	-49.4015	24	87	13	-	11	0.833333	* 2
		tr|O00089|O00089_ASPNG Xylosidase OS=Aspergillus niger GN=xlnD PE=4 SV=2	-	-	-	-	-	-	-
13	13.1	tr|Q9Y865|Q9Y865_ASPNG Alpha-galactosidase OS=Aspergillus niger GN=aglB PE=4 SV=1	-53.8092	31	48.7	13	-	10	1.08333
14	14.1	tr|A2QL74|A2QL74_ASPNC Remark: The late-infantile form of neuronal ceroid lipofuscinosis OS=Aspergillus niger (strain CBS 513.88 / FGSC A1513) GN=An06g00190 PE=3 SV=1	-41.7959	21	64.4	12	-	9	0.764706
15	15.1	tr|A2RAY7|A2RAY7_ASPNC Contig An18c0160, complete genome. OS=Aspergillus niger (strain CBS 513.88 / FGSC A1513) GN=An18g04810 PE=3 SV=1	-42.8686	40	45.8	12	-	12	0.928571	* 2
		tr|Q27UA7|Q27UA7_ASPNG Putative exo-rhamnogalacturonase C OS=Aspergillus niger GN=rgxC PE=4 SV=1	-	-	-	-	-	-	-
16	16.1	tr|A2QAN3|A2QAN3_ASPNC Beta-galactosidase OS=Aspergillus niger (strain CBS 513.88 / FGSC A1513) GN=lacA+ PE=3 SV=1	-29.9047	21	109.5	11	-	11	0.444444
17	17.1	tr|A2QBC2|A2QBC2_ASPNC Catalytic activity: 2 OS=Aspergillus niger (strain CBS 513.88 / FGSC A1513) GN=An01g14730 PE=3 SV=1	-42.3106	44	41.5	11	-	10	1.09091
18	18.1	tr|A2QHW0|A2QHW0_ASPNC Remark: a splice site was detected upstream of the START codon. OS=Aspergillus niger (strain CBS 513.88 / FGSC A1513) GN=An04g01230 PE=3 SV=1	-42.4399	30	40.9	11	-	7	2
19	19.1	tr|A2QBI7|A2QBI7_ASPNC Complex: the amdA protein of Rhodococcus forms a homodimer. OS=Aspergillus niger (strain CBS 513.88 / FGSC A1513) GN=An02g00190 PE=3 SV=1	-48.72	26	63	11	-	11	0.52381
20	20.1	tr|A2QFW4|A2QFW4_ASPNC Contig An03c0040, complete genome. OS=Aspergillus niger (strain CBS 513.88 / FGSC A1513) GN=An03g01010 PE=3 SV=1	-47.9075	18	73	11	-	11	0.578947
21	21.1	tr|A2QR21|A2QR21_ASPNC Endoprotease Endo-Pro-Aspergillus niger OS=Aspergillus niger (strain CBS 513.88 / FGSC A1513) GN=EPR PE=3 SV=1	-37.1023	22	58.6	11	-	10	1.1
22	22.1	tr|A2QZS1|A2QZS1_ASPNC Contig An12c0170, complete genome. OS=Aspergillus niger (strain CBS 513.88 / FGSC A1513) GN=An12g05960 PE=3 SV=1	-58.3424	28	62.8	11	-	11	0.733333
23	23.1	tr|A2QW39|A2QW39_ASPNC Contig An11c0150, complete genome. OS=Aspergillus niger (strain CBS 513.88 / FGSC A1513) GN=An11g03740 PE=3 SV=1	-45.0587	14	61.2	10	-	9	1
24	24.1	sp|P52718|PEPF_ASPNG Serine-type carboxypeptidase F OS=Aspergillus niger GN=pepF PE=1 SV=3	-33.4937	22	59.4	9	-	7	1.25	* 2
		tr|A2QP32|A2QP32_ASPNC Serine carboxypeptidase pepF-Aspergillus niger OS=Aspergillus niger (strain CBS 513.88 / FGSC A1513) GN=pepF PE=3 SV=1	-	-	-	-	-	-	-
25	25.1	tr|A2R2Z3|A2R2Z3_ASPNC Contig An14c0100, complete genome. OS=Aspergillus niger (strain CBS 513.88 / FGSC A1513) GN=An14g02470 PE=3 SV=1	-45.3021	24	65.6	9	-	8	0.47619
26	26.1	tr|A2QFR3|A2QFR3_ASPNC Catalytic activity: OS=Aspergillus niger (strain CBS 513.88 / FGSC A1513) GN=An03g00460 PE=3 SV=1	-29.1921	28	54.6	9	-	9	0.529412
27	27.1	tr|A2R8Z3|A2R8Z3_ASPNC Catalytic activity: Triacylglycerol + H(2)O _=_ diacylglycerol + a fatty acid anion. OS=Aspergillus niger (strain CBS 513.88 / FGSC A1513) GN=An16g08870 PE=3 SV=1	-24.7921	21	59.2	9	-	9	0.5625
28	28.1	tr|A5ABE5|A5ABE5_ASPNC Contig An11c0010, complete genome. OS=Aspergillus niger (strain CBS 513.88 / FGSC A1513) GN=An11g00100 PE=3 SV=1	-39.7051	16	62.7	8	-	8	0.846154
29	29.1	tr|A2QH12|A2QH12_ASPNC Similarity to carboxypeptidase S1 -Penicillium janthinellum OS=Aspergillus niger (strain CBS 513.88 / FGSC A1513) GN=An03g05200 PE=3 SV=1	-27.6944	24	62.5	8	-	7	0.818182
30	30.1	tr|A2Q7T0|A2Q7T0_ASPNC Catalase OS=Aspergillus niger (strain CBS 513.88 / FGSC A1513) GN=catR PE=3 SV=1	-34.8882	13	80.3	8	-	8	0.347826
31	31.1	tr|A2QAC1|A2QAC1_ASPNC Contig An01c0330, complete genome. OS=Aspergillus niger (strain CBS 513.88 / FGSC A1513) GN=An01g10930 PE=3 SV=1	-31.0938	11	96.8	8	-	6	0.347826
32	32.1	tr|A2QCT2|A2QCT2_ASPNC Putative frameshift OS=Aspergillus niger (strain CBS 513.88 / FGSC A1513) GN=An02g04690 PE=3 SV=1	-25.931	14	58	8	-	6	1.14286
33	33.1	tr|A2QL34|A2QL34_ASPNC Function: 6-HDNO OS=Aspergillus niger (strain CBS 513.88 / FGSC A1513) GN=An05g02390 PE=3 SV=1	-32.0406	15	69.1	8	-	8	0.533333
34	34.1	tr|A2QW02|A2QW02_ASPNC Acid alpha-amylase-Aspergillus niger OS=Aspergillus niger (strain CBS 513.88 / FGSC A1513) GN=An11g03340 PE=3 SV=1	-41.6332	21	55.1	8	-	8	0.727273	* 2
		tr|A8W8Z4|A8W8Z4_ASPNG Rutin-alpha-L-rhamnosidase OS=Aspergillus niger GN=rhaR PE=2 SV=1	-	-	-	-	-	-	-
35	35.1	tr|A2QYN8|A2QYN8_ASPNC Function: phytase as component of a feed composition for monogastric animals OS=Aspergillus niger (strain CBS 513.88 / FGSC A1513) GN=An12g01910 PE=3 SV=1	-30.924	24	53.7	8	-	5	1.33333
36	36.1	tr|A2QTI6|A2QTI6_ASPNC Remark: in the literature OS=Aspergillus niger (strain CBS 513.88 / FGSC A1513) GN=An09g02240 PE=3 SV=1	-23.2276	16	67.6	7	-	5	0.642857
37	37.1	tr|A5ABF5|A5ABF5_ASPNC Contig An11c0010, complete genome. OS=Aspergillus niger (strain CBS 513.88 / FGSC A1513) GN=An11g00200 PE=3 SV=1	-27.0696	18	82	7	-	7	0.444444
38	38.1	tr|A2R7J0|A2R7J0_ASPNC Contig An16c0130, complete genome. OS=Aspergillus niger (strain CBS 513.88 / FGSC A1513) GN=An16g03700 PE=3 SV=1	-26.3569	20	53.8	6	-	6	0.615385
39	39.1	tr|A2Q7C7|A2Q7C7_ASPNC Similarity to hypothetical protein AAO27753.1 - Fusarium sporotrichioides OS=Aspergillus niger (strain CBS 513.88 / FGSC A1513) GN=An01g00210 PE=3 SV=1	-20.6822	16	57.3	6	-	6	0.466667
40	40.1	tr|A2R1U3|A2R1U3_ASPNC Similarity to hypothetical protein AAO76127.1 - Bacteroides thetaiotaomicron OS=Aspergillus niger (strain CBS 513.88 / FGSC A1513) GN=An13g02450 PE=3 SV=1	-27.7601	15	81.8	6	-	6	0.35
41	41.1	tr|Q2EQQ2|Q2EQQ2_ASPNG Putative rhamnogalacturonase A OS=Aspergillus niger GN=rgxA PE=2 SV=1	-26.2116	21	47.8	6	-	6	0.411765
42	42.1	tr|A2QE24|A2QE24_ASPNC Catalytic activity: alpha-D-glucose _=_ beta-D-glucose. OS=Aspergillus niger (strain CBS 513.88 / FGSC A1513) GN=An02g09090 PE=3 SV=1	-18.5324	15	44	6	-	6	0.545455
43	43.1	tr|A2QEQ6|A2QEQ6_ASPNC Contig An02c0380, complete genome. OS=Aspergillus niger (strain CBS 513.88 / FGSC A1513) GN=An02g11890 PE=3 SV=1	-19.5586	12	58.7	6	-	5	0.5
44	44.1	tr|A2QF95|A2QF95_ASPNC Catalytic activity: glutamine is hydrolysed to glutamate and ammonium. OS=Aspergillus niger (strain CBS 513.88 / FGSC A1513) GN=An02g13750 PE=3 SV=1	-13.2233	11	75.4	6	-	5	0.545455
45	45.1	tr|A2QT39|A2QT39_ASPNC Contig An09c0030, complete genome. OS=Aspergillus niger (strain CBS 513.88 / FGSC A1513) GN=An09g00670 PE=3 SV=1	-22.0215	7	56.6	6	-	3	1
46	46.1	tr|A2QTU5|A2QTU5_ASPNC Contig An09c0080, complete genome. OS=Aspergillus niger (strain CBS 513.88 / FGSC A1513) GN=An09g03300 PE=3 SV=1	-22.0183	12	82.4	5	-	5	0.304348
47	47.1	tr|A2QFW8|A2QFW8_ASPNC Catalytic activity: endo-beta-1 OS=Aspergillus niger (strain CBS 513.88 / FGSC A1513) GN=An03g01050 PE=3 SV=1	-12.5343	13	47.1	5	-	4	1
48	48.1	tr|A2Q7S3|A2Q7S3_ASPNC Function: Rattus norvegicus CLN2 is a lysosomal protease. OS=Aspergillus niger (strain CBS 513.88 / FGSC A1513) GN=An01g01750 PE=3 SV=1	-19.3823	15	69.9	5	-	4	0.294118
49	49.1	tr|A2QAC9|A2QAC9_ASPNC Remark: alternate name for S. cerevisiae Crh1: YGR189C. OS=Aspergillus niger (strain CBS 513.88 / FGSC A1513) GN=An01g11010 PE=3 SV=1	-17.8696	16	39.8	5	-	5	1
50	50.1	tr|A2QAR3|A2QAR3_ASPNC Similarity to hypothetical glucan beta-1 OS=Aspergillus niger (strain CBS 513.88 / FGSC A1513) GN=An01g12450 PE=3 SV=1	-19.5543	11	98.6	5	-	5	0.555556
51	51.1	tr|A2QAS2|A2QAS2_ASPNC Catalytic activity: hydrolysis of the terminal 1 OS=Aspergillus niger (strain CBS 513.88 / FGSC A1513) GN=An01g12550 PE=3 SV=1	-21.1345	14	55.8	5	-	5	0.294118
52	52.1	tr|A2QQB3|A2QQB3_ASPNC Catalytic activity: Hydrolysis of 1 OS=Aspergillus niger (strain CBS 513.88 / FGSC A1513) GN=An08g01900 PE=3 SV=1	-17.9797	10	70.9	5	-	5	0.227273
53	53.1	tr|A2QWT2|A2QWT2_ASPNC Function: rhamnogalacturonases allow A. niger to use plant pectins as carbon source. OS=Aspergillus niger (strain CBS 513.88 / FGSC A1513) GN=An11g06320 PE=3 SV=1	-13.5417	13	47.6	5	-	3	0.833333	* 2
		tr|Q27UA5|Q27UA5_ASPNG Putative endo-rhamnogalacturonase D OS=Aspergillus niger GN=rhgD PE=4 SV=1	-	-	-	-	-	-	-
54	54.1	tr|A2QYR9|A2QYR9_ASPNC Contig An12c0070, complete genome. OS=Aspergillus niger (strain CBS 513.88 / FGSC A1513) GN=An12g02220 PE=3 SV=1	-16.6678	21	48	5	-	5	0.714286
55	55.1	sp|P79019|AXHA_ASPNG Alpha-L-arabinofuranosidase OS=Aspergillus niger GN=axhA PE=3 SV=1	-10.0494	18	35.7	4	-	4	0.571429	* 2
		tr|A2QFV9|A2QFV9_ASPNC 1,4-beta-D-arabinoxylan arabinofuranohydrolase axhA-Aspergillus niger OS=Aspergillus niger (strain CBS 513.88 / FGSC A1513) GN=axhA PE=3 SV=1	-	-	-	-	-	-	-
56	56.1	tr|A2QBE3|A2QBE3_ASPNC Catalytic activity: a phosphatidylcholine + H2O = 1 OS=Aspergillus niger (strain CBS 513.88 / FGSC A1513) GN=An01g14940 PE=3 SV=1	-19.2475	11	49.6	4	-	4	0.363636
57	57.1	tr|A2QBP2|A2QBP2_ASPNC Catalytic activity: 6-Hydroxy-D-nicotine oxidases convert OS=Aspergillus niger (strain CBS 513.88 / FGSC A1513) GN=An02g00740 PE=3 SV=1	-15.5812	11	52.9	4	-	4	0.444444
58	58.1	tr|A2QG68|A2QG68_ASPNC Catalytic activity: OS=Aspergillus niger (strain CBS 513.88 / FGSC A1513) GN=An03g02080 PE=3 SV=1	-11.0213	14	49.5	4	-	4	0.4	* 2
		tr|Q27UA8|Q27UA8_ASPNG Exo-rhamnogalacturonase B OS=Aspergillus niger GN=rgxB PE=4 SV=1	-	-	-	-	-	-	-
59	59.1	tr|A2R0E0|A2R0E0_ASPNC Exo-inulinase inu1-Aspergillus niger OS=Aspergillus niger (strain CBS 513.88 / FGSC A1513) GN=inu1 PE=3 SV=1	-10.6945	11	59	4	-	4	0.25	* 2
		tr|Q0ZR33|Q0ZR33_ASPNG Extracellular exo-inulinase OS=Aspergillus niger GN=InuE PE=3 SV=1	-	-	-	-	-	-	-
60	60.1	tr|B3GQR2|B3GQR2_ASPNG Alpha-L-arabinofuranosidase E OS=Aspergillus niger PE=4 SV=1	-10.7349	7	67.4	4	-	4	0.571429
61	61.1	tr|A2QSH9|A2QSH9_ASPNC Contig An08c0280, complete genome. OS=Aspergillus niger (strain CBS 513.88 / FGSC A1513) GN=An08g10780 PE=3 SV=1	-16.857	19	47.5	3	-	3	1
62	62.1	tr|A5AAV4|A5AAV4_ASPNC Function: UTR2 OS=Aspergillus niger (strain CBS 513.88 / FGSC A1513) GN=An07g07530 PE=3 SV=1	-14.2207	13	45.5	3	-	3	0.454545
63	63.1	sp|O42807|FAEA_ASPNG Feruloyl esterase A OS=Aspergillus niger GN=faeA PE=1 SV=1	-12.1542	21	30.4	3	-	3	1.33333	* 2
		tr|A2QSY5|A2QSY5_ASPNC Ferulic acid esterase A faeA-Aspergillus niger OS=Aspergillus niger (strain CBS 513.88 / FGSC A1513) GN=faeA PE=3 SV=1	-	-	-	-	-	-	-
64	64.1	tr|A2QEW9|A2QEW9_ASPNC Contig An02c0400, complete genome. OS=Aspergillus niger (strain CBS 513.88 / FGSC A1513) GN=An02g12505 PE=3 SV=1	-11.0696	9	43	3	-	3	0.25
65	65.1	tr|A2QF42|A2QF42_ASPNC Contig An02c0440, complete genome. OS=Aspergillus niger (strain CBS 513.88 / FGSC A1513) GN=An02g13220 PE=3 SV=1	-10.6613	8	69.3	3	-	3	0.125
66	66.1	tr|A2QRV4|A2QRV4_ASPNC Phenotype: gas1 muntants show altered cell wall glucan levels OS=Aspergillus niger (strain CBS 513.88 / FGSC A1513) GN=An08g07350 PE=3 SV=1	-16.2348	14	52	3	-	3	0.428571
67	67.1	tr|A2QSK3|A2QSK3_ASPNC Acid phosphatase aph, 3-phytase phyB-Aspergillus niger OS=Aspergillus niger (strain CBS 513.88 / FGSC A1513) GN=phyB PE=3 SV=1	-11.5864	12	52.4	3	-	3	0.3
68	68.1	tr|A2QYE5|A2QYE5_ASPNC Rhamnogalacturonase rhgA-Aspergillus niger OS=Aspergillus niger (strain CBS 513.88 / FGSC A1513) GN=rhgA PE=3 SV=1	-14.8109	9	46.8	3	-	3	0.75	* 2
		tr|P87160|P87160_ASPNG Rhamnogalacturonase OS=Aspergillus niger GN=rhgA PE=4 SV=1	-	-	-	-	-	-	-
69	69.1	tr|A2R906|A2R906_ASPNC Putative frameshift OS=Aspergillus niger (strain CBS 513.88 / FGSC A1513) GN=An16g09010 PE=3 SV=1	-12.7557	9	61.2	3	-	3	0.272727
70	70.1	tr|Q27UB0|Q27UB0_ASPNG Putative exo-polygalacturonase C OS=Aspergillus niger GN=pgxC PE=4 SV=1	-12.3429	8	47.7	3	-	3	0.25	* 2
		tr|Q2EQQ3|Q2EQQ3_ASPNG Exo-polygalacturonase OS=Aspergillus niger GN=pgxC PE=2 SV=1	-	-	-	-	-	-	-
71	71.1	sp|P55325|PEPA_ASPNG Aspergillopepsin A OS=Aspergillus niger GN=pepA PE=2 SV=1	-10.5114	6	41.1	2	-	2	0.181818	* 3
		tr|A2R3L3|A2R3L3_ASPNC Aspartic proteinase aspergillopepsin I pepA-Aspergillus niger OS=Aspergillus niger (strain CBS 513.88 / FGSC A1513) GN=pepA PE=3 SV=1	-	-	-	-	-	-	-
		tr|Q00207|Q00207_ASPNG Preproproctase B OS=Aspergillus niger PE=2 SV=1	-	-	-	-	-	-	-
72	72.1	tr|A1YWA7|A1YWA7_ASPNG PEPAd OS=Aspergillus niger GN=pepAd PE=4 SV=1	-9.27737	4	50.7	2	-	2	0.153846	* 2
		tr|A5AAJ6|A5AAJ6_ASPNC Function: the human Pepsin A shows particularly broad specificity OS=Aspergillus niger (strain CBS 513.88 / FGSC A1513) GN=An04g01440 PE=3 SV=1	-	-	-	-	-	-	-
73	73.1	tr|A2QID8|A2QID8_ASPNC Catalytic activity: hydrolysis of terminal OS=Aspergillus niger (strain CBS 513.88 / FGSC A1513) GN=An04g03170 PE=3 SV=1	-8.6031	5	71.6	2	-	2	0.153846
74	74.1	tr|A2R060|A2R060_ASPNC Catalytic activity: ((1)) OS=Aspergillus niger (strain CBS 513.88 / FGSC A1513) GN=An12g07500 PE=3 SV=1	-8.55909	5	47.2	2	-	2	0.2	* 2
		tr|Q27UB3|Q27UB3_ASPNG Putative exo-polygalacturonase X OS=Aspergillus niger GN=pgaX PE=3 SV=1	-	-	-	-	-	-	-
A10.xml
Group	Sub-group	Description	log(E value)	Coverage	MW	Spectra	Specifics	Uniques	PAI	Redundancy
1	1.1	sp|P42255|ABFB_ASPNG Alpha-N-arabinofuranosidase B OS=Aspergillus niger GN=abfB PE=1 SV=1	-266.822	68	52.4	78	58	54	7.63636
	1.2	tr|Q12551|Q12551_ASPNG Alpha-L-arabinofuranosidase OS=Aspergillus niger GN=ABF2 PE=2 SV=1	-69.8856	32	52.6	21	1	14	2.3
2	2.1	tr|A2QYR9|A2QYR9_ASPNC Contig An12c0070, complete genome. OS=Aspergillus niger (strain CBS 513.88 / FGSC A1513) GN=An12g02220 PE=3 SV=1	-187.471	63	48	51	-	46	7.71429
3	3.1	tr|Q9Y865|Q9Y865_ASPNG Alpha-galactosidase OS=Aspergillus niger GN=aglB PE=4 SV=1	-119.768	53	48.7	33	-	26	2.91667
4	4.1	sp|P69328|AMYG_ASPNG Glucoamylase OS=Aspergillus niger GN=GLAA PE=1 SV=1	-119.657	45	68.2	27	-	22	2.54545	* 2
		tr|A2QHE1|A2QHE1_ASPNC Glucan 1,4-alpha-glucosidase glaA-Aspergillus niger OS=Aspergillus niger (strain CBS 513.88 / FGSC A1513) GN=glaA PE=3 SV=1	-	-	-	-	-	-	-
5	5.1	tr|A2QE77|A2QE77_ASPNC Catalytic activity: triacylglycerol + H2O = diacylglycerol + a carboxylate OS=Aspergillus niger (strain CBS 513.88 / FGSC A1513) GN=An02g09690 PE=3 SV=1	-70.1642	33	61.5	21	-	15	1.4
6	6.1	tr|A2QR21|A2QR21_ASPNC Endoprotease Endo-Pro-Aspergillus niger OS=Aspergillus niger (strain CBS 513.88 / FGSC A1513) GN=EPR PE=3 SV=1	-85.3524	46	58.6	19	-	16	2.1
7	7.1	tr|C7C4Z9|C7C4Z9_ASPNG Beta-glucosidase OS=Aspergillus niger GN=bgl PE=2 SV=1	-72.3267	31	93.1	18	-	18	0.730769
8	8.1	tr|A2R1N7|A2R1N7_ASPNC Catalytic activity: Triacylglycerol + H2O = Diacylglycerol + a Carboxylate OS=Aspergillus niger (strain CBS 513.88 / FGSC A1513) GN=An13g01880 PE=3 SV=1	-80.9894	33	61.1	18	-	16	1.2	* 2
		tr|Q6ED33|Q6ED33_ASPNG EstA OS=Aspergillus niger GN=estA PE=1 SV=1	-	-	-	-	-	-	-
9	9.1	tr|A2QFW8|A2QFW8_ASPNC Catalytic activity: endo-beta-1 OS=Aspergillus niger (strain CBS 513.88 / FGSC A1513) GN=An03g01050 PE=3 SV=1	-47.3434	32	47.1	15	-	12	2.5
10	10.1	tr|A2R2Z3|A2R2Z3_ASPNC Contig An14c0100, complete genome. OS=Aspergillus niger (strain CBS 513.88 / FGSC A1513) GN=An14g02470 PE=3 SV=1	-75.6143	30	65.6	15	-	11	0.714286
11	11.1	tr|A2QFR3|A2QFR3_ASPNC Catalytic activity: OS=Aspergillus niger (strain CBS 513.88 / FGSC A1513) GN=An03g00460 PE=3 SV=1	-52.6825	34	54.6	14	-	13	0.882353
12	12.1	tr|A2QAC1|A2QAC1_ASPNC Contig An01c0330, complete genome. OS=Aspergillus niger (strain CBS 513.88 / FGSC A1513) GN=An01g10930 PE=3 SV=1	-55.0803	17	96.8	14	-	10	0.608696
13	13.1	tr|A2QAN3|A2QAN3_ASPNC Beta-galactosidase OS=Aspergillus niger (strain CBS 513.88 / FGSC A1513) GN=lacA+ PE=3 SV=1	-50.54	25	109.5	14	-	14	0.518518
14	14.1	tr|A2QA27|A2QA27_ASPNC Xylosidase xlnD-Aspergillus niger OS=Aspergillus niger (strain CBS 513.88 / FGSC A1513) GN=xlnD PE=3 SV=1	-47.85	21	87	13	-	10	0.833333	* 2
		tr|O00089|O00089_ASPNG Xylosidase OS=Aspergillus niger GN=xlnD PE=4 SV=2	-	-	-	-	-	-	-
15	15.1	tr|A2QBC2|A2QBC2_ASPNC Catalytic activity: 2 OS=Aspergillus niger (strain CBS 513.88 / FGSC A1513) GN=An01g14730 PE=3 SV=1	-59.1655	46	41.5	13	-	12	1.27273
16	16.1	tr|A2QL74|A2QL74_ASPNC Remark: The late-infantile form of neuronal ceroid lipofuscinosis OS=Aspergillus niger (strain CBS 513.88 / FGSC A1513) GN=An06g00190 PE=3 SV=1	-57.1444	23	64.4	13	-	12	0.823529
17	17.1	tr|A2QHW0|A2QHW0_ASPNC Remark: a splice site was detected upstream of the START codon. OS=Aspergillus niger (strain CBS 513.88 / FGSC A1513) GN=An04g01230 PE=3 SV=1	-49.0282	32	40.9	13	-	8	2.16667
18	18.1	tr|A2QTI6|A2QTI6_ASPNC Remark: in the literature OS=Aspergillus niger (strain CBS 513.88 / FGSC A1513) GN=An09g02240 PE=3 SV=1	-39.1867	24	67.6	13	-	11	0.928571
19	19.1	tr|Q9UVS9|Q9UVS9_ASPNG 1,4-beta-D-glucan cellobiohydrolase A OS=Aspergillus niger GN=cbhA PE=3 SV=1	-56.1042	44	48.1	13	12	12	1.44444
	19.2	tr|A2QAI7|A2QAI7_ASPNC 1,4-beta-D-glucan cellobiohydrolase B cbhB-Aspergillus niger OS=Aspergillus niger (strain CBS 513.88 / FGSC A1513) GN=cbhB PE=3 SV=1	-35.1819	17	56.1	9	8	7	1.28571	* 2
		tr|Q9UVS8|Q9UVS8_ASPNG 1,4-beta-D-glucan cellobiohydrolase B OS=Aspergillus niger GN=cbhB PE=3 SV=1	-	-	-	-	-	-	-
20	20.1	sp|P28351|AGAL_ASPNG Alpha-galactosidase A OS=Aspergillus niger GN=aglA PE=1 SV=1	-40.9676	35	60	12	2	11	0.866667
	20.2	tr|A2QL72|A2QL72_ASPNC Alpha-galactosidase aglA-Aspergillus niger OS=Aspergillus niger (strain CBS 513.88 / FGSC A1513) GN=aglA PE=3 SV=1	-39.787	28	59.1	11	1	10	0.846154
21	21.1	tr|A2QVF5|A2QVF5_ASPNC Contig An11c0050, complete genome. OS=Aspergillus niger (strain CBS 513.88 / FGSC A1513) GN=An11g01220 PE=3 SV=1	-40.5917	23	57.1	10	-	9	0.833333
22	22.1	sp|Q8WZI8|FAEB_ASPNG Feruloyl esterase B OS=Aspergillus niger GN=faeB PE=1 SV=1	-46.1933	29	57	9	-	9	0.478261
23	23.1	tr|A2QSH9|A2QSH9_ASPNC Contig An08c0280, complete genome. OS=Aspergillus niger (strain CBS 513.88 / FGSC A1513) GN=An08g10780 PE=3 SV=1	-43.8741	26	47.5	9	-	8	2
24	24.1	tr|A2QAS2|A2QAS2_ASPNC Catalytic activity: hydrolysis of the terminal 1 OS=Aspergillus niger (strain CBS 513.88 / FGSC A1513) GN=An01g12550 PE=3 SV=1	-47.7054	24	55.8	9	-	8	0.529412
25	25.1	tr|A2QMJ7|A2QMJ7_ASPNC Catalytic activity: 6-hydroxy-D-nicotine oxidases convert OS=Aspergillus niger (strain CBS 513.88 / FGSC A1513) GN=An07g02360 PE=3 SV=1	-36.0397	19	59.6	9	-	9	0.45
26	26.1	tr|A2QSK3|A2QSK3_ASPNC Acid phosphatase aph, 3-phytase phyB-Aspergillus niger OS=Aspergillus niger (strain CBS 513.88 / FGSC A1513) GN=phyB PE=3 SV=1	-29.9652	23	52.4	9	-	9	0.9
27	27.1	tr|A2QW02|A2QW02_ASPNC Acid alpha-amylase-Aspergillus niger OS=Aspergillus niger (strain CBS 513.88 / FGSC A1513) GN=An11g03340 PE=3 SV=1	-33.6543	26	55.1	9	-	9	0.818182	* 2
		tr|A8W8Z4|A8W8Z4_ASPNG Rutin-alpha-L-rhamnosidase OS=Aspergillus niger GN=rhaR PE=2 SV=1	-	-	-	-	-	-	-
28	28.1	tr|A2RAY7|A2RAY7_ASPNC Contig An18c0160, complete genome. OS=Aspergillus niger (strain CBS 513.88 / FGSC A1513) GN=An18g04810 PE=3 SV=1	-30.2871	31	45.8	9	-	7	0.642857	* 2
		tr|Q27UA7|Q27UA7_ASPNG Putative exo-rhamnogalacturonase C OS=Aspergillus niger GN=rgxC PE=4 SV=1	-	-	-	-	-	-	-
29	29.1	tr|A2R7J0|A2R7J0_ASPNC Contig An16c0130, complete genome. OS=Aspergillus niger (strain CBS 513.88 / FGSC A1513) GN=An16g03700 PE=3 SV=1	-39.0862	25	53.8	8	-	8	0.846154
30	30.1	tr|A2QBP2|A2QBP2_ASPNC Catalytic activity: 6-Hydroxy-D-nicotine oxidases convert OS=Aspergillus niger (strain CBS 513.88 / FGSC A1513) GN=An02g00740 PE=3 SV=1	-31.3818	12	52.9	8	-	6	1
31	31.1	tr|A5ABE5|A5ABE5_ASPNC Contig An11c0010, complete genome. OS=Aspergillus niger (strain CBS 513.88 / FGSC A1513) GN=An11g00100 PE=3 SV=1	-45.6678	15	62.7	8	-	8	0.692308
32	32.1	sp|P55303|CATR_ASPNG Catalase R OS=Aspergillus niger GN=catR PE=3 SV=1	-29.7015	18	80.3	7	-	7	0.416667	* 2
		tr|A2Q7T0|A2Q7T0_ASPNC Catalase OS=Aspergillus niger (strain CBS 513.88 / FGSC A1513) GN=catR PE=3 SV=1	-	-	-	-	-	-	-
33	33.1	tr|A2QBE3|A2QBE3_ASPNC Catalytic activity: a phosphatidylcholine + H2O = 1 OS=Aspergillus niger (strain CBS 513.88 / FGSC A1513) GN=An01g14940 PE=3 SV=1	-31.3316	20	49.6	7	-	7	0.636364
34	34.1	tr|A2QPX1|A2QPX1_ASPNC Catalytic activity: D-glucono-1 OS=Aspergillus niger (strain CBS 513.88 / FGSC A1513) GN=An08g00490 PE=4 SV=1	-32.0204	32	38.6	7	-	7	0.636364
35	35.1	tr|A2QWT3|A2QWT3_ASPNC Contig An11c0240, complete genome. OS=Aspergillus niger (strain CBS 513.88 / FGSC A1513) GN=An11g06330 PE=3 SV=1	-19.7373	17	47.7	6	-	5	2.33333
36	36.1	tr|A2QHG0|A2QHG0_ASPNC Catalytic activity: 1 OS=Aspergillus niger (strain CBS 513.88 / FGSC A1513) GN=An03g06740 PE=3 SV=1	-32.4584	14	48.3	6	-	6	0.428571	* 2
		tr|Q27UB1|Q27UB1_ASPNG Exo-polygalacturonase B OS=Aspergillus niger GN=pgxB PE=4 SV=1	-	-	-	-	-	-	-
37	37.1	tr|A2QEQ6|A2QEQ6_ASPNC Contig An02c0380, complete genome. OS=Aspergillus niger (strain CBS 513.88 / FGSC A1513) GN=An02g11890 PE=3 SV=1	-24.2797	12	58.7	5	-	4	0.5
38	38.1	sp|P79019|AXHA_ASPNG Alpha-L-arabinofuranosidase OS=Aspergillus niger GN=axhA PE=3 SV=1	-18.4264	31	35.7	5	-	5	0.714286	* 2
		tr|A2QFV9|A2QFV9_ASPNC 1,4-beta-D-arabinoxylan arabinofuranohydrolase axhA-Aspergillus niger OS=Aspergillus niger (strain CBS 513.88 / FGSC A1513) GN=axhA PE=3 SV=1	-	-	-	-	-	-	-
39	39.1	tr|A2QAC9|A2QAC9_ASPNC Remark: alternate name for S. cerevisiae Crh1: YGR189C. OS=Aspergillus niger (strain CBS 513.88 / FGSC A1513) GN=An01g11010 PE=3 SV=1	-27.198	22	39.8	5	-	5	1
40	40.1	tr|A2QAR3|A2QAR3_ASPNC Similarity to hypothetical glucan beta-1 OS=Aspergillus niger (strain CBS 513.88 / FGSC A1513) GN=An01g12450 PE=3 SV=1	-21.0297	11	98.6	5	-	5	0.555556
41	41.1	tr|A2QE24|A2QE24_ASPNC Catalytic activity: alpha-D-glucose _=_ beta-D-glucose. OS=Aspergillus niger (strain CBS 513.88 / FGSC A1513) GN=An02g09090 PE=3 SV=1	-21.789	24	44	5	-	5	0.454545
42	42.1	tr|A2QEW9|A2QEW9_ASPNC Contig An02c0400, complete genome. OS=Aspergillus niger (strain CBS 513.88 / FGSC A1513) GN=An02g12505 PE=3 SV=1	-12.5824	21	43	5	-	5	0.416667
43	43.1	tr|A2QFW4|A2QFW4_ASPNC Contig An03c0040, complete genome. OS=Aspergillus niger (strain CBS 513.88 / FGSC A1513) GN=An03g01010 PE=3 SV=1	-17.9201	11	73	5	-	5	0.263158
44	44.1	tr|A2QHB3|A2QHB3_ASPNC Similarity to isoamyl alcohol oxidase mreA - Aspergillus oryzae OS=Aspergillus niger (strain CBS 513.88 / FGSC A1513) GN=An03g06270 PE=3 SV=1	-11.0519	11	61.2	5	-	5	0.263158
45	45.1	tr|A2QW39|A2QW39_ASPNC Contig An11c0150, complete genome. OS=Aspergillus niger (strain CBS 513.88 / FGSC A1513) GN=An11g03740 PE=3 SV=1	-24.5215	11	61.2	5	-	5	0.5
46	46.1	tr|A5ABF5|A5ABF5_ASPNC Contig An11c0010, complete genome. OS=Aspergillus niger (strain CBS 513.88 / FGSC A1513) GN=An11g00200 PE=3 SV=1	-17.5055	12	82	5	-	5	0.277778
47	47.1	tr|A5AAV4|A5AAV4_ASPNC Function: UTR2 OS=Aspergillus niger (strain CBS 513.88 / FGSC A1513) GN=An07g07530 PE=3 SV=1	-12.6468	11	45.5	4	-	3	0.454545
48	48.1	tr|A2QH12|A2QH12_ASPNC Similarity to carboxypeptidase S1 -Penicillium janthinellum OS=Aspergillus niger (strain CBS 513.88 / FGSC A1513) GN=An03g05200 PE=3 SV=1	-12.1809	10	62.5	4	-	4	0.363636
49	49.1	tr|A2QZS1|A2QZS1_ASPNC Contig An12c0170, complete genome. OS=Aspergillus niger (strain CBS 513.88 / FGSC A1513) GN=An12g05960 PE=3 SV=1	-18.2858	11	62.8	4	-	4	0.266667
50	50.1	tr|A2R2Q9|A2R2Q9_ASPNC Similarity to heparanase - Homo sapiens OS=Aspergillus niger (strain CBS 513.88 / FGSC A1513) GN=An14g01620 PE=3 SV=1	-16.1479	11	50.3	4	-	4	0.333333
51	51.1	tr|A2QT39|A2QT39_ASPNC Contig An09c0030, complete genome. OS=Aspergillus niger (strain CBS 513.88 / FGSC A1513) GN=An09g00670 PE=3 SV=1	-17.7795	7	56.6	3	-	3	0.666667
52	52.1	tr|A2R2V6|A2R2V6_ASPNC Contig An14c0100, complete genome. OS=Aspergillus niger (strain CBS 513.88 / FGSC A1513) GN=An14g02100 PE=3 SV=1	-15.0101	18	28.2	3	-	3	0.571429	* 2
		tr|Q5DR86|Q5DR86_ASPNG Cell wall protein OS=Aspergillus niger GN=cwpA PE=2 SV=1	-	-	-	-	-	-	-
53	53.1	sp|O42807|FAEA_ASPNG Feruloyl esterase A OS=Aspergillus niger GN=faeA PE=1 SV=1	-10.6242	12	30.4	3	-	3	1	* 3
		tr|A2QSY5|A2QSY5_ASPNC Ferulic acid esterase A faeA-Aspergillus niger OS=Aspergillus niger (strain CBS 513.88 / FGSC A1513) GN=faeA PE=3 SV=1	-	-	-	-	-	-	-
		tr|B8XRG2|B8XRG2_ASPNG Feruloyl esterase OS=Aspergillus niger PE=2 SV=1	-	-	-	-	-	-	-
54	54.1	tr|A2Q9V3|A2Q9V3_ASPNC Similarity to tyrosinase melC2 -Streptomyces lincolnensis OS=Aspergillus niger (strain CBS 513.88 / FGSC A1513) GN=An01g09220 PE=3 SV=1	-11.1619	9	44.6	3	-	3	0.333333
55	55.1	tr|A2QCT2|A2QCT2_ASPNC Putative frameshift OS=Aspergillus niger (strain CBS 513.88 / FGSC A1513) GN=An02g04690 PE=3 SV=1	-12.2881	7	58	3	-	3	0.428571
56	56.1	tr|A2QV28|A2QV28_ASPNC Similarity to hypothetical protein SCE6.29 -Streptomyces coelicolor OS=Aspergillus niger (strain CBS 513.88 / FGSC A1513) GN=An10g00790 PE=3 SV=1	-13.1126	15	35.6	3	-	3	1
57	57.1	tr|A2QYN8|A2QYN8_ASPNC Function: phytase as component of a feed composition for monogastric animals OS=Aspergillus niger (strain CBS 513.88 / FGSC A1513) GN=An12g01910 PE=3 SV=1	-16.5136	11	53.7	3	-	3	0.5
58	58.1	tr|A5ABB5|A5ABB5_ASPNC Contig An08c0230, complete genome. OS=Aspergillus niger (strain CBS 513.88 / FGSC A1513) GN=An08g09710 PE=3 SV=1	-8.90122	6	38	3	-	3	0.272727
59	59.1	tr|A2R1U3|A2R1U3_ASPNC Similarity to hypothetical protein AAO76127.1 - Bacteroides thetaiotaomicron OS=Aspergillus niger (strain CBS 513.88 / FGSC A1513) GN=An13g02450 PE=3 SV=1	-9.23813	8	81.8	2	-	2	0.15
60	60.1	tr|A2QFE9|A2QFE9_ASPNC Contig An02c0460, complete genome. OS=Aspergillus niger (strain CBS 513.88 / FGSC A1513) GN=An02g14290 PE=3 SV=1	-8.06349	4	65.7	2	-	2	0.181818
A11.xml
Group	Sub-group	Description	log(E value)	Coverage	MW	Spectra	Specifics	Uniques	PAI	Redundancy
1	1.1	sp|P42255|ABFB_ASPNG Alpha-N-arabinofuranosidase B OS=Aspergillus niger GN=abfB PE=1 SV=1	-448.036	69	52.4	173	-	81	16.3636
2	2.1	tr|Q9Y865|Q9Y865_ASPNG Alpha-galactosidase OS=Aspergillus niger GN=aglB PE=4 SV=1	-68.4246	36	48.7	24	2	15	2.25
	2.2	tr|A2QEJ9|A2QEJ9_ASPNC Alpha-galactosidase aglB-Aspergillus niger OS=Aspergillus niger (strain CBS 513.88 / FGSC A1513) GN=aglB PE=3 SV=1	-62.1531	33	48.7	23	1	14	2
3	3.1	tr|A2QAS2|A2QAS2_ASPNC Catalytic activity: hydrolysis of the terminal 1 OS=Aspergillus niger (strain CBS 513.88 / FGSC A1513) GN=An01g12550 PE=3 SV=1	-93.5947	40	55.8	21	-	17	1.29412
4	4.1	tr|A2QYR9|A2QYR9_ASPNC Contig An12c0070, complete genome. OS=Aspergillus niger (strain CBS 513.88 / FGSC A1513) GN=An12g02220 PE=3 SV=1	-58.6635	44	48	20	-	15	3
5	5.1	tr|A2R2Z3|A2R2Z3_ASPNC Contig An14c0100, complete genome. OS=Aspergillus niger (strain CBS 513.88 / FGSC A1513) GN=An14g02470 PE=3 SV=1	-100.525	36	65.6	20	-	16	1
6	6.1	tr|A2QBC2|A2QBC2_ASPNC Catalytic activity: 2 OS=Aspergillus niger (strain CBS 513.88 / FGSC A1513) GN=An01g14730 PE=3 SV=1	-70.1384	46	41.5	17	-	14	1.72727
7	7.1	tr|A2QFW8|A2QFW8_ASPNC Catalytic activity: endo-beta-1 OS=Aspergillus niger (strain CBS 513.88 / FGSC A1513) GN=An03g01050 PE=3 SV=1	-38.1461	26	47.1	17	-	12	3.16667
8	8.1	sp|P69328-2|AMYG_ASPNG Isoform G2 of Glucoamylase OS=Aspergillus niger GN=GLAA	-64.6738	34	56.6	15	-	14	1.77778	* 4
		sp|P69328|AMYG_ASPNG Glucoamylase OS=Aspergillus niger GN=GLAA PE=1 SV=1	-	-	-	-	-	-	-
		tr|A2QHE1|A2QHE1_ASPNC Glucan 1,4-alpha-glucosidase glaA-Aspergillus niger OS=Aspergillus niger (strain CBS 513.88 / FGSC A1513) GN=glaA PE=3 SV=1	-	-	-	-	-	-	-
		tr|Q6DNH5|Q6DNH5_ASPNG Glucoamylase OS=Aspergillus niger GN=gluA-A PE=2 SV=1	-	-	-	-	-	-	-
9	9.1	tr|A2QR21|A2QR21_ASPNC Endoprotease Endo-Pro-Aspergillus niger OS=Aspergillus niger (strain CBS 513.88 / FGSC A1513) GN=EPR PE=3 SV=1	-57.3528	31	58.6	14	-	11	1.5
10	10.1	tr|A2R7J0|A2R7J0_ASPNC Contig An16c0130, complete genome. OS=Aspergillus niger (strain CBS 513.88 / FGSC A1513) GN=An16g03700 PE=3 SV=1	-67.6965	31	53.8	14	-	13	1.07692
11	11.1	tr|A2RAL4|A2RAL4_ASPNC Beta-glucosidase bgl1-Aspergillus niger OS=Aspergillus niger (strain CBS 513.88 / FGSC A1513) GN=bgl1 PE=3 SV=1	-50.8604	21	93.1	13	-	12	0.576923	* 6
		tr|A8WE01|A8WE01_ASPNG Beta-glucosidase OS=Aspergillus niger GN=bgl PE=2 SV=1	-	-	-	-	-	-	-
		tr|B0YIR9|B0YIR9_ASPNG Beta-glucosidase OS=Aspergillus niger PE=4 SV=1	-	-	-	-	-	-	-
		tr|B7U4V8|B7U4V8_ASPNG Beta-glucosidase (Fragment) OS=Aspergillus niger PE=2 SV=1	-	-	-	-	-	-	-
		tr|C7C4Z9|C7C4Z9_ASPNG Beta-glucosidase OS=Aspergillus niger GN=bgl PE=2 SV=1	-	-	-	-	-	-	-
		tr|C9E8N1|C9E8N1_ASPNG Beta-glucosidase II OS=Aspergillus niger PE=4 SV=1	-	-	-	-	-	-	-
12	12.1	tr|A2QMJ7|A2QMJ7_ASPNC Catalytic activity: 6-hydroxy-D-nicotine oxidases convert OS=Aspergillus niger (strain CBS 513.88 / FGSC A1513) GN=An07g02360 PE=3 SV=1	-59.2072	23	59.6	12	-	12	0.6
13	13.1	tr|A2QEW9|A2QEW9_ASPNC Contig An02c0400, complete genome. OS=Aspergillus niger (strain CBS 513.88 / FGSC A1513) GN=An02g12505 PE=3 SV=1	-46.8032	22	43	11	-	11	0.916667
14	14.1	tr|A2QAR3|A2QAR3_ASPNC Similarity to hypothetical glucan beta-1 OS=Aspergillus niger (strain CBS 513.88 / FGSC A1513) GN=An01g12450 PE=3 SV=1	-40.181	16	98.6	10	-	9	1.22222
15	15.1	tr|A2QHE2|A2QHE2_ASPNC Contig An03c0200, complete genome. OS=Aspergillus niger (strain CBS 513.88 / FGSC A1513) GN=An03g06560 PE=3 SV=1	-45.9964	17	61	10	-	8	0.555556
16	16.1	tr|A2QPG2|A2QPG2_ASPNC 1,4-beta-D-glucan cellobiohydrolase A cbhA-Aspergillus niger OS=Aspergillus niger (strain CBS 513.88 / FGSC A1513) GN=cbhA PE=3 SV=1	-63.026	36	48.1	10	9	9	1.11111	* 3
		tr|C7ENW1|C7ENW1_ASPNG Cellobiohydrolase A OS=Aspergillus niger GN=cbhA PE=4 SV=1	-	-	-	-	-	-	-
		tr|Q9UVS9|Q9UVS9_ASPNG 1,4-beta-D-glucan cellobiohydrolase A OS=Aspergillus niger GN=cbhA PE=3 SV=1	-	-	-	-	-	-	-
	16.2	tr|A2QAI7|A2QAI7_ASPNC 1,4-beta-D-glucan cellobiohydrolase B cbhB-Aspergillus niger OS=Aspergillus niger (strain CBS 513.88 / FGSC A1513) GN=cbhB PE=3 SV=1	-43.1152	12	56.1	7	6	5	1	* 2
		tr|Q9UVS8|Q9UVS8_ASPNG 1,4-beta-D-glucan cellobiohydrolase B OS=Aspergillus niger GN=cbhB PE=3 SV=1	-	-	-	-	-	-	-
17	17.1	tr|A2QPX1|A2QPX1_ASPNC Catalytic activity: D-glucono-1 OS=Aspergillus niger (strain CBS 513.88 / FGSC A1513) GN=An08g00490 PE=4 SV=1	-43.3569	44	38.6	10	-	10	0.909091
18	18.1	tr|A2QSH9|A2QSH9_ASPNC Contig An08c0280, complete genome. OS=Aspergillus niger (strain CBS 513.88 / FGSC A1513) GN=An08g10780 PE=3 SV=1	-51.0561	28	47.5	10	-	8	2
19	19.1	tr|A2QFR3|A2QFR3_ASPNC Catalytic activity: OS=Aspergillus niger (strain CBS 513.88 / FGSC A1513) GN=An03g00460 PE=3 SV=1	-47.3263	23	54.6	9	-	9	0.705882
20	20.1	tr|A2QSK3|A2QSK3_ASPNC Acid phosphatase aph, 3-phytase phyB-Aspergillus niger OS=Aspergillus niger (strain CBS 513.88 / FGSC A1513) GN=phyB PE=3 SV=1	-43.238	24	52.4	9	-	8	0.9
21	21.1	tr|A2Q7T0|A2Q7T0_ASPNC Catalase OS=Aspergillus niger (strain CBS 513.88 / FGSC A1513) GN=catR PE=3 SV=1	-32.4928	13	80.3	8	-	8	0.391304
22	22.1	tr|A2QAN3|A2QAN3_ASPNC Beta-galactosidase OS=Aspergillus niger (strain CBS 513.88 / FGSC A1513) GN=lacA+ PE=3 SV=1	-29.3893	11	109.5	8	-	8	0.333333
23	23.1	tr|A2QE77|A2QE77_ASPNC Catalytic activity: triacylglycerol + H2O = diacylglycerol + a carboxylate OS=Aspergillus niger (strain CBS 513.88 / FGSC A1513) GN=An02g09690 PE=3 SV=1	-39.2262	14	61.5	8	-	7	0.6
24	24.1	tr|A2QHW0|A2QHW0_ASPNC Remark: a splice site was detected upstream of the START codon. OS=Aspergillus niger (strain CBS 513.88 / FGSC A1513) GN=An04g01230 PE=3 SV=1	-43.5473	28	40.9	8	-	6	1.5
25	25.1	tr|A2QBE3|A2QBE3_ASPNC Catalytic activity: a phosphatidylcholine + H2O = 1 OS=Aspergillus niger (strain CBS 513.88 / FGSC A1513) GN=An01g14940 PE=3 SV=1	-51.3513	25	49.6	8	-	8	0.727273
26	26.1	tr|A2QAC1|A2QAC1_ASPNC Contig An01c0330, complete genome. OS=Aspergillus niger (strain CBS 513.88 / FGSC A1513) GN=An01g10930 PE=3 SV=1	-35.2024	9	96.8	7	-	7	0.347826
27	27.1	tr|A2QEQ6|A2QEQ6_ASPNC Contig An02c0380, complete genome. OS=Aspergillus niger (strain CBS 513.88 / FGSC A1513) GN=An02g11890 PE=3 SV=1	-26.5554	13	58.7	7	-	5	0.666667
28	28.1	tr|A2QTU5|A2QTU5_ASPNC Contig An09c0080, complete genome. OS=Aspergillus niger (strain CBS 513.88 / FGSC A1513) GN=An09g03300 PE=3 SV=1	-30.7697	11	82.4	7	-	7	0.304348
29	29.1	tr|A2QVF5|A2QVF5_ASPNC Contig An11c0050, complete genome. OS=Aspergillus niger (strain CBS 513.88 / FGSC A1513) GN=An11g01220 PE=3 SV=1	-24.9325	17	57.1	7	-	7	0.583333
30	30.1	tr|A2QWT3|A2QWT3_ASPNC Contig An11c0240, complete genome. OS=Aspergillus niger (strain CBS 513.88 / FGSC A1513) GN=An11g06330 PE=3 SV=1	-26.0329	15	47.7	7	-	6	2.33333
31	31.1	tr|A2R2Q9|A2R2Q9_ASPNC Similarity to heparanase - Homo sapiens OS=Aspergillus niger (strain CBS 513.88 / FGSC A1513) GN=An14g01620 PE=3 SV=1	-42.6311	17	50.3	7	-	6	0.583333
32	32.1	sp|P28351|AGAL_ASPNG Alpha-galactosidase A OS=Aspergillus niger GN=aglA PE=1 SV=1	-21.6797	13	60	6	3	6	0.4
	32.2	tr|A2QL72|A2QL72_ASPNC Alpha-galactosidase aglA-Aspergillus niger OS=Aspergillus niger (strain CBS 513.88 / FGSC A1513) GN=aglA PE=3 SV=1	-19.2815	7	59.1	4	1	4	0.307692
33	33.1	tr|A2Q9V3|A2Q9V3_ASPNC Similarity to tyrosinase melC2 -Streptomyces lincolnensis OS=Aspergillus niger (strain CBS 513.88 / FGSC A1513) GN=An01g09220 PE=3 SV=1	-33.2145	21	44.6	6	-	6	0.666667
34	34.1	tr|A2QHG0|A2QHG0_ASPNC Catalytic activity: 1 OS=Aspergillus niger (strain CBS 513.88 / FGSC A1513) GN=An03g06740 PE=3 SV=1	-24.6038	17	48.3	6	-	6	0.428571	* 2
		tr|Q27UB1|Q27UB1_ASPNG Exo-polygalacturonase B OS=Aspergillus niger GN=pgxB PE=4 SV=1	-	-	-	-	-	-	-
35	35.1	tr|A2QM14|A2QM14_ASPNC Catalytic activity: triacylglycerol + H2O = diacylglycerol + a carboxylate OS=Aspergillus niger (strain CBS 513.88 / FGSC A1513) GN=An07g00440 PE=3 SV=1	-22.1863	18	44.8	6	-	5	0.75
36	36.1	tr|A2R1N7|A2R1N7_ASPNC Catalytic activity: Triacylglycerol + H2O = Diacylglycerol + a Carboxylate OS=Aspergillus niger (strain CBS 513.88 / FGSC A1513) GN=An13g01880 PE=3 SV=1	-37.0258	13	61.1	6	-	5	0.4	* 2
		tr|Q6ED33|Q6ED33_ASPNG EstA OS=Aspergillus niger GN=estA PE=1 SV=1	-	-	-	-	-	-	-
37	37.1	tr|A5ABE5|A5ABE5_ASPNC Contig An11c0010, complete genome. OS=Aspergillus niger (strain CBS 513.88 / FGSC A1513) GN=An11g00100 PE=3 SV=1	-29.3498	11	62.7	6	-	6	0.461538
38	38.1	sp|P79019|AXHA_ASPNG Alpha-L-arabinofuranosidase OS=Aspergillus niger GN=axhA PE=3 SV=1	-30.6112	33	35.7	5	-	5	1	* 2
		tr|A2QFV9|A2QFV9_ASPNC 1,4-beta-D-arabinoxylan arabinofuranohydrolase axhA-Aspergillus niger OS=Aspergillus niger (strain CBS 513.88 / FGSC A1513) GN=axhA PE=3 SV=1	-	-	-	-	-	-	-
39	39.1	tr|A5AAV4|A5AAV4_ASPNC Function: UTR2 OS=Aspergillus niger (strain CBS 513.88 / FGSC A1513) GN=An07g07530 PE=3 SV=1	-24.4136	15	45.5	5	-	5	0.636364
40	40.1	sp|Q8WZI8|FAEB_ASPNG Feruloyl esterase B OS=Aspergillus niger GN=faeB PE=1 SV=1	-33.786	18	57	5	-	5	0.26087
41	41.1	tr|A2QBP2|A2QBP2_ASPNC Catalytic activity: 6-Hydroxy-D-nicotine oxidases convert OS=Aspergillus niger (strain CBS 513.88 / FGSC A1513) GN=An02g00740 PE=3 SV=1	-19.3839	11	52.9	5	-	4	0.666667
42	42.1	tr|A2QE24|A2QE24_ASPNC Catalytic activity: alpha-D-glucose _=_ beta-D-glucose. OS=Aspergillus niger (strain CBS 513.88 / FGSC A1513) GN=An02g09090 PE=3 SV=1	-30.8081	29	44	5	-	5	0.545455
43	43.1	tr|A2QA27|A2QA27_ASPNC Xylosidase xlnD-Aspergillus niger OS=Aspergillus niger (strain CBS 513.88 / FGSC A1513) GN=xlnD PE=3 SV=1	-27.1368	7	87	5	-	5	0.277778	* 2
		tr|O00089|O00089_ASPNG Xylosidase OS=Aspergillus niger GN=xlnD PE=4 SV=2	-	-	-	-	-	-	-
44	44.1	tr|A2QAC9|A2QAC9_ASPNC Remark: alternate name for S. cerevisiae Crh1: YGR189C. OS=Aspergillus niger (strain CBS 513.88 / FGSC A1513) GN=An01g11010 PE=3 SV=1	-29.2931	13	39.8	5	-	4	1
45	45.1	tr|A2QFV7|A2QFV7_ASPNC Endo-1,4-beta-xylanase A xynA-Aspergillus niger [putative sequencing error] OS=Aspergillus niger (strain CBS 513.88 / FGSC A1513) GN=xynA PE=3 SV=1	-15.3477	16	35.4	5	-	5	0.3125	* 2
		tr|C6F1T1|C6F1T1_ASPNG Endo-1,4-beta-xylanase A OS=Aspergillus niger GN=xlnA PE=2 SV=1	-	-	-	-	-	-	-
46	46.1	tr|A2QUK3|A2QUK3_ASPNC Sulphydryl oxidase Sox from patent EP565172-A1-Aspergillus niger OS=Aspergillus niger (strain CBS 513.88 / FGSC A1513) GN=Sox PE=3 SV=1	-18.6356	18	43.4	5	-	5	0.277778
47	47.1	tr|A2QW02|A2QW02_ASPNC Acid alpha-amylase-Aspergillus niger OS=Aspergillus niger (strain CBS 513.88 / FGSC A1513) GN=An11g03340 PE=3 SV=1	-24.5437	19	55.1	5	-	5	0.454545	* 2
		tr|A8W8Z4|A8W8Z4_ASPNG Rutin-alpha-L-rhamnosidase OS=Aspergillus niger GN=rhaR PE=2 SV=1	-	-	-	-	-	-	-
48	48.1	tr|A2R397|A2R397_ASPNC Function: Dfg5 from S. cerevisiae is required for filamentous growth OS=Aspergillus niger (strain CBS 513.88 / FGSC A1513) GN=An14g03520 PE=3 SV=1	-23.0632	19	49.5	5	-	5	0.714286
49	49.1	tr|A5ABF5|A5ABF5_ASPNC Contig An11c0010, complete genome. OS=Aspergillus niger (strain CBS 513.88 / FGSC A1513) GN=An11g00200 PE=3 SV=1	-26.5535	8	82	5	-	5	0.277778
50	50.1	tr|A2RAY7|A2RAY7_ASPNC Contig An18c0160, complete genome. OS=Aspergillus niger (strain CBS 513.88 / FGSC A1513) GN=An18g04810 PE=3 SV=1	-21.8918	21	45.8	4	-	4	0.428571	* 2
		tr|Q27UA7|Q27UA7_ASPNG Putative exo-rhamnogalacturonase C OS=Aspergillus niger GN=rgxC PE=4 SV=1	-	-	-	-	-	-	-
51	51.1	tr|A2QG29|A2QG29_ASPNC Function: APE3 of S. cerevisiae is a metallo OS=Aspergillus niger (strain CBS 513.88 / FGSC A1513) GN=An03g01660 PE=3 SV=1	-17.0883	11	59.2	4	-	4	0.307692
52	52.1	tr|A2QH12|A2QH12_ASPNC Similarity to carboxypeptidase S1 -Penicillium janthinellum OS=Aspergillus niger (strain CBS 513.88 / FGSC A1513) GN=An03g05200 PE=3 SV=1	-12.2558	10	62.5	4	-	4	0.363636
53	53.1	tr|A2QL74|A2QL74_ASPNC Remark: The late-infantile form of neuronal ceroid lipofuscinosis OS=Aspergillus niger (strain CBS 513.88 / FGSC A1513) GN=An06g00190 PE=3 SV=1	-21.9409	11	64.4	4	-	4	0.235294
54	54.1	tr|A2QT70|A2QT70_ASPNC Contig An09c0040, complete genome. OS=Aspergillus niger (strain CBS 513.88 / FGSC A1513) GN=An09g01050 PE=3 SV=1	-20.9153	17	43.1	4	-	4	0.363636
55	55.1	tr|A2QV28|A2QV28_ASPNC Similarity to hypothetical protein SCE6.29 -Streptomyces coelicolor OS=Aspergillus niger (strain CBS 513.88 / FGSC A1513) GN=An10g00790 PE=3 SV=1	-11.6417	14	35.6	4	-	4	1.33333
56	56.1	tr|A2R2Q2|A2R2Q2_ASPNC Catalytic activity: acid phosphatases also catalyze transphosphorylations. OS=Aspergillus niger (strain CBS 513.88 / FGSC A1513) GN=An14g01550 PE=3 SV=1	-19.4042	15	46.3	4	-	4	0.571429
57	57.1	tr|A2R2V6|A2R2V6_ASPNC Contig An14c0100, complete genome. OS=Aspergillus niger (strain CBS 513.88 / FGSC A1513) GN=An14g02100 PE=3 SV=1	-31.2795	18	28.2	4	-	4	0.571429	* 2
		tr|Q5DR86|Q5DR86_ASPNG Cell wall protein OS=Aspergillus niger GN=cwpA PE=2 SV=1	-	-	-	-	-	-	-
58	58.1	tr|A1YWA5|A1YWA5_ASPNG PEPAb OS=Aspergillus niger GN=pepAb PE=4 SV=1	-9.29059	7	46.6	3	-	3	0.2
59	59.1	tr|A2Q7P2|A2Q7P2_ASPNC Function: S. lavendulae mcrA protects this microorganism from its own antibiotic OS=Aspergillus niger (strain CBS 513.88 / FGSC A1513) GN=An01g01430 PE=3 SV=1	-16.3929	10	56.7	3	-	3	0.25
60	60.1	tr|A2QFR7|A2QFR7_ASPNC Contig An03c0020, complete genome OS=Aspergillus niger (strain CBS 513.88 / FGSC A1513) GN=An03g00500 PE=3 SV=1	-11.0298	8	51.7	3	-	3	0.428571
61	61.1	tr|A2QR36|A2QR36_ASPNC Contig An08c0130, complete genome. OS=Aspergillus niger (strain CBS 513.88 / FGSC A1513) GN=An08g04640 PE=3 SV=1	-16.6884	7	62	3	-	3	0.272727
62	62.1	tr|A2QR94|A2QR94_ASPNC Similarity to hypothetical endoglucanase IV - Trichoderma reesei OS=Aspergillus niger (strain CBS 513.88 / FGSC A1513) GN=An08g05230 PE=3 SV=1	-14.9219	9	41.1	3	-	3	0.5
63	63.1	tr|A2QRV4|A2QRV4_ASPNC Phenotype: gas1 muntants show altered cell wall glucan levels OS=Aspergillus niger (strain CBS 513.88 / FGSC A1513) GN=An08g07350 PE=3 SV=1	-13.3407	12	52	3	-	3	0.428571
64	64.1	tr|A2R322|A2R322_ASPNC Endoglucanase A eglA-Aspergillus niger OS=Aspergillus niger (strain CBS 513.88 / FGSC A1513) GN=eglA PE=3 SV=1	-9.3727	12	25.8	3	-	3	0.5	* 2
		tr|O74705|O74705_ASPNG Endoglucanase A OS=Aspergillus niger GN=eglA PE=1 SV=1	-	-	-	-	-	-	-
65	65.1	tr|A2QK83|A2QK83_ASPNC Contig An04c0360, complete genome. OS=Aspergillus niger (strain CBS 513.88 / FGSC A1513) GN=An04g09700 PE=3 SV=1	-9.42022	6	42	2	-	2	0.2	* 2
		tr|Q27UA4|Q27UA4_ASPNG Putative endo-xylogalacturonan hydrolase A OS=Aspergillus niger GN=xghA PE=4 SV=1	-	-	-	-	-	-	-
66	66.1	tr|A2QQB3|A2QQB3_ASPNC Catalytic activity: Hydrolysis of 1 OS=Aspergillus niger (strain CBS 513.88 / FGSC A1513) GN=An08g01900 PE=3 SV=1	-9.75449	2	70.9	2	-	2	0.0909091
67	67.1	tr|A2QYN8|A2QYN8_ASPNC Function: phytase as component of a feed composition for monogastric animals OS=Aspergillus niger (strain CBS 513.88 / FGSC A1513) GN=An12g01910 PE=3 SV=1	-9.21325	7	53.7	2	-	2	0.333333
68	68.1	tr|A2R6M6|A2R6M6_ASPNC Remark: C-terminal truncated ORF due to end of contig. (Fragment) OS=Aspergillus niger (strain CBS 513.88 / FGSC A1513) GN=An16g00540 PE=3 SV=1	-9.44045	5	54.7	2	-	2	0.125
A12.xml
Group	Sub-group	Description	log(E value)	Coverage	MW	Spectra	Specifics	Uniques	PAI	Redundancy
1	1.1	sp|P42255|ABFB_ASPNG Alpha-N-arabinofuranosidase B OS=Aspergillus niger GN=abfB PE=1 SV=1	-138.358	56	52.4	62	45	28	5.90909
	1.2	tr|Q12551|Q12551_ASPNG Alpha-L-arabinofuranosidase OS=Aspergillus niger GN=ABF2 PE=2 SV=1	-35.3641	19	52.6	18	1	8	1.9
2	2.1	tr|A2QAR3|A2QAR3_ASPNC Similarity to hypothetical glucan beta-1 OS=Aspergillus niger (strain CBS 513.88 / FGSC A1513) GN=An01g12450 PE=3 SV=1	-164.448	34	98.6	45	-	29	5.22222
3	3.1	tr|A2QAS2|A2QAS2_ASPNC Catalytic activity: hydrolysis of the terminal 1 OS=Aspergillus niger (strain CBS 513.88 / FGSC A1513) GN=An01g12550 PE=3 SV=1	-151.566	60	55.8	40	-	26	2.41176
4	4.1	tr|A2QFW8|A2QFW8_ASPNC Catalytic activity: endo-beta-1 OS=Aspergillus niger (strain CBS 513.88 / FGSC A1513) GN=An03g01050 PE=3 SV=1	-81.744	48	47.1	25	-	17	4.83333
5	5.1	sp|P69328|AMYG_ASPNG Glucoamylase OS=Aspergillus niger GN=GLAA PE=1 SV=1	-127.701	40	68.2	24	-	22	2.18182	* 2
		tr|A2QHE1|A2QHE1_ASPNC Glucan 1,4-alpha-glucosidase glaA-Aspergillus niger OS=Aspergillus niger (strain CBS 513.88 / FGSC A1513) GN=glaA PE=3 SV=1	-	-	-	-	-	-	-
6	6.1	tr|A2QJY8|A2QJY8_ASPNC Contig An04c0280, complete genome. OS=Aspergillus niger (strain CBS 513.88 / FGSC A1513) GN=An04g08730 PE=3 SV=1	-98.8614	49	58.8	24	-	22	1.33333
7	7.1	tr|Q9Y865|Q9Y865_ASPNG Alpha-galactosidase OS=Aspergillus niger GN=aglB PE=4 SV=1	-78.8611	42	48.7	20	-	15	1.75
8	8.1	tr|A2QP93|A2QP93_ASPNC Function: mutA of P. purporogenum hydrolysis 1 OS=Aspergillus niger (strain CBS 513.88 / FGSC A1513) GN=An07g08640 PE=3 SV=1	-88.8312	45	54.4	20	-	17	1.17647
9	9.1	tr|A2QE24|A2QE24_ASPNC Catalytic activity: alpha-D-glucose _=_ beta-D-glucose. OS=Aspergillus niger (strain CBS 513.88 / FGSC A1513) GN=An02g09090 PE=3 SV=1	-79.2759	42	44	18	-	17	1.63636
10	10.1	tr|B0YIR9|B0YIR9_ASPNG Beta-glucosidase OS=Aspergillus niger PE=4 SV=1	-75.5276	26	93.1	17	-	15	0.769231	* 3
		tr|B7U4V8|B7U4V8_ASPNG Beta-glucosidase (Fragment) OS=Aspergillus niger PE=2 SV=1	-	-	-	-	-	-	-
		tr|C7C4Z9|C7C4Z9_ASPNG Beta-glucosidase OS=Aspergillus niger GN=bgl PE=2 SV=1	-	-	-	-	-	-	-
11	11.1	tr|A2QV28|A2QV28_ASPNC Similarity to hypothetical protein SCE6.29 -Streptomyces coelicolor OS=Aspergillus niger (strain CBS 513.88 / FGSC A1513) GN=An10g00790 PE=3 SV=1	-69.2033	33	35.6	17	-	15	6.33333
12	12.1	tr|A2QAC1|A2QAC1_ASPNC Contig An01c0330, complete genome. OS=Aspergillus niger (strain CBS 513.88 / FGSC A1513) GN=An01g10930 PE=3 SV=1	-77.568	15	96.8	17	-	17	0.73913
13	13.1	tr|A2QAN3|A2QAN3_ASPNC Beta-galactosidase OS=Aspergillus niger (strain CBS 513.88 / FGSC A1513) GN=lacA+ PE=3 SV=1	-69.7392	30	109.5	16	-	16	0.703704
14	14.1	tr|A2QBC2|A2QBC2_ASPNC Catalytic activity: 2 OS=Aspergillus niger (strain CBS 513.88 / FGSC A1513) GN=An01g14730 PE=3 SV=1	-80.3177	47	41.5	16	-	14	1.54545
15	15.1	tr|A2QR36|A2QR36_ASPNC Contig An08c0130, complete genome. OS=Aspergillus niger (strain CBS 513.88 / FGSC A1513) GN=An08g04640 PE=3 SV=1	-71.3953	24	62	16	-	13	1.54545
16	16.1	tr|A2Q7T0|A2Q7T0_ASPNC Catalase OS=Aspergillus niger (strain CBS 513.88 / FGSC A1513) GN=catR PE=3 SV=1	-73.5482	26	80.3	16	-	15	0.695652
17	17.1	tr|A2QT70|A2QT70_ASPNC Contig An09c0040, complete genome. OS=Aspergillus niger (strain CBS 513.88 / FGSC A1513) GN=An09g01050 PE=3 SV=1	-80.4654	35	43.1	16	-	12	1.45455
18	18.1	tr|A2R2Z3|A2R2Z3_ASPNC Contig An14c0100, complete genome. OS=Aspergillus niger (strain CBS 513.88 / FGSC A1513) GN=An14g02470 PE=3 SV=1	-88.1457	36	65.6	16	-	13	0.761905
19	19.1	tr|A2QE77|A2QE77_ASPNC Catalytic activity: triacylglycerol + H2O = diacylglycerol + a carboxylate OS=Aspergillus niger (strain CBS 513.88 / FGSC A1513) GN=An02g09690 PE=3 SV=1	-67.2925	34	61.5	15	-	15	1.13333
20	20.1	tr|A2QUK3|A2QUK3_ASPNC Sulphydryl oxidase Sox from patent EP565172-A1-Aspergillus niger OS=Aspergillus niger (strain CBS 513.88 / FGSC A1513) GN=Sox PE=3 SV=1	-47.6788	29	43.4	14	-	11	0.777778
21	21.1	tr|A2Q9V3|A2Q9V3_ASPNC Similarity to tyrosinase melC2 -Streptomyces lincolnensis OS=Aspergillus niger (strain CBS 513.88 / FGSC A1513) GN=An01g09220 PE=3 SV=1	-66.9926	38	44.6	13	-	11	1.66667
22	22.1	tr|A2QEW9|A2QEW9_ASPNC Contig An02c0400, complete genome. OS=Aspergillus niger (strain CBS 513.88 / FGSC A1513) GN=An02g12505 PE=3 SV=1	-58.486	33	43	13	-	13	1.08333
23	23.1	tr|A2QFR7|A2QFR7_ASPNC Contig An03c0020, complete genome OS=Aspergillus niger (strain CBS 513.88 / FGSC A1513) GN=An03g00500 PE=3 SV=1	-61.1007	28	51.7	13	-	9	1.85714
24	24.1	tr|A2QHW0|A2QHW0_ASPNC Remark: a splice site was detected upstream of the START codon. OS=Aspergillus niger (strain CBS 513.88 / FGSC A1513) GN=An04g01230 PE=3 SV=1	-47.608	33	40.9	12	-	8	2
25	25.1	tr|A2R1N7|A2R1N7_ASPNC Catalytic activity: Triacylglycerol + H2O = Diacylglycerol + a Carboxylate OS=Aspergillus niger (strain CBS 513.88 / FGSC A1513) GN=An13g01880 PE=3 SV=1	-66.1716	26	61.1	12	-	10	0.8	* 2
		tr|Q6ED33|Q6ED33_ASPNG EstA OS=Aspergillus niger GN=estA PE=1 SV=1	-	-	-	-	-	-	-
26	26.1	tr|A5ABB5|A5ABB5_ASPNC Contig An08c0230, complete genome. OS=Aspergillus niger (strain CBS 513.88 / FGSC A1513) GN=An08g09710 PE=3 SV=1	-43.4207	40	38	12	-	11	1.09091
27	27.1	tr|A2R2V3|A2R2V3_ASPNC Contig An14c0100, complete genome. OS=Aspergillus niger (strain CBS 513.88 / FGSC A1513) GN=An14g02070 PE=3 SV=1	-38.0742	32	42.8	11	-	9	0.6875
28	28.1	tr|A1YWA5|A1YWA5_ASPNG PEPAb OS=Aspergillus niger GN=pepAb PE=4 SV=1	-32.8274	25	46.6	10	-	9	0.733333
29	29.1	tr|A2QA27|A2QA27_ASPNC Xylosidase xlnD-Aspergillus niger OS=Aspergillus niger (strain CBS 513.88 / FGSC A1513) GN=xlnD PE=3 SV=1	-40.9393	20	87	10	-	10	0.555556	* 2
		tr|O00089|O00089_ASPNG Xylosidase OS=Aspergillus niger GN=xlnD PE=4 SV=2	-	-	-	-	-	-	-
30	30.1	tr|A2QBE3|A2QBE3_ASPNC Catalytic activity: a phosphatidylcholine + H2O = 1 OS=Aspergillus niger (strain CBS 513.88 / FGSC A1513) GN=An01g14940 PE=3 SV=1	-48.8084	31	49.6	10	-	9	0.909091
31	31.1	tr|A2QF95|A2QF95_ASPNC Catalytic activity: glutamine is hydrolysed to glutamate and ammonium. OS=Aspergillus niger (strain CBS 513.88 / FGSC A1513) GN=An02g13750 PE=3 SV=1	-22.8295	15	75.4	10	-	7	0.909091
32	32.1	tr|A2R397|A2R397_ASPNC Function: Dfg5 from S. cerevisiae is required for filamentous growth OS=Aspergillus niger (strain CBS 513.88 / FGSC A1513) GN=An14g03520 PE=3 SV=1	-38.0399	27	49.5	10	-	7	1.42857
33	33.1	tr|A2R7J0|A2R7J0_ASPNC Contig An16c0130, complete genome. OS=Aspergillus niger (strain CBS 513.88 / FGSC A1513) GN=An16g03700 PE=3 SV=1	-36.5188	23	53.8	10	-	9	0.769231
34	34.1	tr|A2QF78|A2QF78_ASPNC Function: an endochitinase the catalyzes hydrolysis of the 1 OS=Aspergillus niger (strain CBS 513.88 / FGSC A1513) GN=An02g13580 PE=3 SV=1	-36.5693	22	43	9	-	7	0.714286
35	35.1	tr|A2QAI7|A2QAI7_ASPNC 1,4-beta-D-glucan cellobiohydrolase B cbhB-Aspergillus niger OS=Aspergillus niger (strain CBS 513.88 / FGSC A1513) GN=cbhB PE=3 SV=1	-43.2263	14	56.1	9	8	6	1.28571	* 2
		tr|Q9UVS8|Q9UVS8_ASPNG 1,4-beta-D-glucan cellobiohydrolase B OS=Aspergillus niger GN=cbhB PE=3 SV=1	-	-	-	-	-	-	-
	35.2	tr|A2QPG2|A2QPG2_ASPNC 1,4-beta-D-glucan cellobiohydrolase A cbhA-Aspergillus niger OS=Aspergillus niger (strain CBS 513.88 / FGSC A1513) GN=cbhA PE=3 SV=1	-69.6932	28	48.1	9	8	8	1	* 3
		tr|C7ENW1|C7ENW1_ASPNG Cellobiohydrolase A OS=Aspergillus niger GN=cbhA PE=4 SV=1	-	-	-	-	-	-	-
		tr|Q9UVS9|Q9UVS9_ASPNG 1,4-beta-D-glucan cellobiohydrolase A OS=Aspergillus niger GN=cbhA PE=3 SV=1	-	-	-	-	-	-	-
36	36.1	tr|A2QK83|A2QK83_ASPNC Contig An04c0360, complete genome. OS=Aspergillus niger (strain CBS 513.88 / FGSC A1513) GN=An04g09700 PE=3 SV=1	-43.9614	31	42	9	-	8	0.9	* 2
		tr|Q27UA4|Q27UA4_ASPNG Putative endo-xylogalacturonan hydrolase A OS=Aspergillus niger GN=xghA PE=4 SV=1	-	-	-	-	-	-	-
37	37.1	tr|A2QW02|A2QW02_ASPNC Acid alpha-amylase-Aspergillus niger OS=Aspergillus niger (strain CBS 513.88 / FGSC A1513) GN=An11g03340 PE=3 SV=1	-49.4885	26	55.1	9	-	9	0.818182	* 2
		tr|A8W8Z4|A8W8Z4_ASPNG Rutin-alpha-L-rhamnosidase OS=Aspergillus niger GN=rhaR PE=2 SV=1	-	-	-	-	-	-	-
38	38.1	tr|A2QFV7|A2QFV7_ASPNC Endo-1,4-beta-xylanase A xynA-Aspergillus niger [putative sequencing error] OS=Aspergillus niger (strain CBS 513.88 / FGSC A1513) GN=xynA PE=3 SV=1	-39.7869	41	35.4	8	-	7	0.5625
39	39.1	tr|A2QV29|A2QV29_ASPNC Contig An10c0050, complete genome. OS=Aspergillus niger (strain CBS 513.88 / FGSC A1513) GN=An10g00800 PE=3 SV=1	-18.6361	17	43.4	8	-	4	2.25
40	40.1	sp|Q8WZI8|FAEB_ASPNG Feruloyl esterase B OS=Aspergillus niger GN=faeB PE=1 SV=1	-33.9983	19	57	8	-	7	0.347826
41	41.1	tr|A2QQ99|A2QQ99_ASPNC Catalytic activity: exocellobiohydrolases cleave the beta-1 OS=Aspergillus niger (strain CBS 513.88 / FGSC A1513) GN=An08g01760 PE=3 SV=1	-40.9539	33	42	8	-	7	1.33333
42	42.1	tr|A2QSH9|A2QSH9_ASPNC Contig An08c0280, complete genome. OS=Aspergillus niger (strain CBS 513.88 / FGSC A1513) GN=An08g10780 PE=3 SV=1	-37.2843	28	47.5	8	-	8	1.6
43	43.1	tr|A2R6M6|A2R6M6_ASPNC Remark: C-terminal truncated ORF due to end of contig. (Fragment) OS=Aspergillus niger (strain CBS 513.88 / FGSC A1513) GN=An16g00540 PE=3 SV=1	-34.4977	19	54.7	8	-	8	0.5
44	44.1	tr|A5ABF5|A5ABF5_ASPNC Contig An11c0010, complete genome. OS=Aspergillus niger (strain CBS 513.88 / FGSC A1513) GN=An11g00200 PE=3 SV=1	-49.8056	14	82	8	-	8	0.444444
45	45.1	tr|A2QAC9|A2QAC9_ASPNC Remark: alternate name for S. cerevisiae Crh1: YGR189C. OS=Aspergillus niger (strain CBS 513.88 / FGSC A1513) GN=An01g11010 PE=3 SV=1	-41.0543	26	39.8	7	-	6	1.6
46	46.1	tr|A2QAI8|A2QAI8_ASPNC Catalytic activity: endohydrolysis of 1 OS=Aspergillus niger (strain CBS 513.88 / FGSC A1513) GN=An01g11670 PE=3 SV=1	-29.8661	18	43.3	7	-	5	1.6
47	47.1	tr|A2QQB3|A2QQB3_ASPNC Catalytic activity: Hydrolysis of 1 OS=Aspergillus niger (strain CBS 513.88 / FGSC A1513) GN=An08g01900 PE=3 SV=1	-32.0382	15	70.9	7	-	7	0.363636
48	48.1	tr|A2QTU5|A2QTU5_ASPNC Contig An09c0080, complete genome. OS=Aspergillus niger (strain CBS 513.88 / FGSC A1513) GN=An09g03300 PE=3 SV=1	-29.3022	12	82.4	7	-	7	0.304348
49	49.1	tr|A2QUZ1|A2QUZ1_ASPNC Contig An10c0020, complete genome. OS=Aspergillus niger (strain CBS 513.88 / FGSC A1513) GN=An10g00400 PE=3 SV=1	-28.9941	21	48.3	7	-	7	0.411765
50	50.1	tr|A2QWT3|A2QWT3_ASPNC Contig An11c0240, complete genome. OS=Aspergillus niger (strain CBS 513.88 / FGSC A1513) GN=An11g06330 PE=3 SV=1	-23.169	19	47.7	7	-	6	2.33333
51	51.1	tr|A2QFE9|A2QFE9_ASPNC Contig An02c0460, complete genome. OS=Aspergillus niger (strain CBS 513.88 / FGSC A1513) GN=An02g14290 PE=3 SV=1	-33.0941	11	65.7	6	-	6	0.545455
52	52.1	tr|A2QR21|A2QR21_ASPNC Endoprotease Endo-Pro-Aspergillus niger OS=Aspergillus niger (strain CBS 513.88 / FGSC A1513) GN=EPR PE=3 SV=1	-30.6873	14	58.6	6	-	6	0.6
53	53.1	tr|A2QBA2|A2QBA2_ASPNC Contig An01c0470, complete genome. OS=Aspergillus niger (strain CBS 513.88 / FGSC A1513) GN=An01g14520 PE=3 SV=1	-30.7363	16	53	5	-	5	0.428571
54	54.1	tr|A2R0E0|A2R0E0_ASPNC Exo-inulinase inu1-Aspergillus niger OS=Aspergillus niger (strain CBS 513.88 / FGSC A1513) GN=inu1 PE=3 SV=1	-26.7575	14	59	5	-	5	0.375	* 4
		tr|Q0ZR33|Q0ZR33_ASPNG Extracellular exo-inulinase OS=Aspergillus niger GN=InuE PE=3 SV=1	-	-	-	-	-	-	-
		tr|Q6S3E2|Q6S3E2_ASPNG Exoinulinase OS=Aspergillus niger GN=inuF PE=3 SV=1	-	-	-	-	-	-	-
		tr|Q76HP6|Q76HP6_ASPNG Exoinulinase OS=Aspergillus niger GN=inuE PE=3 SV=1	-	-	-	-	-	-	-
55	55.1	sp|O42809|PGLR4_ASPNG Polygalacturonase-4 OS=Aspergillus niger GN=pgaE PE=1 SV=1	-25.8081	21	39.5	5	4	5	1
	55.2	sp|Q12554|PGLR3_ASPNG Polygalacturonase-3 OS=Aspergillus niger GN=pgaC PE=3 SV=1	-18.6713	11	40.4	4	3	4	0.571429	* 2
		tr|A2QL39|A2QL39_ASPNC Polygalacturonase III pgaC-Aspergillus niger OS=Aspergillus niger (strain CBS 513.88 / FGSC A1513) GN=pgaC PE=3 SV=1	-	-	-	-	-	-	-
	55.3	sp|P26213|PGLR1_ASPNG Polygalacturonase-1 OS=Aspergillus niger GN=pgaA PE=1 SV=1	-13.0888	10	38	3	2	3	0.6	* 2
		tr|A2QAH3|A2QAH3_ASPNC Polygalacturonase pgaI-Aspergillus niger OS=Aspergillus niger (strain CBS 513.88 / FGSC A1513) GN=pgaI PE=3 SV=1	-	-	-	-	-	-	-
56	56.1	sp|P79019|AXHA_ASPNG Alpha-L-arabinofuranosidase OS=Aspergillus niger GN=axhA PE=3 SV=1	-28.6319	27	35.7	5	-	5	0.714286	* 2
		tr|A2QFV9|A2QFV9_ASPNC 1,4-beta-D-arabinoxylan arabinofuranohydrolase axhA-Aspergillus niger OS=Aspergillus niger (strain CBS 513.88 / FGSC A1513) GN=axhA PE=3 SV=1	-	-	-	-	-	-	-
57	57.1	tr|A2QFR3|A2QFR3_ASPNC Catalytic activity: OS=Aspergillus niger (strain CBS 513.88 / FGSC A1513) GN=An03g00460 PE=3 SV=1	-17.6313	15	54.6	5	-	5	0.294118
58	58.1	tr|A2QPX1|A2QPX1_ASPNC Catalytic activity: D-glucono-1 OS=Aspergillus niger (strain CBS 513.88 / FGSC A1513) GN=An08g00490 PE=4 SV=1	-22.7101	25	38.6	5	-	5	0.454545
59	59.1	tr|A2QVF5|A2QVF5_ASPNC Contig An11c0050, complete genome. OS=Aspergillus niger (strain CBS 513.88 / FGSC A1513) GN=An11g01220 PE=3 SV=1	-15.9706	10	57.1	5	-	5	0.416667
60	60.1	tr|A2QVN9|A2QVN9_ASPNC Complex: F26G of C. speciosus is a heterodimer of a 54kDa OS=Aspergillus niger (strain CBS 513.88 / FGSC A1513) GN=An11g02100 PE=3 SV=1	-15.9017	8	63.9	5	-	5	0.294118
61	61.1	tr|A2R1U3|A2R1U3_ASPNC Similarity to hypothetical protein AAO76127.1 - Bacteroides thetaiotaomicron OS=Aspergillus niger (strain CBS 513.88 / FGSC A1513) GN=An13g02450 PE=3 SV=1	-15.2258	11	81.8	5	-	5	0.25
62	62.1	tr|A2R613|A2R613_ASPNC Contig An15c0200, complete genome. (Fragment) OS=Aspergillus niger (strain CBS 513.88 / FGSC A1513) GN=An15g06280 PE=4 SV=1	-19.3755	10	40.1	5	-	4	0.833333
63	63.1	tr|A2R8E0|A2R8E0_ASPNC Catalytic activity: eglB of A. niger catalyzes the endohydrolysis of 1 OS=Aspergillus niger (strain CBS 513.88 / FGSC A1513) GN=An16g06800 PE=3 SV=1	-29.1795	18	45.1	5	-	5	0.714286
64	64.1	tr|A2QH12|A2QH12_ASPNC Similarity to carboxypeptidase S1 -Penicillium janthinellum OS=Aspergillus niger (strain CBS 513.88 / FGSC A1513) GN=An03g05200 PE=3 SV=1	-12.8027	10	62.5	4	-	4	0.454545
65	65.1	tr|A2QG29|A2QG29_ASPNC Function: APE3 of S. cerevisiae is a metallo OS=Aspergillus niger (strain CBS 513.88 / FGSC A1513) GN=An03g01660 PE=3 SV=1	-13.4822	7	59.2	4	-	4	0.307692
66	66.1	tr|A2QH21|A2QH21_ASPNC Contig An03c0160, complete genome. OS=Aspergillus niger (strain CBS 513.88 / FGSC A1513) GN=An03g05290 PE=3 SV=1	-16.5279	10	46.7	4	-	4	0.444444
67	67.1	tr|A2QJI1|A2QJI1_ASPNC Similarity to hypothetical protein MLD14.3 -Arabidopsis thaliana OS=Aspergillus niger (strain CBS 513.88 / FGSC A1513) GN=An04g07160 PE=3 SV=1	-14.0467	15	40.5	4	-	4	0.4
68	68.1	tr|A2QL74|A2QL74_ASPNC Remark: The late-infantile form of neuronal ceroid lipofuscinosis OS=Aspergillus niger (strain CBS 513.88 / FGSC A1513) GN=An06g00190 PE=3 SV=1	-25.1943	10	64.4	4	-	4	0.235294
69	69.1	tr|A2QMP7|A2QMP7_ASPNC Function: Rax2 of S. cerevisiae functions as a marker OS=Aspergillus niger (strain CBS 513.88 / FGSC A1513) GN=An07g02870 PE=3 SV=1	-22.3275	5	129.1	4	-	4	0.16
70	70.1	tr|A2QT39|A2QT39_ASPNC Contig An09c0030, complete genome. OS=Aspergillus niger (strain CBS 513.88 / FGSC A1513) GN=An09g00670 PE=3 SV=1	-18.6364	7	56.6	4	-	3	0.666667
71	71.1	tr|A2QYR9|A2QYR9_ASPNC Contig An12c0070, complete genome. OS=Aspergillus niger (strain CBS 513.88 / FGSC A1513) GN=An12g02220 PE=3 SV=1	-12.1065	21	48	4	-	4	0.571429
72	72.1	tr|A2R120|A2R120_ASPNC Contig An12c0380, complete genome. OS=Aspergillus niger (strain CBS 513.88 / FGSC A1513) GN=An12g10630 PE=3 SV=1	-24.0975	15	54.5	4	-	4	0.235294
73	73.1	tr|A2R797|A2R797_ASPNC Similarity to hypothetical protein BH0842 - Bacillus halodurans OS=Aspergillus niger (strain CBS 513.88 / FGSC A1513) GN=An16g02760 PE=3 SV=1	-8.95484	7	86.4	3	-	3	0.25
74	74.1	sp|P55325|PEPA_ASPNG Aspergillopepsin A OS=Aspergillus niger GN=pepA PE=2 SV=1	-25.7105	12	41.1	3	-	3	0.363636	* 3
		tr|A2R3L3|A2R3L3_ASPNC Aspartic proteinase aspergillopepsin I pepA-Aspergillus niger OS=Aspergillus niger (strain CBS 513.88 / FGSC A1513) GN=pepA PE=3 SV=1	-	-	-	-	-	-	-
		tr|Q00207|Q00207_ASPNG Preproproctase B OS=Aspergillus niger PE=2 SV=1	-	-	-	-	-	-	-
75	75.1	tr|A2Q913|A2Q913_ASPNC Remark: informations have only been published in Hemmann S. Thesis OS=Aspergillus niger (strain CBS 513.88 / FGSC A1513) GN=An01g06280 PE=3 SV=1	-10.061	30	19.5	3	-	3	1
76	76.1	tr|A2QR94|A2QR94_ASPNC Similarity to hypothetical endoglucanase IV - Trichoderma reesei OS=Aspergillus niger (strain CBS 513.88 / FGSC A1513) GN=An08g05230 PE=3 SV=1	-15	10	41.1	3	-	3	0.666667
77	77.1	tr|A2R2V6|A2R2V6_ASPNC Contig An14c0100, complete genome. OS=Aspergillus niger (strain CBS 513.88 / FGSC A1513) GN=An14g02100 PE=3 SV=1	-19.9583	21	28.2	3	-	3	0.571429	* 2
		tr|Q5DR86|Q5DR86_ASPNG Cell wall protein OS=Aspergillus niger GN=cwpA PE=2 SV=1	-	-	-	-	-	-	-
78	78.1	tr|A2R313|A2R313_ASPNC Contig An14c0110, complete genome. OS=Aspergillus niger (strain CBS 513.88 / FGSC A1513) GN=An14g02670 PE=3 SV=1	-15.3412	10	36	3	-	2	1
79	79.1	sp|O42807|FAEA_ASPNG Feruloyl esterase A OS=Aspergillus niger GN=faeA PE=1 SV=1	-15.2288	18	30.4	3	-	3	1	* 2
		tr|A2QSY5|A2QSY5_ASPNC Ferulic acid esterase A faeA-Aspergillus niger OS=Aspergillus niger (strain CBS 513.88 / FGSC A1513) GN=faeA PE=3 SV=1	-	-	-	-	-	-	-
80	80.1	sp|P28351|AGAL_ASPNG Alpha-galactosidase A OS=Aspergillus niger GN=aglA PE=1 SV=1	-10.0648	6	60	3	-	3	0.2
81	81.1	tr|A2Q7N1|A2Q7N1_ASPNC Contig An01c0070, complete genome. OS=Aspergillus niger (strain CBS 513.88 / FGSC A1513) GN=An01g01320 PE=3 SV=1	-13.193	8	43.2	3	-	3	0.166667
82	82.1	tr|A2Q7P2|A2Q7P2_ASPNC Function: S. lavendulae mcrA protects this microorganism from its own antibiotic OS=Aspergillus niger (strain CBS 513.88 / FGSC A1513) GN=An01g01430 PE=3 SV=1	-15.5814	8	56.7	3	-	3	0.25
83	83.1	tr|A2QEQ6|A2QEQ6_ASPNC Contig An02c0380, complete genome. OS=Aspergillus niger (strain CBS 513.88 / FGSC A1513) GN=An02g11890 PE=3 SV=1	-14.7704	8	58.7	3	-	3	0.25
84	84.1	tr|A2QMJ7|A2QMJ7_ASPNC Catalytic activity: 6-hydroxy-D-nicotine oxidases convert OS=Aspergillus niger (strain CBS 513.88 / FGSC A1513) GN=An07g02360 PE=3 SV=1	-8.78832	5	59.6	3	-	3	0.15
85	85.1	tr|A2R2S6|A2R2S6_ASPNC Catalytic activity: melibiose + H2O = galactose + glucose. OS=Aspergillus niger (strain CBS 513.88 / FGSC A1513) GN=An14g01800 PE=3 SV=1	-11.2774	10	47.2	3	-	3	0.25
86	86.1	tr|A2RAD3|A2RAD3_ASPNC Similarity to hypothetical protein BAC47708.1 - Bradyrhizobium japonicum OS=Aspergillus niger (strain CBS 513.88 / FGSC A1513) GN=An18g02752 PE=3 SV=1	-18.7109	13	41.8	3	-	3	0.75
87	87.1	tr|A5AAG2|A5AAG2_ASPNC Catalytic activity: endohydrolysis of 1 OS=Aspergillus niger (strain CBS 513.88 / FGSC A1513) GN=An02g10550 PE=3 SV=1	-14.9045	13	33.9	3	-	3	1
88	88.1	tr|A5AAV4|A5AAV4_ASPNC Function: UTR2 OS=Aspergillus niger (strain CBS 513.88 / FGSC A1513) GN=An07g07530 PE=3 SV=1	-14.1687	7	45.5	2	-	2	0.272727
89	89.1	tr|A2QCT2|A2QCT2_ASPNC Putative frameshift OS=Aspergillus niger (strain CBS 513.88 / FGSC A1513) GN=An02g04690 PE=3 SV=1	-10.068	3	58	2	-	2	0.285714
90	90.1	tr|A2QHG0|A2QHG0_ASPNC Catalytic activity: 1 OS=Aspergillus niger (strain CBS 513.88 / FGSC A1513) GN=An03g06740 PE=3 SV=1	-10.8069	5	48.3	2	-	2	0.142857	* 2
		tr|Q27UB1|Q27UB1_ASPNG Exo-polygalacturonase B OS=Aspergillus niger GN=pgxB PE=4 SV=1	-	-	-	-	-	-	-
91	91.1	tr|A2QQ32|A2QQ32_ASPNC Catalytic activity: glucan 1 OS=Aspergillus niger (strain CBS 513.88 / FGSC A1513) GN=An08g01100 PE=3 SV=1	-8.87943	6	43	2	-	2	0.25
92	92.1	tr|A2QRV4|A2QRV4_ASPNC Phenotype: gas1 muntants show altered cell wall glucan levels OS=Aspergillus niger (strain CBS 513.88 / FGSC A1513) GN=An08g07350 PE=3 SV=1	-13.0685	8	52	2	-	2	0.285714
93	93.1	tr|A2QW39|A2QW39_ASPNC Contig An11c0150, complete genome. OS=Aspergillus niger (strain CBS 513.88 / FGSC A1513) GN=An11g03740 PE=3 SV=1	-12.4921	5	61.2	2	-	2	0.2
94	94.1	tr|A2QYN8|A2QYN8_ASPNC Function: phytase as component of a feed composition for monogastric animals OS=Aspergillus niger (strain CBS 513.88 / FGSC A1513) GN=An12g01910 PE=3 SV=1	-12.4757	6	53.7	2	-	2	0.333333
95	95.1	tr|A2QZS1|A2QZS1_ASPNC Contig An12c0170, complete genome. OS=Aspergillus niger (strain CBS 513.88 / FGSC A1513) GN=An12g05960 PE=3 SV=1	-13.7873	8	62.8	2	-	2	0.133333
96	96.1	tr|A2R2Q9|A2R2Q9_ASPNC Similarity to heparanase - Homo sapiens OS=Aspergillus niger (strain CBS 513.88 / FGSC A1513) GN=An14g01620 PE=3 SV=1	-8.96658	5	50.3	2	-	2	0.166667
97	97.1	tr|A2R322|A2R322_ASPNC Endoglucanase A eglA-Aspergillus niger OS=Aspergillus niger (strain CBS 513.88 / FGSC A1513) GN=eglA PE=3 SV=1	-9.15305	10	25.8	2	-	2	0.333333	* 2
		tr|O74705|O74705_ASPNG Endoglucanase A OS=Aspergillus niger GN=eglA PE=1 SV=1	-	-	-	-	-	-	-
A13.xml
Group	Sub-group	Description	log(E value)	Coverage	MW	Spectra	Specifics	Uniques	PAI	Redundancy
1	1.1	sp|P42255|ABFB_ASPNG Alpha-N-arabinofuranosidase B OS=Aspergillus niger GN=abfB PE=1 SV=1	-102.59	56	52.4	50	-	18	5
2	2.1	tr|A2QAR3|A2QAR3_ASPNC Similarity to hypothetical glucan beta-1 OS=Aspergillus niger (strain CBS 513.88 / FGSC A1513) GN=An01g12450 PE=3 SV=1	-124.054	40	98.6	33	-	25	3.88889
3	3.1	tr|A2QJY8|A2QJY8_ASPNC Contig An04c0280, complete genome. OS=Aspergillus niger (strain CBS 513.88 / FGSC A1513) GN=An04g08730 PE=3 SV=1	-112.962	54	58.8	29	-	24	1.61111
4	4.1	tr|A2QQ99|A2QQ99_ASPNC Catalytic activity: exocellobiohydrolases cleave the beta-1 OS=Aspergillus niger (strain CBS 513.88 / FGSC A1513) GN=An08g01760 PE=3 SV=1	-95.9069	64	42	21	20	19	3.5
	4.2	tr|A2QYR9|A2QYR9_ASPNC Contig An12c0070, complete genome. OS=Aspergillus niger (strain CBS 513.88 / FGSC A1513) GN=An12g02220 PE=3 SV=1	-20.9272	27	48	6	5	6	0.857143
5	5.1	tr|A1YWA5|A1YWA5_ASPNG PEPAb OS=Aspergillus niger GN=pepAb PE=4 SV=1	-78.0144	62	46.6	20	-	17	1.33333
6	6.1	sp|P69328|AMYG_ASPNG Glucoamylase OS=Aspergillus niger GN=GLAA PE=1 SV=1	-90.5613	39	68.2	19	-	17	1.90909	* 2
		tr|A2QHE1|A2QHE1_ASPNC Glucan 1,4-alpha-glucosidase glaA-Aspergillus niger OS=Aspergillus niger (strain CBS 513.88 / FGSC A1513) GN=glaA PE=3 SV=1	-	-	-	-	-	-	-
7	7.1	tr|A2Q7T0|A2Q7T0_ASPNC Catalase OS=Aspergillus niger (strain CBS 513.88 / FGSC A1513) GN=catR PE=3 SV=1	-67.2901	29	80.3	19	-	17	0.869565
8	8.1	tr|A2QP93|A2QP93_ASPNC Function: mutA of P. purporogenum hydrolysis 1 OS=Aspergillus niger (strain CBS 513.88 / FGSC A1513) GN=An07g08640 PE=3 SV=1	-58.8699	43	54.4	19	-	16	1.11765
9	9.1	tr|A2QE77|A2QE77_ASPNC Catalytic activity: triacylglycerol + H2O = diacylglycerol + a carboxylate OS=Aspergillus niger (strain CBS 513.88 / FGSC A1513) GN=An02g09690 PE=3 SV=1	-62.8982	37	61.5	17	-	16	1.26667
10	10.1	tr|A2QAC1|A2QAC1_ASPNC Contig An01c0330, complete genome. OS=Aspergillus niger (strain CBS 513.88 / FGSC A1513) GN=An01g10930 PE=3 SV=1	-82.8257	20	96.8	17	-	17	0.782609
11	11.1	tr|A2QA27|A2QA27_ASPNC Xylosidase xlnD-Aspergillus niger OS=Aspergillus niger (strain CBS 513.88 / FGSC A1513) GN=xlnD PE=3 SV=1	-72.8017	29	87	16	-	15	0.944444	* 2
		tr|O00089|O00089_ASPNG Xylosidase OS=Aspergillus niger GN=xlnD PE=4 SV=2	-	-	-	-	-	-	-
12	12.1	tr|A2QAS2|A2QAS2_ASPNC Catalytic activity: hydrolysis of the terminal 1 OS=Aspergillus niger (strain CBS 513.88 / FGSC A1513) GN=An01g12550 PE=3 SV=1	-66.8699	35	55.8	15	-	11	0.941176
13	13.1	tr|A2RAD3|A2RAD3_ASPNC Similarity to hypothetical protein BAC47708.1 - Bradyrhizobium japonicum OS=Aspergillus niger (strain CBS 513.88 / FGSC A1513) GN=An18g02752 PE=3 SV=1	-67.531	43	41.8	15	-	15	4
14	14.1	tr|A5ABB5|A5ABB5_ASPNC Contig An08c0230, complete genome. OS=Aspergillus niger (strain CBS 513.88 / FGSC A1513) GN=An08g09710 PE=3 SV=1	-49.7731	40	38	14	-	10	1.45455
15	15.1	tr|A2QF78|A2QF78_ASPNC Function: an endochitinase the catalyzes hydrolysis of the 1 OS=Aspergillus niger (strain CBS 513.88 / FGSC A1513) GN=An02g13580 PE=3 SV=1	-54.5243	35	43	13	-	10	0.928571
16	16.1	tr|A2QFW8|A2QFW8_ASPNC Catalytic activity: endo-beta-1 OS=Aspergillus niger (strain CBS 513.88 / FGSC A1513) GN=An03g01050 PE=3 SV=1	-36.0692	27	47.1	13	-	9	2.16667
17	17.1	tr|A2QT70|A2QT70_ASPNC Contig An09c0040, complete genome. OS=Aspergillus niger (strain CBS 513.88 / FGSC A1513) GN=An09g01050 PE=3 SV=1	-62.2742	36	43.1	13	-	10	1.18182
18	18.1	tr|A2QK83|A2QK83_ASPNC Contig An04c0360, complete genome. OS=Aspergillus niger (strain CBS 513.88 / FGSC A1513) GN=An04g09700 PE=3 SV=1	-56.7739	33	42	12	-	11	1.2	* 2
		tr|Q27UA4|Q27UA4_ASPNG Putative endo-xylogalacturonan hydrolase A OS=Aspergillus niger GN=xghA PE=4 SV=1	-	-	-	-	-	-	-
19	19.1	tr|A2R1N7|A2R1N7_ASPNC Catalytic activity: Triacylglycerol + H2O = Diacylglycerol + a Carboxylate OS=Aspergillus niger (strain CBS 513.88 / FGSC A1513) GN=An13g01880 PE=3 SV=1	-43.5949	27	61.1	12	-	10	0.8	* 2
		tr|Q6ED33|Q6ED33_ASPNG EstA OS=Aspergillus niger GN=estA PE=1 SV=1	-	-	-	-	-	-	-
20	20.1	tr|A2QEJ9|A2QEJ9_ASPNC Alpha-galactosidase aglB-Aspergillus niger OS=Aspergillus niger (strain CBS 513.88 / FGSC A1513) GN=aglB PE=3 SV=1	-38.7034	15	48.7	11	-	7	1.07692	* 2
		tr|Q9Y865|Q9Y865_ASPNG Alpha-galactosidase OS=Aspergillus niger GN=aglB PE=4 SV=1	-	-	-	-	-	-	-
21	21.1	tr|A2QUK3|A2QUK3_ASPNC Sulphydryl oxidase Sox from patent EP565172-A1-Aspergillus niger OS=Aspergillus niger (strain CBS 513.88 / FGSC A1513) GN=Sox PE=3 SV=1	-39.6062	42	43.4	11	-	9	0.722222
22	22.1	tr|A2R8E0|A2R8E0_ASPNC Catalytic activity: eglB of A. niger catalyzes the endohydrolysis of 1 OS=Aspergillus niger (strain CBS 513.88 / FGSC A1513) GN=An16g06800 PE=3 SV=1	-57.9335	45	45.1	11	-	10	1.85714
23	23.1	tr|A2QFV7|A2QFV7_ASPNC Endo-1,4-beta-xylanase A xynA-Aspergillus niger [putative sequencing error] OS=Aspergillus niger (strain CBS 513.88 / FGSC A1513) GN=xynA PE=3 SV=1	-47.1132	63	35.4	11	-	11	0.75
24	24.1	tr|A2QAN3|A2QAN3_ASPNC Beta-galactosidase OS=Aspergillus niger (strain CBS 513.88 / FGSC A1513) GN=lacA+ PE=3 SV=1	-34.3345	18	109.5	11	-	11	0.407407
25	25.1	tr|A2QBC2|A2QBC2_ASPNC Catalytic activity: 2 OS=Aspergillus niger (strain CBS 513.88 / FGSC A1513) GN=An01g14730 PE=3 SV=1	-55.3261	44	41.5	11	-	11	1
26	26.1	tr|A2R3L3|A2R3L3_ASPNC Aspartic proteinase aspergillopepsin I pepA-Aspergillus niger OS=Aspergillus niger (strain CBS 513.88 / FGSC A1513) GN=pepA PE=3 SV=1	-61.8326	40	41.2	11	-	11	1	* 2
		tr|Q00207|Q00207_ASPNG Preproproctase B OS=Aspergillus niger PE=2 SV=1	-	-	-	-	-	-	-
27	27.1	tr|A2QW02|A2QW02_ASPNC Acid alpha-amylase-Aspergillus niger OS=Aspergillus niger (strain CBS 513.88 / FGSC A1513) GN=An11g03340 PE=3 SV=1	-53.7853	36	55.1	10	-	10	1.09091	* 2
		tr|A8W8Z4|A8W8Z4_ASPNG Rutin-alpha-L-rhamnosidase OS=Aspergillus niger GN=rhaR PE=2 SV=1	-	-	-	-	-	-	-
28	28.1	tr|A2Q9V3|A2Q9V3_ASPNC Similarity to tyrosinase melC2 -Streptomyces lincolnensis OS=Aspergillus niger (strain CBS 513.88 / FGSC A1513) GN=An01g09220 PE=3 SV=1	-36.8633	31	44.6	10	-	9	1.11111
29	29.1	tr|A2QAC9|A2QAC9_ASPNC Remark: alternate name for S. cerevisiae Crh1: YGR189C. OS=Aspergillus niger (strain CBS 513.88 / FGSC A1513) GN=An01g11010 PE=3 SV=1	-35.5716	33	39.8	9	-	7	2
30	30.1	sp|P79019|AXHA_ASPNG Alpha-L-arabinofuranosidase OS=Aspergillus niger GN=axhA PE=3 SV=1	-45.926	42	35.7	9	-	8	1.28571	* 2
		tr|A2QFV9|A2QFV9_ASPNC 1,4-beta-D-arabinoxylan arabinofuranohydrolase axhA-Aspergillus niger OS=Aspergillus niger (strain CBS 513.88 / FGSC A1513) GN=axhA PE=3 SV=1	-	-	-	-	-	-	-
31	31.1	tr|A2QH12|A2QH12_ASPNC Similarity to carboxypeptidase S1 -Penicillium janthinellum OS=Aspergillus niger (strain CBS 513.88 / FGSC A1513) GN=An03g05200 PE=3 SV=1	-21.707	23	62.5	9	-	8	0.818182
32	32.1	tr|B0YIR9|B0YIR9_ASPNG Beta-glucosidase OS=Aspergillus niger PE=4 SV=1	-38.9639	14	93.1	8	-	8	0.346154	* 4
		tr|B6V747|B6V747_ASPNG Beta-glucosidase OS=Aspergillus niger PE=2 SV=1	-	-	-	-	-	-	-
		tr|B7U4V8|B7U4V8_ASPNG Beta-glucosidase (Fragment) OS=Aspergillus niger PE=2 SV=1	-	-	-	-	-	-	-
		tr|C7C4Z9|C7C4Z9_ASPNG Beta-glucosidase OS=Aspergillus niger GN=bgl PE=2 SV=1	-	-	-	-	-	-	-
33	33.1	sp|Q8WZI8|FAEB_ASPNG Feruloyl esterase B OS=Aspergillus niger GN=faeB PE=1 SV=1	-37.4461	20	57	8	-	7	0.347826
34	34.1	tr|A2Q913|A2Q913_ASPNC Remark: informations have only been published in Hemmann S. Thesis OS=Aspergillus niger (strain CBS 513.88 / FGSC A1513) GN=An01g06280 PE=3 SV=1	-19.3225	39	19.5	8	-	7	2
35	35.1	tr|A2QAI7|A2QAI7_ASPNC 1,4-beta-D-glucan cellobiohydrolase B cbhB-Aspergillus niger OS=Aspergillus niger (strain CBS 513.88 / FGSC A1513) GN=cbhB PE=3 SV=1	-42.4618	14	56.1	8	7	6	1.14286	* 2
		tr|Q9UVS8|Q9UVS8_ASPNG 1,4-beta-D-glucan cellobiohydrolase B OS=Aspergillus niger GN=cbhB PE=3 SV=1	-	-	-	-	-	-	-
	35.2	tr|A2QPG2|A2QPG2_ASPNC 1,4-beta-D-glucan cellobiohydrolase A cbhA-Aspergillus niger OS=Aspergillus niger (strain CBS 513.88 / FGSC A1513) GN=cbhA PE=3 SV=1	-31.6462	30	48.1	6	5	6	0.777778	* 3
		tr|C7ENW1|C7ENW1_ASPNG Cellobiohydrolase A OS=Aspergillus niger GN=cbhA PE=4 SV=1	-	-	-	-	-	-	-
		tr|Q9UVS9|Q9UVS9_ASPNG 1,4-beta-D-glucan cellobiohydrolase A OS=Aspergillus niger GN=cbhA PE=3 SV=1	-	-	-	-	-	-	-
36	36.1	tr|A2QR36|A2QR36_ASPNC Contig An08c0130, complete genome. OS=Aspergillus niger (strain CBS 513.88 / FGSC A1513) GN=An08g04640 PE=3 SV=1	-31.2935	15	62	8	-	7	0.727273
37	37.1	tr|A2QW39|A2QW39_ASPNC Contig An11c0150, complete genome. OS=Aspergillus niger (strain CBS 513.88 / FGSC A1513) GN=An11g03740 PE=3 SV=1	-34.4428	17	61.2	8	-	7	0.8
38	38.1	sp|O42807|FAEA_ASPNG Feruloyl esterase A OS=Aspergillus niger GN=faeA PE=1 SV=1	-33.6704	45	30.4	7	-	6	3.33333	* 2
		tr|A2QSY5|A2QSY5_ASPNC Ferulic acid esterase A faeA-Aspergillus niger OS=Aspergillus niger (strain CBS 513.88 / FGSC A1513) GN=faeA PE=3 SV=1	-	-	-	-	-	-	-
39	39.1	tr|A2QF95|A2QF95_ASPNC Catalytic activity: glutamine is hydrolysed to glutamate and ammonium. OS=Aspergillus niger (strain CBS 513.88 / FGSC A1513) GN=An02g13750 PE=3 SV=1	-15.3452	12	75.4	7	-	5	0.727273
40	40.1	tr|A2R2Z3|A2R2Z3_ASPNC Contig An14c0100, complete genome. OS=Aspergillus niger (strain CBS 513.88 / FGSC A1513) GN=An14g02470 PE=3 SV=1	-30.9712	14	65.6	7	-	6	0.380952
41	41.1	tr|A2QC75|A2QC75_ASPNC Catalytic activity: an acetic ester + H(2)O _=_ an alcohol + acetate. OS=Aspergillus niger (strain CBS 513.88 / FGSC A1513) GN=An02g02540 PE=3 SV=1	-17.6241	21	36.1	7	-	6	1.16667
42	42.1	tr|A2QE24|A2QE24_ASPNC Catalytic activity: alpha-D-glucose _=_ beta-D-glucose. OS=Aspergillus niger (strain CBS 513.88 / FGSC A1513) GN=An02g09090 PE=3 SV=1	-24.7232	25	44	7	-	7	0.636364
43	43.1	tr|A2QQH9|A2QQH9_ASPNC Contig An08c0100, complete genome OS=Aspergillus niger (strain CBS 513.88 / FGSC A1513) GN=An08g02590 PE=3 SV=1	-18.5612	29	39.4	7	-	7	0.7
44	44.1	tr|A2QV29|A2QV29_ASPNC Contig An10c0050, complete genome. OS=Aspergillus niger (strain CBS 513.88 / FGSC A1513) GN=An10g00800 PE=3 SV=1	-20.5003	17	43.4	7	-	5	1.75
45	45.1	tr|A2QVF5|A2QVF5_ASPNC Contig An11c0050, complete genome. OS=Aspergillus niger (strain CBS 513.88 / FGSC A1513) GN=An11g01220 PE=3 SV=1	-29.6758	17	57.1	7	-	6	0.583333
46	46.1	tr|A2R0N1|A2R0N1_ASPNC Putative uncharacterized protein OS=Aspergillus niger (strain CBS 513.88 / FGSC A1513) GN=An12g09180 PE=3 SV=1	-29.2963	29	34.9	7	-	7	0.636364
47	47.1	tr|A2QR21|A2QR21_ASPNC Endoprotease Endo-Pro-Aspergillus niger OS=Aspergillus niger (strain CBS 513.88 / FGSC A1513) GN=EPR PE=3 SV=1	-28.8785	15	58.6	6	-	6	0.7
48	48.1	tr|A2QBE3|A2QBE3_ASPNC Catalytic activity: a phosphatidylcholine + H2O = 1 OS=Aspergillus niger (strain CBS 513.88 / FGSC A1513) GN=An01g14940 PE=3 SV=1	-28.1447	20	49.6	6	-	6	0.545455
49	49.1	tr|A2QH21|A2QH21_ASPNC Contig An03c0160, complete genome. OS=Aspergillus niger (strain CBS 513.88 / FGSC A1513) GN=An03g05290 PE=3 SV=1	-27.9283	21	46.7	6	-	6	0.666667
50	50.1	tr|A2QHW0|A2QHW0_ASPNC Remark: a splice site was detected upstream of the START codon. OS=Aspergillus niger (strain CBS 513.88 / FGSC A1513) GN=An04g01230 PE=3 SV=1	-36.3321	24	40.9	6	-	6	1
51	51.1	tr|A2QL74|A2QL74_ASPNC Remark: The late-infantile form of neuronal ceroid lipofuscinosis OS=Aspergillus niger (strain CBS 513.88 / FGSC A1513) GN=An06g00190 PE=3 SV=1	-22.723	14	64.4	6	-	5	0.352941
52	52.1	tr|A5AAV4|A5AAV4_ASPNC Function: UTR2 OS=Aspergillus niger (strain CBS 513.88 / FGSC A1513) GN=An07g07530 PE=3 SV=1	-26.4725	12	45.5	6	-	5	0.545455
53	53.1	tr|A2QAI8|A2QAI8_ASPNC Catalytic activity: endohydrolysis of 1 OS=Aspergillus niger (strain CBS 513.88 / FGSC A1513) GN=An01g11670 PE=3 SV=1	-21.818	16	43.3	5	-	4	1.2
54	54.1	tr|A2R6M6|A2R6M6_ASPNC Remark: C-terminal truncated ORF due to end of contig. (Fragment) OS=Aspergillus niger (strain CBS 513.88 / FGSC A1513) GN=An16g00540 PE=3 SV=1	-22.4072	16	54.7	5	-	5	0.375
55	55.1	sp|P28351|AGAL_ASPNG Alpha-galactosidase A OS=Aspergillus niger GN=aglA PE=1 SV=1	-9.93791	11	60	5	-	5	0.333333
56	56.1	tr|A2QEW9|A2QEW9_ASPNC Contig An02c0400, complete genome. OS=Aspergillus niger (strain CBS 513.88 / FGSC A1513) GN=An02g12505 PE=3 SV=1	-18.3051	19	43	5	-	5	0.416667
57	57.1	tr|A2QFW4|A2QFW4_ASPNC Contig An03c0040, complete genome. OS=Aspergillus niger (strain CBS 513.88 / FGSC A1513) GN=An03g01010 PE=3 SV=1	-18.3271	12	73	5	-	5	0.263158
58	58.1	tr|A2QLC7|A2QLC7_ASPNC Contig An06c0030, complete genome. OS=Aspergillus niger (strain CBS 513.88 / FGSC A1513) GN=An06g00720 PE=3 SV=1	-16.6521	20	29.6	5	-	5	0.555556
59	59.1	tr|A2QSH9|A2QSH9_ASPNC Contig An08c0280, complete genome. OS=Aspergillus niger (strain CBS 513.88 / FGSC A1513) GN=An08g10780 PE=3 SV=1	-18.8106	21	47.5	5	-	5	1
60	60.1	tr|A2QTU5|A2QTU5_ASPNC Contig An09c0080, complete genome. OS=Aspergillus niger (strain CBS 513.88 / FGSC A1513) GN=An09g03300 PE=3 SV=1	-18.4713	10	82.4	5	-	5	0.217391
61	61.1	tr|A2QUZ1|A2QUZ1_ASPNC Contig An10c0020, complete genome. OS=Aspergillus niger (strain CBS 513.88 / FGSC A1513) GN=An10g00400 PE=3 SV=1	-22.1803	14	48.3	5	-	5	0.294118
62	62.1	tr|A2R2V6|A2R2V6_ASPNC Contig An14c0100, complete genome. OS=Aspergillus niger (strain CBS 513.88 / FGSC A1513) GN=An14g02100 PE=3 SV=1	-20.7259	25	28.2	5	-	5	0.714286
63	63.1	tr|A2R313|A2R313_ASPNC Contig An14c0110, complete genome. OS=Aspergillus niger (strain CBS 513.88 / FGSC A1513) GN=An14g02670 PE=3 SV=1	-15.649	16	36	5	-	3	1.25
64	64.1	tr|A2R322|A2R322_ASPNC Endoglucanase A eglA-Aspergillus niger OS=Aspergillus niger (strain CBS 513.88 / FGSC A1513) GN=eglA PE=3 SV=1	-12.6805	28	25.8	5	-	5	0.833333	* 2
		tr|O74705|O74705_ASPNG Endoglucanase A OS=Aspergillus niger GN=eglA PE=1 SV=1	-	-	-	-	-	-	-
65	65.1	tr|A2R397|A2R397_ASPNC Function: Dfg5 from S. cerevisiae is required for filamentous growth OS=Aspergillus niger (strain CBS 513.88 / FGSC A1513) GN=An14g03520 PE=3 SV=1	-16.298	16	49.5	5	-	5	0.714286
66	66.1	tr|A2R797|A2R797_ASPNC Similarity to hypothetical protein BH0842 - Bacillus halodurans OS=Aspergillus niger (strain CBS 513.88 / FGSC A1513) GN=An16g02760 PE=3 SV=1	-11.254	6	86.4	5	-	5	0.25
67	67.1	tr|A5AB21|A5AB21_ASPNC Carboxypeptidase Y cpy from patent WO9609397-A1-Aspergillus niger OS=Aspergillus niger (strain CBS 513.88 / FGSC A1513) GN=cpy PE=3 SV=1	-12.2078	10	62	5	-	5	0.294118
68	68.1	tr|A2QHB3|A2QHB3_ASPNC Similarity to isoamyl alcohol oxidase mreA - Aspergillus oryzae OS=Aspergillus niger (strain CBS 513.88 / FGSC A1513) GN=An03g06270 PE=3 SV=1	-12.8733	9	61.2	4	-	4	0.263158
69	69.1	tr|A2RAR6|A2RAR6_ASPNC Contig An18c0140, complete genome. OS=Aspergillus niger (strain CBS 513.88 / FGSC A1513) GN=An18g04100 PE=3 SV=1	-15.7024	17	45.4	4	-	4	0.357143
70	70.1	tr|A2QEQ6|A2QEQ6_ASPNC Contig An02c0380, complete genome. OS=Aspergillus niger (strain CBS 513.88 / FGSC A1513) GN=An02g11890 PE=3 SV=1	-13.7403	12	58.7	4	-	4	0.333333
71	71.1	tr|A2QJI1|A2QJI1_ASPNC Similarity to hypothetical protein MLD14.3 -Arabidopsis thaliana OS=Aspergillus niger (strain CBS 513.88 / FGSC A1513) GN=An04g07160 PE=3 SV=1	-14.1129	13	40.5	4	-	4	0.4
72	72.1	tr|A2QK82|A2QK82_ASPNC Pectinesterase OS=Aspergillus niger (strain CBS 513.88 / FGSC A1513) GN=An04g09690 PE=3 SV=1	-11.9288	14	34.5	4	-	4	0.666667
73	73.1	tr|A2QMP7|A2QMP7_ASPNC Function: Rax2 of S. cerevisiae functions as a marker OS=Aspergillus niger (strain CBS 513.88 / FGSC A1513) GN=An07g02870 PE=3 SV=1	-14.5875	4	129.1	4	-	4	0.16
74	74.1	tr|A2QV28|A2QV28_ASPNC Similarity to hypothetical protein SCE6.29 -Streptomyces coelicolor OS=Aspergillus niger (strain CBS 513.88 / FGSC A1513) GN=An10g00790 PE=3 SV=1	-14.8939	18	35.6	4	-	4	1.33333
75	75.1	tr|A2R7J0|A2R7J0_ASPNC Contig An16c0130, complete genome. OS=Aspergillus niger (strain CBS 513.88 / FGSC A1513) GN=An16g03700 PE=3 SV=1	-8.25421	8	53.8	4	-	4	0.307692
76	76.1	tr|A5ABF5|A5ABF5_ASPNC Contig An11c0010, complete genome. OS=Aspergillus niger (strain CBS 513.88 / FGSC A1513) GN=An11g00200 PE=3 SV=1	-20.7878	7	82	4	-	4	0.222222
77	77.1	tr|A2QR35|A2QR35_ASPNC Putative uncharacterized protein OS=Aspergillus niger (strain CBS 513.88 / FGSC A1513) GN=An08g04630 PE=3 SV=1	-19.6717	16	42.5	3	-	3	0.8
78	78.1	tr|A2QTR2|A2QTR2_ASPNC Catalytic activity: 2 catechol + O(2) = 2 1 OS=Aspergillus niger (strain CBS 513.88 / FGSC A1513) GN=An09g02980 PE=3 SV=1	-18.0802	12	40.5	3	-	3	0.444444
79	79.1	tr|A2R120|A2R120_ASPNC Contig An12c0380, complete genome. OS=Aspergillus niger (strain CBS 513.88 / FGSC A1513) GN=An12g10630 PE=3 SV=1	-15.7528	12	54.5	3	-	3	0.235294
80	80.1	sp|P52718|PEPF_ASPNG Serine-type carboxypeptidase F OS=Aspergillus niger GN=pepF PE=1 SV=3	-10.8187	9	59.4	3	-	3	0.375	* 2
		tr|A2QP32|A2QP32_ASPNC Serine carboxypeptidase pepF-Aspergillus niger OS=Aspergillus niger (strain CBS 513.88 / FGSC A1513) GN=pepF PE=3 SV=1	-	-	-	-	-	-	-
81	81.1	tr|A2QT39|A2QT39_ASPNC Contig An09c0030, complete genome. OS=Aspergillus niger (strain CBS 513.88 / FGSC A1513) GN=An09g00670 PE=3 SV=1	-9.03953	4	56.6	3	-	2	0.5
82	82.1	tr|A2QYN8|A2QYN8_ASPNC Function: phytase as component of a feed composition for monogastric animals OS=Aspergillus niger (strain CBS 513.88 / FGSC A1513) GN=An12g01910 PE=3 SV=1	-15.8292	11	53.7	3	-	3	0.5
83	83.1	tr|A2QZS1|A2QZS1_ASPNC Contig An12c0170, complete genome. OS=Aspergillus niger (strain CBS 513.88 / FGSC A1513) GN=An12g05960 PE=3 SV=1	-13.2065	13	62.8	3	-	3	0.2
84	84.1	tr|A2R8F8|A2R8F8_ASPNC Endo-polygalacturonase A pgaA-Aspergillus niger [putative frameshift] OS=Aspergillus niger (strain CBS 513.88 / FGSC A1513) GN=pgaA PE=3 SV=1	-8.59697	10	38.6	3	-	3	0.375	* 2
		tr|Q9P4W4|Q9P4W4_ASPNG Endo-polygalacturonase A OS=Aspergillus niger GN=pgaA PE=3 SV=1	-	-	-	-	-	-	-
85	85.1	tr|A5AAG2|A5AAG2_ASPNC Catalytic activity: endohydrolysis of 1 OS=Aspergillus niger (strain CBS 513.88 / FGSC A1513) GN=An02g10550 PE=3 SV=1	-11.471	13	33.9	3	-	3	1
86	86.1	tr|A5ABH4|A5ABH4_ASPNC Contig An11c0010, complete genome. OS=Aspergillus niger (strain CBS 513.88 / FGSC A1513) GN=An11g00390 PE=3 SV=1	-8.61748	5	78.3	3	-	3	0.1875
87	87.1	tr|B3GQR2|B3GQR2_ASPNG Alpha-L-arabinofuranosidase E OS=Aspergillus niger PE=4 SV=1	-13.0091	6	67.4	3	-	3	0.428571
88	88.1	sp|O42809|PGLR4_ASPNG Polygalacturonase-4 OS=Aspergillus niger GN=pgaE PE=1 SV=1	-11.7896	13	39.5	2	-	2	0.6	* 2
		tr|A2QBB6|A2QBB6_ASPNC Polygalacturonase E pgaE-Aspergillus niger OS=Aspergillus niger (strain CBS 513.88 / FGSC A1513) GN=pgaE PE=3 SV=1	-	-	-	-	-	-	-
89	89.1	tr|A2R1U3|A2R1U3_ASPNC Similarity to hypothetical protein AAO76127.1 - Bacteroides thetaiotaomicron OS=Aspergillus niger (strain CBS 513.88 / FGSC A1513) GN=An13g02450 PE=3 SV=1	-8.33311	8	81.8	2	-	2	0.15
90	90.1	sp|P55330|XYN2_ASPNG Endo-1,4-beta-xylanase II OS=Aspergillus niger GN=xynB PE=3 SV=1	-9.85171	21	24	2	-	2	0.333333	* 8
		tr|A2Q7I0|A2Q7I0_ASPNC Endo-1,4-beta-xylanase OS=Aspergillus niger (strain CBS 513.88 / FGSC A1513) GN=xynB PE=3 SV=1	-	-	-	-	-	-	-
		tr|B1A5N7|B1A5N7_ASPNG Endo-1,4-beta-xylanase OS=Aspergillus niger GN=xynB PE=3 SV=1	-	-	-	-	-	-	-
		tr|C0LVA6|C0LVA6_ASPNG Endo-1,4-beta-xylanase OS=Aspergillus niger GN=xynB PE=2 SV=1	-	-	-	-	-	-	-
		tr|C6F1T2|C6F1T2_ASPNG Endo-1,4-beta-xylanase OS=Aspergillus niger GN=xlnB PE=2 SV=1	-	-	-	-	-	-	-
		tr|Q6QA21|Q6QA21_9EURO Endo-1,4-beta-xylanase OS=Aspergillus cf. niger BCC14405 GN=xylB PE=2 SV=1	-	-	-	-	-	-	-
		tr|Q8TG22|Q8TG22_ASPNG Endo-1,4-beta-xylanase OS=Aspergillus niger GN=XYNB PE=2 SV=1	-	-	-	-	-	-	-
		tr|Q9C1G6|Q9C1G6_ASPNG Endo-1,4-beta-xylanase (Fragment) OS=Aspergillus niger PE=2 SV=1	-	-	-	-	-	-	-
91	91.1	sp|Q12554|PGLR3_ASPNG Polygalacturonase-3 OS=Aspergillus niger GN=pgaC PE=3 SV=1	-8.59176	9	40.4	2	-	2	0.285714	* 2
		tr|A2QL39|A2QL39_ASPNC Polygalacturonase III pgaC-Aspergillus niger OS=Aspergillus niger (strain CBS 513.88 / FGSC A1513) GN=pgaC PE=3 SV=1	-	-	-	-	-	-	-
92	92.1	tr|A2QCT2|A2QCT2_ASPNC Putative frameshift OS=Aspergillus niger (strain CBS 513.88 / FGSC A1513) GN=An02g04690 PE=3 SV=1	-8.31876	3	58	2	-	2	0.285714
93	93.1	tr|A2QPC3|A2QPC3_ASPNC Endoglucanase B eglB-Aspergillus niger OS=Aspergillus niger (strain CBS 513.88 / FGSC A1513) GN=eglB PE=3 SV=1	-12.1397	10	36.5	2	-	2	0.285714	* 2
		tr|O74706|O74706_ASPNG Endoglucanase B OS=Aspergillus niger GN=eglB PE=3 SV=1	-	-	-	-	-	-	-
94	94.1	tr|A2R613|A2R613_ASPNC Contig An15c0200, complete genome. (Fragment) OS=Aspergillus niger (strain CBS 513.88 / FGSC A1513) GN=An15g06280 PE=4 SV=1	-8.371	4	40.1	2	-	2	0.333333
A17.xml
Group	Sub-group	Description	log(E value)	Coverage	MW	Spectra	Specifics	Uniques	PAI	Redundancy
1	1.1	tr|A2QSY5|A2QSY5_ASPNC Ferulic acid esterase A faeA-Aspergillus niger OS=Aspergillus niger (strain CBS 513.88 / FGSC A1513) GN=faeA PE=3 SV=1	-165.652	71	30.4	55	-	34	20
2	2.1	tr|A2QH21|A2QH21_ASPNC Contig An03c0160, complete genome. OS=Aspergillus niger (strain CBS 513.88 / FGSC A1513) GN=An03g05290 PE=3 SV=1	-105.962	46	46.7	29	-	21	3.55556
3	3.1	sp|P26214|PGLR2_ASPNG Endopolygalacturonase-2 OS=Aspergillus niger GN=pgaB PE=1 SV=1	-89.6488	58	37.6	23	-	21	5	* 2
		tr|A2R5S4|A2R5S4_ASPNC Polygalacturonase pgaII-Aspergillus niger OS=Aspergillus niger (strain CBS 513.88 / FGSC A1513) GN=pgaII PE=3 SV=1	-	-	-	-	-	-	-
4	4.1	sp|P42255|ABFB_ASPNG Alpha-N-arabinofuranosidase B OS=Aspergillus niger GN=abfB PE=1 SV=1	-75.4091	46	52.4	20	-	13	1.81818
5	5.1	tr|A2QPC2|A2QPC2_ASPNC Contig An07c0310, complete genome OS=Aspergillus niger (strain CBS 513.88 / FGSC A1513) GN=An07g08940 PE=4 SV=1	-51.6246	40	35	18	-	10	2.57143
6	6.1	tr|A2QFV7|A2QFV7_ASPNC Endo-1,4-beta-xylanase A xynA-Aspergillus niger [putative sequencing error] OS=Aspergillus niger (strain CBS 513.88 / FGSC A1513) GN=xynA PE=3 SV=1	-72.0465	73	35.4	17	-	15	1.0625
7	7.1	tr|A2QPC3|A2QPC3_ASPNC Endoglucanase B eglB-Aspergillus niger OS=Aspergillus niger (strain CBS 513.88 / FGSC A1513) GN=eglB PE=3 SV=1	-70.0316	49	36.5	15	12	11	2.28571	* 2
		tr|O74706|O74706_ASPNG Endoglucanase B OS=Aspergillus niger GN=eglB PE=3 SV=1	-	-	-	-	-	-	-
	7.2	tr|Q9C3Z7|Q9C3Z7_ASPNG Endoglucanase OS=Aspergillus niger GN=eng1 PE=2 SV=1	-16.8045	14	36.6	4	1	4	0.714286
8	8.1	sp|P79019|AXHA_ASPNG Alpha-L-arabinofuranosidase OS=Aspergillus niger GN=axhA PE=3 SV=1	-68.5319	53	35.7	15	10	13	2.14286	* 2
		tr|A2QFV9|A2QFV9_ASPNC 1,4-beta-D-arabinoxylan arabinofuranohydrolase axhA-Aspergillus niger OS=Aspergillus niger (strain CBS 513.88 / FGSC A1513) GN=axhA PE=3 SV=1	-	-	-	-	-	-	-
	8.2	sp|P79021|AXHA_ASPTU Alpha-L-arabinofuranosidase OS=Aspergillus tubingensis GN=axhA PE=3 SV=1	-26.403	26	35.9	6	1	6	0.75
9	9.1	tr|A1YWA5|A1YWA5_ASPNG PEPAb OS=Aspergillus niger GN=pepAb PE=4 SV=1	-60.5906	50	46.6	14	-	13	1.06667
10	10.1	tr|A2R8E0|A2R8E0_ASPNC Catalytic activity: eglB of A. niger catalyzes the endohydrolysis of 1 OS=Aspergillus niger (strain CBS 513.88 / FGSC A1513) GN=An16g06800 PE=3 SV=1	-63.5917	45	45.1	14	-	12	2
11	11.1	tr|A2R709|A2R709_ASPNC Similarity: sequence is almost identical to sequence 1 from Patent WO9831790 OS=Aspergillus niger (strain CBS 513.88 / FGSC A1513) GN=An16g01880 PE=3 SV=1	-48.47	45	31.6	13	-	10	1.85714	* 2
		tr|Q0PW44|Q0PW44_ASPNG Triacylglycerol lipase A OS=Aspergillus niger GN=lipA PE=2 SV=1	-	-	-	-	-	-	-
12	12.1	tr|A2QBC2|A2QBC2_ASPNC Catalytic activity: 2 OS=Aspergillus niger (strain CBS 513.88 / FGSC A1513) GN=An01g14730 PE=3 SV=1	-43.5279	44	41.5	11	-	10	1
13	13.1	tr|Q0PW43|Q0PW43_ASPNG Triacylglycerol lipase B OS=Aspergillus niger GN=lipB PE=2 SV=1	-48.9914	46	31.9	10	-	8	1.66667
14	14.1	sp|P69328|AMYG_ASPNG Glucoamylase OS=Aspergillus niger GN=GLAA PE=1 SV=1	-49.6985	20	68.2	9	-	8	0.909091	* 3
		tr|A2QHE1|A2QHE1_ASPNC Glucan 1,4-alpha-glucosidase glaA-Aspergillus niger OS=Aspergillus niger (strain CBS 513.88 / FGSC A1513) GN=glaA PE=3 SV=1	-	-	-	-	-	-	-
		tr|Q6DNH5|Q6DNH5_ASPNG Glucoamylase OS=Aspergillus niger GN=gluA-A PE=2 SV=1	-	-	-	-	-	-	-
15	15.1	tr|A2QAR3|A2QAR3_ASPNC Similarity to hypothetical glucan beta-1 OS=Aspergillus niger (strain CBS 513.88 / FGSC A1513) GN=An01g12450 PE=3 SV=1	-31.5883	21	98.6	9	-	8	1.11111
16	16.1	tr|A5AA94|A5AA94_ASPNC Catalytic activity: Hydrolysis of the 1 OS=Aspergillus niger (strain CBS 513.88 / FGSC A1513) GN=An02g07020 PE=3 SV=1	-24.3144	26	45.2	9	-	8	0.6
17	17.1	sp|P42256|ABNA_ASPNG Arabinan endo-1,5-alpha-L-arabinosidase A OS=Aspergillus niger GN=abnA PE=1 SV=1	-21.8294	21	34.3	8	-	7	8	* 2
		tr|A2QT85|A2QT85_ASPNC Endo 1,5-alpha-arabinanase abnA-Aspergillus niger OS=Aspergillus niger (strain CBS 513.88 / FGSC A1513) GN=abnA PE=3 SV=1	-	-	-	-	-	-	-
18	18.1	tr|Q00207|Q00207_ASPNG Preproproctase B OS=Aspergillus niger PE=2 SV=1	-49.4784	32	41.2	8	-	8	0.727273
19	19.1	tr|A2Q913|A2Q913_ASPNC Remark: informations have only been published in Hemmann S. Thesis OS=Aspergillus niger (strain CBS 513.88 / FGSC A1513) GN=An01g06280 PE=3 SV=1	-28.1811	35	19.5	7	-	6	2
20	20.1	tr|A5AAG2|A5AAG2_ASPNC Catalytic activity: endohydrolysis of 1 OS=Aspergillus niger (strain CBS 513.88 / FGSC A1513) GN=An02g10550 PE=3 SV=1	-22.976	33	33.9	7	-	7	2.66667
21	21.1	tr|A2QA27|A2QA27_ASPNC Xylosidase xlnD-Aspergillus niger OS=Aspergillus niger (strain CBS 513.88 / FGSC A1513) GN=xlnD PE=3 SV=1	-28.6038	16	87	7	-	7	0.388889	* 2
		tr|O00089|O00089_ASPNG Xylosidase OS=Aspergillus niger GN=xlnD PE=4 SV=2	-	-	-	-	-	-	-
22	22.1	tr|A2QAC9|A2QAC9_ASPNC Remark: alternate name for S. cerevisiae Crh1: YGR189C. OS=Aspergillus niger (strain CBS 513.88 / FGSC A1513) GN=An01g11010 PE=3 SV=1	-29.1224	23	39.8	7	-	7	1.4
23	23.1	tr|A2Q7Q4|A2Q7Q4_ASPNC Catalytic activity: catalases convert 2 H(2)O(2) to O(2) + 2 H(2)O. OS=Aspergillus niger (strain CBS 513.88 / FGSC A1513) GN=An01g01550 PE=3 SV=1	-23.4631	10	80.1	6	5	6	0.233333
	23.2	sp|P55303|CATR_ASPNG Catalase R OS=Aspergillus niger GN=catR PE=3 SV=1	-17.4918	11	80.3	6	5	6	0.25	* 2
		tr|A2Q7T0|A2Q7T0_ASPNC Catalase OS=Aspergillus niger (strain CBS 513.88 / FGSC A1513) GN=catR PE=3 SV=1	-	-	-	-	-	-	-
24	24.1	tr|A2R322|A2R322_ASPNC Endoglucanase A eglA-Aspergillus niger OS=Aspergillus niger (strain CBS 513.88 / FGSC A1513) GN=eglA PE=3 SV=1	-26.8362	31	25.8	6	-	6	1	* 2
		tr|O74705|O74705_ASPNG Endoglucanase A OS=Aspergillus niger GN=eglA PE=1 SV=1	-	-	-	-	-	-	-
25	25.1	tr|A5AAV4|A5AAV4_ASPNC Function: UTR2 OS=Aspergillus niger (strain CBS 513.88 / FGSC A1513) GN=An07g07530 PE=3 SV=1	-20.0286	11	45.5	6	-	5	0.545455
26	26.1	tr|A2QZI3|A2QZI3_ASPNC Acetyl xylan esterase axeA-Aspergillus niger OS=Aspergillus niger (strain CBS 513.88 / FGSC A1513) GN=aceA PE=3 SV=1	-16.0895	26	32.5	5	-	4	6
27	27.1	tr|A2QE77|A2QE77_ASPNC Catalytic activity: triacylglycerol + H2O = diacylglycerol + a carboxylate OS=Aspergillus niger (strain CBS 513.88 / FGSC A1513) GN=An02g09690 PE=3 SV=1	-17.9979	14	61.5	5	-	5	0.333333
28	28.1	tr|A2QEJ9|A2QEJ9_ASPNC Alpha-galactosidase aglB-Aspergillus niger OS=Aspergillus niger (strain CBS 513.88 / FGSC A1513) GN=aglB PE=3 SV=1	-21.8149	13	48.7	5	-	5	0.384615	* 2
		tr|Q9Y865|Q9Y865_ASPNG Alpha-galactosidase OS=Aspergillus niger GN=aglB PE=4 SV=1	-	-	-	-	-	-	-
29	29.1	tr|A2QTH8|A2QTH8_ASPNC Rhamnogalacturonan acetyl esterase rgaeA-Aspergillus niger OS=Aspergillus niger (strain CBS 513.88 / FGSC A1513) GN=rgaeA PE=3 SV=1	-28.9796	32	27.6	5	-	5	-
30	30.1	tr|A2QFW8|A2QFW8_ASPNC Catalytic activity: endo-beta-1 OS=Aspergillus niger (strain CBS 513.88 / FGSC A1513) GN=An03g01050 PE=3 SV=1	-15.726	18	47.1	4	-	3	0.833333
31	31.1	tr|A2QTU5|A2QTU5_ASPNC Contig An09c0080, complete genome. OS=Aspergillus niger (strain CBS 513.88 / FGSC A1513) GN=An09g03300 PE=3 SV=1	-12.8957	10	82.4	4	-	4	0.217391
32	32.1	tr|A2R1N7|A2R1N7_ASPNC Catalytic activity: Triacylglycerol + H2O = Diacylglycerol + a Carboxylate OS=Aspergillus niger (strain CBS 513.88 / FGSC A1513) GN=An13g01880 PE=3 SV=1	-15.7368	7	61.1	4	-	4	0.333333	* 2
		tr|Q6ED33|Q6ED33_ASPNG EstA OS=Aspergillus niger GN=estA PE=1 SV=1	-	-	-	-	-	-	-
33	33.1	tr|A2QAI7|A2QAI7_ASPNC 1,4-beta-D-glucan cellobiohydrolase B cbhB-Aspergillus niger OS=Aspergillus niger (strain CBS 513.88 / FGSC A1513) GN=cbhB PE=3 SV=1	-9.86694	6	56.1	4	-	3	0.571429	* 2
		tr|Q9UVS8|Q9UVS8_ASPNG 1,4-beta-D-glucan cellobiohydrolase B OS=Aspergillus niger GN=cbhB PE=3 SV=1	-	-	-	-	-	-	-
34	34.1	tr|A2QAS2|A2QAS2_ASPNC Catalytic activity: hydrolysis of the terminal 1 OS=Aspergillus niger (strain CBS 513.88 / FGSC A1513) GN=An01g12550 PE=3 SV=1	-19.9134	12	55.8	4	-	4	0.235294
35	35.1	tr|A2QGR1|A2QGR1_ASPNC Similarity to cellulase #2 from patent US2003036176-A1 - Xanthomonas campestris OS=Aspergillus niger (strain CBS 513.88 / FGSC A1513) GN=An03g04190 PE=3 SV=1	-10.987	13	52.2	4	-	4	0.444444
36	36.1	tr|A2QK49|A2QK49_ASPNC Contig An04c0330, complete genome. OS=Aspergillus niger (strain CBS 513.88 / FGSC A1513) GN=An04g09360 PE=3 SV=1	-11.1207	18	30	4	-	4	0.5
37	37.1	tr|A2QK82|A2QK82_ASPNC Pectinesterase OS=Aspergillus niger (strain CBS 513.88 / FGSC A1513) GN=An04g09690 PE=3 SV=1	-19.2487	17	34.5	4	-	4	0.666667
38	38.1	tr|A2QTY0|A2QTY0_ASPNC Similarity to hypothetical protein Ta0309 - Thermoplasma acidophilum OS=Aspergillus niger (strain CBS 513.88 / FGSC A1513) GN=An09g03650 PE=3 SV=1	-16.2303	27	23.5	4	-	4	0.8	* 2
		tr|Q3MSB5|Q3MSB5_ASPNG Putative uncharacterized protein OS=Aspergillus niger PE=2 SV=1	-	-	-	-	-	-	-
39	39.1	tr|A2RAL4|A2RAL4_ASPNC Beta-glucosidase bgl1-Aspergillus niger OS=Aspergillus niger (strain CBS 513.88 / FGSC A1513) GN=bgl1 PE=3 SV=1	-10.9412	5	93.1	4	-	4	0.153846	* 8
		tr|A8WE01|A8WE01_ASPNG Beta-glucosidase OS=Aspergillus niger GN=bgl PE=2 SV=1	-	-	-	-	-	-	-
		tr|B0YIR9|B0YIR9_ASPNG Beta-glucosidase OS=Aspergillus niger PE=4 SV=1	-	-	-	-	-	-	-
		tr|B6V747|B6V747_ASPNG Beta-glucosidase OS=Aspergillus niger PE=2 SV=1	-	-	-	-	-	-	-
		tr|B7U4V8|B7U4V8_ASPNG Beta-glucosidase (Fragment) OS=Aspergillus niger PE=2 SV=1	-	-	-	-	-	-	-
		tr|C7C4Z9|C7C4Z9_ASPNG Beta-glucosidase OS=Aspergillus niger GN=bgl PE=2 SV=1	-	-	-	-	-	-	-
		tr|C9E8N1|C9E8N1_ASPNG Beta-glucosidase II OS=Aspergillus niger PE=4 SV=1	-	-	-	-	-	-	-
		tr|Q30BH9|Q30BH9_ASPNG Beta-glucosidase OS=Aspergillus niger GN=bgl1 PE=2 SV=1	-	-	-	-	-	-	-
40	40.1	tr|A2QLY7|A2QLY7_ASPNC Putative uncharacterized protein OS=Aspergillus niger (strain CBS 513.88 / FGSC A1513) GN=An07g00170 PE=3 SV=1	-14.5447	7	90.9	3	-	3	0.25
41	41.1	tr|A2QL74|A2QL74_ASPNC Remark: The late-infantile form of neuronal ceroid lipofuscinosis OS=Aspergillus niger (strain CBS 513.88 / FGSC A1513) GN=An06g00190 PE=3 SV=1	-11.0256	10	64.4	3	-	3	0.235294
42	42.1	tr|A2RAR6|A2RAR6_ASPNC Contig An18c0140, complete genome. OS=Aspergillus niger (strain CBS 513.88 / FGSC A1513) GN=An18g04100 PE=3 SV=1	-9.72603	8	45.4	3	-	2	0.285714
43	43.1	sp|P55330|XYN2_ASPNG Endo-1,4-beta-xylanase II OS=Aspergillus niger GN=xynB PE=3 SV=1	-21.0985	28	24	3	-	3	0.5	* 8
		tr|A2Q7I0|A2Q7I0_ASPNC Endo-1,4-beta-xylanase OS=Aspergillus niger (strain CBS 513.88 / FGSC A1513) GN=xynB PE=3 SV=1	-	-	-	-	-	-	-
		tr|B1A5N7|B1A5N7_ASPNG Endo-1,4-beta-xylanase OS=Aspergillus niger GN=xynB PE=3 SV=1	-	-	-	-	-	-	-
		tr|C0LVA6|C0LVA6_ASPNG Endo-1,4-beta-xylanase OS=Aspergillus niger GN=xynB PE=2 SV=1	-	-	-	-	-	-	-
		tr|C6F1T2|C6F1T2_ASPNG Endo-1,4-beta-xylanase OS=Aspergillus niger GN=xlnB PE=2 SV=1	-	-	-	-	-	-	-
		tr|Q6QA21|Q6QA21_9EURO Endo-1,4-beta-xylanase OS=Aspergillus cf. niger BCC14405 GN=xylB PE=2 SV=1	-	-	-	-	-	-	-
		tr|Q8TG22|Q8TG22_ASPNG Endo-1,4-beta-xylanase OS=Aspergillus niger GN=XYNB PE=2 SV=1	-	-	-	-	-	-	-
		tr|Q9C1G6|Q9C1G6_ASPNG Endo-1,4-beta-xylanase (Fragment) OS=Aspergillus niger PE=2 SV=1	-	-	-	-	-	-	-
44	44.1	tr|A2Q8J2|A2Q8J2_ASPNC Similarity: strong similarity to A. niger EST EMBLEST:BE760850. OS=Aspergillus niger (strain CBS 513.88 / FGSC A1513) GN=An01g04530 PE=3 SV=1	-16.5314	18	32.5	3	-	3	1
45	45.1	tr|A2QW02|A2QW02_ASPNC Acid alpha-amylase-Aspergillus niger OS=Aspergillus niger (strain CBS 513.88 / FGSC A1513) GN=An11g03340 PE=3 SV=1	-11.1836	6	55.1	3	-	3	0.272727	* 2
		tr|A8W8Z4|A8W8Z4_ASPNG Rutin-alpha-L-rhamnosidase OS=Aspergillus niger GN=rhaR PE=2 SV=1	-	-	-	-	-	-	-
46	46.1	tr|A2QZS1|A2QZS1_ASPNC Contig An12c0170, complete genome. OS=Aspergillus niger (strain CBS 513.88 / FGSC A1513) GN=An12g05960 PE=3 SV=1	-12.5022	13	62.8	3	-	3	0.2
47	47.1	tr|A2R0K1|A2R0K1_ASPNC Similarity to hypothetical protein EAA72664.1 - Gibberella zeae OS=Aspergillus niger (strain CBS 513.88 / FGSC A1513) GN=An12g08890 PE=3 SV=1	-17.1285	14	33.8	3	-	3	0.428571
48	48.1	tr|A2RAD3|A2RAD3_ASPNC Similarity to hypothetical protein BAC47708.1 - Bradyrhizobium japonicum OS=Aspergillus niger (strain CBS 513.88 / FGSC A1513) GN=An18g02752 PE=3 SV=1	-15.6747	13	41.8	3	-	3	0.75
49	49.1	tr|A2QR21|A2QR21_ASPNC Endoprotease Endo-Pro-Aspergillus niger OS=Aspergillus niger (strain CBS 513.88 / FGSC A1513) GN=EPR PE=3 SV=1	-8.13787	3	58.6	2	-	2	0.2
50	50.1	tr|A2QR36|A2QR36_ASPNC Contig An08c0130, complete genome. OS=Aspergillus niger (strain CBS 513.88 / FGSC A1513) GN=An08g04640 PE=3 SV=1	-9.04576	4	62	2	-	2	0.181818
51	51.1	tr|A5ABF5|A5ABF5_ASPNC Contig An11c0010, complete genome. OS=Aspergillus niger (strain CBS 513.88 / FGSC A1513) GN=An11g00200 PE=3 SV=1	-10.4389	4	82	2	-	2	0.111111
A18.xml
Group	Sub-group	Description	log(E value)	Coverage	MW	Spectra	Specifics	Uniques	PAI	Redundancy
1	1.1	tr|A2QH21|A2QH21_ASPNC Contig An03c0160, complete genome. OS=Aspergillus niger (strain CBS 513.88 / FGSC A1513) GN=An03g05290 PE=3 SV=1	-129.565	50	46.7	47	-	33	5.66667
2	2.1	sp|P79019|AXHA_ASPNG Alpha-L-arabinofuranosidase OS=Aspergillus niger GN=axhA PE=3 SV=1	-120.001	83	35.7	27	18	26	4.14286	* 2
		tr|A2QFV9|A2QFV9_ASPNC 1,4-beta-D-arabinoxylan arabinofuranohydrolase axhA-Aspergillus niger OS=Aspergillus niger (strain CBS 513.88 / FGSC A1513) GN=axhA PE=3 SV=1	-	-	-	-	-	-	-
	2.2	sp|P79021|AXHA_ASPTU Alpha-L-arabinofuranosidase OS=Aspergillus tubingensis GN=axhA PE=3 SV=1	-42.9928	30	35.9	10	1	10	1.25
3	3.1	tr|A2QFV7|A2QFV7_ASPNC Endo-1,4-beta-xylanase A xynA-Aspergillus niger [putative sequencing error] OS=Aspergillus niger (strain CBS 513.88 / FGSC A1513) GN=xynA PE=3 SV=1	-96.8433	71	35.4	25	-	23	1.75
4	4.1	sp|P42255|ABFB_ASPNG Alpha-N-arabinofuranosidase B OS=Aspergillus niger GN=abfB PE=1 SV=1	-65.3158	42	52.4	21	-	13	1.90909
5	5.1	tr|A2QSY5|A2QSY5_ASPNC Ferulic acid esterase A faeA-Aspergillus niger OS=Aspergillus niger (strain CBS 513.88 / FGSC A1513) GN=faeA PE=3 SV=1	-44.1033	56	30.4	15	-	10	5.66667
6	6.1	tr|A2QBC2|A2QBC2_ASPNC Catalytic activity: 2 OS=Aspergillus niger (strain CBS 513.88 / FGSC A1513) GN=An01g14730 PE=3 SV=1	-48.4832	46	41.5	14	-	13	1.27273
7	7.1	tr|A2R8E0|A2R8E0_ASPNC Catalytic activity: eglB of A. niger catalyzes the endohydrolysis of 1 OS=Aspergillus niger (strain CBS 513.88 / FGSC A1513) GN=An16g06800 PE=3 SV=1	-53.96	49	45.1	13	-	12	2.14286
8	8.1	tr|A2QPC2|A2QPC2_ASPNC Contig An07c0310, complete genome OS=Aspergillus niger (strain CBS 513.88 / FGSC A1513) GN=An07g08940 PE=4 SV=1	-33.7412	38	35	12	-	8	1.85714
9	9.1	tr|A1YWA5|A1YWA5_ASPNG PEPAb OS=Aspergillus niger GN=pepAb PE=4 SV=1	-36.4581	46	46.6	11	-	10	0.866667
10	10.1	tr|A2R709|A2R709_ASPNC Similarity: sequence is almost identical to sequence 1 from Patent WO9831790 OS=Aspergillus niger (strain CBS 513.88 / FGSC A1513) GN=An16g01880 PE=3 SV=1	-53.7841	45	31.6	11	-	9	1.57143	* 2
		tr|Q0PW44|Q0PW44_ASPNG Triacylglycerol lipase A OS=Aspergillus niger GN=lipA PE=2 SV=1	-	-	-	-	-	-	-
11	11.1	sp|P26214|PGLR2_ASPNG Endopolygalacturonase-2 OS=Aspergillus niger GN=pgaB PE=1 SV=1	-30.8079	37	37.6	10	-	9	2	* 2
		tr|A2R5S4|A2R5S4_ASPNC Polygalacturonase pgaII-Aspergillus niger OS=Aspergillus niger (strain CBS 513.88 / FGSC A1513) GN=pgaII PE=3 SV=1	-	-	-	-	-	-	-
12	12.1	tr|A2QPC3|A2QPC3_ASPNC Endoglucanase B eglB-Aspergillus niger OS=Aspergillus niger (strain CBS 513.88 / FGSC A1513) GN=eglB PE=3 SV=1	-40.7244	38	36.5	10	8	8	1.42857	* 2
		tr|O74706|O74706_ASPNG Endoglucanase B OS=Aspergillus niger GN=eglB PE=3 SV=1	-	-	-	-	-	-	-
	12.2	tr|Q9C3Z7|Q9C3Z7_ASPNG Endoglucanase OS=Aspergillus niger GN=eng1 PE=2 SV=1	-9.2181	15	36.6	3	1	3	0.428571
13	13.1	tr|Q0PW43|Q0PW43_ASPNG Triacylglycerol lipase B OS=Aspergillus niger GN=lipB PE=2 SV=1	-40.0101	49	31.9	10	-	9	1.66667
14	14.1	tr|A2Q913|A2Q913_ASPNC Remark: informations have only been published in Hemmann S. Thesis OS=Aspergillus niger (strain CBS 513.88 / FGSC A1513) GN=An01g06280 PE=3 SV=1	-20.3985	42	19.5	8	-	6	2
15	15.1	tr|A2QGR1|A2QGR1_ASPNC Similarity to cellulase #2 from patent US2003036176-A1 - Xanthomonas campestris OS=Aspergillus niger (strain CBS 513.88 / FGSC A1513) GN=An03g04190 PE=3 SV=1	-29.4571	24	52.2	7	-	7	0.777778
16	16.1	tr|A2QZI3|A2QZI3_ASPNC Acetyl xylan esterase axeA-Aspergillus niger OS=Aspergillus niger (strain CBS 513.88 / FGSC A1513) GN=aceA PE=3 SV=1	-17.3703	21	32.5	7	-	5	7
17	17.1	tr|A2QA27|A2QA27_ASPNC Xylosidase xlnD-Aspergillus niger OS=Aspergillus niger (strain CBS 513.88 / FGSC A1513) GN=xlnD PE=3 SV=1	-15.7423	12	87	6	-	6	0.333333	* 2
		tr|O00089|O00089_ASPNG Xylosidase OS=Aspergillus niger GN=xlnD PE=4 SV=2	-	-	-	-	-	-	-
18	18.1	tr|A2R322|A2R322_ASPNC Endoglucanase A eglA-Aspergillus niger OS=Aspergillus niger (strain CBS 513.88 / FGSC A1513) GN=eglA PE=3 SV=1	-19.2411	31	25.8	6	-	6	1	* 2
		tr|O74705|O74705_ASPNG Endoglucanase A OS=Aspergillus niger GN=eglA PE=1 SV=1	-	-	-	-	-	-	-
19	19.1	tr|Q00207|Q00207_ASPNG Preproproctase B OS=Aspergillus niger PE=2 SV=1	-31.4894	28	41.2	6	-	6	0.545455
20	20.1	sp|P69328-2|AMYG_ASPNG Isoform G2 of Glucoamylase OS=Aspergillus niger GN=GLAA	-24.4261	17	56.6	5	-	5	0.666667	* 4
		sp|P69328|AMYG_ASPNG Glucoamylase OS=Aspergillus niger GN=GLAA PE=1 SV=1	-	-	-	-	-	-	-
		tr|A2QHE1|A2QHE1_ASPNC Glucan 1,4-alpha-glucosidase glaA-Aspergillus niger OS=Aspergillus niger (strain CBS 513.88 / FGSC A1513) GN=glaA PE=3 SV=1	-	-	-	-	-	-	-
		tr|Q6DNH5|Q6DNH5_ASPNG Glucoamylase OS=Aspergillus niger GN=gluA-A PE=2 SV=1	-	-	-	-	-	-	-
21	21.1	tr|A5AA94|A5AA94_ASPNC Catalytic activity: Hydrolysis of the 1 OS=Aspergillus niger (strain CBS 513.88 / FGSC A1513) GN=An02g07020 PE=3 SV=1	-16.4199	21	45.2	5	-	5	0.4
22	22.1	tr|A2QAC9|A2QAC9_ASPNC Remark: alternate name for S. cerevisiae Crh1: YGR189C. OS=Aspergillus niger (strain CBS 513.88 / FGSC A1513) GN=An01g11010 PE=3 SV=1	-16.5184	17	39.8	5	-	5	1
23	23.1	tr|A2QK49|A2QK49_ASPNC Contig An04c0330, complete genome. OS=Aspergillus niger (strain CBS 513.88 / FGSC A1513) GN=An04g09360 PE=3 SV=1	-21.7381	21	30	5	-	5	0.625
24	24.1	sp|P42256|ABNA_ASPNG Arabinan endo-1,5-alpha-L-arabinosidase A OS=Aspergillus niger GN=abnA PE=1 SV=1	-12.8863	21	34.3	4	-	4	6	* 2
		tr|A2QT85|A2QT85_ASPNC Endo 1,5-alpha-arabinanase abnA-Aspergillus niger OS=Aspergillus niger (strain CBS 513.88 / FGSC A1513) GN=abnA PE=3 SV=1	-	-	-	-	-	-	-
25	25.1	sp|P55303|CATR_ASPNG Catalase R OS=Aspergillus niger GN=catR PE=3 SV=1	-10.9921	8	80.3	4	-	4	0.166667	* 2
		tr|A2Q7T0|A2Q7T0_ASPNC Catalase OS=Aspergillus niger (strain CBS 513.88 / FGSC A1513) GN=catR PE=3 SV=1	-	-	-	-	-	-	-
26	26.1	tr|A2QAR3|A2QAR3_ASPNC Similarity to hypothetical glucan beta-1 OS=Aspergillus niger (strain CBS 513.88 / FGSC A1513) GN=An01g12450 PE=3 SV=1	-14.5341	10	98.6	4	-	4	0.444444
27	27.1	tr|A2QE77|A2QE77_ASPNC Catalytic activity: triacylglycerol + H2O = diacylglycerol + a carboxylate OS=Aspergillus niger (strain CBS 513.88 / FGSC A1513) GN=An02g09690 PE=3 SV=1	-9.25763	10	61.5	3	-	3	0.266667
28	28.1	tr|A2QUK1|A2QUK1_ASPNC Function: chit33 of T. harzianum random hydrolysis N-acetyl-beta-D-glucosaminide 1 OS=Aspergillus niger (strain CBS 513.88 / FGSC A1513) GN=An09g05920 PE=3 SV=1	-12.835	17	38	3	-	3	0.666667
29	29.1	sp|P55330|XYN2_ASPNG Endo-1,4-beta-xylanase II OS=Aspergillus niger GN=xynB PE=3 SV=1	-9.33084	28	24	3	-	3	0.5	* 8
		tr|A2Q7I0|A2Q7I0_ASPNC Endo-1,4-beta-xylanase OS=Aspergillus niger (strain CBS 513.88 / FGSC A1513) GN=xynB PE=3 SV=1	-	-	-	-	-	-	-
		tr|B1A5N7|B1A5N7_ASPNG Endo-1,4-beta-xylanase OS=Aspergillus niger GN=xynB PE=3 SV=1	-	-	-	-	-	-	-
		tr|C0LVA6|C0LVA6_ASPNG Endo-1,4-beta-xylanase OS=Aspergillus niger GN=xynB PE=2 SV=1	-	-	-	-	-	-	-
		tr|C6F1T2|C6F1T2_ASPNG Endo-1,4-beta-xylanase OS=Aspergillus niger GN=xlnB PE=2 SV=1	-	-	-	-	-	-	-
		tr|Q6QA21|Q6QA21_9EURO Endo-1,4-beta-xylanase OS=Aspergillus cf. niger BCC14405 GN=xylB PE=2 SV=1	-	-	-	-	-	-	-
		tr|Q8TG22|Q8TG22_ASPNG Endo-1,4-beta-xylanase OS=Aspergillus niger GN=XYNB PE=2 SV=1	-	-	-	-	-	-	-
		tr|Q9C1G6|Q9C1G6_ASPNG Endo-1,4-beta-xylanase (Fragment) OS=Aspergillus niger PE=2 SV=1	-	-	-	-	-	-	-
30	30.1	tr|A2QA87|A2QA87_ASPNC Contig An01c0330, complete genome. OS=Aspergillus niger (strain CBS 513.88 / FGSC A1513) GN=An01g10580 PE=3 SV=1	-11.6726	16	29.1	3	-	3	0.75	* 2
		tr|Q45U61|Q45U61_ASPNG Actibind OS=Aspergillus niger GN=ACTIB-I PE=1 SV=1	-	-	-	-	-	-	-
31	31.1	tr|A2QFW8|A2QFW8_ASPNC Catalytic activity: endo-beta-1 OS=Aspergillus niger (strain CBS 513.88 / FGSC A1513) GN=An03g01050 PE=3 SV=1	-11.8174	13	47.1	3	-	3	0.5
32	32.1	tr|A2QTU5|A2QTU5_ASPNC Contig An09c0080, complete genome. OS=Aspergillus niger (strain CBS 513.88 / FGSC A1513) GN=An09g03300 PE=3 SV=1	-11.3615	7	82.4	3	-	3	0.130435
33	33.1	tr|A2QTY0|A2QTY0_ASPNC Similarity to hypothetical protein Ta0309 - Thermoplasma acidophilum OS=Aspergillus niger (strain CBS 513.88 / FGSC A1513) GN=An09g03650 PE=3 SV=1	-9.33536	24	23.5	3	-	3	0.6	* 2
		tr|Q3MSB5|Q3MSB5_ASPNG Putative uncharacterized protein OS=Aspergillus niger PE=2 SV=1	-	-	-	-	-	-	-
34	34.1	tr|A2R312|A2R312_ASPNC Contig An14c0110, complete genome. OS=Aspergillus niger (strain CBS 513.88 / FGSC A1513) GN=An14g02660 PE=3 SV=1	-19.3034	24	26.1	3	-	3	0.75
35	35.1	tr|A5AAG2|A5AAG2_ASPNC Catalytic activity: endohydrolysis of 1 OS=Aspergillus niger (strain CBS 513.88 / FGSC A1513) GN=An02g10550 PE=3 SV=1	-12.7924	11	33.9	3	-	3	1
36	36.1	tr|A2RAD3|A2RAD3_ASPNC Similarity to hypothetical protein BAC47708.1 - Bradyrhizobium japonicum OS=Aspergillus niger (strain CBS 513.88 / FGSC A1513) GN=An18g02752 PE=3 SV=1	-11.2443	13	41.8	2	-	2	0.75
37	37.1	tr|A2QK82|A2QK82_ASPNC Pectinesterase OS=Aspergillus niger (strain CBS 513.88 / FGSC A1513) GN=An04g09690 PE=3 SV=1	-11.3382	8	34.5	2	-	2	0.333333
38	38.1	tr|A2QT70|A2QT70_ASPNC Contig An09c0040, complete genome. OS=Aspergillus niger (strain CBS 513.88 / FGSC A1513) GN=An09g01050 PE=3 SV=1	-8.61979	8	43.1	2	-	2	0.181818
39	39.1	tr|A2QTH8|A2QTH8_ASPNC Rhamnogalacturonan acetyl esterase rgaeA-Aspergillus niger OS=Aspergillus niger (strain CBS 513.88 / FGSC A1513) GN=rgaeA PE=3 SV=1	-11.7711	23	27.6	2	-	2	-
40	40.1	tr|A2R1N7|A2R1N7_ASPNC Catalytic activity: Triacylglycerol + H2O = Diacylglycerol + a Carboxylate OS=Aspergillus niger (strain CBS 513.88 / FGSC A1513) GN=An13g01880 PE=3 SV=1	-8.98885	3	61.1	2	-	2	0.133333	* 2
		tr|Q6ED33|Q6ED33_ASPNG EstA OS=Aspergillus niger GN=estA PE=1 SV=1	-	-	-	-	-	-	-
A19.xml
Group	Sub-group	Description	log(E value)	Coverage	MW	Spectra	Specifics	Uniques	PAI	Redundancy
1	1.1	sp|P79019|AXHA_ASPNG Alpha-L-arabinofuranosidase OS=Aspergillus niger GN=axhA PE=3 SV=1	-236.436	89	35.7	68	43	54	10.2857	* 2
		tr|A2QFV9|A2QFV9_ASPNC 1,4-beta-D-arabinoxylan arabinofuranohydrolase axhA-Aspergillus niger OS=Aspergillus niger (strain CBS 513.88 / FGSC A1513) GN=axhA PE=3 SV=1	-	-	-	-	-	-	-
	1.2	sp|P79021|AXHA_ASPTU Alpha-L-arabinofuranosidase OS=Aspergillus tubingensis GN=axhA PE=3 SV=1	-98.7449	42	35.9	26	1	23	3.5
2	2.1	tr|A2QFV7|A2QFV7_ASPNC Endo-1,4-beta-xylanase A xynA-Aspergillus niger [putative sequencing error] OS=Aspergillus niger (strain CBS 513.88 / FGSC A1513) GN=xynA PE=3 SV=1	-146.222	80	35.4	42	-	35	2.625
3	3.1	sp|P42255|ABFB_ASPNG Alpha-N-arabinofuranosidase B OS=Aspergillus niger GN=abfB PE=1 SV=1	-84.6132	46	52.4	21	-	17	1.90909
4	4.1	tr|A2QBC2|A2QBC2_ASPNC Catalytic activity: 2 OS=Aspergillus niger (strain CBS 513.88 / FGSC A1513) GN=An01g14730 PE=3 SV=1	-39.4821	41	41.5	12	-	10	1.09091
5	5.1	sp|O42807|FAEA_ASPNG Feruloyl esterase A OS=Aspergillus niger GN=faeA PE=1 SV=1	-36.9012	45	30.4	11	-	7	4	* 2
		tr|A2QSY5|A2QSY5_ASPNC Ferulic acid esterase A faeA-Aspergillus niger OS=Aspergillus niger (strain CBS 513.88 / FGSC A1513) GN=faeA PE=3 SV=1	-	-	-	-	-	-	-
6	6.1	sp|P69328|AMYG_ASPNG Glucoamylase OS=Aspergillus niger GN=GLAA PE=1 SV=1	-50.5404	24	68.2	11	-	10	1.09091	* 3
		tr|A2QHE1|A2QHE1_ASPNC Glucan 1,4-alpha-glucosidase glaA-Aspergillus niger OS=Aspergillus niger (strain CBS 513.88 / FGSC A1513) GN=glaA PE=3 SV=1	-	-	-	-	-	-	-
		tr|Q6DNH5|Q6DNH5_ASPNG Glucoamylase OS=Aspergillus niger GN=gluA-A PE=2 SV=1	-	-	-	-	-	-	-
7	7.1	tr|A2QH21|A2QH21_ASPNC Contig An03c0160, complete genome. OS=Aspergillus niger (strain CBS 513.88 / FGSC A1513) GN=An03g05290 PE=3 SV=1	-49.2333	26	46.7	10	-	9	1.11111
8	8.1	tr|A1YWA5|A1YWA5_ASPNG PEPAb OS=Aspergillus niger GN=pepAb PE=4 SV=1	-23.1636	29	46.6	9	-	7	0.6
9	9.1	tr|A2QAC9|A2QAC9_ASPNC Remark: alternate name for S. cerevisiae Crh1: YGR189C. OS=Aspergillus niger (strain CBS 513.88 / FGSC A1513) GN=An01g11010 PE=3 SV=1	-39.9583	26	39.8	9	-	8	1.8
10	10.1	tr|A5AA94|A5AA94_ASPNC Catalytic activity: Hydrolysis of the 1 OS=Aspergillus niger (strain CBS 513.88 / FGSC A1513) GN=An02g07020 PE=3 SV=1	-32.8457	36	45.2	9	-	9	0.6
11	11.1	tr|A2QZI3|A2QZI3_ASPNC Acetyl xylan esterase axeA-Aspergillus niger OS=Aspergillus niger (strain CBS 513.88 / FGSC A1513) GN=aceA PE=3 SV=1	-25.9545	28	32.5	8	-	6	9
12	12.1	sp|P26214|PGLR2_ASPNG Endopolygalacturonase-2 OS=Aspergillus niger GN=pgaB PE=1 SV=1	-29.0601	27	37.6	7	-	6	1.4	* 2
		tr|A2R5S4|A2R5S4_ASPNC Polygalacturonase pgaII-Aspergillus niger OS=Aspergillus niger (strain CBS 513.88 / FGSC A1513) GN=pgaII PE=3 SV=1	-	-	-	-	-	-	-
13	13.1	tr|A2QPC2|A2QPC2_ASPNC Contig An07c0310, complete genome OS=Aspergillus niger (strain CBS 513.88 / FGSC A1513) GN=An07g08940 PE=4 SV=1	-17.5686	19	35	7	-	5	1
14	14.1	tr|A2R322|A2R322_ASPNC Endoglucanase A eglA-Aspergillus niger OS=Aspergillus niger (strain CBS 513.88 / FGSC A1513) GN=eglA PE=3 SV=1	-38.2935	31	25.8	7	-	7	1.16667	* 2
		tr|O74705|O74705_ASPNG Endoglucanase A OS=Aspergillus niger GN=eglA PE=1 SV=1	-	-	-	-	-	-	-
15	15.1	tr|A2R709|A2R709_ASPNC Similarity: sequence is almost identical to sequence 1 from Patent WO9831790 OS=Aspergillus niger (strain CBS 513.88 / FGSC A1513) GN=An16g01880 PE=3 SV=1	-28.4068	40	31.6	7	-	6	1	* 2
		tr|Q0PW44|Q0PW44_ASPNG Triacylglycerol lipase A OS=Aspergillus niger GN=lipA PE=2 SV=1	-	-	-	-	-	-	-
16	16.1	tr|A2Q913|A2Q913_ASPNC Remark: informations have only been published in Hemmann S. Thesis OS=Aspergillus niger (strain CBS 513.88 / FGSC A1513) GN=An01g06280 PE=3 SV=1	-22.652	42	19.5	6	-	5	2
17	17.1	tr|A2RAD3|A2RAD3_ASPNC Similarity to hypothetical protein BAC47708.1 - Bradyrhizobium japonicum OS=Aspergillus niger (strain CBS 513.88 / FGSC A1513) GN=An18g02752 PE=3 SV=1	-20.4052	22	41.8	6	-	6	1.75
18	18.1	tr|A2QAS2|A2QAS2_ASPNC Catalytic activity: hydrolysis of the terminal 1 OS=Aspergillus niger (strain CBS 513.88 / FGSC A1513) GN=An01g12550 PE=3 SV=1	-21.4994	16	55.8	6	-	6	0.352941
19	19.1	tr|A2QE77|A2QE77_ASPNC Catalytic activity: triacylglycerol + H2O = diacylglycerol + a carboxylate OS=Aspergillus niger (strain CBS 513.88 / FGSC A1513) GN=An02g09690 PE=3 SV=1	-22.6578	13	61.5	6	-	6	0.4
20	20.1	tr|A2QPC3|A2QPC3_ASPNC Endoglucanase B eglB-Aspergillus niger OS=Aspergillus niger (strain CBS 513.88 / FGSC A1513) GN=eglB PE=3 SV=1	-24.4749	29	36.5	6	-	5	0.857143	* 2
		tr|O74706|O74706_ASPNG Endoglucanase B OS=Aspergillus niger GN=eglB PE=3 SV=1	-	-	-	-	-	-	-
21	21.1	tr|A2QA87|A2QA87_ASPNC Contig An01c0330, complete genome. OS=Aspergillus niger (strain CBS 513.88 / FGSC A1513) GN=An01g10580 PE=3 SV=1	-28.0981	51	29.1	5	-	5	1.75
22	22.1	tr|A2QAR3|A2QAR3_ASPNC Similarity to hypothetical glucan beta-1 OS=Aspergillus niger (strain CBS 513.88 / FGSC A1513) GN=An01g12450 PE=3 SV=1	-17.679	15	98.6	5	-	5	0.666667
23	23.1	tr|A2R3L3|A2R3L3_ASPNC Aspartic proteinase aspergillopepsin I pepA-Aspergillus niger OS=Aspergillus niger (strain CBS 513.88 / FGSC A1513) GN=pepA PE=3 SV=1	-29.5171	24	41.2	5	-	5	0.545455	* 2
		tr|Q00207|Q00207_ASPNG Preproproctase B OS=Aspergillus niger PE=2 SV=1	-	-	-	-	-	-	-
24	24.1	tr|Q0PW43|Q0PW43_ASPNG Triacylglycerol lipase B OS=Aspergillus niger GN=lipB PE=2 SV=1	-22.6479	31	31.9	5	-	5	1
25	25.1	tr|A2R312|A2R312_ASPNC Contig An14c0110, complete genome. OS=Aspergillus niger (strain CBS 513.88 / FGSC A1513) GN=An14g02660 PE=3 SV=1	-14.7905	30	26.1	5	-	5	1.25
26	26.1	tr|A2QA27|A2QA27_ASPNC Xylosidase xlnD-Aspergillus niger OS=Aspergillus niger (strain CBS 513.88 / FGSC A1513) GN=xlnD PE=3 SV=1	-18.1372	11	87	4	-	4	0.277778	* 3
		tr|O00089|O00089_ASPNG Xylosidase OS=Aspergillus niger GN=xlnD PE=4 SV=2	-	-	-	-	-	-	-
		tr|O93933|O93933_ASPNG Beta-xylosidase OS=Aspergillus niger GN=XLND PE=2 SV=1	-	-	-	-	-	-	-
27	27.1	tr|A2R8E0|A2R8E0_ASPNC Catalytic activity: eglB of A. niger catalyzes the endohydrolysis of 1 OS=Aspergillus niger (strain CBS 513.88 / FGSC A1513) GN=An16g06800 PE=3 SV=1	-22.9504	17	45.1	4	-	4	0.714286
28	28.1	tr|A2QAP2|A2QAP2_ASPNC Similarity to hypothetical protein CAC28784.2 - Neurospora crassa OS=Aspergillus niger (strain CBS 513.88 / FGSC A1513) GN=An01g12240 PE=3 SV=1	-10.4959	19	27	4	-	3	0.571429
29	29.1	tr|A2QEJ9|A2QEJ9_ASPNC Alpha-galactosidase aglB-Aspergillus niger OS=Aspergillus niger (strain CBS 513.88 / FGSC A1513) GN=aglB PE=3 SV=1	-11.9399	11	48.7	4	-	4	0.307692	* 2
		tr|Q9Y865|Q9Y865_ASPNG Alpha-galactosidase OS=Aspergillus niger GN=aglB PE=4 SV=1	-	-	-	-	-	-	-
30	30.1	tr|A2QK49|A2QK49_ASPNC Contig An04c0330, complete genome. OS=Aspergillus niger (strain CBS 513.88 / FGSC A1513) GN=An04g09360 PE=3 SV=1	-14.213	18	30	4	-	4	0.5
31	31.1	sp|P55330|XYN2_ASPNG Endo-1,4-beta-xylanase II OS=Aspergillus niger GN=xynB PE=3 SV=1	-14.0137	27	24	3	-	3	0.5	* 8
		tr|A2Q7I0|A2Q7I0_ASPNC Endo-1,4-beta-xylanase OS=Aspergillus niger (strain CBS 513.88 / FGSC A1513) GN=xynB PE=3 SV=1	-	-	-	-	-	-	-
		tr|B1A5N7|B1A5N7_ASPNG Endo-1,4-beta-xylanase OS=Aspergillus niger GN=xynB PE=3 SV=1	-	-	-	-	-	-	-
		tr|C0LVA6|C0LVA6_ASPNG Endo-1,4-beta-xylanase OS=Aspergillus niger GN=xynB PE=2 SV=1	-	-	-	-	-	-	-
		tr|C6F1T2|C6F1T2_ASPNG Endo-1,4-beta-xylanase OS=Aspergillus niger GN=xlnB PE=2 SV=1	-	-	-	-	-	-	-
		tr|Q6QA21|Q6QA21_9EURO Endo-1,4-beta-xylanase OS=Aspergillus cf. niger BCC14405 GN=xylB PE=2 SV=1	-	-	-	-	-	-	-
		tr|Q8TG22|Q8TG22_ASPNG Endo-1,4-beta-xylanase OS=Aspergillus niger GN=XYNB PE=2 SV=1	-	-	-	-	-	-	-
		tr|Q9C1G6|Q9C1G6_ASPNG Endo-1,4-beta-xylanase (Fragment) OS=Aspergillus niger PE=2 SV=1	-	-	-	-	-	-	-
32	32.1	tr|A2QK82|A2QK82_ASPNC Pectinesterase OS=Aspergillus niger (strain CBS 513.88 / FGSC A1513) GN=An04g09690 PE=3 SV=1	-9.10679	8	34.5	2	-	2	0.333333
33	33.1	tr|A2QTH8|A2QTH8_ASPNC Rhamnogalacturonan acetyl esterase rgaeA-Aspergillus niger OS=Aspergillus niger (strain CBS 513.88 / FGSC A1513) GN=rgaeA PE=3 SV=1	-9.46218	23	27.6	2	-	2	-
34	34.1	tr|A2QTY0|A2QTY0_ASPNC Similarity to hypothetical protein Ta0309 - Thermoplasma acidophilum OS=Aspergillus niger (strain CBS 513.88 / FGSC A1513) GN=An09g03650 PE=3 SV=1	-10.7711	21	23.5	2	-	2	0.4	* 2
		tr|Q3MSB5|Q3MSB5_ASPNG Putative uncharacterized protein OS=Aspergillus niger PE=2 SV=1	-	-	-	-	-	-	-
A20.xml
Group	Sub-group	Description	log(E value)	Coverage	MW	Spectra	Specifics	Uniques	PAI	Redundancy
1	1.1	sp|P79019|AXHA_ASPNG Alpha-L-arabinofuranosidase OS=Aspergillus niger GN=axhA PE=3 SV=1	-333.302	91	35.7	108	67	73	17.1429	* 2
		tr|A2QFV9|A2QFV9_ASPNC 1,4-beta-D-arabinoxylan arabinofuranohydrolase axhA-Aspergillus niger OS=Aspergillus niger (strain CBS 513.88 / FGSC A1513) GN=axhA PE=3 SV=1	-	-	-	-	-	-	-
	1.2	sp|P79021|AXHA_ASPTU Alpha-L-arabinofuranosidase OS=Aspergillus tubingensis GN=axhA PE=3 SV=1	-124.079	48	35.9	42	1	32	5.875
2	2.1	tr|A2QFV7|A2QFV7_ASPNC Endo-1,4-beta-xylanase A xynA-Aspergillus niger [putative sequencing error] OS=Aspergillus niger (strain CBS 513.88 / FGSC A1513) GN=xynA PE=3 SV=1	-224.367	87	35.4	72	-	45	4.75
3	3.1	sp|P42255|ABFB_ASPNG Alpha-N-arabinofuranosidase B OS=Aspergillus niger GN=abfB PE=1 SV=1	-67.4603	39	52.4	18	-	13	1.63636
4	4.1	sp|O42807|FAEA_ASPNG Feruloyl esterase A OS=Aspergillus niger GN=faeA PE=1 SV=1	-29.0898	35	30.4	7	-	6	2.33333	* 2
		tr|A2QSY5|A2QSY5_ASPNC Ferulic acid esterase A faeA-Aspergillus niger OS=Aspergillus niger (strain CBS 513.88 / FGSC A1513) GN=faeA PE=3 SV=1	-	-	-	-	-	-	-
5	5.1	tr|A2QZI3|A2QZI3_ASPNC Acetyl xylan esterase axeA-Aspergillus niger OS=Aspergillus niger (strain CBS 513.88 / FGSC A1513) GN=aceA PE=3 SV=1	-23.6767	19	32.5	7	-	6	7
6	6.1	tr|A2QAC9|A2QAC9_ASPNC Remark: alternate name for S. cerevisiae Crh1: YGR189C. OS=Aspergillus niger (strain CBS 513.88 / FGSC A1513) GN=An01g11010 PE=3 SV=1	-17.8786	14	39.8	6	-	5	1.6
7	7.1	tr|A2QH21|A2QH21_ASPNC Contig An03c0160, complete genome. OS=Aspergillus niger (strain CBS 513.88 / FGSC A1513) GN=An03g05290 PE=3 SV=1	-30.9733	21	46.7	6	-	6	0.777778
8	8.1	tr|A1YWA5|A1YWA5_ASPNG PEPAb OS=Aspergillus niger GN=pepAb PE=4 SV=1	-22.3501	17	46.6	6	-	6	0.4
9	9.1	tr|A2QBC2|A2QBC2_ASPNC Catalytic activity: 2 OS=Aspergillus niger (strain CBS 513.88 / FGSC A1513) GN=An01g14730 PE=3 SV=1	-26.3002	29	41.5	6	-	6	0.545455
10	10.1	tr|A2R322|A2R322_ASPNC Endoglucanase A eglA-Aspergillus niger OS=Aspergillus niger (strain CBS 513.88 / FGSC A1513) GN=eglA PE=3 SV=1	-27.9653	31	25.8	6	-	6	1	* 2
		tr|O74705|O74705_ASPNG Endoglucanase A OS=Aspergillus niger GN=eglA PE=1 SV=1	-	-	-	-	-	-	-
11	11.1	sp|P26214|PGLR2_ASPNG Endopolygalacturonase-2 OS=Aspergillus niger GN=pgaB PE=1 SV=1	-13.3884	20	37.6	4	-	4	1	* 2
		tr|A2R5S4|A2R5S4_ASPNC Polygalacturonase pgaII-Aspergillus niger OS=Aspergillus niger (strain CBS 513.88 / FGSC A1513) GN=pgaII PE=3 SV=1	-	-	-	-	-	-	-
12	12.1	tr|A5AA94|A5AA94_ASPNC Catalytic activity: Hydrolysis of the 1 OS=Aspergillus niger (strain CBS 513.88 / FGSC A1513) GN=An02g07020 PE=3 SV=1	-9.16864	14	45.2	3	-	3	0.266667
13	13.1	sp|P55325|PEPA_ASPNG Aspergillopepsin A OS=Aspergillus niger GN=pepA PE=2 SV=1	-9.9843	9	41.1	3	-	3	0.272727	* 3
		tr|A2R3L3|A2R3L3_ASPNC Aspartic proteinase aspergillopepsin I pepA-Aspergillus niger OS=Aspergillus niger (strain CBS 513.88 / FGSC A1513) GN=pepA PE=3 SV=1	-	-	-	-	-	-	-
		tr|Q00207|Q00207_ASPNG Preproproctase B OS=Aspergillus niger PE=2 SV=1	-	-	-	-	-	-	-
14	14.1	sp|P69328-2|AMYG_ASPNG Isoform G2 of Glucoamylase OS=Aspergillus niger GN=GLAA	-11.4784	10	56.6	3	-	3	0.333333	* 4
		sp|P69328|AMYG_ASPNG Glucoamylase OS=Aspergillus niger GN=GLAA PE=1 SV=1	-	-	-	-	-	-	-
		tr|A2QHE1|A2QHE1_ASPNC Glucan 1,4-alpha-glucosidase glaA-Aspergillus niger OS=Aspergillus niger (strain CBS 513.88 / FGSC A1513) GN=glaA PE=3 SV=1	-	-	-	-	-	-	-
		tr|Q6DNH5|Q6DNH5_ASPNG Glucoamylase OS=Aspergillus niger GN=gluA-A PE=2 SV=1	-	-	-	-	-	-	-
15	15.1	tr|A2QA27|A2QA27_ASPNC Xylosidase xlnD-Aspergillus niger OS=Aspergillus niger (strain CBS 513.88 / FGSC A1513) GN=xlnD PE=3 SV=1	-16.0756	6	87	3	-	3	0.166667	* 2
		tr|O00089|O00089_ASPNG Xylosidase OS=Aspergillus niger GN=xlnD PE=4 SV=2	-	-	-	-	-	-	-
16	16.1	tr|A2QA87|A2QA87_ASPNC Contig An01c0330, complete genome. OS=Aspergillus niger (strain CBS 513.88 / FGSC A1513) GN=An01g10580 PE=3 SV=1	-13.5299	16	29.1	3	-	3	0.75	* 2
		tr|Q45U61|Q45U61_ASPNG Actibind OS=Aspergillus niger GN=ACTIB-I PE=1 SV=1	-	-	-	-	-	-	-
17	17.1	tr|A2QPC3|A2QPC3_ASPNC Endoglucanase B eglB-Aspergillus niger OS=Aspergillus niger (strain CBS 513.88 / FGSC A1513) GN=eglB PE=3 SV=1	-10.3538	12	36.5	3	-	3	0.428571	* 2
		tr|O74706|O74706_ASPNG Endoglucanase B OS=Aspergillus niger GN=eglB PE=3 SV=1	-	-	-	-	-	-	-
18	18.1	tr|A2R8E0|A2R8E0_ASPNC Catalytic activity: eglB of A. niger catalyzes the endohydrolysis of 1 OS=Aspergillus niger (strain CBS 513.88 / FGSC A1513) GN=An16g06800 PE=3 SV=1	-11.7919	11	45.1	3	-	3	0.428571
19	19.1	tr|A5AAG2|A5AAG2_ASPNC Catalytic activity: endohydrolysis of 1 OS=Aspergillus niger (strain CBS 513.88 / FGSC A1513) GN=An02g10550 PE=3 SV=1	-9.50169	11	33.9	2	-	2	0.666667
A21.xml
Group	Sub-group	Description	log(E value)	Coverage	MW	Spectra	Specifics	Uniques	PAI	Redundancy
1	1.1	tr|A2QFV7|A2QFV7_ASPNC Endo-1,4-beta-xylanase A xynA-Aspergillus niger [putative sequencing error] OS=Aspergillus niger (strain CBS 513.88 / FGSC A1513) GN=xynA PE=3 SV=1	-414.552	94	35.4	169	161	84	11.375
	1.2	tr|Q96VB6|Q96VB6_ASPOR Xylanase f3 OS=Aspergillus oryzae GN=xynF3 PE=2 SV=1	-9.662	9	34.6	9	1	3	0.714286
2	2.1	sp|P79019|AXHA_ASPNG Alpha-L-arabinofuranosidase OS=Aspergillus niger GN=axhA PE=3 SV=1	-209.657	78	35.7	68	44	43	10	* 2
		tr|A2QFV9|A2QFV9_ASPNC 1,4-beta-D-arabinoxylan arabinofuranohydrolase axhA-Aspergillus niger OS=Aspergillus niger (strain CBS 513.88 / FGSC A1513) GN=axhA PE=3 SV=1	-	-	-	-	-	-	-
	2.2	sp|P79021|AXHA_ASPTU Alpha-L-arabinofuranosidase OS=Aspergillus tubingensis GN=axhA PE=3 SV=1	-76.2267	38	35.9	25	1	19	3.375
3	3.1	tr|A2QZI3|A2QZI3_ASPNC Acetyl xylan esterase axeA-Aspergillus niger OS=Aspergillus niger (strain CBS 513.88 / FGSC A1513) GN=aceA PE=3 SV=1	-122.602	49	32.5	36	-	29	38
4	4.1	sp|P42255|ABFB_ASPNG Alpha-N-arabinofuranosidase B OS=Aspergillus niger GN=abfB PE=1 SV=1	-69.7511	41	52.4	14	-	11	1.54545
5	5.1	tr|A2R322|A2R322_ASPNC Endoglucanase A eglA-Aspergillus niger OS=Aspergillus niger (strain CBS 513.88 / FGSC A1513) GN=eglA PE=3 SV=1	-65.2311	60	25.8	12	-	11	2	* 2
		tr|O74705|O74705_ASPNG Endoglucanase A OS=Aspergillus niger GN=eglA PE=1 SV=1	-	-	-	-	-	-	-
6	6.1	tr|A2QAC9|A2QAC9_ASPNC Remark: alternate name for S. cerevisiae Crh1: YGR189C. OS=Aspergillus niger (strain CBS 513.88 / FGSC A1513) GN=An01g11010 PE=3 SV=1	-42.7225	17	39.8	10	-	10	2
7	7.1	sp|O42807|FAEA_ASPNG Feruloyl esterase A OS=Aspergillus niger GN=faeA PE=1 SV=1	-35.3239	38	30.4	8	-	7	2.66667	* 2
		tr|A2QSY5|A2QSY5_ASPNC Ferulic acid esterase A faeA-Aspergillus niger OS=Aspergillus niger (strain CBS 513.88 / FGSC A1513) GN=faeA PE=3 SV=1	-	-	-	-	-	-	-
8	8.1	sp|P69328|AMYG_ASPNG Glucoamylase OS=Aspergillus niger GN=GLAA PE=1 SV=1	-40.9672	11	68.2	8	-	8	0.727273	* 3
		tr|A2QHE1|A2QHE1_ASPNC Glucan 1,4-alpha-glucosidase glaA-Aspergillus niger OS=Aspergillus niger (strain CBS 513.88 / FGSC A1513) GN=glaA PE=3 SV=1	-	-	-	-	-	-	-
		tr|Q6DNH5|Q6DNH5_ASPNG Glucoamylase OS=Aspergillus niger GN=gluA-A PE=2 SV=1	-	-	-	-	-	-	-
9	9.1	tr|A1YWA5|A1YWA5_ASPNG PEPAb OS=Aspergillus niger GN=pepAb PE=4 SV=1	-40.0567	25	46.6	7	-	7	0.533333
10	10.1	tr|A2QH21|A2QH21_ASPNC Contig An03c0160, complete genome. OS=Aspergillus niger (strain CBS 513.88 / FGSC A1513) GN=An03g05290 PE=3 SV=1	-48.8711	26	46.7	7	-	7	0.777778
11	11.1	tr|A2QPC2|A2QPC2_ASPNC Contig An07c0310, complete genome OS=Aspergillus niger (strain CBS 513.88 / FGSC A1513) GN=An07g08940 PE=4 SV=1	-17.8582	22	35	7	-	5	1
12	12.1	tr|A2QZS1|A2QZS1_ASPNC Contig An12c0170, complete genome. OS=Aspergillus niger (strain CBS 513.88 / FGSC A1513) GN=An12g05960 PE=3 SV=1	-30.8884	11	62.8	7	-	7	0.466667
13	13.1	tr|A2R8E0|A2R8E0_ASPNC Catalytic activity: eglB of A. niger catalyzes the endohydrolysis of 1 OS=Aspergillus niger (strain CBS 513.88 / FGSC A1513) GN=An16g06800 PE=3 SV=1	-26.6015	23	45.1	7	-	7	1
14	14.1	tr|A2QA27|A2QA27_ASPNC Xylosidase xlnD-Aspergillus niger OS=Aspergillus niger (strain CBS 513.88 / FGSC A1513) GN=xlnD PE=3 SV=1	-22.0434	10	87	6	-	6	0.333333	* 2
		tr|O00089|O00089_ASPNG Xylosidase OS=Aspergillus niger GN=xlnD PE=4 SV=2	-	-	-	-	-	-	-
15	15.1	tr|A2QBC2|A2QBC2_ASPNC Catalytic activity: 2 OS=Aspergillus niger (strain CBS 513.88 / FGSC A1513) GN=An01g14730 PE=3 SV=1	-21.2933	24	41.5	6	-	6	0.545455
16	16.1	tr|A2QPC3|A2QPC3_ASPNC Endoglucanase B eglB-Aspergillus niger OS=Aspergillus niger (strain CBS 513.88 / FGSC A1513) GN=eglB PE=3 SV=1	-24.182	15	36.5	5	-	5	0.714286	* 2
		tr|O74706|O74706_ASPNG Endoglucanase B OS=Aspergillus niger GN=eglB PE=3 SV=1	-	-	-	-	-	-	-
17	17.1	sp|P55325|PEPA_ASPNG Aspergillopepsin A OS=Aspergillus niger GN=pepA PE=2 SV=1	-19.2828	22	41.1	4	-	4	0.454545	* 3
		tr|Q00207|Q00207_ASPNG Preproproctase B OS=Aspergillus niger PE=2 SV=1	-	-	-	-	-	-	-
		tr|A2R3L3|A2R3L3_ASPNC Aspartic proteinase aspergillopepsin I pepA-Aspergillus niger OS=Aspergillus niger (strain CBS 513.88 / FGSC A1513) GN=pepA PE=3 SV=1	-	-	-	-	-	-	-
18	18.1	tr|A2R1N7|A2R1N7_ASPNC Catalytic activity: Triacylglycerol + H2O = Diacylglycerol + a Carboxylate OS=Aspergillus niger (strain CBS 513.88 / FGSC A1513) GN=An13g01880 PE=3 SV=1	-12.9458	10	61.1	4	-	4	0.333333	* 2
		tr|Q6ED33|Q6ED33_ASPNG EstA OS=Aspergillus niger GN=estA PE=1 SV=1	-	-	-	-	-	-	-
19	19.1	sp|P26214|PGLR2_ASPNG Endopolygalacturonase-2 OS=Aspergillus niger GN=pgaB PE=1 SV=1	-15.6707	13	37.6	4	-	4	0.8	* 2
		tr|A2R5S4|A2R5S4_ASPNC Polygalacturonase pgaII-Aspergillus niger OS=Aspergillus niger (strain CBS 513.88 / FGSC A1513) GN=pgaII PE=3 SV=1	-	-	-	-	-	-	-
20	20.1	tr|A2QAI7|A2QAI7_ASPNC 1,4-beta-D-glucan cellobiohydrolase B cbhB-Aspergillus niger OS=Aspergillus niger (strain CBS 513.88 / FGSC A1513) GN=cbhB PE=3 SV=1	-15.1261	6	56.1	4	-	3	0.571429	* 2
		tr|Q9UVS8|Q9UVS8_ASPNG 1,4-beta-D-glucan cellobiohydrolase B OS=Aspergillus niger GN=cbhB PE=3 SV=1	-	-	-	-	-	-	-
21	21.1	tr|A2RAL4|A2RAL4_ASPNC Beta-glucosidase bgl1-Aspergillus niger OS=Aspergillus niger (strain CBS 513.88 / FGSC A1513) GN=bgl1 PE=3 SV=1	-10.4149	7	93.1	4	-	4	0.153846	* 5
		tr|A8WE01|A8WE01_ASPNG Beta-glucosidase OS=Aspergillus niger GN=bgl PE=2 SV=1	-	-	-	-	-	-	-
		tr|B0YIR9|B0YIR9_ASPNG Beta-glucosidase OS=Aspergillus niger PE=4 SV=1	-	-	-	-	-	-	-
		tr|B7U4V8|B7U4V8_ASPNG Beta-glucosidase (Fragment) OS=Aspergillus niger PE=2 SV=1	-	-	-	-	-	-	-
		tr|C7C4Z9|C7C4Z9_ASPNG Beta-glucosidase OS=Aspergillus niger GN=bgl PE=2 SV=1	-	-	-	-	-	-	-
22	22.1	tr|A5AAG2|A5AAG2_ASPNC Catalytic activity: endohydrolysis of 1 OS=Aspergillus niger (strain CBS 513.88 / FGSC A1513) GN=An02g10550 PE=3 SV=1	-15.986	13	33.9	4	-	4	1.33333
23	23.1	sp|P29853|BGAL_ASPNG Beta-galactosidase OS=Aspergillus niger GN=lacA PE=1 SV=2	-15.537	3	109	3	-	3	0.115385	* 3
		tr|A2QAN3|A2QAN3_ASPNC Beta-galactosidase OS=Aspergillus niger (strain CBS 513.88 / FGSC A1513) GN=lacA+ PE=3 SV=1	-	-	-	-	-	-	-
		tr|B6HYI9|B6HYI9_ASPNG Beta-galactosidase OS=Aspergillus niger GN=lacZ PE=3 SV=1	-	-	-	-	-	-	-
24	24.1	tr|A2QAR3|A2QAR3_ASPNC Similarity to hypothetical glucan beta-1 OS=Aspergillus niger (strain CBS 513.88 / FGSC A1513) GN=An01g12450 PE=3 SV=1	-10.2916	4	98.6	3	-	3	0.333333
25	25.1	tr|A2QAS2|A2QAS2_ASPNC Catalytic activity: hydrolysis of the terminal 1 OS=Aspergillus niger (strain CBS 513.88 / FGSC A1513) GN=An01g12550 PE=3 SV=1	-12.2884	6	55.8	3	-	3	0.176471
26	26.1	tr|A2QE77|A2QE77_ASPNC Catalytic activity: triacylglycerol + H2O = diacylglycerol + a carboxylate OS=Aspergillus niger (strain CBS 513.88 / FGSC A1513) GN=An02g09690 PE=3 SV=1	-9.28533	6	61.5	3	-	3	0.2
27	27.1	tr|A5AA94|A5AA94_ASPNC Catalytic activity: Hydrolysis of the 1 OS=Aspergillus niger (strain CBS 513.88 / FGSC A1513) GN=An02g07020 PE=3 SV=1	-12.9208	7	45.2	3	-	3	0.2
28	28.1	tr|A2QA87|A2QA87_ASPNC Contig An01c0330, complete genome. OS=Aspergillus niger (strain CBS 513.88 / FGSC A1513) GN=An01g10580 PE=3 SV=1	-12.1057	16	29.1	2	-	2	0.75	* 2
		tr|Q45U61|Q45U61_ASPNG Actibind OS=Aspergillus niger GN=ACTIB-I PE=1 SV=1	-	-	-	-	-	-	-
29	29.1	tr|A2QHD1|A2QHD1_ASPNC Contig An03c0200, complete genome. OS=Aspergillus niger (strain CBS 513.88 / FGSC A1513) GN=An03g06450 PE=3 SV=1	-10.2676	20	20.2	2	-	2	0.4
30	30.1	tr|A2RAR6|A2RAR6_ASPNC Contig An18c0140, complete genome. OS=Aspergillus niger (strain CBS 513.88 / FGSC A1513) GN=An18g04100 PE=3 SV=1	-8.8716	5	45.4	2	-	2	0.142857
A22.xml
Group	Sub-group	Description	log(E value)	Coverage	MW	Spectra	Specifics	Uniques	PAI	Redundancy
1	1.1	tr|A2R322|A2R322_ASPNC Endoglucanase A eglA-Aspergillus niger OS=Aspergillus niger (strain CBS 513.88 / FGSC A1513) GN=eglA PE=3 SV=1	-317.312	86	25.8	143	-	66	24.8333	* 2
		tr|O74705|O74705_ASPNG Endoglucanase A OS=Aspergillus niger GN=eglA PE=1 SV=1	-	-	-	-	-	-	-
2	2.1	tr|A2QFV7|A2QFV7_ASPNC Endo-1,4-beta-xylanase A xynA-Aspergillus niger [putative sequencing error] OS=Aspergillus niger (strain CBS 513.88 / FGSC A1513) GN=xynA PE=3 SV=1	-173.361	81	35.4	58	-	38	3.8125
3	3.1	sp|P79019|AXHA_ASPNG Alpha-L-arabinofuranosidase OS=Aspergillus niger GN=axhA PE=3 SV=1	-184.956	71	35.7	37	24	32	6	* 2
		tr|A2QFV9|A2QFV9_ASPNC 1,4-beta-D-arabinoxylan arabinofuranohydrolase axhA-Aspergillus niger OS=Aspergillus niger (strain CBS 513.88 / FGSC A1513) GN=axhA PE=3 SV=1	-	-	-	-	-	-	-
	3.2	sp|P79021|AXHA_ASPTU Alpha-L-arabinofuranosidase OS=Aspergillus tubingensis GN=axhA PE=3 SV=1	-81.3811	32	35.9	14	1	14	2
4	4.1	sp|P42255|ABFB_ASPNG Alpha-N-arabinofuranosidase B OS=Aspergillus niger GN=abfB PE=1 SV=1	-65.9808	41	52.4	18	-	11	1.63636
5	5.1	tr|A2QZI3|A2QZI3_ASPNC Acetyl xylan esterase axeA-Aspergillus niger OS=Aspergillus niger (strain CBS 513.88 / FGSC A1513) GN=aceA PE=3 SV=1	-59.1367	34	32.5	15	-	13	18
6	6.1	tr|A1YWA5|A1YWA5_ASPNG PEPAb OS=Aspergillus niger GN=pepAb PE=4 SV=1	-52.6632	44	46.6	14	-	12	1.06667	* 2
		tr|A2Q7E3|A2Q7E3_ASPNC Function: aspartic proteinase OS=Aspergillus niger (strain CBS 513.88 / FGSC A1513) GN=An01g00370 PE=4 SV=1	-	-	-	-	-	-	-
7	7.1	sp|P69328|AMYG_ASPNG Glucoamylase OS=Aspergillus niger GN=GLAA PE=1 SV=1	-50.1832	29	68.2	10	-	10	1.09091	* 3
		tr|A2QHE1|A2QHE1_ASPNC Glucan 1,4-alpha-glucosidase glaA-Aspergillus niger OS=Aspergillus niger (strain CBS 513.88 / FGSC A1513) GN=glaA PE=3 SV=1	-	-	-	-	-	-	-
		tr|Q6DNH5|Q6DNH5_ASPNG Glucoamylase OS=Aspergillus niger GN=gluA-A PE=2 SV=1	-	-	-	-	-	-	-
8	8.1	sp|O42807|FAEA_ASPNG Feruloyl esterase A OS=Aspergillus niger GN=faeA PE=1 SV=1	-27.1858	35	30.4	9	-	6	3	* 2
		tr|A2QSY5|A2QSY5_ASPNC Ferulic acid esterase A faeA-Aspergillus niger OS=Aspergillus niger (strain CBS 513.88 / FGSC A1513) GN=faeA PE=3 SV=1	-	-	-	-	-	-	-
9	9.1	tr|A2QAR3|A2QAR3_ASPNC Similarity to hypothetical glucan beta-1 OS=Aspergillus niger (strain CBS 513.88 / FGSC A1513) GN=An01g12450 PE=3 SV=1	-27.6711	21	98.6	9	-	9	1
10	10.1	tr|A2QH21|A2QH21_ASPNC Contig An03c0160, complete genome. OS=Aspergillus niger (strain CBS 513.88 / FGSC A1513) GN=An03g05290 PE=3 SV=1	-42.8021	23	46.7	9	-	9	1
11	11.1	tr|A2Q913|A2Q913_ASPNC Remark: informations have only been published in Hemmann S. Thesis OS=Aspergillus niger (strain CBS 513.88 / FGSC A1513) GN=An01g06280 PE=3 SV=1	-32.3492	37	19.5	8	-	7	2
12	12.1	tr|A2QAC9|A2QAC9_ASPNC Remark: alternate name for S. cerevisiae Crh1: YGR189C. OS=Aspergillus niger (strain CBS 513.88 / FGSC A1513) GN=An01g11010 PE=3 SV=1	-37.3317	20	39.8	8	-	7	1.6
13	13.1	tr|A2QAN3|A2QAN3_ASPNC Beta-galactosidase OS=Aspergillus niger (strain CBS 513.88 / FGSC A1513) GN=lacA+ PE=3 SV=1	-27.3092	13	109.5	8	-	8	0.296296	* 2
		tr|B6HYI9|B6HYI9_ASPNG Beta-galactosidase OS=Aspergillus niger GN=lacZ PE=3 SV=1	-	-	-	-	-	-	-
14	14.1	tr|A2QA27|A2QA27_ASPNC Xylosidase xlnD-Aspergillus niger OS=Aspergillus niger (strain CBS 513.88 / FGSC A1513) GN=xlnD PE=3 SV=1	-25.9268	10	87	7	-	7	0.388889	* 3
		tr|O00089|O00089_ASPNG Xylosidase OS=Aspergillus niger GN=xlnD PE=4 SV=2	-	-	-	-	-	-	-
		tr|O93933|O93933_ASPNG Beta-xylosidase OS=Aspergillus niger GN=XLND PE=2 SV=1	-	-	-	-	-	-	-
15	15.1	tr|A2QLY7|A2QLY7_ASPNC Putative uncharacterized protein OS=Aspergillus niger (strain CBS 513.88 / FGSC A1513) GN=An07g00170 PE=3 SV=1	-44.6272	6	90.9	7	-	6	0.35
16	16.1	tr|A5AA94|A5AA94_ASPNC Catalytic activity: Hydrolysis of the 1 OS=Aspergillus niger (strain CBS 513.88 / FGSC A1513) GN=An02g07020 PE=3 SV=1	-22.993	20	45.2	6	-	6	0.466667
17	17.1	tr|A2QBC2|A2QBC2_ASPNC Catalytic activity: 2 OS=Aspergillus niger (strain CBS 513.88 / FGSC A1513) GN=An01g14730 PE=3 SV=1	-27.2846	25	41.5	6	-	6	0.545455
18	18.1	tr|A2QE77|A2QE77_ASPNC Catalytic activity: triacylglycerol + H2O = diacylglycerol + a carboxylate OS=Aspergillus niger (strain CBS 513.88 / FGSC A1513) GN=An02g09690 PE=3 SV=1	-16.9419	12	61.5	6	-	5	0.4
19	19.1	tr|A2QEM7|A2QEM7_ASPNC Putative uncharacterized protein OS=Aspergillus niger (strain CBS 513.88 / FGSC A1513) GN=An02g11620 PE=3 SV=1	-23.9477	14	45.3	6	-	6	0.461538
20	20.1	tr|A2R2S8|A2R2S8_ASPNC Similarity to hypothetical cell wall protein binB - Aspergillus nidulans OS=Aspergillus niger (strain CBS 513.88 / FGSC A1513) GN=An14g01820 PE=3 SV=1	-30.9224	37	19.1	6	-	6	1.2
21	21.1	tr|A2R3L3|A2R3L3_ASPNC Aspartic proteinase aspergillopepsin I pepA-Aspergillus niger OS=Aspergillus niger (strain CBS 513.88 / FGSC A1513) GN=pepA PE=3 SV=1	-33.855	24	41.2	6	-	6	0.545455	* 2
		tr|Q00207|Q00207_ASPNG Preproproctase B OS=Aspergillus niger PE=2 SV=1	-	-	-	-	-	-	-
22	22.1	tr|A2R8E0|A2R8E0_ASPNC Catalytic activity: eglB of A. niger catalyzes the endohydrolysis of 1 OS=Aspergillus niger (strain CBS 513.88 / FGSC A1513) GN=An16g06800 PE=3 SV=1	-32.6041	21	45.1	6	-	6	0.857143
23	23.1	sp|P26214|PGLR2_ASPNG Endopolygalacturonase-2 OS=Aspergillus niger GN=pgaB PE=1 SV=1	-30.0047	23	37.6	5	-	5	1.6	* 2
		tr|A2R5S4|A2R5S4_ASPNC Polygalacturonase pgaII-Aspergillus niger OS=Aspergillus niger (strain CBS 513.88 / FGSC A1513) GN=pgaII PE=3 SV=1	-	-	-	-	-	-	-
24	24.1	tr|A2QK82|A2QK82_ASPNC Pectinesterase OS=Aspergillus niger (strain CBS 513.88 / FGSC A1513) GN=An04g09690 PE=3 SV=1	-23.0531	20	34.5	5	-	5	0.833333
25	25.1	tr|A2QV46|A2QV46_ASPNC Similarity to a part of the A. oryzae EST from patent WO200056762-A2. OS=Aspergillus niger (strain CBS 513.88 / FGSC A1513) GN=An10g00970 PE=3 SV=1	-17.8474	27	22.6	5	-	4	1
26	26.1	tr|A2QPC3|A2QPC3_ASPNC Endoglucanase B eglB-Aspergillus niger OS=Aspergillus niger (strain CBS 513.88 / FGSC A1513) GN=eglB PE=3 SV=1	-27.0758	28	36.5	4	-	4	1	* 2
		tr|O74706|O74706_ASPNG Endoglucanase B OS=Aspergillus niger GN=eglB PE=3 SV=1	-	-	-	-	-	-	-
27	27.1	tr|A2QAS2|A2QAS2_ASPNC Catalytic activity: hydrolysis of the terminal 1 OS=Aspergillus niger (strain CBS 513.88 / FGSC A1513) GN=An01g12550 PE=3 SV=1	-14.2429	8	55.8	4	-	4	0.235294
28	28.1	tr|A2QH44|A2QH44_ASPNC Catalytic activity: endohydrolysis of 1 OS=Aspergillus niger (strain CBS 513.88 / FGSC A1513) GN=An03g05530 PE=3 SV=1	-15.553	18	26.9	4	-	4	0.666667
29	29.1	tr|A2QHW0|A2QHW0_ASPNC Remark: a splice site was detected upstream of the START codon. OS=Aspergillus niger (strain CBS 513.88 / FGSC A1513) GN=An04g01230 PE=3 SV=1	-11.4881	13	40.9	4	-	4	0.666667
30	30.1	tr|A2QPC2|A2QPC2_ASPNC Contig An07c0310, complete genome OS=Aspergillus niger (strain CBS 513.88 / FGSC A1513) GN=An07g08940 PE=4 SV=1	-13.4751	10	35	4	-	3	0.571429
31	31.1	tr|A2QW02|A2QW02_ASPNC Acid alpha-amylase-Aspergillus niger OS=Aspergillus niger (strain CBS 513.88 / FGSC A1513) GN=An11g03340 PE=3 SV=1	-12.5564	8	55.1	4	-	4	0.363636	* 2
		tr|A8W8Z4|A8W8Z4_ASPNG Rutin-alpha-L-rhamnosidase OS=Aspergillus niger GN=rhaR PE=2 SV=1	-	-	-	-	-	-	-
32	32.1	tr|A2QZS1|A2QZS1_ASPNC Contig An12c0170, complete genome. OS=Aspergillus niger (strain CBS 513.88 / FGSC A1513) GN=An12g05960 PE=3 SV=1	-20.9592	11	62.8	4	-	4	0.266667
33	33.1	tr|A2R1N7|A2R1N7_ASPNC Catalytic activity: Triacylglycerol + H2O = Diacylglycerol + a Carboxylate OS=Aspergillus niger (strain CBS 513.88 / FGSC A1513) GN=An13g01880 PE=3 SV=1	-15.784	8	61.1	4	-	4	0.266667	* 2
		tr|Q6ED33|Q6ED33_ASPNG EstA OS=Aspergillus niger GN=estA PE=1 SV=1	-	-	-	-	-	-	-
34	34.1	tr|A2R6D1|A2R6D1_ASPNC Similarity to hypothetical protein mlr2143 -Mesorhizobium loti OS=Aspergillus niger (strain CBS 513.88 / FGSC A1513) GN=An15g07520 PE=3 SV=1	-13.8219	36	19.2	4	-	4	0.8
35	35.1	tr|A2R709|A2R709_ASPNC Similarity: sequence is almost identical to sequence 1 from Patent WO9831790 OS=Aspergillus niger (strain CBS 513.88 / FGSC A1513) GN=An16g01880 PE=3 SV=1	-18.413	19	31.6	4	-	4	0.571429	* 3
		tr|Q0PW44|Q0PW44_ASPNG Triacylglycerol lipase A OS=Aspergillus niger GN=lipA PE=2 SV=1	-	-	-	-	-	-	-
		tr|Q0ZAX7|Q0ZAX7_ASPNG Triacylglycerol lipase OS=Aspergillus niger PE=3 SV=1	-	-	-	-	-	-	-
36	36.1	tr|A5AAG2|A5AAG2_ASPNC Catalytic activity: endohydrolysis of 1 OS=Aspergillus niger (strain CBS 513.88 / FGSC A1513) GN=An02g10550 PE=3 SV=1	-19.9789	13	33.9	4	-	4	1.33333
37	37.1	tr|Q0PW43|Q0PW43_ASPNG Triacylglycerol lipase B OS=Aspergillus niger GN=lipB PE=2 SV=1	-16.2372	20	31.9	4	-	4	0.666667
38	38.1	tr|A1XP58|A1XP58_ASPNG Xyloglucan-specific endo-beta-1,4-glucanase OS=Aspergillus niger GN=XEG12A PE=2 SV=1	-15.0448	21	25.4	3	-	3	1.5	* 2
		tr|A2Q877|A2Q877_ASPNC Function: A. aculeatus xyloglucan-specific endo-beta-1 OS=Aspergillus niger (strain CBS 513.88 / FGSC A1513) GN=An01g03340 PE=3 SV=1	-	-	-	-	-	-	-
39	39.1	tr|A2QHD1|A2QHD1_ASPNC Contig An03c0200, complete genome. OS=Aspergillus niger (strain CBS 513.88 / FGSC A1513) GN=An03g06450 PE=3 SV=1	-17.5804	24	20.2	3	-	3	0.6
40	40.1	tr|A2QK49|A2QK49_ASPNC Contig An04c0330, complete genome. OS=Aspergillus niger (strain CBS 513.88 / FGSC A1513) GN=An04g09360 PE=3 SV=1	-9.52288	12	30	3	-	3	0.375
41	41.1	tr|A2R6E9|A2R6E9_ASPNC Contig An15c0250, complete genome. OS=Aspergillus niger (strain CBS 513.88 / FGSC A1513) GN=An15g07700 PE=3 SV=1	-12.9252	36	27.8	3	-	3	1.5
42	42.1	sp|Q8WZI8|FAEB_ASPNG Feruloyl esterase B OS=Aspergillus niger GN=faeB PE=1 SV=1	-13.6162	6	57	2	-	2	0.0869565	* 2
		tr|A2R0Z6|A2R0Z6_ASPNC Contig An12c0350, complete genome. OS=Aspergillus niger (strain CBS 513.88 / FGSC A1513) GN=An12g10390 PE=3 SV=1	-	-	-	-	-	-	-
43	43.1	tr|A2Q950|A2Q950_ASPNC Similarity to hypothetical protein PA4204 - Pseudomonas aeruginosa OS=Aspergillus niger (strain CBS 513.88 / FGSC A1513) GN=An01g06650 PE=3 SV=1	-9.26281	5	42	2	-	2	0.25
44	44.1	tr|A2QAI7|A2QAI7_ASPNC 1,4-beta-D-glucan cellobiohydrolase B cbhB-Aspergillus niger OS=Aspergillus niger (strain CBS 513.88 / FGSC A1513) GN=cbhB PE=3 SV=1	-8.74812	4	56.1	2	-	2	0.285714	* 2
		tr|Q9UVS8|Q9UVS8_ASPNG 1,4-beta-D-glucan cellobiohydrolase B OS=Aspergillus niger GN=cbhB PE=3 SV=1	-	-	-	-	-	-	-
A23.xml
Group	Sub-group	Description	log(E value)	Coverage	MW	Spectra	Specifics	Uniques	PAI	Redundancy
1	1.1	tr|A2QFV7|A2QFV7_ASPNC Endo-1,4-beta-xylanase A xynA-Aspergillus niger [putative sequencing error] OS=Aspergillus niger (strain CBS 513.88 / FGSC A1513) GN=xynA PE=3 SV=1	-58.4908	62	35.4	18	-	16	1.125
2	2.1	sp|P42255|ABFB_ASPNG Alpha-N-arabinofuranosidase B OS=Aspergillus niger GN=abfB PE=1 SV=1	-55.2847	45	52.4	17	-	15	1.54545
3	3.1	sp|P79019|AXHA_ASPNG Alpha-L-arabinofuranosidase OS=Aspergillus niger GN=axhA PE=3 SV=1	-40.2367	53	35.7	12	-	11	2	* 2
		tr|A2QFV9|A2QFV9_ASPNC 1,4-beta-D-arabinoxylan arabinofuranohydrolase axhA-Aspergillus niger OS=Aspergillus niger (strain CBS 513.88 / FGSC A1513) GN=axhA PE=3 SV=1	-	-	-	-	-	-	-
4	4.1	sp|P69328|AMYG_ASPNG Glucoamylase OS=Aspergillus niger GN=GLAA PE=1 SV=1	-53.5165	39	68.2	12	-	11	1.18182	* 2
		tr|A2QHE1|A2QHE1_ASPNC Glucan 1,4-alpha-glucosidase glaA-Aspergillus niger OS=Aspergillus niger (strain CBS 513.88 / FGSC A1513) GN=glaA PE=3 SV=1	-	-	-	-	-	-	-
5	5.1	tr|A2R1N7|A2R1N7_ASPNC Catalytic activity: Triacylglycerol + H2O = Diacylglycerol + a Carboxylate OS=Aspergillus niger (strain CBS 513.88 / FGSC A1513) GN=An13g01880 PE=3 SV=1	-31.2378	23	61.1	9	-	8	0.666667	* 2
		tr|Q6ED33|Q6ED33_ASPNG EstA OS=Aspergillus niger GN=estA PE=1 SV=1	-	-	-	-	-	-	-
6	6.1	tr|A2QE77|A2QE77_ASPNC Catalytic activity: triacylglycerol + H2O = diacylglycerol + a carboxylate OS=Aspergillus niger (strain CBS 513.88 / FGSC A1513) GN=An02g09690 PE=3 SV=1	-34.5001	26	61.5	8	-	8	0.533333
7	7.1	tr|Q9Y865|Q9Y865_ASPNG Alpha-galactosidase OS=Aspergillus niger GN=aglB PE=4 SV=1	-29.4701	29	48.7	7	-	7	0.75
8	8.1	tr|A2QYR9|A2QYR9_ASPNC Contig An12c0070, complete genome. OS=Aspergillus niger (strain CBS 513.88 / FGSC A1513) GN=An12g02220 PE=3 SV=1	-27.6948	28	48	7	-	6	1.14286
9	9.1	tr|A2QA27|A2QA27_ASPNC Xylosidase xlnD-Aspergillus niger OS=Aspergillus niger (strain CBS 513.88 / FGSC A1513) GN=xlnD PE=3 SV=1	-23.2472	17	87	7	-	7	0.388889	* 2
		tr|O00089|O00089_ASPNG Xylosidase OS=Aspergillus niger GN=xlnD PE=4 SV=2	-	-	-	-	-	-	-
10	10.1	tr|A2QAI7|A2QAI7_ASPNC 1,4-beta-D-glucan cellobiohydrolase B cbhB-Aspergillus niger OS=Aspergillus niger (strain CBS 513.88 / FGSC A1513) GN=cbhB PE=3 SV=1	-15.5991	11	56.1	6	-	5	0.857143	* 2
		tr|Q9UVS8|Q9UVS8_ASPNG 1,4-beta-D-glucan cellobiohydrolase B OS=Aspergillus niger GN=cbhB PE=3 SV=1	-	-	-	-	-	-	-
11	11.1	tr|A2QH21|A2QH21_ASPNC Contig An03c0160, complete genome. OS=Aspergillus niger (strain CBS 513.88 / FGSC A1513) GN=An03g05290 PE=3 SV=1	-26.703	21	46.7	6	-	6	0.666667
12	12.1	tr|A2R322|A2R322_ASPNC Endoglucanase A eglA-Aspergillus niger OS=Aspergillus niger (strain CBS 513.88 / FGSC A1513) GN=eglA PE=3 SV=1	-22.7234	31	25.8	6	-	6	1	* 2
		tr|O74705|O74705_ASPNG Endoglucanase A OS=Aspergillus niger GN=eglA PE=1 SV=1	-	-	-	-	-	-	-
13	13.1	tr|A2QAC1|A2QAC1_ASPNC Contig An01c0330, complete genome. OS=Aspergillus niger (strain CBS 513.88 / FGSC A1513) GN=An01g10930 PE=3 SV=1	-13.3641	8	96.8	4	-	4	0.217391
14	14.1	tr|A2QFW8|A2QFW8_ASPNC Catalytic activity: endo-beta-1 OS=Aspergillus niger (strain CBS 513.88 / FGSC A1513) GN=An03g01050 PE=3 SV=1	-12.9586	16	47.1	4	-	3	0.666667
15	15.1	tr|A2QL74|A2QL74_ASPNC Remark: The late-infantile form of neuronal ceroid lipofuscinosis OS=Aspergillus niger (strain CBS 513.88 / FGSC A1513) GN=An06g00190 PE=3 SV=1	-9.20482	12	64.4	4	-	4	0.235294
16	16.1	tr|A2QR21|A2QR21_ASPNC Endoprotease Endo-Pro-Aspergillus niger OS=Aspergillus niger (strain CBS 513.88 / FGSC A1513) GN=EPR PE=3 SV=1	-14.8392	9	58.6	4	-	4	0.4
17	17.1	tr|A2QSH9|A2QSH9_ASPNC Contig An08c0280, complete genome. OS=Aspergillus niger (strain CBS 513.88 / FGSC A1513) GN=An08g10780 PE=3 SV=1	-11.4797	15	47.5	4	-	4	0.8
18	18.1	sp|P55325|PEPA_ASPNG Aspergillopepsin A OS=Aspergillus niger GN=pepA PE=2 SV=1	-8.4212	13	41.1	3	-	3	0.363636	* 3
		tr|A2R3L3|A2R3L3_ASPNC Aspartic proteinase aspergillopepsin I pepA-Aspergillus niger OS=Aspergillus niger (strain CBS 513.88 / FGSC A1513) GN=pepA PE=3 SV=1	-	-	-	-	-	-	-
		tr|Q00207|Q00207_ASPNG Preproproctase B OS=Aspergillus niger PE=2 SV=1	-	-	-	-	-	-	-
19	19.1	sp|Q8WZI8|FAEB_ASPNG Feruloyl esterase B OS=Aspergillus niger GN=faeB PE=1 SV=1	-9.9655	14	57	3	-	3	0.173913
20	20.1	tr|A2QAR3|A2QAR3_ASPNC Similarity to hypothetical glucan beta-1 OS=Aspergillus niger (strain CBS 513.88 / FGSC A1513) GN=An01g12450 PE=3 SV=1	-10.0867	8	98.6	3	-	3	0.444444
21	21.1	tr|A2QBC2|A2QBC2_ASPNC Catalytic activity: 2 OS=Aspergillus niger (strain CBS 513.88 / FGSC A1513) GN=An01g14730 PE=3 SV=1	-14.4757	15	41.5	3	-	3	0.272727
22	22.1	tr|A2QHD1|A2QHD1_ASPNC Contig An03c0200, complete genome. OS=Aspergillus niger (strain CBS 513.88 / FGSC A1513) GN=An03g06450 PE=3 SV=1	-9.80024	24	20.2	3	-	3	0.6
23	23.1	tr|A2QZS1|A2QZS1_ASPNC Contig An12c0170, complete genome. OS=Aspergillus niger (strain CBS 513.88 / FGSC A1513) GN=An12g05960 PE=3 SV=1	-10.3183	9	62.8	3	-	3	0.2
24	24.1	tr|A2QVF5|A2QVF5_ASPNC Contig An11c0050, complete genome. OS=Aspergillus niger (strain CBS 513.88 / FGSC A1513) GN=An11g01220 PE=3 SV=1	-9.1536	6	57.1	2	-	2	0.25
25	25.1	tr|A2R8E0|A2R8E0_ASPNC Catalytic activity: eglB of A. niger catalyzes the endohydrolysis of 1 OS=Aspergillus niger (strain CBS 513.88 / FGSC A1513) GN=An16g06800 PE=3 SV=1	-11.2355	12	45.1	2	-	2	0.428571
26	26.1	tr|A1YWA5|A1YWA5_ASPNG PEPAb OS=Aspergillus niger GN=pepAb PE=4 SV=1	-8.25142	5	46.6	2	-	2	0.133333
27	27.1	tr|A2QAC9|A2QAC9_ASPNC Remark: alternate name for S. cerevisiae Crh1: YGR189C. OS=Aspergillus niger (strain CBS 513.88 / FGSC A1513) GN=An01g11010 PE=3 SV=1	-10.5114	8	39.8	2	-	2	0.4
28	28.1	tr|A2RAL4|A2RAL4_ASPNC Beta-glucosidase bgl1-Aspergillus niger OS=Aspergillus niger (strain CBS 513.88 / FGSC A1513) GN=bgl1 PE=3 SV=1	-8.0348	3	93.1	2	-	2	0.0769231	* 9
		tr|A8WE01|A8WE01_ASPNG Beta-glucosidase OS=Aspergillus niger GN=bgl PE=2 SV=1	-	-	-	-	-	-	-
		tr|B7U4V8|B7U4V8_ASPNG Beta-glucosidase (Fragment) OS=Aspergillus niger PE=2 SV=1	-	-	-	-	-	-	-
		tr|C0M0K9|C0M0K9_ASPNG Beta-glucosidase OS=Aspergillus niger PE=3 SV=1	-	-	-	-	-	-	-
		tr|C7C4Z9|C7C4Z9_ASPNG Beta-glucosidase OS=Aspergillus niger GN=bgl PE=2 SV=1	-	-	-	-	-	-	-
		tr|C9E8N1|C9E8N1_ASPNG Beta-glucosidase II OS=Aspergillus niger PE=4 SV=1	-	-	-	-	-	-	-
		tr|Q0PHW1|Q0PHW1_ASPNG Beta-glucosidase OS=Aspergillus niger GN=bgln PE=3 SV=1	-	-	-	-	-	-	-
		tr|Q30BH9|Q30BH9_ASPNG Beta-glucosidase OS=Aspergillus niger GN=bgl1 PE=2 SV=1	-	-	-	-	-	-	-
		tr|Q9P8F4|Q9P8F4_ASPNG Beta-glucosidase OS=Aspergillus niger GN=bgl1 PE=3 SV=1	-	-	-	-	-	-	-
A24.xml
Group	Sub-group	Description	log(E value)	Coverage	MW	Spectra	Specifics	Uniques	PAI	Redundancy
1	1.1	tr|A2QFV7|A2QFV7_ASPNC Endo-1,4-beta-xylanase A xynA-Aspergillus niger [putative sequencing error] OS=Aspergillus niger (strain CBS 513.88 / FGSC A1513) GN=xynA PE=3 SV=1	-106.227	69	35.4	26	-	22	1.625
2	2.1	sp|P79019|AXHA_ASPNG Alpha-L-arabinofuranosidase OS=Aspergillus niger GN=axhA PE=3 SV=1	-78.3082	61	35.7	21	13	20	3.28571	* 2
		tr|A2QFV9|A2QFV9_ASPNC 1,4-beta-D-arabinoxylan arabinofuranohydrolase axhA-Aspergillus niger OS=Aspergillus niger (strain CBS 513.88 / FGSC A1513) GN=axhA PE=3 SV=1	-	-	-	-	-	-	-
	2.2	sp|P79021|AXHA_ASPTU Alpha-L-arabinofuranosidase OS=Aspergillus tubingensis GN=axhA PE=3 SV=1	-34.8847	34	35.9	9	1	9	1.25
3	3.1	sp|P42255|ABFB_ASPNG Alpha-N-arabinofuranosidase B OS=Aspergillus niger GN=abfB PE=1 SV=1	-57.803	45	52.4	12	-	12	1.36364
4	4.1	tr|A1YWA5|A1YWA5_ASPNG PEPAb OS=Aspergillus niger GN=pepAb PE=4 SV=1	-38.0498	37	46.6	12	-	11	0.8	* 2
		tr|A2Q7E3|A2Q7E3_ASPNC Function: aspartic proteinase OS=Aspergillus niger (strain CBS 513.88 / FGSC A1513) GN=An01g00370 PE=4 SV=1	-	-	-	-	-	-	-
5	5.1	sp|P69328-2|AMYG_ASPNG Isoform G2 of Glucoamylase OS=Aspergillus niger GN=GLAA	-38.9755	38	56.6	11	-	10	1.22222	* 3
		sp|P69328|AMYG_ASPNG Glucoamylase OS=Aspergillus niger GN=GLAA PE=1 SV=1	-	-	-	-	-	-	-
		tr|A2QHE1|A2QHE1_ASPNC Glucan 1,4-alpha-glucosidase glaA-Aspergillus niger OS=Aspergillus niger (strain CBS 513.88 / FGSC A1513) GN=glaA PE=3 SV=1	-	-	-	-	-	-	-
6	6.1	tr|A2R322|A2R322_ASPNC Endoglucanase A eglA-Aspergillus niger OS=Aspergillus niger (strain CBS 513.88 / FGSC A1513) GN=eglA PE=3 SV=1	-39.0466	55	25.8	10	-	9	1.83333	* 2
		tr|O74705|O74705_ASPNG Endoglucanase A OS=Aspergillus niger GN=eglA PE=1 SV=1	-	-	-	-	-	-	-
7	7.1	tr|A2QE77|A2QE77_ASPNC Catalytic activity: triacylglycerol + H2O = diacylglycerol + a carboxylate OS=Aspergillus niger (strain CBS 513.88 / FGSC A1513) GN=An02g09690 PE=3 SV=1	-29.5504	28	61.5	9	-	9	0.6
8	8.1	tr|A2QZI3|A2QZI3_ASPNC Acetyl xylan esterase axeA-Aspergillus niger OS=Aspergillus niger (strain CBS 513.88 / FGSC A1513) GN=aceA PE=3 SV=1	-23.0118	26	32.5	9	-	7	9
9	9.1	sp|O42807|FAEA_ASPNG Feruloyl esterase A OS=Aspergillus niger GN=faeA PE=1 SV=1	-24.8291	43	30.4	7	-	5	3	* 2
		tr|A2QSY5|A2QSY5_ASPNC Ferulic acid esterase A faeA-Aspergillus niger OS=Aspergillus niger (strain CBS 513.88 / FGSC A1513) GN=faeA PE=3 SV=1	-	-	-	-	-	-	-
10	10.1	tr|A2R2S8|A2R2S8_ASPNC Similarity to hypothetical cell wall protein binB - Aspergillus nidulans OS=Aspergillus niger (strain CBS 513.88 / FGSC A1513) GN=An14g01820 PE=3 SV=1	-26.1854	49	19.1	7	-	7	1.6
11	11.1	sp|P26214|PGLR2_ASPNG Endopolygalacturonase-2 OS=Aspergillus niger GN=pgaB PE=1 SV=1	-21.6234	24	37.6	7	-	7	1.4	* 2
		tr|A2R5S4|A2R5S4_ASPNC Polygalacturonase pgaII-Aspergillus niger OS=Aspergillus niger (strain CBS 513.88 / FGSC A1513) GN=pgaII PE=3 SV=1	-	-	-	-	-	-	-
12	12.1	tr|A2QA27|A2QA27_ASPNC Xylosidase xlnD-Aspergillus niger OS=Aspergillus niger (strain CBS 513.88 / FGSC A1513) GN=xlnD PE=3 SV=1	-19.7285	13	87	7	-	7	0.388889	* 2
		tr|O00089|O00089_ASPNG Xylosidase OS=Aspergillus niger GN=xlnD PE=4 SV=2	-	-	-	-	-	-	-
13	13.1	tr|A2QH21|A2QH21_ASPNC Contig An03c0160, complete genome. OS=Aspergillus niger (strain CBS 513.88 / FGSC A1513) GN=An03g05290 PE=3 SV=1	-33.1479	23	46.7	7	-	7	0.777778
14	14.1	tr|A2QZS1|A2QZS1_ASPNC Contig An12c0170, complete genome. OS=Aspergillus niger (strain CBS 513.88 / FGSC A1513) GN=An12g05960 PE=3 SV=1	-21.9067	15	62.8	6	-	6	0.4
15	15.1	tr|A2R1N7|A2R1N7_ASPNC Catalytic activity: Triacylglycerol + H2O = Diacylglycerol + a Carboxylate OS=Aspergillus niger (strain CBS 513.88 / FGSC A1513) GN=An13g01880 PE=3 SV=1	-20.7024	15	61.1	5	-	5	0.4	* 2
		tr|Q6ED33|Q6ED33_ASPNG EstA OS=Aspergillus niger GN=estA PE=1 SV=1	-	-	-	-	-	-	-
16	16.1	tr|A2QTI0|A2QTI0_ASPNC Contig An09c0050, complete genome. OS=Aspergillus niger (strain CBS 513.88 / FGSC A1513) GN=An09g02180 PE=3 SV=1	-18.7908	18	31.9	5	-	5	0.833333	* 3
		tr|B8YIE6|B8YIE6_ASPNG Lipase 2 OS=Aspergillus niger GN=lip2 PE=2 SV=1	-	-	-	-	-	-	-
		tr|Q0PW43|Q0PW43_ASPNG Triacylglycerol lipase B OS=Aspergillus niger GN=lipB PE=2 SV=1	-	-	-	-	-	-	-
17	17.1	tr|A2QHW0|A2QHW0_ASPNC Remark: a splice site was detected upstream of the START codon. OS=Aspergillus niger (strain CBS 513.88 / FGSC A1513) GN=An04g01230 PE=3 SV=1	-17.8652	24	40.9	4	-	4	0.833333
18	18.1	sp|Q8WZI8|FAEB_ASPNG Feruloyl esterase B OS=Aspergillus niger GN=faeB PE=1 SV=1	-11.1518	10	57	4	-	4	0.173913	* 2
		tr|A2R0Z6|A2R0Z6_ASPNC Contig An12c0350, complete genome. OS=Aspergillus niger (strain CBS 513.88 / FGSC A1513) GN=An12g10390 PE=3 SV=1	-	-	-	-	-	-	-
19	19.1	tr|A2QBC2|A2QBC2_ASPNC Catalytic activity: 2 OS=Aspergillus niger (strain CBS 513.88 / FGSC A1513) GN=An01g14730 PE=3 SV=1	-16.4305	21	41.5	4	-	4	0.363636
20	20.1	tr|A2QEJ9|A2QEJ9_ASPNC Alpha-galactosidase aglB-Aspergillus niger OS=Aspergillus niger (strain CBS 513.88 / FGSC A1513) GN=aglB PE=3 SV=1	-19.3142	14	48.7	4	-	4	0.307692	* 2
		tr|Q9Y865|Q9Y865_ASPNG Alpha-galactosidase OS=Aspergillus niger GN=aglB PE=4 SV=1	-	-	-	-	-	-	-
21	21.1	tr|A2QPC3|A2QPC3_ASPNC Endoglucanase B eglB-Aspergillus niger OS=Aspergillus niger (strain CBS 513.88 / FGSC A1513) GN=eglB PE=3 SV=1	-16.1607	19	36.5	4	-	4	0.571429	* 2
		tr|O74706|O74706_ASPNG Endoglucanase B OS=Aspergillus niger GN=eglB PE=3 SV=1	-	-	-	-	-	-	-
22	22.1	tr|A2R709|A2R709_ASPNC Similarity: sequence is almost identical to sequence 1 from Patent WO9831790 OS=Aspergillus niger (strain CBS 513.88 / FGSC A1513) GN=An16g01880 PE=3 SV=1	-10.909	19	31.6	4	-	4	0.571429	* 3
		tr|Q0PW44|Q0PW44_ASPNG Triacylglycerol lipase A OS=Aspergillus niger GN=lipA PE=2 SV=1	-	-	-	-	-	-	-
		tr|Q0ZAX7|Q0ZAX7_ASPNG Triacylglycerol lipase OS=Aspergillus niger PE=3 SV=1	-	-	-	-	-	-	-
23	23.1	tr|A2QQW0|A2QQW0_ASPNC Superoxide dismutase [Cu-Zn] OS=Aspergillus niger (strain CBS 513.88 / FGSC A1513) GN=An08g03890 PE=3 SV=1	-11.7291	34	21.4	3	-	3	0.8
24	24.1	sp|P55325|PEPA_ASPNG Aspergillopepsin A OS=Aspergillus niger GN=pepA PE=2 SV=1	-9.25553	9	41.1	3	-	3	0.272727	* 3
		tr|A2R3L3|A2R3L3_ASPNC Aspartic proteinase aspergillopepsin I pepA-Aspergillus niger OS=Aspergillus niger (strain CBS 513.88 / FGSC A1513) GN=pepA PE=3 SV=1	-	-	-	-	-	-	-
		tr|Q00207|Q00207_ASPNG Preproproctase B OS=Aspergillus niger PE=2 SV=1	-	-	-	-	-	-	-
25	25.1	tr|A2QAC9|A2QAC9_ASPNC Remark: alternate name for S. cerevisiae Crh1: YGR189C. OS=Aspergillus niger (strain CBS 513.88 / FGSC A1513) GN=An01g11010 PE=3 SV=1	-9.22548	11	39.8	3	-	3	0.6
26	26.1	tr|A2QHD1|A2QHD1_ASPNC Contig An03c0200, complete genome. OS=Aspergillus niger (strain CBS 513.88 / FGSC A1513) GN=An03g06450 PE=3 SV=1	-13.9701	24	20.2	3	-	3	0.6
27	27.1	tr|A2QYR9|A2QYR9_ASPNC Contig An12c0070, complete genome. OS=Aspergillus niger (strain CBS 513.88 / FGSC A1513) GN=An12g02220 PE=3 SV=1	-10.1807	11	48	3	-	3	0.428571
28	28.1	tr|A2R8E0|A2R8E0_ASPNC Catalytic activity: eglB of A. niger catalyzes the endohydrolysis of 1 OS=Aspergillus niger (strain CBS 513.88 / FGSC A1513) GN=An16g06800 PE=3 SV=1	-12.3215	10	45.1	3	-	3	0.428571
29	29.1	tr|A5AAG2|A5AAG2_ASPNC Catalytic activity: endohydrolysis of 1 OS=Aspergillus niger (strain CBS 513.88 / FGSC A1513) GN=An02g10550 PE=3 SV=1	-9.82461	11	33.9	3	-	3	1
30	30.1	sp|P55330|XYN2_ASPNG Endo-1,4-beta-xylanase II OS=Aspergillus niger GN=xynB PE=3 SV=1	-9.28356	27	24	2	-	2	0.5	* 8
		tr|A2Q7I0|A2Q7I0_ASPNC Endo-1,4-beta-xylanase OS=Aspergillus niger (strain CBS 513.88 / FGSC A1513) GN=xynB PE=3 SV=1	-	-	-	-	-	-	-
		tr|B1A5N7|B1A5N7_ASPNG Endo-1,4-beta-xylanase OS=Aspergillus niger GN=xynB PE=3 SV=1	-	-	-	-	-	-	-
		tr|C0LVA6|C0LVA6_ASPNG Endo-1,4-beta-xylanase OS=Aspergillus niger GN=xynB PE=2 SV=1	-	-	-	-	-	-	-
		tr|C6F1T2|C6F1T2_ASPNG Endo-1,4-beta-xylanase OS=Aspergillus niger GN=xlnB PE=2 SV=1	-	-	-	-	-	-	-
		tr|Q6QA21|Q6QA21_9EURO Endo-1,4-beta-xylanase OS=Aspergillus cf. niger BCC14405 GN=xylB PE=2 SV=1	-	-	-	-	-	-	-
		tr|Q8TG22|Q8TG22_ASPNG Endo-1,4-beta-xylanase OS=Aspergillus niger GN=XYNB PE=2 SV=1	-	-	-	-	-	-	-
		tr|Q9C1G6|Q9C1G6_ASPNG Endo-1,4-beta-xylanase (Fragment) OS=Aspergillus niger PE=2 SV=1	-	-	-	-	-	-	-
31	31.1	tr|A2QL74|A2QL74_ASPNC Remark: The late-infantile form of neuronal ceroid lipofuscinosis OS=Aspergillus niger (strain CBS 513.88 / FGSC A1513) GN=An06g00190 PE=3 SV=1	-8.01412	5	64.4	2	-	2	0.117647
A25.xml
Group	Sub-group	Description	log(E value)	Coverage	MW	Spectra	Specifics	Uniques	PAI	Redundancy
1	1.1	tr|A2QFV7|A2QFV7_ASPNC Endo-1,4-beta-xylanase A xynA-Aspergillus niger [putative sequencing error] OS=Aspergillus niger (strain CBS 513.88 / FGSC A1513) GN=xynA PE=3 SV=1	-70.1724	71	35.4	20	-	17	1.3125
2	2.1	sp|P79019|AXHA_ASPNG Alpha-L-arabinofuranosidase OS=Aspergillus niger GN=axhA PE=3 SV=1	-48.8533	58	35.7	16	-	14	2.28571	* 2
		tr|A2QFV9|A2QFV9_ASPNC 1,4-beta-D-arabinoxylan arabinofuranohydrolase axhA-Aspergillus niger OS=Aspergillus niger (strain CBS 513.88 / FGSC A1513) GN=axhA PE=3 SV=1	-	-	-	-	-	-	-
3	3.1	tr|A2QE77|A2QE77_ASPNC Catalytic activity: triacylglycerol + H2O = diacylglycerol + a carboxylate OS=Aspergillus niger (strain CBS 513.88 / FGSC A1513) GN=An02g09690 PE=3 SV=1	-34.8335	24	61.5	11	-	11	0.8
4	4.1	sp|P42255|ABFB_ASPNG Alpha-N-arabinofuranosidase B OS=Aspergillus niger GN=abfB PE=1 SV=1	-38.6593	34	52.4	9	-	8	0.909091
5	5.1	sp|P69328|AMYG_ASPNG Glucoamylase OS=Aspergillus niger GN=GLAA PE=1 SV=1	-42.4536	26	68.2	9	-	8	0.909091	* 3
		tr|A2QHE1|A2QHE1_ASPNC Glucan 1,4-alpha-glucosidase glaA-Aspergillus niger OS=Aspergillus niger (strain CBS 513.88 / FGSC A1513) GN=glaA PE=3 SV=1	-	-	-	-	-	-	-
		sp|P69328-2|AMYG_ASPNG Isoform G2 of Glucoamylase OS=Aspergillus niger GN=GLAA	-	-	-	-	-	-	-
6	6.1	sp|O42807|FAEA_ASPNG Feruloyl esterase A OS=Aspergillus niger GN=faeA PE=1 SV=1	-22.65	40	30.4	7	-	6	2.33333	* 2
		tr|A2QSY5|A2QSY5_ASPNC Ferulic acid esterase A faeA-Aspergillus niger OS=Aspergillus niger (strain CBS 513.88 / FGSC A1513) GN=faeA PE=3 SV=1	-	-	-	-	-	-	-
7	7.1	sp|P55330|XYN2_ASPNG Endo-1,4-beta-xylanase II OS=Aspergillus niger GN=xynB PE=3 SV=1	-26.3588	43	24	7	-	6	1.16667	* 7
		tr|A2Q7I0|A2Q7I0_ASPNC Endo-1,4-beta-xylanase OS=Aspergillus niger (strain CBS 513.88 / FGSC A1513) GN=xynB PE=3 SV=1	-	-	-	-	-	-	-
		tr|C0LVA6|C0LVA6_ASPNG Endo-1,4-beta-xylanase OS=Aspergillus niger GN=xynB PE=2 SV=1	-	-	-	-	-	-	-
		tr|C6F1T2|C6F1T2_ASPNG Endo-1,4-beta-xylanase OS=Aspergillus niger GN=xlnB PE=2 SV=1	-	-	-	-	-	-	-
		tr|Q6QA21|Q6QA21_9EURO Endo-1,4-beta-xylanase OS=Aspergillus cf. niger BCC14405 GN=xylB PE=2 SV=1	-	-	-	-	-	-	-
		tr|Q8TG22|Q8TG22_ASPNG Endo-1,4-beta-xylanase OS=Aspergillus niger GN=XYNB PE=2 SV=1	-	-	-	-	-	-	-
		tr|Q9C1G6|Q9C1G6_ASPNG Endo-1,4-beta-xylanase (Fragment) OS=Aspergillus niger PE=2 SV=1	-	-	-	-	-	-	-
8	8.1	tr|A2R322|A2R322_ASPNC Endoglucanase A eglA-Aspergillus niger OS=Aspergillus niger (strain CBS 513.88 / FGSC A1513) GN=eglA PE=3 SV=1	-33.425	40	25.8	7	-	7	1.16667	* 2
		tr|O74705|O74705_ASPNG Endoglucanase A OS=Aspergillus niger GN=eglA PE=1 SV=1	-	-	-	-	-	-	-
9	9.1	tr|A2R2S8|A2R2S8_ASPNC Similarity to hypothetical cell wall protein binB - Aspergillus nidulans OS=Aspergillus niger (strain CBS 513.88 / FGSC A1513) GN=An14g01820 PE=3 SV=1	-24.5282	48	19.1	6	-	6	1.2
10	10.1	tr|A1YWA5|A1YWA5_ASPNG PEPAb OS=Aspergillus niger GN=pepAb PE=4 SV=1	-18.8871	16	46.6	5	-	5	0.4
11	11.1	tr|A2QA27|A2QA27_ASPNC Xylosidase xlnD-Aspergillus niger OS=Aspergillus niger (strain CBS 513.88 / FGSC A1513) GN=xlnD PE=3 SV=1	-15.2976	11	87	5	-	5	0.277778	* 2
		tr|O00089|O00089_ASPNG Xylosidase OS=Aspergillus niger GN=xlnD PE=4 SV=2	-	-	-	-	-	-	-
12	12.1	tr|A2QH21|A2QH21_ASPNC Contig An03c0160, complete genome. OS=Aspergillus niger (strain CBS 513.88 / FGSC A1513) GN=An03g05290 PE=3 SV=1	-13.5031	16	46.7	5	-	5	0.555556
13	13.1	tr|A2QZS1|A2QZS1_ASPNC Contig An12c0170, complete genome. OS=Aspergillus niger (strain CBS 513.88 / FGSC A1513) GN=An12g05960 PE=3 SV=1	-14.931	11	62.8	4	-	4	0.266667
14	14.1	tr|A2QHD1|A2QHD1_ASPNC Contig An03c0200, complete genome. OS=Aspergillus niger (strain CBS 513.88 / FGSC A1513) GN=An03g06450 PE=3 SV=1	-13.9755	24	20.2	3	-	3	0.6
15	15.1	tr|A2QHW0|A2QHW0_ASPNC Remark: a splice site was detected upstream of the START codon. OS=Aspergillus niger (strain CBS 513.88 / FGSC A1513) GN=An04g01230 PE=3 SV=1	-14.6661	15	40.9	3	-	3	0.5
16	16.1	tr|A2QPC3|A2QPC3_ASPNC Endoglucanase B eglB-Aspergillus niger OS=Aspergillus niger (strain CBS 513.88 / FGSC A1513) GN=eglB PE=3 SV=1	-10.8624	17	36.5	3	-	3	0.428571	* 2
		tr|O74706|O74706_ASPNG Endoglucanase B OS=Aspergillus niger GN=eglB PE=3 SV=1	-	-	-	-	-	-	-
17	17.1	tr|A2QTI0|A2QTI0_ASPNC Contig An09c0050, complete genome. OS=Aspergillus niger (strain CBS 513.88 / FGSC A1513) GN=An09g02180 PE=3 SV=1	-13.4809	14	31.9	3	-	3	0.5	* 3
		tr|B8YIE6|B8YIE6_ASPNG Lipase 2 OS=Aspergillus niger GN=lip2 PE=2 SV=1	-	-	-	-	-	-	-
		tr|Q0PW43|Q0PW43_ASPNG Triacylglycerol lipase B OS=Aspergillus niger GN=lipB PE=2 SV=1	-	-	-	-	-	-	-
18	18.1	tr|A2QZI3|A2QZI3_ASPNC Acetyl xylan esterase axeA-Aspergillus niger OS=Aspergillus niger (strain CBS 513.88 / FGSC A1513) GN=aceA PE=3 SV=1	-11.2407	14	32.5	3	-	3	3
19	19.1	tr|A2R8E0|A2R8E0_ASPNC Catalytic activity: eglB of A. niger catalyzes the endohydrolysis of 1 OS=Aspergillus niger (strain CBS 513.88 / FGSC A1513) GN=An16g06800 PE=3 SV=1	-9.17263	11	45.1	3	-	3	0.428571
20	20.1	tr|A5AAV4|A5AAV4_ASPNC Function: UTR2 OS=Aspergillus niger (strain CBS 513.88 / FGSC A1513) GN=An07g07530 PE=3 SV=1	-8.77989	5	45.5	3	-	2	0.272727
21	21.1	tr|A2QYR9|A2QYR9_ASPNC Contig An12c0070, complete genome. OS=Aspergillus niger (strain CBS 513.88 / FGSC A1513) GN=An12g02220 PE=3 SV=1	-8.24033	9	48	2	-	2	0.285714
A26.xml
Group	Sub-group	Description	log(E value)	Coverage	MW	Spectra	Specifics	Uniques	PAI	Redundancy
1	1.1	sp|P55330|XYN2_ASPNG Endo-1,4-beta-xylanase II OS=Aspergillus niger GN=xynB PE=3 SV=1	-173.384	83	24	84	-	41	15	* 3
		tr|A2Q7I0|A2Q7I0_ASPNC Endo-1,4-beta-xylanase OS=Aspergillus niger (strain CBS 513.88 / FGSC A1513) GN=xynB PE=3 SV=1	-	-	-	-	-	-	-
		tr|C0LVA6|C0LVA6_ASPNG Endo-1,4-beta-xylanase OS=Aspergillus niger GN=xynB PE=2 SV=1	-	-	-	-	-	-	-
2	2.1	sp|P79019|AXHA_ASPNG Alpha-L-arabinofuranosidase OS=Aspergillus niger GN=axhA PE=3 SV=1	-133.181	75	35.7	37	24	32	6.14286	* 2
		tr|A2QFV9|A2QFV9_ASPNC 1,4-beta-D-arabinoxylan arabinofuranohydrolase axhA-Aspergillus niger OS=Aspergillus niger (strain CBS 513.88 / FGSC A1513) GN=axhA PE=3 SV=1	-	-	-	-	-	-	-
	2.2	sp|P79021|AXHA_ASPTU Alpha-L-arabinofuranosidase OS=Aspergillus tubingensis GN=axhA PE=3 SV=1	-55.8706	34	35.9	14	1	13	2.125
3	3.1	tr|A2QFV7|A2QFV7_ASPNC Endo-1,4-beta-xylanase A xynA-Aspergillus niger [putative sequencing error] OS=Aspergillus niger (strain CBS 513.88 / FGSC A1513) GN=xynA PE=3 SV=1	-110.8	78	35.4	32	-	27	2.125
4	4.1	tr|A2QSY5|A2QSY5_ASPNC Ferulic acid esterase A faeA-Aspergillus niger OS=Aspergillus niger (strain CBS 513.88 / FGSC A1513) GN=faeA PE=3 SV=1	-41.7753	52	30.4	12	-	10	4.33333
5	5.1	sp|P42255|ABFB_ASPNG Alpha-N-arabinofuranosidase B OS=Aspergillus niger GN=abfB PE=1 SV=1	-50.1595	38	52.4	12	-	11	1.09091
6	6.1	tr|A2R322|A2R322_ASPNC Endoglucanase A eglA-Aspergillus niger OS=Aspergillus niger (strain CBS 513.88 / FGSC A1513) GN=eglA PE=3 SV=1	-50.593	60	25.8	11	-	10	2.33333	* 2
		tr|O74705|O74705_ASPNG Endoglucanase A OS=Aspergillus niger GN=eglA PE=1 SV=1	-	-	-	-	-	-	-
7	7.1	tr|A2R140|A2R140_ASPNC Induction: mRNA of binA from A. nidulans was induced by bafilomycin OS=Aspergillus niger (strain CBS 513.88 / FGSC A1513) GN=An12g10830 PE=4 SV=1	-24.0689	28	31.6	10	-	6	0.833333
8	8.1	sp|P69328|AMYG_ASPNG Glucoamylase OS=Aspergillus niger GN=GLAA PE=1 SV=1	-31.5408	20	68.2	8	-	8	0.727273	* 2
		tr|A2QHE1|A2QHE1_ASPNC Glucan 1,4-alpha-glucosidase glaA-Aspergillus niger OS=Aspergillus niger (strain CBS 513.88 / FGSC A1513) GN=glaA PE=3 SV=1	-	-	-	-	-	-	-
9	9.1	tr|A2QZI3|A2QZI3_ASPNC Acetyl xylan esterase axeA-Aspergillus niger OS=Aspergillus niger (strain CBS 513.88 / FGSC A1513) GN=aceA PE=3 SV=1	-24.4007	27	32.5	8	-	7	8
10	10.1	tr|A2R2S8|A2R2S8_ASPNC Similarity to hypothetical cell wall protein binB - Aspergillus nidulans OS=Aspergillus niger (strain CBS 513.88 / FGSC A1513) GN=An14g01820 PE=3 SV=1	-38.1788	60	19.1	7	-	7	1.8
11	11.1	tr|A2QAN3|A2QAN3_ASPNC Beta-galactosidase OS=Aspergillus niger (strain CBS 513.88 / FGSC A1513) GN=lacA+ PE=3 SV=1	-15.3772	12	109.5	7	-	7	0.259259	* 2
		tr|B6HYI9|B6HYI9_ASPNG Beta-galactosidase OS=Aspergillus niger GN=lacZ PE=3 SV=1	-	-	-	-	-	-	-
12	12.1	tr|A2QH21|A2QH21_ASPNC Contig An03c0160, complete genome. OS=Aspergillus niger (strain CBS 513.88 / FGSC A1513) GN=An03g05290 PE=3 SV=1	-28.8435	23	46.7	7	-	7	0.777778
13	13.1	tr|A1YWA5|A1YWA5_ASPNG PEPAb OS=Aspergillus niger GN=pepAb PE=4 SV=1	-19.4534	13	46.6	6	-	5	0.4
14	14.1	tr|A2QE77|A2QE77_ASPNC Catalytic activity: triacylglycerol + H2O = diacylglycerol + a carboxylate OS=Aspergillus niger (strain CBS 513.88 / FGSC A1513) GN=An02g09690 PE=3 SV=1	-17.298	13	61.5	6	-	6	0.4
15	15.1	sp|P26214|PGLR2_ASPNG Endopolygalacturonase-2 OS=Aspergillus niger GN=pgaB PE=1 SV=1	-21.7049	15	37.6	5	-	5	1.2	* 2
		tr|A2R5S4|A2R5S4_ASPNC Polygalacturonase pgaII-Aspergillus niger OS=Aspergillus niger (strain CBS 513.88 / FGSC A1513) GN=pgaII PE=3 SV=1	-	-	-	-	-	-	-
16	16.1	tr|A2QPC3|A2QPC3_ASPNC Endoglucanase B eglB-Aspergillus niger OS=Aspergillus niger (strain CBS 513.88 / FGSC A1513) GN=eglB PE=3 SV=1	-22.7659	20	36.5	5	-	5	0.714286	* 2
		tr|O74706|O74706_ASPNG Endoglucanase B OS=Aspergillus niger GN=eglB PE=3 SV=1	-	-	-	-	-	-	-
17	17.1	tr|A2R8E0|A2R8E0_ASPNC Catalytic activity: eglB of A. niger catalyzes the endohydrolysis of 1 OS=Aspergillus niger (strain CBS 513.88 / FGSC A1513) GN=An16g06800 PE=3 SV=1	-20.4866	17	45.1	5	-	5	0.714286
18	18.1	tr|A2QZS1|A2QZS1_ASPNC Contig An12c0170, complete genome. OS=Aspergillus niger (strain CBS 513.88 / FGSC A1513) GN=An12g05960 PE=3 SV=1	-24.7538	11	62.8	4	-	4	0.333333
19	19.1	tr|A2QBC2|A2QBC2_ASPNC Catalytic activity: 2 OS=Aspergillus niger (strain CBS 513.88 / FGSC A1513) GN=An01g14730 PE=3 SV=1	-11.5438	19	41.5	4	-	4	0.363636
20	20.1	tr|A5AA94|A5AA94_ASPNC Catalytic activity: Hydrolysis of the 1 OS=Aspergillus niger (strain CBS 513.88 / FGSC A1513) GN=An02g07020 PE=3 SV=1	-13.4128	11	45.2	4	-	4	0.266667
21	21.1	tr|A2QEM7|A2QEM7_ASPNC Putative uncharacterized protein OS=Aspergillus niger (strain CBS 513.88 / FGSC A1513) GN=An02g11620 PE=3 SV=1	-8.57558	10	45.3	3	-	3	0.307692
22	22.1	tr|A2QPC2|A2QPC2_ASPNC Contig An07c0310, complete genome OS=Aspergillus niger (strain CBS 513.88 / FGSC A1513) GN=An07g08940 PE=4 SV=1	-8.0455	19	35	3	-	3	0.571429
23	23.1	sp|P55325|PEPA_ASPNG Aspergillopepsin A OS=Aspergillus niger GN=pepA PE=2 SV=1	-8.24094	9	41.1	3	-	3	0.272727	* 3
		tr|A2R3L3|A2R3L3_ASPNC Aspartic proteinase aspergillopepsin I pepA-Aspergillus niger OS=Aspergillus niger (strain CBS 513.88 / FGSC A1513) GN=pepA PE=3 SV=1	-	-	-	-	-	-	-
		tr|Q00207|Q00207_ASPNG Preproproctase B OS=Aspergillus niger PE=2 SV=1	-	-	-	-	-	-	-
24	24.1	tr|A2QA27|A2QA27_ASPNC Xylosidase xlnD-Aspergillus niger OS=Aspergillus niger (strain CBS 513.88 / FGSC A1513) GN=xlnD PE=3 SV=1	-9.91811	5	87	3	-	3	0.166667	* 3
		tr|O00089|O00089_ASPNG Xylosidase OS=Aspergillus niger GN=xlnD PE=4 SV=2	-	-	-	-	-	-	-
		tr|O93933|O93933_ASPNG Beta-xylosidase OS=Aspergillus niger GN=XLND PE=2 SV=1	-	-	-	-	-	-	-
25	25.1	tr|A2R709|A2R709_ASPNC Similarity: sequence is almost identical to sequence 1 from Patent WO9831790 OS=Aspergillus niger (strain CBS 513.88 / FGSC A1513) GN=An16g01880 PE=3 SV=1	-13.9144	15	31.6	3	-	3	0.428571	* 3
		tr|Q0PW44|Q0PW44_ASPNG Triacylglycerol lipase A OS=Aspergillus niger GN=lipA PE=2 SV=1	-	-	-	-	-	-	-
		tr|Q0ZAX7|Q0ZAX7_ASPNG Triacylglycerol lipase OS=Aspergillus niger PE=3 SV=1	-	-	-	-	-	-	-
26	26.1	tr|A2R4J3|A2R4J3_ASPNC Putative uncharacterized protein OS=Aspergillus niger (strain CBS 513.88 / FGSC A1513) GN=An15g00620 PE=4 SV=1	-9.35556	28	21.1	2	-	2	0.571429
27	27.1	tr|A2QAI7|A2QAI7_ASPNC 1,4-beta-D-glucan cellobiohydrolase B cbhB-Aspergillus niger OS=Aspergillus niger (strain CBS 513.88 / FGSC A1513) GN=cbhB PE=3 SV=1	-9.52433	4	56.1	2	-	2	0.285714	* 2
		tr|Q9UVS8|Q9UVS8_ASPNG 1,4-beta-D-glucan cellobiohydrolase B OS=Aspergillus niger GN=cbhB PE=3 SV=1	-	-	-	-	-	-	-
28	28.1	tr|A2QHD1|A2QHD1_ASPNC Contig An03c0200, complete genome. OS=Aspergillus niger (strain CBS 513.88 / FGSC A1513) GN=An03g06450 PE=3 SV=1	-9.33536	20	20.2	2	-	2	0.4

## Sheet: peptides
Group	Description	Sample	Scan	Rt	Sequence	Modifs	Valid	Used	on a total of	Sub-groups	E-value	Charge	MH+ Obs	MH+ theo	DeltaMH+	Delta-ppm
1	tr|A2QAN3|A2QAN3_ASPNC Beta-galactosidase OS=Aspergillus niger (strain CBS 513.88 / FGSC A1513) GN=lacA+ PE=3 SV=1	A01.xml	928	16.4	AGYLVR		No	-	-	1.1	0.057	2	678.394	678.394	0.0002	0.294814
1	tr|A2QAN3|A2QAN3_ASPNC Beta-galactosidase OS=Aspergillus niger (strain CBS 513.88 / FGSC A1513) GN=lacA+ PE=3 SV=1	A01.xml	1107	18	LTGNLGGEDYEDK		yes	-	-	1.1	1.4e-06	2	1410.64	1410.64	-0.0003	-0.21267
1	tr|A2QAN3|A2QAN3_ASPNC Beta-galactosidase OS=Aspergillus niger (strain CBS 513.88 / FGSC A1513) GN=lacA+ PE=3 SV=1	A01.xml	1150	18.3	TSYDYGSAVTESR		yes	-	-	1.1	4.6e-08	2	1435.63	1435.63	-0.004	-2.78623
1	tr|A2QAN3|A2QAN3_ASPNC Beta-galactosidase OS=Aspergillus niger (strain CBS 513.88 / FGSC A1513) GN=lacA+ PE=3 SV=1	A01.xml	1398	20.4	GPLNEGGLYAER		yes	-	-	1.1	9.8e-06	2	1275.63	1275.63	-0.0004	-0.31357
1	tr|A2QAN3|A2QAN3_ASPNC Beta-galactosidase OS=Aspergillus niger (strain CBS 513.88 / FGSC A1513) GN=lacA+ PE=3 SV=1	A01.xml	1459	21	VQVYVNGYQYAK		yes	-	-	1.1	0.0029	2	1431.73	1431.73	0.0029	2.02553
1	tr|A2QAN3|A2QAN3_ASPNC Beta-galactosidase OS=Aspergillus niger (strain CBS 513.88 / FGSC A1513) GN=lacA+ PE=3 SV=1	A01.xml	1554	21.8	TLHLEQSPTTPY		yes	-	-	1.1	0.0051	2	1386.69	1386.69	-0.0007	-0.504799
1	tr|A2QAN3|A2QAN3_ASPNC Beta-galactosidase OS=Aspergillus niger (strain CBS 513.88 / FGSC A1513) GN=lacA+ PE=3 SV=1	A01.xml	1582	22	VLVLYGGAGEHHELAISTK		yes	-	-	1.1	0.00086	3	1994.07	1994.07	-0.0023	-1.15342
1	tr|A2QAN3|A2QAN3_ASPNC Beta-galactosidase OS=Aspergillus niger (strain CBS 513.88 / FGSC A1513) GN=lacA+ PE=3 SV=1	A01.xml	1807	24	QTSSSVVVGWDVSTTR		yes	-	-	1.1	0.00031	2	1708.85	1708.85	-0.0025	-1.46297
1	tr|A2QAN3|A2QAN3_ASPNC Beta-galactosidase OS=Aspergillus niger (strain CBS 513.88 / FGSC A1513) GN=lacA+ PE=3 SV=1	A01.xml	2058	26.3	NAGVVIPLINNDASASGNNAPGTGK		No	-	-	1.1	0.065	3	2351.19	2351.2	-0.0013	-0.55291
1	tr|A2QAN3|A2QAN3_ASPNC Beta-galactosidase OS=Aspergillus niger (strain CBS 513.88 / FGSC A1513) GN=lacA+ PE=3 SV=1	A01.xml	2119	26.8	IMIFSGEFHPFR	M2:+15.9949	No	-	-	1.1	0.051	3	1496.73	1496.74	-0.0011	-0.734933
1	tr|A2QAN3|A2QAN3_ASPNC Beta-galactosidase OS=Aspergillus niger (strain CBS 513.88 / FGSC A1513) GN=lacA+ PE=3 SV=1	A01.xml	2209	27.6	AYLDATDNYVSHVAATIAK		yes	-	-	1.1	0.0083	3	2023.01	2023.01	-0.0021	-1.03806
1	tr|A2QAN3|A2QAN3_ASPNC Beta-galactosidase OS=Aspergillus niger (strain CBS 513.88 / FGSC A1513) GN=lacA+ PE=3 SV=1	A01.xml	2305	28.5	PGPYINAESSGGGFPGWLQR		yes	-	-	1.1	1.9e-08	2	2090.01	2090.01	-0.0018	-0.86124
1	tr|A2QAN3|A2QAN3_ASPNC Beta-galactosidase OS=Aspergillus niger (strain CBS 513.88 / FGSC A1513) GN=lacA+ PE=3 SV=1	A01.xml	2390	29.3	SLTTPTSLYSSDYGFHTGYLLYR		yes	-	-	1.1	1.7e-05	3	2642.27	2642.28	-0.003	-1.13538
1	tr|A2QAN3|A2QAN3_ASPNC Beta-galactosidase OS=Aspergillus niger (strain CBS 513.88 / FGSC A1513) GN=lacA+ PE=3 SV=1	A01.xml	2406	29.5	LRLPTSAGSVTIPQLGGTLTLNGR		yes	-	-	1.1	4e-05	3	2422.38	2422.38	-0.002	-0.825635
1	tr|A2QAN3|A2QAN3_ASPNC Beta-galactosidase OS=Aspergillus niger (strain CBS 513.88 / FGSC A1513) GN=lacA+ PE=3 SV=1	A01.xml	2431	29.7	LPTSAGSVTIPQLGGTLTLNGR		yes	-	-	1.1	0.00052	3	2153.19	2153.19	0.0007	0.325099
1	tr|A2QAN3|A2QAN3_ASPNC Beta-galactosidase OS=Aspergillus niger (strain CBS 513.88 / FGSC A1513) GN=lacA+ PE=3 SV=1	A01.xml	2465	30	NSAYNYWVPQLATDGTSPGFSTPEK		yes	-	-	1.1	0.015	3	2730.26	2730.27	-0.0041	-1.50168
1	tr|A2QAN3|A2QAN3_ASPNC Beta-galactosidase OS=Aspergillus niger (strain CBS 513.88 / FGSC A1513) GN=lacA+ PE=3 SV=1	A01.xml	2649	31.9	YISNIGPQTSFPVPEGILNYR		yes	-	-	1.1	1.3e-05	3	2365.21	2365.22	-0.0061	-2.57904
1	tr|A2QAN3|A2QAN3_ASPNC Beta-galactosidase OS=Aspergillus niger (strain CBS 513.88 / FGSC A1513) GN=lacA+ PE=3 SV=1	A01.xml	2685	32.3	NGIWSATVDYNAPDISLPSLK		yes	-	-	1.1	8.3e-05	2	2261.14	2261.15	-0.0039	-1.72479
1	tr|A2QAN3|A2QAN3_ASPNC Beta-galactosidase OS=Aspergillus niger (strain CBS 513.88 / FGSC A1513) GN=lacA+ PE=3 SV=1	A01.xml	2689	32.3	GAVDIYGHDSYPLGFDCANPTVWPSGDLPTNFR	C17:+57.0215	yes	-	-	1.1	0.0011	3	3638.66	3638.66	-0.0048	-1.31917
1	tr|A2QAN3|A2QAN3_ASPNC Beta-galactosidase OS=Aspergillus niger (strain CBS 513.88 / FGSC A1513) GN=lacA+ PE=3 SV=1	A01.xml	2702	32.4	GILNFLLAGRPSSAISWK		yes	-	-	1.1	0.031	3	1930.09	1930.09	-0.0013	-0.673543
1	tr|A2QAN3|A2QAN3_ASPNC Beta-galactosidase OS=Aspergillus niger (strain CBS 513.88 / FGSC A1513) GN=lacA+ PE=3 SV=1	A01.xml	2754	33	YVDTLPEIQSSYDDSLWPAADLK		yes	-	-	1.1	6.9e-05	3	2626.25	2626.26	-0.011	-4.18847
1	tr|A2QAN3|A2QAN3_ASPNC Beta-galactosidase OS=Aspergillus niger (strain CBS 513.88 / FGSC A1513) GN=lacA+ PE=3 SV=1	A01.xml	3117	37.1	LESLELSYTTPVLTALGEVESVDQPK		yes	-	-	1.1	0.0027	3	2818.45	2818.46	-0.0083	-2.94487
1	tr|A2QAN3|A2QAN3_ASPNC Beta-galactosidase OS=Aspergillus niger (strain CBS 513.88 / FGSC A1513) GN=lacA+ PE=3 SV=1	A01.xml	3180	37.9	GTNWLAVTLWALDSAGGK		yes	-	-	1.1	8.4e-09	2	1859.96	1859.97	-0.0047	-2.52693
2	tr|A2QA27|A2QA27_ASPNC Xylosidase xlnD-Aspergillus niger OS=Aspergillus niger (strain CBS 513.88 / FGSC A1513) GN=xlnD PE=3 SV=1	A01.xml	976	16.8	AAFEEAGYK		No	-	-	2.1	0.065	2	985.463	985.463	0	0
2	tr|A2QA27|A2QA27_ASPNC Xylosidase xlnD-Aspergillus niger OS=Aspergillus niger (strain CBS 513.88 / FGSC A1513) GN=xlnD PE=3 SV=1	A01.xml	1053	17.5	HYAGYDIENWHNHSR		yes	-	-	2.1	0.008	3	1898.83	1898.83	-0.0004	-0.210656
2	tr|A2QA27|A2QA27_ASPNC Xylosidase xlnD-Aspergillus niger OS=Aspergillus niger (strain CBS 513.88 / FGSC A1513) GN=xlnD PE=3 SV=1	A01.xml	1129	18.1	SHLICDETATPYDR	C5:+57.0215	yes	-	-	2.1	2.1e-06	2	1677.75	1677.75	-0.0021	-1.25167
2	tr|A2QA27|A2QA27_ASPNC Xylosidase xlnD-Aspergillus niger OS=Aspergillus niger (strain CBS 513.88 / FGSC A1513) GN=xlnD PE=3 SV=1	A01.xml	1268	19.3	DDIEQGVIR		yes	-	-	2.1	0.00044	2	1044.53	1044.53	0.0007	0.670156
2	tr|A2QA27|A2QA27_ASPNC Xylosidase xlnD-Aspergillus niger OS=Aspergillus niger (strain CBS 513.88 / FGSC A1513) GN=xlnD PE=3 SV=1	A01.xml	1351	20	NSNNVLPLTEK		yes	-	-	2.1	0.015	2	1228.65	1228.65	-0.0006	-0.488339
2	tr|A2QA27|A2QA27_ASPNC Xylosidase xlnD-Aspergillus niger OS=Aspergillus niger (strain CBS 513.88 / FGSC A1513) GN=xlnD PE=3 SV=1	A01.xml	1566	21.9	KPLIVLQMGGGQVDSSSLK	M8:+15.9949	yes	-	-	2.1	9e-07	3	1973.07	1973.07	-0.0013	-0.65887
2	tr|A2QA27|A2QA27_ASPNC Xylosidase xlnD-Aspergillus niger OS=Aspergillus niger (strain CBS 513.88 / FGSC A1513) GN=xlnD PE=3 SV=1	A01.xml	1782	23.8	VVLEGEEEVVLK		yes	-	-	2.1	0.012	2	1342.75	1342.75	-0.0016	-1.19159
2	tr|A2QA27|A2QA27_ASPNC Xylosidase xlnD-Aspergillus niger OS=Aspergillus niger (strain CBS 513.88 / FGSC A1513) GN=xlnD PE=3 SV=1	A01.xml	1789	23.8	EYITGIQGPDPESNLK		yes	-	-	2.1	0.002	2	1760.87	1760.87	-0.0015	-0.851851
2	tr|A2QA27|A2QA27_ASPNC Xylosidase xlnD-Aspergillus niger OS=Aspergillus niger (strain CBS 513.88 / FGSC A1513) GN=xlnD PE=3 SV=1	A01.xml	1883	24.7	KPLIVLQMGGGQVDSSSLK		yes	-	-	2.1	3.1e-07	3	1957.08	1957.08	-0.0008	-0.408772
2	tr|A2QA27|A2QA27_ASPNC Xylosidase xlnD-Aspergillus niger OS=Aspergillus niger (strain CBS 513.88 / FGSC A1513) GN=xlnD PE=3 SV=1	A01.xml	1995	25.7	LVTTQYPASYAEEFPATDMNLRPEGDNPGQTYK	M19:+15.9949	yes	-	-	2.1	1.5e-05	3	3719.71	3719.72	-0.0075	-2.01628
2	tr|A2QA27|A2QA27_ASPNC Xylosidase xlnD-Aspergillus niger OS=Aspergillus niger (strain CBS 513.88 / FGSC A1513) GN=xlnD PE=3 SV=1	A01.xml	2047	26.2	WLVGWDR		yes	-	-	2.1	0.024	2	931.479	931.479	-0.0001	-0.107356
2	tr|A2QA27|A2QA27_ASPNC Xylosidase xlnD-Aspergillus niger OS=Aspergillus niger (strain CBS 513.88 / FGSC A1513) GN=xlnD PE=3 SV=1	A01.xml	2260	28.1	TLIHQIASIISTQGR		yes	-	-	2.1	0.02	3	1637.93	1637.93	0.0003	0.183158
2	tr|A2QA27|A2QA27_ASPNC Xylosidase xlnD-Aspergillus niger OS=Aspergillus niger (strain CBS 513.88 / FGSC A1513) GN=xlnD PE=3 SV=1	A01.xml	2313	28.6	YGLDVYAPNINTFR		yes	-	-	2.1	0.0048	2	1642.82	1642.82	-0.0051	-3.10441
2	tr|A2QA27|A2QA27_ASPNC Xylosidase xlnD-Aspergillus niger OS=Aspergillus niger (strain CBS 513.88 / FGSC A1513) GN=xlnD PE=3 SV=1	A01.xml	2371	29.1	ESIAWPGNQLDLIQK		yes	-	-	2.1	0.00039	2	1711.9	1711.9	-0.0023	-1.34354
2	tr|A2QA27|A2QA27_ASPNC Xylosidase xlnD-Aspergillus niger OS=Aspergillus niger (strain CBS 513.88 / FGSC A1513) GN=xlnD PE=3 SV=1	A01.xml	2805	33.5	NAVNGVPACADSYFLQTLLR	C9:+57.0215	yes	-	-	2.1	0.00064	2	2209.1	2209.11	-0.0029	-1.31275
2	tr|A2QA27|A2QA27_ASPNC Xylosidase xlnD-Aspergillus niger OS=Aspergillus niger (strain CBS 513.88 / FGSC A1513) GN=xlnD PE=3 SV=1	A01.xml	2916	34.7	VQSVMCAYNAVNGVPACADSYFLQTLLR	C6:+57.0215 - C17:+57.0215 - M5:+15.9949	yes	-	-	2.1	0.00099	3	3163.5	3163.5	-0.0036	-1.13798
2	tr|A2QA27|A2QA27_ASPNC Xylosidase xlnD-Aspergillus niger OS=Aspergillus niger (strain CBS 513.88 / FGSC A1513) GN=xlnD PE=3 SV=1	A01.xml	3019	36	VQSVMCAYNAVNGVPACADSYFLQTLLR	C6:+57.0215 - C17:+57.0215	yes	-	-	2.1	0.0062	3	3147.5	3147.51	-0.0099	-3.14535
2	tr|A2QA27|A2QA27_ASPNC Xylosidase xlnD-Aspergillus niger OS=Aspergillus niger (strain CBS 513.88 / FGSC A1513) GN=xlnD PE=3 SV=1	A01.xml	3178	37.9	VNEDGDWVVFPGTFELALNLER		yes	-	-	2.1	0.0094	3	2520.24	2520.24	-0.0053	-2.10297
2	tr|A2QA27|A2QA27_ASPNC Xylosidase xlnD-Aspergillus niger OS=Aspergillus niger (strain CBS 513.88 / FGSC A1513) GN=xlnD PE=3 SV=1	A01.xml	3197	38.1	GQETPGEDVSLAAVYAYEYITGIQGPDPESNLK		yes	-	-	2.1	2.4e-08	3	3511.68	3511.68	0.0028	0.79734
2	tr|A2QA27|A2QA27_ASPNC Xylosidase xlnD-Aspergillus niger OS=Aspergillus niger (strain CBS 513.88 / FGSC A1513) GN=xlnD PE=3 SV=1	A01.xml	3210	38.2	AASLISLFTLDELIANTGNTGLGVSR		yes	-	-	2.1	2.5e-06	3	2633.41	2633.41	-0.0032	-1.21515
3	tr|A2QTU5|A2QTU5_ASPNC Contig An09c0080, complete genome. OS=Aspergillus niger (strain CBS 513.88 / FGSC A1513) GN=An09g03300 PE=3 SV=1	A01.xml	637	13.6	SGYIGSQR		yes	-	-	3.1	0.0075	2	867.431	867.432	-0.0011	-1.26811
3	tr|A2QTU5|A2QTU5_ASPNC Contig An09c0080, complete genome. OS=Aspergillus niger (strain CBS 513.88 / FGSC A1513) GN=An09g03300 PE=3 SV=1	A01.xml	1081	17.8	NGNIILR		yes	-	-	3.1	0.003	2	799.48	799.479	0.0009	1.12573
3	tr|A2QTU5|A2QTU5_ASPNC Contig An09c0080, complete genome. OS=Aspergillus niger (strain CBS 513.88 / FGSC A1513) GN=An09g03300 PE=3 SV=1	A01.xml	1120	18.1	MEFGTLR	M1:+15.9949	yes	-	-	3.1	0.021	2	869.419	869.419	-0.0003	-0.345058
3	tr|A2QTU5|A2QTU5_ASPNC Contig An09c0080, complete genome. OS=Aspergillus niger (strain CBS 513.88 / FGSC A1513) GN=An09g03300 PE=3 SV=1	A01.xml	1130	18.2	TTGWGGTTAGYR		yes	-	-	3.1	2.6e-05	2	1227.58	1227.58	-0.0002	-0.162923
3	tr|A2QTU5|A2QTU5_ASPNC Contig An09c0080, complete genome. OS=Aspergillus niger (strain CBS 513.88 / FGSC A1513) GN=An09g03300 PE=3 SV=1	A01.xml	1891	24.8	SIFNQFHLTGR		yes	-	-	3.1	1.3e-05	2	1319.69	1319.69	0.0013	0.985083
3	tr|A2QTU5|A2QTU5_ASPNC Contig An09c0080, complete genome. OS=Aspergillus niger (strain CBS 513.88 / FGSC A1513) GN=An09g03300 PE=3 SV=1	A01.xml	1959	25.4	VPAPLQHIPVFH		yes	-	-	3.1	0.047	3	1354.76	1354.76	0	0
3	tr|A2QTU5|A2QTU5_ASPNC Contig An09c0080, complete genome. OS=Aspergillus niger (strain CBS 513.88 / FGSC A1513) GN=An09g03300 PE=3 SV=1	A01.xml	1982	25.6	VPAPLQHIPVFHLGSR		yes	-	-	3.1	2.2e-05	3	1768	1768	0.0002	0.113122
3	tr|A2QTU5|A2QTU5_ASPNC Contig An09c0080, complete genome. OS=Aspergillus niger (strain CBS 513.88 / FGSC A1513) GN=An09g03300 PE=3 SV=1	A01.xml	2028	26	VNDDGSETLLTNEYAPLK		yes	-	-	3.1	0.0014	2	1978.96	1978.96	-0.0036	-1.81914
3	tr|A2QTU5|A2QTU5_ASPNC Contig An09c0080, complete genome. OS=Aspergillus niger (strain CBS 513.88 / FGSC A1513) GN=An09g03300 PE=3 SV=1	A01.xml	2084	26.5	GYAFIWNMPAEGR	M8:+15.9949	yes	-	-	3.1	1.4e-06	2	1527.7	1527.71	-0.0014	-0.916407
3	tr|A2QTU5|A2QTU5_ASPNC Contig An09c0080, complete genome. OS=Aspergillus niger (strain CBS 513.88 / FGSC A1513) GN=An09g03300 PE=3 SV=1	A01.xml	2091	26.5	APAPPDFSLGYIQSK		yes	-	-	3.1	2.4e-05	2	1590.82	1590.82	0	0
3	tr|A2QTU5|A2QTU5_ASPNC Contig An09c0080, complete genome. OS=Aspergillus niger (strain CBS 513.88 / FGSC A1513) GN=An09g03300 PE=3 SV=1	A01.xml	2388	29.3	GYAFIWNMPAEGR		yes	-	-	3.1	0.00033	2	1511.71	1511.71	0.0004	0.264601
3	tr|A2QTU5|A2QTU5_ASPNC Contig An09c0080, complete genome. OS=Aspergillus niger (strain CBS 513.88 / FGSC A1513) GN=An09g03300 PE=3 SV=1	A01.xml	2532	30.7	TCANEPWSYGASNTPIIVSYIHLR	C2:+57.0215	yes	-	-	3.1	7.3e-05	3	2749.34	2749.34	-0.0024	-0.872937
3	tr|A2QTU5|A2QTU5_ASPNC Contig An09c0080, complete genome. OS=Aspergillus niger (strain CBS 513.88 / FGSC A1513) GN=An09g03300 PE=3 SV=1	A01.xml	2592	31.3	IQHGFETILIQPFGYDGFR		yes	-	-	3.1	1.1e-06	3	2238.14	2238.13	0.0003	0.13404
3	tr|A2QTU5|A2QTU5_ASPNC Contig An09c0080, complete genome. OS=Aspergillus niger (strain CBS 513.88 / FGSC A1513) GN=An09g03300 PE=3 SV=1	A01.xml	2665	32.1	IQHGFETILIQPF		yes	-	-	3.1	0.049	2	1542.83	1542.83	-0.0018	-1.16669
3	tr|A2QTU5|A2QTU5_ASPNC Contig An09c0080, complete genome. OS=Aspergillus niger (strain CBS 513.88 / FGSC A1513) GN=An09g03300 PE=3 SV=1	A01.xml	2690	32.3	GSVIDMVNFNSYIPTPVFMSNK	M6:+15.9949 - M19:+15.9949	No	-	-	3.1	0.09	3	2492.18	2492.18	-0.0034	-1.36427
3	tr|A2QTU5|A2QTU5_ASPNC Contig An09c0080, complete genome. OS=Aspergillus niger (strain CBS 513.88 / FGSC A1513) GN=An09g03300 PE=3 SV=1	A01.xml	2917	34.8	NIPVSMIVIDYQSWAHQGDWALDPR		No	-	-	3.1	0.059	3	2911.41	2911.42	-0.0088	-3.02258
3	tr|A2QTU5|A2QTU5_ASPNC Contig An09c0080, complete genome. OS=Aspergillus niger (strain CBS 513.88 / FGSC A1513) GN=An09g03300 PE=3 SV=1	A01.xml	2923	34.8	FTAASTTLVDYVIVAAQPGDYDTLQQR		yes	-	-	3.1	1.5e-05	3	2943.47	2943.47	-0.0015	-0.509602
3	tr|A2QTU5|A2QTU5_ASPNC Contig An09c0080, complete genome. OS=Aspergillus niger (strain CBS 513.88 / FGSC A1513) GN=An09g03300 PE=3 SV=1	A01.xml	3051	36.4	WLAWTTFLPFMR	M11:+15.9949	yes	-	-	3.1	0.011	2	1584.81	1584.8	0.0026	1.64058
3	tr|A2QTU5|A2QTU5_ASPNC Contig An09c0080, complete genome. OS=Aspergillus niger (strain CBS 513.88 / FGSC A1513) GN=An09g03300 PE=3 SV=1	A01.xml	3208	38.2	WLAWTTFLPFMR		yes	-	-	3.1	5.2e-05	2	1568.81	1568.81	-0.0016	-1.01988
4	tr|B0YIR9|B0YIR9_ASPNG Beta-glucosidase OS=Aspergillus niger PE=4 SV=1	A01.xml	855	15.8	MVFVGSSSR	M1:+15.9949	yes	-	-	4.1	0.041	2	985.476	985.478	-0.0016	-1.62358
4	tr|B0YIR9|B0YIR9_ASPNG Beta-glucosidase OS=Aspergillus niger PE=4 SV=1	A01.xml	983	16.8	ASLPTVH		No	-	-	4.1	0.082	2	724.4	724.399	0.0004	0.552182
4	tr|B0YIR9|B0YIR9_ASPNG Beta-glucosidase OS=Aspergillus niger PE=4 SV=1	A01.xml	998	17	HYIAYEQEHFR		yes	-	-	4.1	0.0048	3	1492.7	1492.7	0.0056	3.7516
4	tr|B0YIR9|B0YIR9_ASPNG Beta-glucosidase OS=Aspergillus niger PE=4 SV=1	A01.xml	1079	17.8	GIQDAGVVATAK		yes	-	-	4.1	3.1e-05	2	1129.62	1129.62	0	0
4	tr|B0YIR9|B0YIR9_ASPNG Beta-glucosidase OS=Aspergillus niger PE=4 SV=1	A01.xml	1125	18.1	VNQFVNVQR		yes	-	-	4.1	0.024	2	1103.59	1103.6	-0.0044	-3.98697
4	tr|B0YIR9|B0YIR9_ASPNG Beta-glucosidase OS=Aspergillus niger PE=4 SV=1	A01.xml	1174	18.5	NDGALPLTGK		yes	-	-	4.1	0.022	2	985.533	985.532	0.0009	0.913213
4	tr|B0YIR9|B0YIR9_ASPNG Beta-glucosidase OS=Aspergillus niger PE=4 SV=1	A01.xml	1200	18.7	MVFVGSSSR		No	-	-	4.1	0.094	2	969.481	969.483	-0.0012	-1.23777
4	tr|B0YIR9|B0YIR9_ASPNG Beta-glucosidase OS=Aspergillus niger PE=4 SV=1	A01.xml	1412	20.5	YYYVSEGPYEK		yes	-	-	4.1	0.00061	2	1397.63	1397.63	0.0027	1.93185
4	tr|B0YIR9|B0YIR9_ASPNG Beta-glucosidase OS=Aspergillus niger PE=4 SV=1	A01.xml	1461	21	AVDIVSQMTLAEK	M8:+15.9949	yes	-	-	4.1	1.1e-05	2	1420.74	1420.74	0.0009	0.633475
4	tr|B0YIR9|B0YIR9_ASPNG Beta-glucosidase OS=Aspergillus niger PE=4 SV=1	A01.xml	1511	21.4	IGADSTVLLK		yes	-	-	4.1	0.0054	2	1016.6	1016.6	0	0
4	tr|B0YIR9|B0YIR9_ASPNG Beta-glucosidase OS=Aspergillus niger PE=4 SV=1	A01.xml	1832	24.2	GADIQLGPAAGPLGR		yes	-	-	4.1	7.8e-05	2	1392.76	1392.76	-0.0016	-1.1488
4	tr|B0YIR9|B0YIR9_ASPNG Beta-glucosidase OS=Aspergillus niger PE=4 SV=1	A01.xml	1889	24.7	LVALIGEDAGSNPYGANGCSDR	C19:+57.0215	yes	-	-	4.1	0.007	3	2236.03	2236.03	-0.0015	-0.670832
4	tr|B0YIR9|B0YIR9_ASPNG Beta-glucosidase OS=Aspergillus niger PE=4 SV=1	A01.xml	2002	25.8	AVDIVSQMTLAEK		yes	-	-	4.1	3.3e-06	2	1404.74	1404.74	-0.0019	-1.35256
4	tr|B0YIR9|B0YIR9_ASPNG Beta-glucosidase OS=Aspergillus niger PE=4 SV=1	A01.xml	2059	26.3	ITLQPSEETQWSTTLTR		yes	-	-	4.1	5.2e-08	2	1991	1991.01	-0.0084	-4.21897
4	tr|B0YIR9|B0YIR9_ASPNG Beta-glucosidase OS=Aspergillus niger PE=4 SV=1	A01.xml	2210	27.6	VAGDEVPQLYVSLGGPNEPK		No	-	-	4.1	0.069	3	2069.05	2069.06	-0.0044	-2.12657
4	tr|B0YIR9|B0YIR9_ASPNG Beta-glucosidase OS=Aspergillus niger PE=4 SV=1	A01.xml	2401	29.4	DSDYNSAFPAGVNVAATWDK		yes	-	-	4.1	0.016	2	2127.96	2127.96	0	0
4	tr|B0YIR9|B0YIR9_ASPNG Beta-glucosidase OS=Aspergillus niger PE=4 SV=1	A01.xml	2437	29.8	LWTPPNFSSWTR		No	-	-	4.1	0.058	2	1491.73	1491.74	-0.0059	-3.95512
4	tr|B0YIR9|B0YIR9_ASPNG Beta-glucosidase OS=Aspergillus niger PE=4 SV=1	A01.xml	2561	31	TMHELYLWPFADAIR	M2:+15.9949	yes	-	-	4.1	0.0072	3	1878.92	1878.92	-0.0042	-2.23533
4	tr|B0YIR9|B0YIR9_ASPNG Beta-glucosidase OS=Aspergillus niger PE=4 SV=1	A01.xml	2655	32	TMHELYLWPFADAIR		yes	-	-	4.1	0.019	3	1862.92	1862.93	-0.0013	-0.697827
4	tr|B0YIR9|B0YIR9_ASPNG Beta-glucosidase OS=Aspergillus niger PE=4 SV=1	A01.xml	2995	35.7	NWEGFSPDPALSGVLFAETIK		No	-	-	4.1	0.053	3	2278.13	2278.14	-0.011	-4.8285
5	sp|Q8WZI8|FAEB_ASPNG Feruloyl esterase B OS=Aspergillus niger GN=faeB PE=1 SV=1	A01.xml	606	13.3	APEYMPGNK	M5:+15.9949	No	-	-	5.1	0.053	2	1022.46	1022.46	-0.0017	-1.66265
5	sp|Q8WZI8|FAEB_ASPNG Feruloyl esterase B OS=Aspergillus niger GN=faeB PE=1 SV=1	A01.xml	883	16	APEYMPGNK		yes	-	-	5.1	0.013	2	1006.47	1006.47	-0.0002	-0.198715
5	sp|Q8WZI8|FAEB_ASPNG Feruloyl esterase B OS=Aspergillus niger GN=faeB PE=1 SV=1	A01.xml	1203	18.8	ASVQASVDLCR	C10:+57.0215	yes	-	-	5.1	2.5e-05	2	1205.6	1205.59	0.0018	1.49304
5	sp|Q8WZI8|FAEB_ASPNG Feruloyl esterase B OS=Aspergillus niger GN=faeB PE=1 SV=1	A01.xml	1363	20.1	LNANGSIEYMR		No	-	-	5.1	0.066	2	1267.61	1267.61	0.0008	0.631109
5	sp|Q8WZI8|FAEB_ASPNG Feruloyl esterase B OS=Aspergillus niger GN=faeB PE=1 SV=1	A01.xml	1395	20.4	APQVNLLR		yes	-	-	5.1	9e-06	2	910.548	910.547	0.001	1.09824
5	sp|Q8WZI8|FAEB_ASPNG Feruloyl esterase B OS=Aspergillus niger GN=faeB PE=1 SV=1	A01.xml	1482	21.2	LLSYHGTQDPIISSTDSK		yes	-	-	5.1	0.00054	3	1961.98	1961.98	0.0012	0.611626
5	sp|Q8WZI8|FAEB_ASPNG Feruloyl esterase B OS=Aspergillus niger GN=faeB PE=1 SV=1	A01.xml	1674	22.8	TMVDWVENGK		yes	-	-	5.1	1.5e-05	2	1178.55	1178.55	-0.001	-0.848499
5	sp|Q8WZI8|FAEB_ASPNG Feruloyl esterase B OS=Aspergillus niger GN=faeB PE=1 SV=1	A01.xml	1885	24.7	FFQISGMGHCGDGTGASYIGQGYGTYTSK	C10:+57.0215 - M7:+15.9949	yes	-	-	5.1	7.2e-07	3	3063.33	3063.33	0.0002	0.0652885
5	sp|Q8WZI8|FAEB_ASPNG Feruloyl esterase B OS=Aspergillus niger GN=faeB PE=1 SV=1	A01.xml	1896	24.8	FFQISGMGH		yes	-	-	5.1	0.00062	2	1023.47	1023.47	0.0007	0.683946
5	sp|Q8WZI8|FAEB_ASPNG Feruloyl esterase B OS=Aspergillus niger GN=faeB PE=1 SV=1	A01.xml	2068	26.4	FFQISGMGHCGDGTGASYIGQGYGTYTSK	C10:+57.0215	yes	-	-	5.1	5.4e-05	3	3047.33	3047.33	-0.0043	-1.41107
5	sp|Q8WZI8|FAEB_ASPNG Feruloyl esterase B OS=Aspergillus niger GN=faeB PE=1 SV=1	A01.xml	2108	26.7	SHLWAEAWLPR		yes	-	-	5.1	0.033	3	1365.71	1365.71	-0.0002	-0.146444
5	sp|Q8WZI8|FAEB_ASPNG Feruloyl esterase B OS=Aspergillus niger GN=faeB PE=1 SV=1	A01.xml	2153	27.1	ALSDFYGPDGTVYYPR		yes	-	-	5.1	1.3e-06	2	1820.84	1820.85	-0.011	-6.04114
5	sp|Q8WZI8|FAEB_ASPNG Feruloyl esterase B OS=Aspergillus niger GN=faeB PE=1 SV=1	A01.xml	2230	27.8	VANALNAAPSELDEFYR		yes	-	-	5.1	0.025	2	1879.92	1879.92	0.0027	1.43623
5	sp|Q8WZI8|FAEB_ASPNG Feruloyl esterase B OS=Aspergillus niger GN=faeB PE=1 SV=1	A01.xml	2977	35.4	QCDLVDGALDGIIEDPDFCAPVIER	C2:+57.0215 - C19:+57.0215	yes	-	-	5.1	0.012	3	2817.31	2817.31	-0.0022	-0.780887
5	sp|Q8WZI8|FAEB_ASPNG Feruloyl esterase B OS=Aspergillus niger GN=faeB PE=1 SV=1	A01.xml	3032	36.1	ATGLADDPDFISANLWSVIHQEIVR		yes	-	-	5.1	0.0029	3	2767.4	2767.41	-0.005	-1.80675
6	tr|A2QBC2|A2QBC2_ASPNC Catalytic activity: 2 OS=Aspergillus niger (strain CBS 513.88 / FGSC A1513) GN=An01g14730 PE=3 SV=1	A01.xml	1214	18.9	VAEIAISPQNNR		yes	-	-	6.1	0.0078	2	1311.7	1311.7	-0.001	-0.762368
6	tr|A2QBC2|A2QBC2_ASPNC Catalytic activity: 2 OS=Aspergillus niger (strain CBS 513.88 / FGSC A1513) GN=An01g14730 PE=3 SV=1	A01.xml	1356	20.1	NEMIAEALQNTH	M3:+15.9949	yes	-	-	6.1	9.1e-06	2	1386.63	1386.63	-0.0022	-1.58658
6	tr|A2QBC2|A2QBC2_ASPNC Catalytic activity: 2 OS=Aspergillus niger (strain CBS 513.88 / FGSC A1513) GN=An01g14730 PE=3 SV=1	A01.xml	1387	20.3	HGVFWTPAGTTAK		yes	-	-	6.1	7.2e-06	2	1372.7	1372.7	-0.0007	-0.509943
6	tr|A2QBC2|A2QBC2_ASPNC Catalytic activity: 2 OS=Aspergillus niger (strain CBS 513.88 / FGSC A1513) GN=An01g14730 PE=3 SV=1	A01.xml	1735	23.4	NEMIAEALQNTH		yes	-	-	6.1	0.0091	2	1370.64	1370.64	0.0014	1.02142
6	tr|A2QBC2|A2QBC2_ASPNC Catalytic activity: 2 OS=Aspergillus niger (strain CBS 513.88 / FGSC A1513) GN=An01g14730 PE=3 SV=1	A01.xml	1842	24.3	NEMIAEALQNTHAVGVTQWNGK	M3:+15.9949	yes	-	-	6.1	0.00026	3	2427.18	2427.17	0.0027	1.11241
6	tr|A2QBC2|A2QBC2_ASPNC Catalytic activity: 2 OS=Aspergillus niger (strain CBS 513.88 / FGSC A1513) GN=An01g14730 PE=3 SV=1	A01.xml	1850	24.4	SRLYAASYAGTVTTLSLSQSSK		No	-	-	6.1	0.064	3	2291.19	2291.19	0.0015	0.654682
6	tr|A2QBC2|A2QBC2_ASPNC Catalytic activity: 2 OS=Aspergillus niger (strain CBS 513.88 / FGSC A1513) GN=An01g14730 PE=3 SV=1	A01.xml	2015	25.9	SQTFTYTLPAPGPVADR		yes	-	-	6.1	5.8e-05	2	1820.92	1820.92	-0.0022	-1.20818
6	tr|A2QBC2|A2QBC2_ASPNC Catalytic activity: 2 OS=Aspergillus niger (strain CBS 513.88 / FGSC A1513) GN=An01g14730 PE=3 SV=1	A01.xml	2088	26.5	LYAASYAGTVTTLSLSQSSK		yes	-	-	6.1	2.8e-07	2	2048.05	2048.06	-0.0032	-1.56246
6	tr|A2QBC2|A2QBC2_ASPNC Catalytic activity: 2 OS=Aspergillus niger (strain CBS 513.88 / FGSC A1513) GN=An01g14730 PE=3 SV=1	A01.xml	2103	26.6	NEMIAEALQNTHAVGVTQWNGK		yes	-	-	6.1	0.013	3	2411.18	2411.18	0	0
6	tr|A2QBC2|A2QBC2_ASPNC Catalytic activity: 2 OS=Aspergillus niger (strain CBS 513.88 / FGSC A1513) GN=An01g14730 PE=3 SV=1	A01.xml	2306	28.5	IFHINPSTGLLEPQAPLVAAPGSGPR		yes	-	-	6.1	2e-06	3	2639.43	2639.43	-0.0029	-1.09872
6	tr|A2QBC2|A2QBC2_ASPNC Catalytic activity: 2 OS=Aspergillus niger (strain CBS 513.88 / FGSC A1513) GN=An01g14730 PE=3 SV=1	A01.xml	2440	29.8	HEDVIFYLTSELNNHVTGYR		yes	-	-	6.1	1.6e-06	3	2407.17	2407.17	-0.0016	-0.664681
6	tr|A2QBC2|A2QBC2_ASPNC Catalytic activity: 2 OS=Aspergillus niger (strain CBS 513.88 / FGSC A1513) GN=An01g14730 PE=3 SV=1	A01.xml	2593	31.3	QDAPHSHGVVVDPTGQFVLVPDLGADLIR		yes	-	-	6.1	0.00022	3	3052.58	3052.59	-0.0022	-0.720701
6	tr|A2QBC2|A2QBC2_ASPNC Catalytic activity: 2 OS=Aspergillus niger (strain CBS 513.88 / FGSC A1513) GN=An01g14730 PE=3 SV=1	A01.xml	2774	33.2	SHGVVVDPTGQFVLVPDLGADLIR		No	-	-	6.1	0.085	3	2504.35	2504.35	0.0008	0.319444
6	tr|A2QBC2|A2QBC2_ASPNC Catalytic activity: 2 OS=Aspergillus niger (strain CBS 513.88 / FGSC A1513) GN=An01g14730 PE=3 SV=1	A01.xml	2803	33.5	QDAPHSHGVVVDPTGQFVLVPDLGADLIR	Q1:-17.0265	yes	-	-	6.1	5.9e-05	3	3035.55	3035.56	-0.011	-3.62371
6	tr|A2QBC2|A2QBC2_ASPNC Catalytic activity: 2 OS=Aspergillus niger (strain CBS 513.88 / FGSC A1513) GN=An01g14730 PE=3 SV=1	A01.xml	3198	38.1	SLVGEVVSVVWDE		yes	-	-	6.1	0.0018	2	1417.72	1417.72	-0.0002	-0.141071
7	tr|A2R2Z3|A2R2Z3_ASPNC Contig An14c0100, complete genome. OS=Aspergillus niger (strain CBS 513.88 / FGSC A1513) GN=An14g02470 PE=3 SV=1	A01.xml	1147	18.3	LKGVALGEEGGN		yes	-	-	7.1	0.0023	2	1143.6	1143.6	-0.0005	-0.437215
7	tr|A2R2Z3|A2R2Z3_ASPNC Contig An14c0100, complete genome. OS=Aspergillus niger (strain CBS 513.88 / FGSC A1513) GN=An14g02470 PE=3 SV=1	A01.xml	1240	19.1	PSYQHAAVQTYLTK		yes	-	-	7.1	9.2e-08	2	1606.82	1606.82	-0.0046	-2.86279
7	tr|A2R2Z3|A2R2Z3_ASPNC Contig An14c0100, complete genome. OS=Aspergillus niger (strain CBS 513.88 / FGSC A1513) GN=An14g02470 PE=3 SV=1	A01.xml	1597	22.2	QLYNIGDYQADPK		yes	-	-	7.1	1.3e-06	2	1524.73	1524.73	-0.0057	-3.73836
7	tr|A2R2Z3|A2R2Z3_ASPNC Contig An14c0100, complete genome. OS=Aspergillus niger (strain CBS 513.88 / FGSC A1513) GN=An14g02470 PE=3 SV=1	A01.xml	1644	22.6	GALNDIVNGGSVGCDGR	C14:+57.0215	yes	-	-	7.1	2.4e-05	2	1660.77	1660.77	-0.0028	-1.68596
7	tr|A2R2Z3|A2R2Z3_ASPNC Contig An14c0100, complete genome. OS=Aspergillus niger (strain CBS 513.88 / FGSC A1513) GN=An14g02470 PE=3 SV=1	A01.xml	1650	22.6	TVCNLYAQLGSR	C3:+57.0215	yes	-	-	7.1	0.0044	2	1381.69	1381.69	-0.0018	-1.30275
7	tr|A2R2Z3|A2R2Z3_ASPNC Contig An14c0100, complete genome. OS=Aspergillus niger (strain CBS 513.88 / FGSC A1513) GN=An14g02470 PE=3 SV=1	A01.xml	2006	25.8	AFPDVSAQGVNYAVYDK		yes	-	-	7.1	0.0014	2	1843.88	1843.89	-0.0034	-1.84393
7	tr|A2R2Z3|A2R2Z3_ASPNC Contig An14c0100, complete genome. OS=Aspergillus niger (strain CBS 513.88 / FGSC A1513) GN=An14g02470 PE=3 SV=1	A01.xml	2067	26.3	THFPPQFPASCPWVTSVGATSK	C11:+57.0215	yes	-	-	7.1	0.0021	3	2402.15	2402.16	-0.0078	-3.24708
7	tr|A2R2Z3|A2R2Z3_ASPNC Contig An14c0100, complete genome. OS=Aspergillus niger (strain CBS 513.88 / FGSC A1513) GN=An14g02470 PE=3 SV=1	A01.xml	2267	28.1	THFPPQFPASCPWVTSVGATSK	C11:+57.0215	yes	-	-	7.1	0.0031	3	2402.15	2402.16	-0.0078	-3.24708
7	tr|A2R2Z3|A2R2Z3_ASPNC Contig An14c0100, complete genome. OS=Aspergillus niger (strain CBS 513.88 / FGSC A1513) GN=An14g02470 PE=3 SV=1	A01.xml	2435	29.7	IGFASYLEEYAR		yes	-	-	7.1	4.6e-06	2	1418.69	1418.7	-0.001	-0.704873
7	tr|A2R2Z3|A2R2Z3_ASPNC Contig An14c0100, complete genome. OS=Aspergillus niger (strain CBS 513.88 / FGSC A1513) GN=An14g02470 PE=3 SV=1	A01.xml	2576	31.1	TSPEQAVSFSSGGFSDLWPR		No	-	-	7.1	0.091	2	2155.01	2155.01	-0.0041	-1.90254
7	tr|A2R2Z3|A2R2Z3_ASPNC Contig An14c0100, complete genome. OS=Aspergillus niger (strain CBS 513.88 / FGSC A1513) GN=An14g02470 PE=3 SV=1	A01.xml	2966	35.3	AGLPVMGFLNPFLYGVGSEK	M6:+15.9949	yes	-	-	7.1	2.1e-05	2	2112.09	2112.08	0.0021	0.994279
7	tr|A2R2Z3|A2R2Z3_ASPNC Contig An14c0100, complete genome. OS=Aspergillus niger (strain CBS 513.88 / FGSC A1513) GN=An14g02470 PE=3 SV=1	A01.xml	3158	37.7	GMLGQFDGTSCSAPTFSGVIALLNDAR	C11:+57.0215	yes	-	-	7.1	0.041	3	2785.31	2785.33	-0.021	-7.5395
7	tr|A2R2Z3|A2R2Z3_ASPNC Contig An14c0100, complete genome. OS=Aspergillus niger (strain CBS 513.88 / FGSC A1513) GN=An14g02470 PE=3 SV=1	A01.xml	3195	38.1	AGLPVMGFLNPFLYGVGSEK		yes	-	-	7.1	2.4e-09	2	2096.08	2096.09	-0.0061	-2.91018
7	tr|A2R2Z3|A2R2Z3_ASPNC Contig An14c0100, complete genome. OS=Aspergillus niger (strain CBS 513.88 / FGSC A1513) GN=An14g02470 PE=3 SV=1	A01.xml	3211	38.2	GELVPDLSSPDPNDNSNEPYLDFLQGILK		yes	-	-	7.1	9.6e-05	3	3186.55	3186.55	0.0019	0.596256
8	tr|A2R3X3|A2R3X3_ASPNC Alpha-glucuronidase aguA-Aspergillus niger OS=Aspergillus niger (strain CBS 513.88 / FGSC A1513) GN=aguA PE=3 SV=1	A01.xml	939	16.5	VAYATSPHAPIR		yes	-	-	8.1	0.00061	2	1282.69	1282.69	0.0024	1.87107
8	tr|A2R3X3|A2R3X3_ASPNC Alpha-glucuronidase aguA-Aspergillus niger OS=Aspergillus niger (strain CBS 513.88 / FGSC A1513) GN=aguA PE=3 SV=1	A01.xml	1177	18.5	AAVEYFK		yes	-	-	8.1	0.00033	2	827.43	827.43	0.0001	0.120856
8	tr|A2R3X3|A2R3X3_ASPNC Alpha-glucuronidase aguA-Aspergillus niger OS=Aspergillus niger (strain CBS 513.88 / FGSC A1513) GN=aguA PE=3 SV=1	A01.xml	1369	20.2	ITFHGVGIR		yes	-	-	8.1	0.011	2	999.573	999.574	-0.001	-1.00043
8	tr|A2R3X3|A2R3X3_ASPNC Alpha-glucuronidase aguA-Aspergillus niger OS=Aspergillus niger (strain CBS 513.88 / FGSC A1513) GN=aguA PE=3 SV=1	A01.xml	1546	21.7	DGTVVEDMAPVEQYAR	M8:+15.9949	yes	-	-	8.1	0.012	2	1795.82	1795.82	-0.001	-0.55685
8	tr|A2R3X3|A2R3X3_ASPNC Alpha-glucuronidase aguA-Aspergillus niger OS=Aspergillus niger (strain CBS 513.88 / FGSC A1513) GN=aguA PE=3 SV=1	A01.xml	1564	21.9	LVYQAGHSIVWR		yes	-	-	8.1	6.2e-05	2	1428.78	1428.78	0.0004	0.27996
8	tr|A2R3X3|A2R3X3_ASPNC Alpha-glucuronidase aguA-Aspergillus niger OS=Aspergillus niger (strain CBS 513.88 / FGSC A1513) GN=aguA PE=3 SV=1	A01.xml	1574	22	TLSQGANLFAR		yes	-	-	8.1	0.00046	2	1177.63	1177.63	0.0021	1.78324
8	tr|A2R3X3|A2R3X3_ASPNC Alpha-glucuronidase aguA-Aspergillus niger OS=Aspergillus niger (strain CBS 513.88 / FGSC A1513) GN=aguA PE=3 SV=1	A01.xml	1662	22.7	WVNQWDNMDGSIER	M8:+15.9949	yes	-	-	8.1	0.00096	2	1765.75	1765.76	-0.0068	-3.85103
8	tr|A2R3X3|A2R3X3_ASPNC Alpha-glucuronidase aguA-Aspergillus niger OS=Aspergillus niger (strain CBS 513.88 / FGSC A1513) GN=aguA PE=3 SV=1	A01.xml	1774	23.7	EDGYDGWLR		yes	-	-	8.1	0.021	2	1110.49	1110.49	-0.0003	-0.270152
8	tr|A2R3X3|A2R3X3_ASPNC Alpha-glucuronidase aguA-Aspergillus niger OS=Aspergillus niger (strain CBS 513.88 / FGSC A1513) GN=aguA PE=3 SV=1	A01.xml	1928	25.1	GYGGASIFFK		yes	-	-	8.1	1e-05	2	1046.53	1046.53	-0.0008	-0.76443
8	tr|A2R3X3|A2R3X3_ASPNC Alpha-glucuronidase aguA-Aspergillus niger OS=Aspergillus niger (strain CBS 513.88 / FGSC A1513) GN=aguA PE=3 SV=1	A01.xml	2060	26.3	DGTVVEDMAPVEQYAR		yes	-	-	8.1	0.017	2	1779.82	1779.82	-0.0012	-0.674225
8	tr|A2R3X3|A2R3X3_ASPNC Alpha-glucuronidase aguA-Aspergillus niger OS=Aspergillus niger (strain CBS 513.88 / FGSC A1513) GN=aguA PE=3 SV=1	A01.xml	2338	28.8	QWESLEGLIDR		yes	-	-	8.1	0.038	2	1345.67	1345.67	-0.0019	-1.41193
8	tr|A2R3X3|A2R3X3_ASPNC Alpha-glucuronidase aguA-Aspergillus niger OS=Aspergillus niger (strain CBS 513.88 / FGSC A1513) GN=aguA PE=3 SV=1	A01.xml	2382	29.2	APSGVYDIGVNYYDLYGGQSK		yes	-	-	8.1	6.8e-05	2	2266.06	2266.07	-0.0066	-2.91254
8	tr|A2R3X3|A2R3X3_ASPNC Alpha-glucuronidase aguA-Aspergillus niger OS=Aspergillus niger (strain CBS 513.88 / FGSC A1513) GN=aguA PE=3 SV=1	A01.xml	2585	31.2	GALYGAYEYLAMVAQR	M12:+15.9949	No	-	-	8.1	0.079	3	1791.87	1791.87	-0.0032	-1.78584
8	tr|A2R3X3|A2R3X3_ASPNC Alpha-glucuronidase aguA-Aspergillus niger OS=Aspergillus niger (strain CBS 513.88 / FGSC A1513) GN=aguA PE=3 SV=1	A01.xml	2729	32.7	GALYGAYEYLAMVAQR		yes	-	-	8.1	0.0014	2	1775.87	1775.88	-0.0055	-3.09706
9	sp|P69328|AMYG_ASPNG Glucoamylase OS=Aspergillus niger GN=GLAA PE=1 SV=1	A01.xml	1359	20.1	IESDDSVEWESDPNR		yes	-	-	9.1	1.2e-05	2	1777.75	1777.75	-0.0016	-0.900013
9	sp|P69328|AMYG_ASPNG Glucoamylase OS=Aspergillus niger GN=GLAA PE=1 SV=1	A01.xml	1670	22.8	FNVDETAYTGSWGRPQR		yes	-	-	9.1	0.016	3	1983.93	1983.93	-0.0016	-0.80648
9	sp|P69328|AMYG_ASPNG Glucoamylase OS=Aspergillus niger GN=GLAA PE=1 SV=1	A01.xml	1725	23.3	DSWLSNEATVAR		yes	-	-	9.1	7.6e-05	2	1348.65	1348.65	0.0006	0.444889
9	sp|P69328|AMYG_ASPNG Glucoamylase OS=Aspergillus niger GN=GLAA PE=1 SV=1	A01.xml	1908	24.9	FNVDETAYTGSWGR		yes	-	-	9.1	1.4e-07	2	1602.71	1602.72	-0.0073	-4.55476
9	sp|P69328|AMYG_ASPNG Glucoamylase OS=Aspergillus niger GN=GLAA PE=1 SV=1	A01.xml	2099	26.6	SIYTLNDGLSDSEAVAVGR		yes	-	-	9.1	2.3e-08	2	1966.97	1966.97	-0.0057	-2.89786
9	sp|P69328|AMYG_ASPNG Glucoamylase OS=Aspergillus niger GN=GLAA PE=1 SV=1	A01.xml	2188	27.4	ATLDSWLSNEATVAR		yes	-	-	9.1	1.5e-11	2	1633.82	1633.82	-0.002	-1.22413
9	sp|P69328|AMYG_ASPNG Glucoamylase OS=Aspergillus niger GN=GLAA PE=1 SV=1	A01.xml	2231	27.8	ALYSDAATGTYSSSSSTYSSIVDAVK		yes	-	-	9.1	0.00035	3	2631.23	2631.23	-0.002	-0.7601
9	sp|P69328|AMYG_ASPNG Glucoamylase OS=Aspergillus niger GN=GLAA PE=1 SV=1	A01.xml	2495	30.3	DANTLLGSIHTFDPEAACDDSTFQPCSPR	C18:+57.0215 - C26:+57.0215	yes	-	-	9.1	1.3e-06	3	3222.4	3222.41	-0.0075	-2.32745
9	sp|P69328|AMYG_ASPNG Glucoamylase OS=Aspergillus niger GN=GLAA PE=1 SV=1	A01.xml	2505	30.4	TFADGFVSIVETH		yes	-	-	9.1	1e-06	2	1422.69	1422.69	-0.0007	-0.492026
9	sp|P69328|AMYG_ASPNG Glucoamylase OS=Aspergillus niger GN=GLAA PE=1 SV=1	A01.xml	2644	31.9	QGSLEVTDVSLDFFK		yes	-	-	9.1	4.1e-05	2	1684.84	1684.84	-0.0035	-2.07734
9	sp|P69328|AMYG_ASPNG Glucoamylase OS=Aspergillus niger GN=GLAA PE=1 SV=1	A01.xml	2715	32.6	DLTWSYAALLTANNR		yes	-	-	9.1	2.9e-06	2	1708.86	1708.87	-0.0028	-1.63851
9	sp|P69328|AMYG_ASPNG Glucoamylase OS=Aspergillus niger GN=GLAA PE=1 SV=1	A01.xml	3106	37	QGSLEVTDVSLDFFK	Q1:-17.0265	yes	-	-	9.1	0.0065	2	1667.82	1667.82	0.0019	1.13921
9	sp|P69328|AMYG_ASPNG Glucoamylase OS=Aspergillus niger GN=GLAA PE=1 SV=1	A01.xml	3221	38.3	NGDTSLLSTIENYISAQAIVQGISNPSGDLSSGAGLGEPK		yes	-	-	9.1	4e-10	3	3960.95	3960.97	-0.015	-3.78695
10	tr|A2QE24|A2QE24_ASPNC Catalytic activity: alpha-D-glucose _=_ beta-D-glucose. OS=Aspergillus niger (strain CBS 513.88 / FGSC A1513) GN=An02g09090 PE=3 SV=1	A01.xml	1038	17.4	AEGVDGAEYVNQH		yes	-	-	10.1	9.3e-06	2	1388.61	1388.61	-0.0008	-0.576116
10	tr|A2QE24|A2QE24_ASPNC Catalytic activity: alpha-D-glucose _=_ beta-D-glucose. OS=Aspergillus niger (strain CBS 513.88 / FGSC A1513) GN=An02g09090 PE=3 SV=1	A01.xml	1090	17.8	AEGVDGAEYVNQHGC	C15:+57.0215	No	-	-	10.1	0.052	2	1605.66	1605.66	-0.0034	-2.11751
10	tr|A2QE24|A2QE24_ASPNC Catalytic activity: alpha-D-glucose _=_ beta-D-glucose. OS=Aspergillus niger (strain CBS 513.88 / FGSC A1513) GN=An02g09090 PE=3 SV=1	A01.xml	1683	22.9	LTSLLVPDR		yes	-	-	10.1	0.042	2	1013.6	1013.6	-0.0002	-0.197317
10	tr|A2QE24|A2QE24_ASPNC Catalytic activity: alpha-D-glucose _=_ beta-D-glucose. OS=Aspergillus niger (strain CBS 513.88 / FGSC A1513) GN=An02g09090 PE=3 SV=1	A01.xml	1771	23.7	GNFQDVVVGYDDPK		yes	-	-	10.1	0.0036	2	1552.72	1552.73	-0.0071	-4.5726
10	tr|A2QE24|A2QE24_ASPNC Catalytic activity: alpha-D-glucose _=_ beta-D-glucose. OS=Aspergillus niger (strain CBS 513.88 / FGSC A1513) GN=An02g09090 PE=3 SV=1	A01.xml	1913	25	DGNFQDVVVGYDDPK		yes	-	-	10.1	1.8e-14	2	1667.75	1667.76	-0.0022	-1.31914
10	tr|A2QE24|A2QE24_ASPNC Catalytic activity: alpha-D-glucose _=_ beta-D-glucose. OS=Aspergillus niger (strain CBS 513.88 / FGSC A1513) GN=An02g09090 PE=3 SV=1	A01.xml	2081	26.5	TDGLCGTDCIGYDNCFIVDRPPQYAAR	C5:+57.0215 - C9:+57.0215 - C15:+57.0215	yes	-	-	10.1	8.2e-16	3	3134.37	3134.38	-0.0064	-2.04187
10	tr|A2QE24|A2QE24_ASPNC Catalytic activity: alpha-D-glucose _=_ beta-D-glucose. OS=Aspergillus niger (strain CBS 513.88 / FGSC A1513) GN=An02g09090 PE=3 SV=1	A01.xml	2145	27	AFEDFPGDVITH		yes	-	-	10.1	0.00011	2	1347.62	1347.62	0.0006	0.445229
10	tr|A2QE24|A2QE24_ASPNC Catalytic activity: alpha-D-glucose _=_ beta-D-glucose. OS=Aspergillus niger (strain CBS 513.88 / FGSC A1513) GN=An02g09090 PE=3 SV=1	A01.xml	2308	28.5	LTSLLVPDRDGNFQDVVVGYDDPK		yes	-	-	10.1	4.6e-06	3	2662.33	2662.34	-0.0042	-1.57756
10	tr|A2QE24|A2QE24_ASPNC Catalytic activity: alpha-D-glucose _=_ beta-D-glucose. OS=Aspergillus niger (strain CBS 513.88 / FGSC A1513) GN=An02g09090 PE=3 SV=1	A01.xml	2369	29.1	AFEDFPGDVITHATFSVQTK		yes	-	-	10.1	0.00041	3	2210.08	2210.08	0.0008	0.361978
10	tr|A2QE24|A2QE24_ASPNC Catalytic activity: alpha-D-glucose _=_ beta-D-glucose. OS=Aspergillus niger (strain CBS 513.88 / FGSC A1513) GN=An02g09090 PE=3 SV=1	A01.xml	2528	30.7	AFEDFPGDVITHATFSVQTK		No	-	-	10.1	0.071	3	2210.07	2210.08	-0.005	-2.26236
10	tr|A2QE24|A2QE24_ASPNC Catalytic activity: alpha-D-glucose _=_ beta-D-glucose. OS=Aspergillus niger (strain CBS 513.88 / FGSC A1513) GN=An02g09090 PE=3 SV=1	A01.xml	2646	31.9	AFEDFPGDVITHATF		yes	-	-	10.1	0.013	2	1666.78	1666.78	0.0018	1.07993
10	tr|A2QE24|A2QE24_ASPNC Catalytic activity: alpha-D-glucose _=_ beta-D-glucose. OS=Aspergillus niger (strain CBS 513.88 / FGSC A1513) GN=An02g09090 PE=3 SV=1	A01.xml	3036	36.2	DETILEDTWLQLPLSK		yes	-	-	10.1	1.1e-05	2	1900.99	1900.99	-0.0039	-2.05156
10	tr|A2QE24|A2QE24_ASPNC Catalytic activity: alpha-D-glucose _=_ beta-D-glucose. OS=Aspergillus niger (strain CBS 513.88 / FGSC A1513) GN=An02g09090 PE=3 SV=1	A01.xml	3080	36.7	LVSLALTETTPIMLANHIYWNLNAFK	M13:+15.9949	yes	-	-	10.1	0.015	3	2989.57	2989.59	-0.011	-3.67944
10	tr|A2QE24|A2QE24_ASPNC Catalytic activity: alpha-D-glucose _=_ beta-D-glucose. OS=Aspergillus niger (strain CBS 513.88 / FGSC A1513) GN=An02g09090 PE=3 SV=1	A01.xml	3141	37.4	LVSLALTETTPIMLANHIYWNLNAFK		yes	-	-	10.1	0.00084	3	2973.59	2973.59	-0.0024	-0.807105
10	tr|A2QE24|A2QE24_ASPNC Catalytic activity: alpha-D-glucose _=_ beta-D-glucose. OS=Aspergillus niger (strain CBS 513.88 / FGSC A1513) GN=An02g09090 PE=3 SV=1	A01.xml	3292	38.9	DETILEDTWLQLPL		No	-	-	10.1	0.052	2	1685.86	1685.86	-0.0056	-3.32174
11	sp|P42255|ABFB_ASPNG Alpha-N-arabinofuranosidase B OS=Aspergillus niger GN=abfB PE=1 SV=1	A01.xml	1323	19.8	GGNAASGSLSTYYSGAR		yes	-	-	11.1	0.0056	2	1618.74	1618.75	-0.0072	-4.44789
11	sp|P42255|ABFB_ASPNG Alpha-N-arabinofuranosidase B OS=Aspergillus niger GN=abfB PE=1 SV=1	A01.xml	1329	19.8	PDYSGYNPMSK		No	-	-	11.1	0.05	2	1258.54	1258.54	0.0033	2.62208
11	sp|P42255|ABFB_ASPNG Alpha-N-arabinofuranosidase B OS=Aspergillus niger GN=abfB PE=1 SV=1	A01.xml	1339	19.9	GPCDIYEAGDTPCVAAHSTTR	C3:+57.0215 - C13:+57.0215	yes	-	-	11.1	7.9e-05	3	2277.99	2277.99	0.0004	0.175594
11	sp|P42255|ABFB_ASPNG Alpha-N-arabinofuranosidase B OS=Aspergillus niger GN=abfB PE=1 SV=1	A01.xml	1413	20.5	YIAHTDTTVNTQVVDDDSSTTLK		yes	-	-	11.1	0.00021	3	2524.2	2524.21	-0.0018	-0.713096
11	sp|P42255|ABFB_ASPNG Alpha-N-arabinofuranosidase B OS=Aspergillus niger GN=abfB PE=1 SV=1	A01.xml	1558	21.8	GGNAASGSLSTYYSGARPDYSGYNPMSK	M26:+15.9949	yes	-	-	11.1	0.00016	3	2874.27	2874.26	0.0039	1.35687
11	sp|P42255|ABFB_ASPNG Alpha-N-arabinofuranosidase B OS=Aspergillus niger GN=abfB PE=1 SV=1	A01.xml	1559	21.9	AYGVFMSPGTGYR	M6:+15.9949	yes	-	-	11.1	2.8e-06	2	1421.65	1421.65	-0.004	-2.81363
11	sp|P42255|ABFB_ASPNG Alpha-N-arabinofuranosidase B OS=Aspergillus niger GN=abfB PE=1 SV=1	A01.xml	1757	23.6	QFHEDATFCPQAPLNGEGTSLR	C9:+57.0215	No	-	-	11.1	0.085	3	2475.13	2475.14	-0.0014	-0.565625
11	sp|P42255|ABFB_ASPNG Alpha-N-arabinofuranosidase B OS=Aspergillus niger GN=abfB PE=1 SV=1	A01.xml	1766	23.6	GGNAASGSLSTYYSGARPDYSGYNPMSK		yes	-	-	11.1	9.5e-05	3	2858.26	2858.27	-0.0088	-3.07879
11	sp|P42255|ABFB_ASPNG Alpha-N-arabinofuranosidase B OS=Aspergillus niger GN=abfB PE=1 SV=1	A01.xml	1784	23.8	HYENVLYAASNGGVQTFDSK		yes	-	-	11.1	1.4e-05	3	2200.03	2200.03	-0.0032	-1.45452
11	sp|P42255|ABFB_ASPNG Alpha-N-arabinofuranosidase B OS=Aspergillus niger GN=abfB PE=1 SV=1	A01.xml	1801	23.9	AYGVFMSPGTGYR		yes	-	-	11.1	0.0011	2	1405.66	1405.66	0.0018	1.28054
11	sp|P42255|ABFB_ASPNG Alpha-N-arabinofuranosidase B OS=Aspergillus niger GN=abfB PE=1 SV=1	A01.xml	2007	25.8	HYNFELLLNANDGTK		yes	-	-	11.1	0.00059	3	1748.86	1748.86	-0.0017	-0.972061
11	sp|P42255|ABFB_ASPNG Alpha-N-arabinofuranosidase B OS=Aspergillus niger GN=abfB PE=1 SV=1	A01.xml	2288	28.3	YVSGSLVSGPSFTSGEVVSLR		yes	-	-	11.1	4.7e-08	2	2128.09	2128.09	0.0025	1.17476
11	sp|P42255|ABFB_ASPNG Alpha-N-arabinofuranosidase B OS=Aspergillus niger GN=abfB PE=1 SV=1	A01.xml	2375	29.1	ALYSSFSGALYQLQR		yes	-	-	11.1	2.9e-06	2	1703.87	1703.88	-0.0015	-0.880346
12	sp|P56526|AGLU_ASPNG Alpha-glucosidase OS=Aspergillus niger GN=aglA PE=1 SV=1	A01.xml	1272	19.3	NHNELSTIPQEPYR		yes	-	-	12.1	0.025	2	1697.83	1697.82	0.0015	0.883483
12	sp|P56526|AGLU_ASPNG Alpha-glucosidase OS=Aspergillus niger GN=aglA PE=1 SV=1	A01.xml	1489	21.2	GAADDVFLK		yes	-	-	12.1	0.00035	2	935.484	935.484	0.0005	0.534483
12	sp|P56526|AGLU_ASPNG Alpha-glucosidase OS=Aspergillus niger GN=aglA PE=1 SV=1	A01.xml	1607	22.3	GGNILPMQEPALTTR	M7:+15.9949	yes	-	-	12.1	0.0037	2	1613.83	1613.83	0.0001	0.0619643
12	sp|P56526|AGLU_ASPNG Alpha-glucosidase OS=Aspergillus niger GN=aglA PE=1 SV=1	A01.xml	1624	22.4	NSHGLEILLR		No	-	-	12.1	0.072	2	1151.66	1151.65	0.0016	1.38931
12	sp|P56526|AGLU_ASPNG Alpha-glucosidase OS=Aspergillus niger GN=aglA PE=1 SV=1	A01.xml	1815	24.1	FSYSEGDEFLSK		yes	-	-	12.1	2.4e-06	2	1408.62	1408.63	-0.0024	-1.70379
12	sp|P56526|AGLU_ASPNG Alpha-glucosidase OS=Aspergillus niger GN=aglA PE=1 SV=1	A01.xml	1999	25.7	QYLTSTVGLPAMQQYNTLGFHQCR	C23:+57.0215 - M12:+15.9949	No	-	-	12.1	0.093	3	2829.34	2829.35	-0.0062	-2.19132
12	sp|P56526|AGLU_ASPNG Alpha-glucosidase OS=Aspergillus niger GN=aglA PE=1 SV=1	A01.xml	2144	27	SSEADASQDYISLSHGVFLR		yes	-	-	12.1	0.00048	3	2182.04	2182.04	-0.0006	-0.274972
12	sp|P56526|AGLU_ASPNG Alpha-glucosidase OS=Aspergillus niger GN=aglA PE=1 SV=1	A01.xml	2466	30	TLGGGIDLTFYSGPAPADVTR		yes	-	-	12.1	9.7e-05	2	2108.06	2108.07	-0.0052	-2.46672
12	sp|P56526|AGLU_ASPNG Alpha-glucosidase OS=Aspergillus niger GN=aglA PE=1 SV=1	A01.xml	2574	31.1	NPDGSLYIGAVWPGYTVFPDWHHPK		yes	-	-	12.1	0.0011	3	2853.39	2853.38	0.0066	2.31305
12	sp|P56526|AGLU_ASPNG Alpha-glucosidase OS=Aspergillus niger GN=aglA PE=1 SV=1	A01.xml	2854	34.1	WMQLSAFFPFYR	M2:+15.9949	yes	-	-	12.1	0.0064	2	1608.76	1608.77	-0.0048	-2.98365
12	sp|P56526|AGLU_ASPNG Alpha-glucosidase OS=Aspergillus niger GN=aglA PE=1 SV=1	A01.xml	2901	34.6	AVDFWANELVIWSK		yes	-	-	12.1	0.00014	2	1677.86	1677.86	-0.0017	-1.01319
13	tr|A2QM14|A2QM14_ASPNC Catalytic activity: triacylglycerol + H2O = diacylglycerol + a carboxylate OS=Aspergillus niger (strain CBS 513.88 / FGSC A1513) GN=An07g00440 PE=3 SV=1	A01.xml	597	13.3	NTIGGHSAEQVNGNAR		yes	-	-	13.1	0.0031	2	1624.78	1624.78	-0.0009	-0.553921
13	tr|A2QM14|A2QM14_ASPNC Catalytic activity: triacylglycerol + H2O = diacylglycerol + a carboxylate OS=Aspergillus niger (strain CBS 513.88 / FGSC A1513) GN=An07g00440 PE=3 SV=1	A01.xml	1190	18.6	AIHDEISPIQDTDR		yes	-	-	13.1	2.7e-07	2	1609.78	1609.78	-0.0006	-0.372721
13	tr|A2QM14|A2QM14_ASPNC Catalytic activity: triacylglycerol + H2O = diacylglycerol + a carboxylate OS=Aspergillus niger (strain CBS 513.88 / FGSC A1513) GN=An07g00440 PE=3 SV=1	A01.xml	1873	24.6	ALNQDGYMGYHGFPQMPVLAYK	M8:+15.9949 - M16:+15.9949	yes	-	-	13.1	5.2e-05	3	2532.17	2532.17	-0.0034	-1.34272
13	tr|A2QM14|A2QM14_ASPNC Catalytic activity: triacylglycerol + H2O = diacylglycerol + a carboxylate OS=Aspergillus niger (strain CBS 513.88 / FGSC A1513) GN=An07g00440 PE=3 SV=1	A01.xml	2032	26.1	ALNQDGYMGYHGFPQMPVLAYK	M16:+15.9949	yes	-	-	13.1	0.00046	3	2516.17	2516.17	-0.0042	-1.6692
13	tr|A2QM14|A2QM14_ASPNC Catalytic activity: triacylglycerol + H2O = diacylglycerol + a carboxylate OS=Aspergillus niger (strain CBS 513.88 / FGSC A1513) GN=An07g00440 PE=3 SV=1	A01.xml	2221	27.7	ALNQDGYMGYHGFPQMPVLAYK	M8:+15.9949	yes	-	-	13.1	3.7e-06	3	2516.17	2516.17	-0.0047	-1.86792
13	tr|A2QM14|A2QM14_ASPNC Catalytic activity: triacylglycerol + H2O = diacylglycerol + a carboxylate OS=Aspergillus niger (strain CBS 513.88 / FGSC A1513) GN=An07g00440 PE=3 SV=1	A01.xml	2355	28.9	YTSPPSDIILALQR		No	-	-	13.1	0.074	2	1573.85	1573.86	-0.0041	-2.60506
13	tr|A2QM14|A2QM14_ASPNC Catalytic activity: triacylglycerol + H2O = diacylglycerol + a carboxylate OS=Aspergillus niger (strain CBS 513.88 / FGSC A1513) GN=An07g00440 PE=3 SV=1	A01.xml	2357	29	ALNQDGYMGYHGFPQMPVLAYK		yes	-	-	13.1	1.5e-06	3	2500.18	2500.18	-0.003	-1.19991
13	tr|A2QM14|A2QM14_ASPNC Catalytic activity: triacylglycerol + H2O = diacylglycerol + a carboxylate OS=Aspergillus niger (strain CBS 513.88 / FGSC A1513) GN=An07g00440 PE=3 SV=1	A01.xml	2776	33.2	LPTPGSTPIPPSQDPWYSAPEGFEEADPGAILR		yes	-	-	13.1	3e-05	3	3492.68	3492.7	-0.011	-3.14943
13	tr|A2QM14|A2QM14_ASPNC Catalytic activity: triacylglycerol + H2O = diacylglycerol + a carboxylate OS=Aspergillus niger (strain CBS 513.88 / FGSC A1513) GN=An07g00440 PE=3 SV=1	A01.xml	3114	37.1	AWNWLTSIFDGTYAQQYK		yes	-	-	13.1	0.044	3	2192.04	2192.05	-0.0026	-1.18611
14	tr|A2QQB3|A2QQB3_ASPNC Catalytic activity: Hydrolysis of 1 OS=Aspergillus niger (strain CBS 513.88 / FGSC A1513) GN=An08g01900 PE=3 SV=1	A01.xml	938	16.5	NPLLTNR		yes	-	-	14.1	0.0039	2	827.473	827.474	-0.0004	-0.483399
14	tr|A2QQB3|A2QQB3_ASPNC Catalytic activity: Hydrolysis of 1 OS=Aspergillus niger (strain CBS 513.88 / FGSC A1513) GN=An08g01900 PE=3 SV=1	A01.xml	1028	17.3	IAEGGTELGHSETIAR		yes	-	-	14.1	0.017	2	1640.82	1640.82	-0.0035	-2.13307
14	tr|A2QQB3|A2QQB3_ASPNC Catalytic activity: Hydrolysis of 1 OS=Aspergillus niger (strain CBS 513.88 / FGSC A1513) GN=An08g01900 PE=3 SV=1	A01.xml	1302	19.6	YQGQGQEIDFGR		yes	-	-	14.1	7.8e-05	2	1397.64	1397.64	-0.0003	-0.214647
14	tr|A2QQB3|A2QQB3_ASPNC Catalytic activity: Hydrolysis of 1 OS=Aspergillus niger (strain CBS 513.88 / FGSC A1513) GN=An08g01900 PE=3 SV=1	A01.xml	1555	21.8	FTGSLVGAYATK		yes	-	-	14.1	0.00027	2	1214.64	1214.64	0.0019	1.56425
14	tr|A2QQB3|A2QQB3_ASPNC Catalytic activity: Hydrolysis of 1 OS=Aspergillus niger (strain CBS 513.88 / FGSC A1513) GN=An08g01900 PE=3 SV=1	A01.xml	1866	24.5	GITVGEGGWIDQPDR		yes	-	-	14.1	8.2e-06	2	1599.77	1599.78	-0.0059	-3.68802
14	tr|A2QQB3|A2QQB3_ASPNC Catalytic activity: Hydrolysis of 1 OS=Aspergillus niger (strain CBS 513.88 / FGSC A1513) GN=An08g01900 PE=3 SV=1	A01.xml	2286	28.3	DGYYYLMIAEGGTELGHSETIAR	M7:+15.9949	yes	-	-	14.1	0.0071	3	2562.18	2562.18	-0.0042	-1.63923
14	tr|A2QQB3|A2QQB3_ASPNC Catalytic activity: Hydrolysis of 1 OS=Aspergillus niger (strain CBS 513.88 / FGSC A1513) GN=An08g01900 PE=3 SV=1	A01.xml	2432	29.7	WEVGEWPVVQPVR		yes	-	-	14.1	0.00013	2	1580.82	1580.82	-0.0001	-0.0632582
14	tr|A2QQB3|A2QQB3_ASPNC Catalytic activity: Hydrolysis of 1 OS=Aspergillus niger (strain CBS 513.88 / FGSC A1513) GN=An08g01900 PE=3 SV=1	A01.xml	2471	30.1	VDFVPGSAIPAHFVYWR		No	-	-	14.1	0.06	3	1961.01	1961.01	0.0007	0.356959
15	tr|A2QW02|A2QW02_ASPNC Acid alpha-amylase-Aspergillus niger OS=Aspergillus niger (strain CBS 513.88 / FGSC A1513) GN=An11g03340 PE=3 SV=1	A01.xml	1004	17	SLSDALHAR		yes	-	-	15.1	0.031	2	969.513	969.512	0.0009	0.928302
15	tr|A2QW02|A2QW02_ASPNC Acid alpha-amylase-Aspergillus niger OS=Aspergillus niger (strain CBS 513.88 / FGSC A1513) GN=An11g03340 PE=3 SV=1	A01.xml	1111	18	FASYTSDYSQAK		yes	-	-	15.1	2.4e-05	2	1367.61	1367.61	-0.0009	-0.658081
15	tr|A2QW02|A2QW02_ASPNC Acid alpha-amylase-Aspergillus niger OS=Aspergillus niger (strain CBS 513.88 / FGSC A1513) GN=An11g03340 PE=3 SV=1	A01.xml	1185	18.6	LSAAEWR		yes	-	-	15.1	0.041	2	832.432	832.432	0	0
15	tr|A2QW02|A2QW02_ASPNC Acid alpha-amylase-Aspergillus niger OS=Aspergillus niger (strain CBS 513.88 / FGSC A1513) GN=An11g03340 PE=3 SV=1	A01.xml	1795	23.9	IYDVNSNFGTADDLK		yes	-	-	15.1	1.3e-07	2	1671.78	1671.79	-0.0015	-0.897244
15	tr|A2QW02|A2QW02_ASPNC Acid alpha-amylase-Aspergillus niger OS=Aspergillus niger (strain CBS 513.88 / FGSC A1513) GN=An11g03340 PE=3 SV=1	A01.xml	2127	26.9	SVASDCSDPTLLGNFIENHDNPR	C6:+57.0215	yes	-	-	15.1	0.004	3	2558.16	2558.16	-0.0025	-0.977266
15	tr|A2QW02|A2QW02_ASPNC Acid alpha-amylase-Aspergillus niger OS=Aspergillus niger (strain CBS 513.88 / FGSC A1513) GN=An11g03340 PE=3 SV=1	A01.xml	2395	29.3	TQSIYFLLTDR		yes	-	-	15.1	0.0059	2	1356.72	1356.72	-0.0002	-0.147415
15	tr|A2QW02|A2QW02_ASPNC Acid alpha-amylase-Aspergillus niger OS=Aspergillus niger (strain CBS 513.88 / FGSC A1513) GN=An11g03340 PE=3 SV=1	A01.xml	2882	34.4	NVLSYIFLSDGIPIVYAGEEQHYSGGK		yes	-	-	15.1	0.0098	3	2956.48	2956.47	0.0056	1.89415
16	tr|A2Q7T0|A2Q7T0_ASPNC Catalase OS=Aspergillus niger (strain CBS 513.88 / FGSC A1513) GN=catR PE=3 SV=1	A01.xml	631	13.6	YASGHLVR		yes	-	-	16.1	0.0036	2	902.483	902.485	-0.0013	-1.44047
16	tr|A2Q7T0|A2Q7T0_ASPNC Catalase OS=Aspergillus niger (strain CBS 513.88 / FGSC A1513) GN=catR PE=3 SV=1	A01.xml	657	13.9	SGVYTGSSETTEK		No	-	-	16.1	0.079	2	1345.61	1345.61	-0.0014	-1.04042
16	tr|A2Q7T0|A2Q7T0_ASPNC Catalase OS=Aspergillus niger (strain CBS 513.88 / FGSC A1513) GN=catR PE=3 SV=1	A01.xml	1193	18.7	YGKPVAAVGSGSVALK		yes	-	-	16.1	0.022	2	1503.85	1503.85	-0.0004	-0.265983
16	tr|A2Q7T0|A2Q7T0_ASPNC Catalase OS=Aspergillus niger (strain CBS 513.88 / FGSC A1513) GN=catR PE=3 SV=1	A01.xml	1615	22.3	QDLYNAIANGHYPK		yes	-	-	16.1	0.00034	2	1603.79	1603.79	0.0004	0.24941
16	tr|A2Q7T0|A2Q7T0_ASPNC Catalase OS=Aspergillus niger (strain CBS 513.88 / FGSC A1513) GN=catR PE=3 SV=1	A01.xml	2160	27.1	LFSYLDTQLTR		yes	-	-	16.1	7.5e-05	2	1356.72	1356.72	-0.0006	-0.442244
16	tr|A2Q7T0|A2Q7T0_ASPNC Catalase OS=Aspergillus niger (strain CBS 513.88 / FGSC A1513) GN=catR PE=3 SV=1	A01.xml	2428	29.7	SQQGVASLVWDEAQAAAGK		yes	-	-	16.1	0.00023	2	1915.95	1915.95	-0.0041	-2.13993
16	tr|A2Q7T0|A2Q7T0_ASPNC Catalase OS=Aspergillus niger (strain CBS 513.88 / FGSC A1513) GN=catR PE=3 SV=1	A01.xml	2556	30.9	FGFDLLDPTK		yes	-	-	16.1	0.0059	2	1152.59	1152.59	-0.001	-0.867608
17	sp|P79019|AXHA_ASPNG Alpha-L-arabinofuranosidase OS=Aspergillus niger GN=axhA PE=3 SV=1	A01.xml	1401	20.4	DFTDVVSNGK		yes	-	-	17.1	0.00016	2	1081.52	1081.52	-0.0005	-0.462314
17	sp|P79019|AXHA_ASPNG Alpha-L-arabinofuranosidase OS=Aspergillus niger GN=axhA PE=3 SV=1	A01.xml	1706	23.1	ANSGATWTDDISHGDLVR		yes	-	-	17.1	8.3e-12	2	1914.89	1914.89	-0.0018	-0.94
17	sp|P79019|AXHA_ASPNG Alpha-L-arabinofuranosidase OS=Aspergillus niger GN=axhA PE=3 SV=1	A01.xml	1792	23.9	YLMIVEAIGSTGHR	M3:+15.9949	yes	-	-	17.1	0.032	2	1562.8	1562.8	-0.0018	-1.15178
17	sp|P79019|AXHA_ASPNG Alpha-L-arabinofuranosidase OS=Aspergillus niger GN=axhA PE=3 SV=1	A01.xml	2157	27.1	CALPSTYSWTSTDALATPK	C1:+57.0215	yes	-	-	17.1	3.7e-06	2	2069.98	2069.99	-0.0057	-2.75364
17	sp|P79019|AXHA_ASPNG Alpha-L-arabinofuranosidase OS=Aspergillus niger GN=axhA PE=3 SV=1	A01.xml	2281	28.3	SFTASSLGGEWTAQAASEDQPFAGK		yes	-	-	17.1	2.1e-05	3	2543.16	2543.17	-0.0041	-1.61216
17	sp|P79019|AXHA_ASPNG Alpha-L-arabinofuranosidase OS=Aspergillus niger GN=axhA PE=3 SV=1	A01.xml	2352	28.9	SAVAPTLFYFQPK		yes	-	-	17.1	0.0034	2	1468.79	1468.78	0.0035	2.38292
18	tr|A2QAI7|A2QAI7_ASPNC 1,4-beta-D-glucan cellobiohydrolase B cbhB-Aspergillus niger OS=Aspergillus niger (strain CBS 513.88 / FGSC A1513) GN=cbhB PE=3 SV=1	A01.xml	524	12.5	HGGLEGMGEAMAK	M7:+15.9949 - M11:+15.9949	yes	-	-	18.1	0.00072	2	1319.57	1319.57	-0.005	-3.78911
18	tr|A2QAI7|A2QAI7_ASPNC 1,4-beta-D-glucan cellobiohydrolase B cbhB-Aspergillus niger OS=Aspergillus niger (strain CBS 513.88 / FGSC A1513) GN=cbhB PE=3 SV=1	A01.xml	1137	18.2	HGGLEGMGEAMAK		yes	-	-	18.1	6.7e-06	2	1287.58	1287.58	-0.0011	-0.854314
18	tr|A2QAI7|A2QAI7_ASPNC 1,4-beta-D-glucan cellobiohydrolase B cbhB-Aspergillus niger OS=Aspergillus niger (strain CBS 513.88 / FGSC A1513) GN=cbhB PE=3 SV=1	A01.xml	1145	18.3	LNFVTQGSSK		yes	-	-	18.1	0.0029	2	1080.56	1080.57	-0.0054	-4.99737
18	tr|A2QAI7|A2QAI7_ASPNC 1,4-beta-D-glucan cellobiohydrolase B cbhB-Aspergillus niger OS=Aspergillus niger (strain CBS 513.88 / FGSC A1513) GN=cbhB PE=3 SV=1	A01.xml	1259	19.2	YSGTCDPDGCDYNPYR	C5:+57.0215 - C10:+57.0215	yes	-	-	18.1	3.5e-08	2	1939.72	1939.72	-0.0002	-0.103108
18	tr|A2QAI7|A2QAI7_ASPNC 1,4-beta-D-glucan cellobiohydrolase B cbhB-Aspergillus niger OS=Aspergillus niger (strain CBS 513.88 / FGSC A1513) GN=cbhB PE=3 SV=1	A01.xml	2198	27.5	LYLMSDDSNYELFK	M4:+15.9949	yes	-	-	18.1	0.029	2	1753.8	1753.8	-0.003	-1.71057
18	tr|A2QAI7|A2QAI7_ASPNC 1,4-beta-D-glucan cellobiohydrolase B cbhB-Aspergillus niger OS=Aspergillus niger (strain CBS 513.88 / FGSC A1513) GN=cbhB PE=3 SV=1	A01.xml	2451	29.9	LYLMSDDSNYELFK		yes	-	-	18.1	0.0012	2	1737.8	1737.8	-0.0057	-3.28
19	tr|A2QFV7|A2QFV7_ASPNC Endo-1,4-beta-xylanase A xynA-Aspergillus niger [putative sequencing error] OS=Aspergillus niger (strain CBS 513.88 / FGSC A1513) GN=xynA PE=3 SV=1	A01.xml	1197	18.7	VIGEDYVR		yes	-	-	19.1	0.0067	2	950.494	950.495	-0.0002	-0.210417
19	tr|A2QFV7|A2QFV7_ASPNC Endo-1,4-beta-xylanase A xynA-Aspergillus niger [putative sequencing error] OS=Aspergillus niger (strain CBS 513.88 / FGSC A1513) GN=xynA PE=3 SV=1	A01.xml	1397	20.4	ADFGALTPENSMK	M12:+15.9949	yes	-	-	19.1	0.0049	2	1396.64	1396.64	-0.0017	-1.21721
19	tr|A2QFV7|A2QFV7_ASPNC Endo-1,4-beta-xylanase A xynA-Aspergillus niger [putative sequencing error] OS=Aspergillus niger (strain CBS 513.88 / FGSC A1513) GN=xynA PE=3 SV=1	A01.xml	1788	23.8	YLGNIGDQYTLTK		yes	-	-	19.1	0.0003	2	1485.76	1485.76	0.0003	0.201917
19	tr|A2QFV7|A2QFV7_ASPNC Endo-1,4-beta-xylanase A xynA-Aspergillus niger [putative sequencing error] OS=Aspergillus niger (strain CBS 513.88 / FGSC A1513) GN=xynA PE=3 SV=1	A01.xml	1899	24.8	SSSTPLLFDSNYNPK		yes	-	-	19.1	5.9e-05	2	1669.81	1669.81	0.0023	1.3774
19	tr|A2QFV7|A2QFV7_ASPNC Endo-1,4-beta-xylanase A xynA-Aspergillus niger [putative sequencing error] OS=Aspergillus niger (strain CBS 513.88 / FGSC A1513) GN=xynA PE=3 SV=1	A01.xml	1983	25.6	LYINDYNLDSASYPK		yes	-	-	19.1	5.3e-09	2	1775.85	1775.85	-0.0028	-1.57671
19	tr|A2QFV7|A2QFV7_ASPNC Endo-1,4-beta-xylanase A xynA-Aspergillus niger [putative sequencing error] OS=Aspergillus niger (strain CBS 513.88 / FGSC A1513) GN=xynA PE=3 SV=1	A01.xml	2712	32.5	CIGITVWGVADPDSWR	C1:+57.0215	yes	-	-	19.1	8.2e-05	2	1831.87	1831.88	-0.0078	-4.25792
20	tr|A2QL74|A2QL74_ASPNC Remark: The late-infantile form of neuronal ceroid lipofuscinosis OS=Aspergillus niger (strain CBS 513.88 / FGSC A1513) GN=An06g00190 PE=3 SV=1	A01.xml	1657	22.7	GISVLESSGDEGIGSGCR	C17:+57.0215	yes	-	-	20.1	1.1e-09	2	1779.81	1779.82	-0.0044	-2.47216
20	tr|A2QL74|A2QL74_ASPNC Remark: The late-infantile form of neuronal ceroid lipofuscinosis OS=Aspergillus niger (strain CBS 513.88 / FGSC A1513) GN=An06g00190 PE=3 SV=1	A01.xml	2391	29.3	VCNLIGLVGLR	C2:+57.0215	yes	-	-	20.1	0.001	2	1213.71	1213.71	-0.0018	-1.48306
20	tr|A2QL74|A2QL74_ASPNC Remark: The late-infantile form of neuronal ceroid lipofuscinosis OS=Aspergillus niger (strain CBS 513.88 / FGSC A1513) GN=An06g00190 PE=3 SV=1	A01.xml	2430	29.7	SFEPSYEVIFYGAR		yes	-	-	20.1	2.1e-07	2	1664.79	1664.8	-0.0024	-1.44162
20	tr|A2QL74|A2QL74_ASPNC Remark: The late-infantile form of neuronal ceroid lipofuscinosis OS=Aspergillus niger (strain CBS 513.88 / FGSC A1513) GN=An06g00190 PE=3 SV=1	A01.xml	2558	31	GFPDVAAHSFEPSYEVIFYGAR		yes	-	-	20.1	0.00024	3	2459.16	2459.17	-0.0035	-1.42325
20	tr|A2QL74|A2QL74_ASPNC Remark: The late-infantile form of neuronal ceroid lipofuscinosis OS=Aspergillus niger (strain CBS 513.88 / FGSC A1513) GN=An06g00190 PE=3 SV=1	A01.xml	2636	31.8	STLGFLNPLLYSK		yes	-	-	20.1	7.8e-05	2	1452.81	1452.81	-0.0011	-0.757153
20	tr|A2QL74|A2QL74_ASPNC Remark: The late-infantile form of neuronal ceroid lipofuscinosis OS=Aspergillus niger (strain CBS 513.88 / FGSC A1513) GN=An06g00190 PE=3 SV=1	A01.xml	3207	38.2	YGSGGTSAACPLFSALVGMLNDAR	C10:+57.0215	yes	-	-	20.1	4.5e-05	3	2415.15	2415.14	0.0023	0.952324
21		A01.xml	1284	19.4	SQIQFYR		yes	2	2	21.1 21.2	0.017	2	941.484	941.484	-0.0004	-0.424861
21		A01.xml	1840	24.3	DAAPSSYSYYVGEYEK		No	2	2	21.1 21.2	0.086	2	1828.79	1828.79	-0.0003	-0.164043
21	tr|A2QWU9|A2QWU9_ASPNC Beta-mannosidase mndA-Aspergillus niger OS=Aspergillus niger (strain CBS 513.88 / FGSC A1513) GN=mndA PE=3 SV=1	A01.xml	1984	25.6	QYAFDVSTALGSCK	C13:+57.0215	yes	-	-	21.2	0.0035	2	1546.72	1546.72	-0.0052	-3.36195
21		A01.xml	1992	25.7	DAVLILSLSAHGR		yes	2	2	21.1 21.2	0.0035	2	1351.77	1351.77	0.0009	0.665794
21		A01.xml	2026	26	ESVYVLNTDLDIYRK		yes	2	2	21.1 21.2	2.7e-05	2	1827.96	1827.95	0.0076	4.15766
21		A01.xml	2226	27.8	LFDAVVVGNQNMLR		yes	2	2	21.1 21.2	0.0018	2	1575.83	1575.83	-0.0032	-2.03067
21	sp|Q9UUZ3|MANBA_ASPNG Beta-mannosidase OS=Aspergillus niger GN=mndA PE=1 SV=1	A01.xml	2560	31	EIGFTVLDDTTNGAWVR		yes	-	-	21.1	7.7e-06	2	1893.93	1893.93	-0.0007	-0.369601
22	tr|A5AB87|A5AB87_ASPNC Remark: information regarding M. anisopliae 4MeS has not yet been published. OS=Aspergillus niger (strain CBS 513.88 / FGSC A1513) GN=An08g09420 PE=3 SV=1	A01.xml	1653	22.6	IASTLANIVSK		No	-	-	22.1	0.066	2	1116.66	1116.66	-0.0034	-3.04479
22	tr|A5AB87|A5AB87_ASPNC Remark: information regarding M. anisopliae 4MeS has not yet been published. OS=Aspergillus niger (strain CBS 513.88 / FGSC A1513) GN=An08g09420 PE=3 SV=1	A01.xml	2565	31	FDLQELSILSK		yes	-	-	22.1	2.4e-07	2	1292.71	1292.71	-0.0004	-0.309427
22	tr|A5AB87|A5AB87_ASPNC Remark: information regarding M. anisopliae 4MeS has not yet been published. OS=Aspergillus niger (strain CBS 513.88 / FGSC A1513) GN=An08g09420 PE=3 SV=1	A01.xml	3151	37.6	VAEAFVTLEPQIASTLANIVSK		yes	-	-	22.1	0.0095	3	2301.27	2301.27	-0.0041	-1.78162
22	tr|A5AB87|A5AB87_ASPNC Remark: information regarding M. anisopliae 4MeS has not yet been published. OS=Aspergillus niger (strain CBS 513.88 / FGSC A1513) GN=An08g09420 PE=3 SV=1	A01.xml	3193	38.1	LSGTYADLAPLILNEISAAFKK		yes	-	-	22.1	0.0023	3	2335.29	2335.29	-0.0038	-1.62721
22	tr|A5AB87|A5AB87_ASPNC Remark: information regarding M. anisopliae 4MeS has not yet been published. OS=Aspergillus niger (strain CBS 513.88 / FGSC A1513) GN=An08g09420 PE=3 SV=1	A01.xml	3218	38.3	SDFDDGLLGIASLSFLVK		yes	-	-	22.1	2.1e-07	2	1896.99	1897	-0.003	-1.58145
22	tr|A5AB87|A5AB87_ASPNC Remark: information regarding M. anisopliae 4MeS has not yet been published. OS=Aspergillus niger (strain CBS 513.88 / FGSC A1513) GN=An08g09420 PE=3 SV=1	A01.xml	3241	38.5	LSGTYADLAPLILNEISAAFK		yes	-	-	22.1	5.4e-06	3	2207.2	2207.2	0.0001	0.0453063
23	sp|Q12546|PPA_ASPFI Acid phosphatase OS=Aspergillus ficuum GN=aphA PE=1 SV=1	A01.xml	1875	24.6	GDDGTVGDSLTLLKPSHVA		yes	-	-	23.1	0.00037	2	1881.96	1881.96	0.0007	0.371953
23	sp|Q12546|PPA_ASPFI Acid phosphatase OS=Aspergillus ficuum GN=aphA PE=1 SV=1	A01.xml	1907	24.9	GMHIHYQTPFGLGQLPAVR	M2:+15.9949	yes	-	-	23.1	0.00012	3	2138.1	2138.1	0.0032	1.49666
23	sp|Q12546|PPA_ASPFI Acid phosphatase OS=Aspergillus ficuum GN=aphA PE=1 SV=1	A01.xml	2036	26.1	GMHIHYQTPFGLGQLPAVR		yes	-	-	23.1	0.00069	3	2122.1	2122.1	-0.0038	-1.79068
23	sp|Q12546|PPA_ASPFI Acid phosphatase OS=Aspergillus ficuum GN=aphA PE=1 SV=1	A01.xml	2139	27	NNVNVISLSYIPK		yes	-	-	23.1	3.4e-05	2	1460.81	1460.81	-0.0007	-0.479186
23	sp|Q12546|PPA_ASPFI Acid phosphatase OS=Aspergillus ficuum GN=aphA PE=1 SV=1	A01.xml	2148	27	EAFEGLLLK		yes	-	-	23.1	0.029	2	1019.58	1019.58	0.0003	0.29424
24	tr|A2QH12|A2QH12_ASPNC Similarity to carboxypeptidase S1 -Penicillium janthinellum OS=Aspergillus niger (strain CBS 513.88 / FGSC A1513) GN=An03g05200 PE=3 SV=1	A01.xml	995	17	LMNTIQDVGK	M2:+15.9949	yes	-	-	24.1	0.036	2	1134.58	1134.58	0.0003	0.264414
24	tr|A2QH12|A2QH12_ASPNC Similarity to carboxypeptidase S1 -Penicillium janthinellum OS=Aspergillus niger (strain CBS 513.88 / FGSC A1513) GN=An03g05200 PE=3 SV=1	A01.xml	1623	22.4	IPISSSLQTVGTPK		yes	-	-	24.1	0.00018	2	1427.81	1427.81	-0.0018	-1.26067
24	tr|A2QH12|A2QH12_ASPNC Similarity to carboxypeptidase S1 -Penicillium janthinellum OS=Aspergillus niger (strain CBS 513.88 / FGSC A1513) GN=An03g05200 PE=3 SV=1	A01.xml	1941	25.2	ALQGFMGAFPQYSR	M6:+15.9949	yes	-	-	24.1	0.044	2	1588.76	1588.76	-0.0028	-1.76238
24	tr|A2QH12|A2QH12_ASPNC Similarity to carboxypeptidase S1 -Penicillium janthinellum OS=Aspergillus niger (strain CBS 513.88 / FGSC A1513) GN=An03g05200 PE=3 SV=1	A01.xml	2745	32.9	QFVAPPTDLIPTK	Q1:-17.0265	yes	-	-	24.1	0.018	2	1409.77	1409.77	-0.0029	-2.05708
25	tr|A5ABB5|A5ABB5_ASPNC Contig An08c0230, complete genome. OS=Aspergillus niger (strain CBS 513.88 / FGSC A1513) GN=An08g09710 PE=3 SV=1	A01.xml	1634	22.5	EALIAAGYPVK		yes	-	-	25.1	0.0012	2	1131.64	1131.64	0.0006	0.530203
25	tr|A5ABB5|A5ABB5_ASPNC Contig An08c0230, complete genome. OS=Aspergillus niger (strain CBS 513.88 / FGSC A1513) GN=An08g09710 PE=3 SV=1	A01.xml	1635	22.5	INHQNALSLFPR		yes	-	-	25.1	0.002	2	1409.77	1409.77	0.0014	0.993073
25	tr|A5ABB5|A5ABB5_ASPNC Contig An08c0230, complete genome. OS=Aspergillus niger (strain CBS 513.88 / FGSC A1513) GN=An08g09710 PE=3 SV=1	A01.xml	2330	28.7	LGALCLLPLPHVK	C5:+57.0215	yes	-	-	25.1	0.039	2	1430.85	1430.86	-0.0039	-2.72564
25	tr|A5ABB5|A5ABB5_ASPNC Contig An08c0230, complete genome. OS=Aspergillus niger (strain CBS 513.88 / FGSC A1513) GN=An08g09710 PE=3 SV=1	A01.xml	2657	32	LGALCLLPLPH	C5:+57.0215	yes	-	-	25.1	0.031	2	1203.69	1203.69	-0.0025	-2.07694
26	tr|A5ABF5|A5ABF5_ASPNC Contig An11c0010, complete genome. OS=Aspergillus niger (strain CBS 513.88 / FGSC A1513) GN=An11g00200 PE=3 SV=1	A01.xml	1849	24.4	TGCSGFIAEIPR	C3:+57.0215	yes	-	-	26.1	0.00019	2	1307.64	1307.64	-0.0016	-1.22358
26	tr|A5ABF5|A5ABF5_ASPNC Contig An11c0010, complete genome. OS=Aspergillus niger (strain CBS 513.88 / FGSC A1513) GN=An11g00200 PE=3 SV=1	A01.xml	1966	25.4	SALTDDYSDTLVTNVASK		yes	-	-	26.1	2.2e-09	2	1899.92	1899.92	-0.0023	-1.21058
26	tr|A5ABF5|A5ABF5_ASPNC Contig An11c0010, complete genome. OS=Aspergillus niger (strain CBS 513.88 / FGSC A1513) GN=An11g00200 PE=3 SV=1	A01.xml	2626	31.6	GVNLLLGPVVGPLGR		yes	-	-	26.1	0.0061	2	1460.89	1460.9	-0.009	-6.16061
26	tr|A5ABF5|A5ABF5_ASPNC Contig An11c0010, complete genome. OS=Aspergillus niger (strain CBS 513.88 / FGSC A1513) GN=An11g00200 PE=3 SV=1	A01.xml	2687	32.3	NTNNALPLQTPQLVSVFGYDAK		yes	-	-	26.1	0.025	3	2390.23	2390.24	-0.0007	-0.292858
27	tr|A2Q852|A2Q852_ASPNC Catalytic activity: hydrolysis of 1 OS=Aspergillus niger (strain CBS 513.88 / FGSC A1513) GN=An01g03090 PE=3 SV=1	A01.xml	1709	23.1	FATLVYTVNK		yes	-	-	27.1	0.0074	2	1155.64	1155.64	-0.0024	-2.07677
27	tr|A2Q852|A2Q852_ASPNC Catalytic activity: hydrolysis of 1 OS=Aspergillus niger (strain CBS 513.88 / FGSC A1513) GN=An01g03090 PE=3 SV=1	A01.xml	2082	26.5	LGGNPDLAASALQNLK		yes	-	-	27.1	3.5e-06	2	1581.86	1581.86	-0.0028	-1.77007
27	tr|A2Q852|A2Q852_ASPNC Catalytic activity: hydrolysis of 1 OS=Aspergillus niger (strain CBS 513.88 / FGSC A1513) GN=An01g03090 PE=3 SV=1	A01.xml	2158	27.1	DAGNSAANDPYFPFSR		yes	-	-	27.1	0.00018	2	1728.76	1728.76	-0.0015	-0.867673
28	tr|A2QHB3|A2QHB3_ASPNC Similarity to isoamyl alcohol oxidase mreA - Aspergillus oryzae OS=Aspergillus niger (strain CBS 513.88 / FGSC A1513) GN=An03g06270 PE=3 SV=1	A01.xml	936	16.4	AEMIVEQDK		yes	-	-	28.1	0.012	2	1062.51	1062.51	-0.0037	-3.48231
28	tr|A2QHB3|A2QHB3_ASPNC Similarity to isoamyl alcohol oxidase mreA - Aspergillus oryzae OS=Aspergillus niger (strain CBS 513.88 / FGSC A1513) GN=An03g06270 PE=3 SV=1	A01.xml	1407	20.5	AFYGVNYDR		yes	-	-	28.1	9e-05	2	1104.51	1104.51	-0.0009	-0.81484
28	tr|A2QHB3|A2QHB3_ASPNC Similarity to isoamyl alcohol oxidase mreA - Aspergillus oryzae OS=Aspergillus niger (strain CBS 513.88 / FGSC A1513) GN=An03g06270 PE=3 SV=1	A01.xml	1813	24	AVGSDAWTQLEDGR		yes	-	-	28.1	1.2e-05	2	1504.7	1504.7	-0.0016	-1.06333
29	tr|A2QHW0|A2QHW0_ASPNC Remark: a splice site was detected upstream of the START codon. OS=Aspergillus niger (strain CBS 513.88 / FGSC A1513) GN=An04g01230 PE=3 SV=1	A01.xml	1263	19.3	TVNGGFQIAR		yes	-	-	29.1	0.02	2	1062.57	1062.57	-0.001	-0.941115
29	tr|A2QHW0|A2QHW0_ASPNC Remark: a splice site was detected upstream of the START codon. OS=Aspergillus niger (strain CBS 513.88 / FGSC A1513) GN=An04g01230 PE=3 SV=1	A01.xml	1810	24	TVGTFDITENTNLK		yes	-	-	29.1	4.7e-07	2	1552.78	1552.79	-0.0012	-0.772805
29	tr|A2QHW0|A2QHW0_ASPNC Remark: a splice site was detected upstream of the START codon. OS=Aspergillus niger (strain CBS 513.88 / FGSC A1513) GN=An04g01230 PE=3 SV=1	A01.xml	2469	30.1	GVSEAGSVTITNTGLTSLDGISLK		yes	-	-	29.1	0.00011	3	2320.22	2320.22	-0.0032	-1.37918
30	sp|O42807|FAEA_ASPNG Feruloyl esterase A OS=Aspergillus niger GN=faeA PE=1 SV=1	A01.xml	1341	19.9	ASTQGISEDLYNR		yes	-	-	30.1	0.037	2	1453.69	1453.69	-0.0002	-0.137581
30	sp|O42807|FAEA_ASPNG Feruloyl esterase A OS=Aspergillus niger GN=faeA PE=1 SV=1	A01.xml	1796	23.9	EIITVFR		No	-	-	30.1	0.051	2	877.518	877.515	0.0036	4.1025
30	sp|O42807|FAEA_ASPNG Feruloyl esterase A OS=Aspergillus niger GN=faeA PE=1 SV=1	A01.xml	2311	28.5	IYNAQTDINGWILR		yes	-	-	30.1	7.6e-06	2	1676.88	1676.88	0.0004	0.238539
30	sp|O42807|FAEA_ASPNG Feruloyl esterase A OS=Aspergillus niger GN=faeA PE=1 SV=1	A01.xml	2950	35.1	LVEMATISQAAYADLCNIPSTIIK	C16:+57.0215	No	-	-	30.1	0.094	3	2622.35	2622.35	-0.003	-1.14401
31	tr|A2QEJ9|A2QEJ9_ASPNC Alpha-galactosidase aglB-Aspergillus niger OS=Aspergillus niger (strain CBS 513.88 / FGSC A1513) GN=aglB PE=3 SV=1	A01.xml	1484	21.2	AHFALWAMMK	M8:+15.9949 - M9:+15.9949	No	-	-	31.1	0.07	2	1237.59	1237.59	0.0038	3.07049
31	tr|A2QEJ9|A2QEJ9_ASPNC Alpha-galactosidase aglB-Aspergillus niger OS=Aspergillus niger (strain CBS 513.88 / FGSC A1513) GN=aglB PE=3 SV=1	A01.xml	1537	21.7	MSGDITATWSR		yes	-	-	31.1	0.024	2	1224.58	1224.57	0.0073	5.96128
31	tr|A2QEJ9|A2QEJ9_ASPNC Alpha-galactosidase aglB-Aspergillus niger OS=Aspergillus niger (strain CBS 513.88 / FGSC A1513) GN=aglB PE=3 SV=1	A01.xml	2044	26.2	IVTAANEVVNLGLK		yes	-	-	31.1	1.3e-06	2	1440.84	1440.84	-0.0032	-2.22092
32	tr|A2QT39|A2QT39_ASPNC Contig An09c0030, complete genome. OS=Aspergillus niger (strain CBS 513.88 / FGSC A1513) GN=An09g00670 PE=3 SV=1	A01.xml	1478	21.1	SFSNVPVMYGPK	M8:+15.9949	yes	-	-	32.1	0.0037	2	1341.65	1341.65	0.0009	0.670815
32	tr|A2QT39|A2QT39_ASPNC Contig An09c0030, complete genome. OS=Aspergillus niger (strain CBS 513.88 / FGSC A1513) GN=An09g00670 PE=3 SV=1	A01.xml	1738	23.4	SFSNVPVMYGPK		No	-	-	32.1	0.092	2	1325.66	1325.66	-0.0006	-0.452606
32	tr|A2QT39|A2QT39_ASPNC Contig An09c0030, complete genome. OS=Aspergillus niger (strain CBS 513.88 / FGSC A1513) GN=An09g00670 PE=3 SV=1	A01.xml	1778	23.7	SIGVGYSAADVSEIR		yes	-	-	32.1	7.3e-07	2	1523.78	1523.77	0.005	3.28133
33	tr|A2QE77|A2QE77_ASPNC Catalytic activity: triacylglycerol + H2O = diacylglycerol + a carboxylate OS=Aspergillus niger (strain CBS 513.88 / FGSC A1513) GN=An02g09690 PE=3 SV=1	A01.xml	1880	24.7	IGKPFIAVSLNYR		yes	-	-	33.1	0.0021	3	1477.85	1477.85	-0.0006	-0.405994
33	tr|A2QE77|A2QE77_ASPNC Catalytic activity: triacylglycerol + H2O = diacylglycerol + a carboxylate OS=Aspergillus niger (strain CBS 513.88 / FGSC A1513) GN=An02g09690 PE=3 SV=1	A01.xml	2512	30.5	EGIDYINSVANAYWR		yes	-	-	33.1	4.5e-06	2	1770.84	1770.85	-0.0054	-3.04939
34	tr|A2R322|A2R322_ASPNC Endoglucanase A eglA-Aspergillus niger OS=Aspergillus niger (strain CBS 513.88 / FGSC A1513) GN=eglA PE=3 SV=1	A01.xml	1061	17.6	YGNIQPIGK		yes	-	-	34.1	1.1e-08	2	989.543	989.542	0.0011	1.11163
34	tr|A2R322|A2R322_ASPNC Endoglucanase A eglA-Aspergillus niger OS=Aspergillus niger (strain CBS 513.88 / FGSC A1513) GN=eglA PE=3 SV=1	A01.xml	2116	26.8	LVSDVSSIPTSVEWK		yes	-	-	34.1	0.0018	2	1646.86	1646.86	-0.0023	-1.39659
Groupe	Description	Sample	Scan	Rt	Sequence	Modifs	Valid	Used	on a total of	Sub-groups	E-value	Charge	MH+ Obs	MH+ theo	DeltaMH+	Delta-ppm
1	tr|A2QA27|A2QA27_ASPNC Xylosidase xlnD-Aspergillus niger OS=Aspergillus niger (strain CBS 513.88 / FGSC A1513) GN=xlnD PE=3 SV=1	A02.xml	681	14.3	LRPEGDNPGQTYK		No	-	-	1.1	0.059	2	1474.72	1474.73	-0.0045	-3.05141
1	tr|A2QA27|A2QA27_ASPNC Xylosidase xlnD-Aspergillus niger OS=Aspergillus niger (strain CBS 513.88 / FGSC A1513) GN=xlnD PE=3 SV=1	A02.xml	948	16.8	AAFEEAGYK		yes	-	-	1.1	0.00014	2	985.462	985.463	-0.0006	-0.608851
1	tr|A2QA27|A2QA27_ASPNC Xylosidase xlnD-Aspergillus niger OS=Aspergillus niger (strain CBS 513.88 / FGSC A1513) GN=xlnD PE=3 SV=1	A02.xml	1017	17.5	HYAGYDIENWHNHSR		yes	-	-	1.1	0.0013	3	1898.83	1898.83	0.0005	0.26332
1	tr|A2QA27|A2QA27_ASPNC Xylosidase xlnD-Aspergillus niger OS=Aspergillus niger (strain CBS 513.88 / FGSC A1513) GN=xlnD PE=3 SV=1	A02.xml	1096	18.1	SHLICDETATPYDR	C5:+57.0215	yes	-	-	1.1	0.0047	2	1677.75	1677.75	-0.001	-0.596035
1	tr|A2QA27|A2QA27_ASPNC Xylosidase xlnD-Aspergillus niger OS=Aspergillus niger (strain CBS 513.88 / FGSC A1513) GN=xlnD PE=3 SV=1	A02.xml	1234	19.3	DDIEQGVIR		yes	-	-	1.1	0.004	2	1044.53	1044.53	0.0013	1.24458
1	tr|A2QA27|A2QA27_ASPNC Xylosidase xlnD-Aspergillus niger OS=Aspergillus niger (strain CBS 513.88 / FGSC A1513) GN=xlnD PE=3 SV=1	A02.xml	1319	20	NSNNVLPLTEK		yes	-	-	1.1	0.00034	2	1228.65	1228.65	-0.0002	-0.16278
1	tr|A2QA27|A2QA27_ASPNC Xylosidase xlnD-Aspergillus niger OS=Aspergillus niger (strain CBS 513.88 / FGSC A1513) GN=xlnD PE=3 SV=1	A02.xml	1402	20.8	SHLICDETATPY	C5:+57.0215	No	-	-	1.1	0.072	2	1406.62	1406.63	-0.0015	-1.06638
1	tr|A2QA27|A2QA27_ASPNC Xylosidase xlnD-Aspergillus niger OS=Aspergillus niger (strain CBS 513.88 / FGSC A1513) GN=xlnD PE=3 SV=1	A02.xml	1413	20.9	ITGIQGPDPESNLK		No	-	-	1.1	0.093	2	1468.77	1468.76	0.003	2.04253
1	tr|A2QA27|A2QA27_ASPNC Xylosidase xlnD-Aspergillus niger OS=Aspergillus niger (strain CBS 513.88 / FGSC A1513) GN=xlnD PE=3 SV=1	A02.xml	1530	21.9	KPLIVLQMGGGQVDSSSLK	M8:+15.9949	yes	-	-	1.1	0.00018	3	1973.07	1973.07	-0.0024	-1.21638
1	tr|A2QA27|A2QA27_ASPNC Xylosidase xlnD-Aspergillus niger OS=Aspergillus niger (strain CBS 513.88 / FGSC A1513) GN=xlnD PE=3 SV=1	A02.xml	1743	23.8	VVLEGEEEVVLK		yes	-	-	1.1	1.4e-06	2	1342.74	1342.75	-0.0022	-1.63843
1	tr|A2QA27|A2QA27_ASPNC Xylosidase xlnD-Aspergillus niger OS=Aspergillus niger (strain CBS 513.88 / FGSC A1513) GN=xlnD PE=3 SV=1	A02.xml	1748	23.8	EYITGIQGPDPESNLK		yes	-	-	1.1	0.00012	2	1760.87	1760.87	-0.001	-0.567901
1	tr|A2QA27|A2QA27_ASPNC Xylosidase xlnD-Aspergillus niger OS=Aspergillus niger (strain CBS 513.88 / FGSC A1513) GN=xlnD PE=3 SV=1	A02.xml	1762	24	DTFGFVDH		yes	-	-	1.1	0.013	2	937.408	937.405	0.0026	2.77361
1	tr|A2QA27|A2QA27_ASPNC Xylosidase xlnD-Aspergillus niger OS=Aspergillus niger (strain CBS 513.88 / FGSC A1513) GN=xlnD PE=3 SV=1	A02.xml	1801	24.3	AGGIDNTLEAEALDR		yes	-	-	1.1	0.0026	2	1544.75	1544.76	-0.0045	-2.91308
1	tr|A2QA27|A2QA27_ASPNC Xylosidase xlnD-Aspergillus niger OS=Aspergillus niger (strain CBS 513.88 / FGSC A1513) GN=xlnD PE=3 SV=1	A02.xml	1843	24.7	KPLIVLQMGGGQVDSSSLK		yes	-	-	1.1	0.0024	3	1957.08	1957.08	-0.0041	-2.09496
1	tr|A2QA27|A2QA27_ASPNC Xylosidase xlnD-Aspergillus niger OS=Aspergillus niger (strain CBS 513.88 / FGSC A1513) GN=xlnD PE=3 SV=1	A02.xml	1915	25.3	VVLEGEEEVVLK		yes	-	-	1.1	0.025	2	1342.74	1342.75	-0.005	-3.72371
1	tr|A2QA27|A2QA27_ASPNC Xylosidase xlnD-Aspergillus niger OS=Aspergillus niger (strain CBS 513.88 / FGSC A1513) GN=xlnD PE=3 SV=1	A02.xml	1964	25.8	AYEYITGIQGPDPESNLK		yes	-	-	1.1	0.044	2	1994.97	1994.97	-0.0024	-1.20303
1	tr|A2QA27|A2QA27_ASPNC Xylosidase xlnD-Aspergillus niger OS=Aspergillus niger (strain CBS 513.88 / FGSC A1513) GN=xlnD PE=3 SV=1	A02.xml	2012	26.2	WLVGWDR		yes	-	-	1.1	0.017	2	931.479	931.479	0.0001	0.107356
1	tr|A2QA27|A2QA27_ASPNC Xylosidase xlnD-Aspergillus niger OS=Aspergillus niger (strain CBS 513.88 / FGSC A1513) GN=xlnD PE=3 SV=1	A02.xml	2063	26.6	WYTGEAVYEFGH		yes	-	-	1.1	0.0031	2	1458.63	1458.63	0.0006	0.411344
1	tr|A2QA27|A2QA27_ASPNC Xylosidase xlnD-Aspergillus niger OS=Aspergillus niger (strain CBS 513.88 / FGSC A1513) GN=xlnD PE=3 SV=1	A02.xml	2123	27.2	TLDELIANTGNTGLGVSR		yes	-	-	1.1	6e-06	2	1830.95	1830.96	-0.0022	-1.20156
1	tr|A2QA27|A2QA27_ASPNC Xylosidase xlnD-Aspergillus niger OS=Aspergillus niger (strain CBS 513.88 / FGSC A1513) GN=xlnD PE=3 SV=1	A02.xml	2153	27.4	LVTTQYPASYAEEFPATDMNLRPEGDNPGQTYK		yes	-	-	1.1	5.2e-05	3	3703.72	3703.72	-0.0057	-1.53899
1	tr|A2QA27|A2QA27_ASPNC Xylosidase xlnD-Aspergillus niger OS=Aspergillus niger (strain CBS 513.88 / FGSC A1513) GN=xlnD PE=3 SV=1	A02.xml	2223	28.1	TLIHQIASIISTQGR		No	-	-	1.1	0.075	3	1637.93	1637.93	0.001	0.610525
1	tr|A2QA27|A2QA27_ASPNC Xylosidase xlnD-Aspergillus niger OS=Aspergillus niger (strain CBS 513.88 / FGSC A1513) GN=xlnD PE=3 SV=1	A02.xml	2271	28.6	DTFGFVDHGYVSSDCDAAYNIYNPH	C15:+57.0215	yes	-	-	1.1	0.0085	3	2864.19	2864.19	-0.0022	-0.768106
1	tr|A2QA27|A2QA27_ASPNC Xylosidase xlnD-Aspergillus niger OS=Aspergillus niger (strain CBS 513.88 / FGSC A1513) GN=xlnD PE=3 SV=1	A02.xml	2276	28.6	YGLDVYAPNINTFR		yes	-	-	1.1	8.8e-05	2	1642.82	1642.82	0.0019	1.15655
1	tr|A2QA27|A2QA27_ASPNC Xylosidase xlnD-Aspergillus niger OS=Aspergillus niger (strain CBS 513.88 / FGSC A1513) GN=xlnD PE=3 SV=1	A02.xml	2328	29.1	ESIAWPGNQLDLIQK		yes	-	-	1.1	0.008	2	1711.9	1711.9	-0.0038	-2.21975
1	tr|A2QA27|A2QA27_ASPNC Xylosidase xlnD-Aspergillus niger OS=Aspergillus niger (strain CBS 513.88 / FGSC A1513) GN=xlnD PE=3 SV=1	A02.xml	2355	29.4	DTFGFVDHGYVSSDCDAAYNIYNPHGY	C15:+57.0215	yes	-	-	1.1	0.0021	3	3084.27	3084.27	-0.0035	-1.13479
1	tr|A2QA27|A2QA27_ASPNC Xylosidase xlnD-Aspergillus niger OS=Aspergillus niger (strain CBS 513.88 / FGSC A1513) GN=xlnD PE=3 SV=1	A02.xml	2392	29.8	CIETIPLSFPDCQNGPLR	C1:+57.0215 - C12:+57.0215	yes	-	-	1.1	0.024	3	2117.01	2117.02	-0.0019	-0.89749
1	tr|A2QA27|A2QA27_ASPNC Xylosidase xlnD-Aspergillus niger OS=Aspergillus niger (strain CBS 513.88 / FGSC A1513) GN=xlnD PE=3 SV=1	A02.xml	2771	33.6	NAVNGVPACADSYFLQTLLR	C9:+57.0215	yes	-	-	1.1	0.015	3	2209.11	2209.11	-0.0002	-0.0905343
1	tr|A2QA27|A2QA27_ASPNC Xylosidase xlnD-Aspergillus niger OS=Aspergillus niger (strain CBS 513.88 / FGSC A1513) GN=xlnD PE=3 SV=1	A02.xml	2881	34.7	VQSVMCAYNAVNGVPACADSYFLQTLLR	C6:+57.0215 - C17:+57.0215 - M5:+15.9949	yes	-	-	1.1	0.001	3	3163.5	3163.5	0.0019	0.6006
1	tr|A2QA27|A2QA27_ASPNC Xylosidase xlnD-Aspergillus niger OS=Aspergillus niger (strain CBS 513.88 / FGSC A1513) GN=xlnD PE=3 SV=1	A02.xml	2994	36	VQSVMCAYNAVNGVPACADSYFLQTLLR	C6:+57.0215 - C17:+57.0215	yes	-	-	1.1	0.00056	3	3147.5	3147.51	-0.0059	-1.8745
1	tr|A2QA27|A2QA27_ASPNC Xylosidase xlnD-Aspergillus niger OS=Aspergillus niger (strain CBS 513.88 / FGSC A1513) GN=xlnD PE=3 SV=1	A02.xml	3167	37.9	VNEDGDWVVFPGTFELALNLER		yes	-	-	1.1	0.00015	3	2520.23	2520.24	-0.0068	-2.69815
1	tr|A2QA27|A2QA27_ASPNC Xylosidase xlnD-Aspergillus niger OS=Aspergillus niger (strain CBS 513.88 / FGSC A1513) GN=xlnD PE=3 SV=1	A02.xml	3182	38.1	GQETPGEDVSLAAVYAYEYITGIQGPDPESNLK		yes	-	-	1.1	2.7e-06	3	3511.66	3511.68	-0.012	-3.41717
1	tr|A2QA27|A2QA27_ASPNC Xylosidase xlnD-Aspergillus niger OS=Aspergillus niger (strain CBS 513.88 / FGSC A1513) GN=xlnD PE=3 SV=1	A02.xml	3200	38.2	AASLISLFTLDELIANTGNTGLGVSR		yes	-	-	1.1	4.2e-07	3	2633.41	2633.41	-0.0032	-1.21515
2	tr|A2QAN3|A2QAN3_ASPNC Beta-galactosidase OS=Aspergillus niger (strain CBS 513.88 / FGSC A1513) GN=lacA+ PE=3 SV=1	A02.xml	526	12.5	INNDASASGNNAPGTGK		yes	-	-	2.1	0.039	2	1587.74	1587.74	-0.0009	-0.566845
2	tr|A2QAN3|A2QAN3_ASPNC Beta-galactosidase OS=Aspergillus niger (strain CBS 513.88 / FGSC A1513) GN=lacA+ PE=3 SV=1	A02.xml	902	16.4	AGYLVR		No	-	-	2.1	0.07	2	678.394	678.394	-0.0001	-0.147407
2	tr|A2QAN3|A2QAN3_ASPNC Beta-galactosidase OS=Aspergillus niger (strain CBS 513.88 / FGSC A1513) GN=lacA+ PE=3 SV=1	A02.xml	1021	17.5	SGEFHPFR		yes	-	-	2.1	0.0088	2	976.463	976.464	-0.001	-1.0241
2	tr|A2QAN3|A2QAN3_ASPNC Beta-galactosidase OS=Aspergillus niger (strain CBS 513.88 / FGSC A1513) GN=lacA+ PE=3 SV=1	A02.xml	1079	18	LTGNLGGEDYEDK		yes	-	-	2.1	2.7e-06	2	1410.64	1410.64	-0.0015	-1.06335
2	tr|A2QAN3|A2QAN3_ASPNC Beta-galactosidase OS=Aspergillus niger (strain CBS 513.88 / FGSC A1513) GN=lacA+ PE=3 SV=1	A02.xml	1120	18.4	TSYDYGSAVTESR		yes	-	-	2.1	5e-07	2	1435.63	1435.63	-0.0004	-0.278623
2	tr|A2QAN3|A2QAN3_ASPNC Beta-galactosidase OS=Aspergillus niger (strain CBS 513.88 / FGSC A1513) GN=lacA+ PE=3 SV=1	A02.xml	1138	18.5	QGFHQPEPPSQNWK		No	-	-	2.1	0.076	3	1679.8	1679.79	0.0025	1.48828
2	tr|A2QAN3|A2QAN3_ASPNC Beta-galactosidase OS=Aspergillus niger (strain CBS 513.88 / FGSC A1513) GN=lacA+ PE=3 SV=1	A02.xml	1365	20.4	GPLNEGGLYAER		yes	-	-	2.1	0.00031	2	1275.63	1275.63	-0.0027	-2.1166
2	tr|A2QAN3|A2QAN3_ASPNC Beta-galactosidase OS=Aspergillus niger (strain CBS 513.88 / FGSC A1513) GN=lacA+ PE=3 SV=1	A02.xml	1425	21	VQVYVNGYQYAK		yes	-	-	2.1	1.5e-05	2	1431.73	1431.73	0.0039	2.72398
2	tr|A2QAN3|A2QAN3_ASPNC Beta-galactosidase OS=Aspergillus niger (strain CBS 513.88 / FGSC A1513) GN=lacA+ PE=3 SV=1	A02.xml	1445	21.2	AYLDATDNYVSH		yes	-	-	2.1	0.00059	2	1368.61	1368.61	0.0002	0.146134
2	tr|A2QAN3|A2QAN3_ASPNC Beta-galactosidase OS=Aspergillus niger (strain CBS 513.88 / FGSC A1513) GN=lacA+ PE=3 SV=1	A02.xml	1503	21.7	SELLNNEFER		yes	-	-	2.1	0.0041	2	1250.6	1250.6	0.0002	0.159923
2	tr|A2QAN3|A2QAN3_ASPNC Beta-galactosidase OS=Aspergillus niger (strain CBS 513.88 / FGSC A1513) GN=lacA+ PE=3 SV=1	A02.xml	1508	21.7	TLHLEQSPTTPY		yes	-	-	2.1	0.011	2	1386.69	1386.69	0.0003	0.216342
2	tr|A2QAN3|A2QAN3_ASPNC Beta-galactosidase OS=Aspergillus niger (strain CBS 513.88 / FGSC A1513) GN=lacA+ PE=3 SV=1	A02.xml	1640	22.8	AACSELLNNEFER	C3:+57.0215	yes	-	-	2.1	0.017	2	1552.7	1552.71	-0.003	-1.93211
2	tr|A2QAN3|A2QAN3_ASPNC Beta-galactosidase OS=Aspergillus niger (strain CBS 513.88 / FGSC A1513) GN=lacA+ PE=3 SV=1	A02.xml	1765	24	QTSSSVVVGWDVSTTR		No	-	-	2.1	0.066	2	1708.85	1708.85	0.0037	2.1652
2	tr|A2QAN3|A2QAN3_ASPNC Beta-galactosidase OS=Aspergillus niger (strain CBS 513.88 / FGSC A1513) GN=lacA+ PE=3 SV=1	A02.xml	2175	27.7	AYLDATDNYVSHVAATIAK		yes	-	-	2.1	0.0034	3	2023.01	2023.01	-0.0001	-0.0494312
2	tr|A2QAN3|A2QAN3_ASPNC Beta-galactosidase OS=Aspergillus niger (strain CBS 513.88 / FGSC A1513) GN=lacA+ PE=3 SV=1	A02.xml	2185	27.7	ELQLDIFQK		yes	-	-	2.1	0.0029	2	1133.62	1133.62	-0.0007	-0.617491
2	tr|A2QAN3|A2QAN3_ASPNC Beta-galactosidase OS=Aspergillus niger (strain CBS 513.88 / FGSC A1513) GN=lacA+ PE=3 SV=1	A02.xml	2263	28.5	PGPYINAESSGGGFPGWLQR		yes	-	-	2.1	2.3e-06	3	2090.01	2090.01	-0.0024	-1.14832
2	tr|A2QAN3|A2QAN3_ASPNC Beta-galactosidase OS=Aspergillus niger (strain CBS 513.88 / FGSC A1513) GN=lacA+ PE=3 SV=1	A02.xml	2348	29.3	SLTTPTSLYSSDYGFHTGYLLYR		yes	-	-	2.1	0.0012	3	2642.27	2642.28	-0.0043	-1.62738
2	tr|A2QAN3|A2QAN3_ASPNC Beta-galactosidase OS=Aspergillus niger (strain CBS 513.88 / FGSC A1513) GN=lacA+ PE=3 SV=1	A02.xml	2362	29.4	LRLPTSAGSVTIPQLGGTLTLNGR		No	-	-	2.1	0.057	3	2422.38	2422.38	-0.0028	-1.15589
2	tr|A2QAN3|A2QAN3_ASPNC Beta-galactosidase OS=Aspergillus niger (strain CBS 513.88 / FGSC A1513) GN=lacA+ PE=3 SV=1	A02.xml	2388	29.7	LPTSAGSVTIPQLGGTLTLNGR		yes	-	-	2.1	0.025	3	2153.19	2153.19	-0.0017	-0.789525
2	tr|A2QAN3|A2QAN3_ASPNC Beta-galactosidase OS=Aspergillus niger (strain CBS 513.88 / FGSC A1513) GN=lacA+ PE=3 SV=1	A02.xml	2616	31.9	YISNIGPQTSFPVPEGILNYR		yes	-	-	2.1	0.00015	3	2365.22	2365.22	-0.0018	-0.761029
2	tr|A2QAN3|A2QAN3_ASPNC Beta-galactosidase OS=Aspergillus niger (strain CBS 513.88 / FGSC A1513) GN=lacA+ PE=3 SV=1	A02.xml	2652	32.3	NGIWSATVDYNAPDISLPSLK		yes	-	-	2.1	0.0014	3	2261.15	2261.15	0	0
2	tr|A2QAN3|A2QAN3_ASPNC Beta-galactosidase OS=Aspergillus niger (strain CBS 513.88 / FGSC A1513) GN=lacA+ PE=3 SV=1	A02.xml	2657	32.4	GAVDIYGHDSYPLGFDCANPTVWPSGDLPTNFR	C17:+57.0215	yes	-	-	2.1	1.3e-07	3	3638.65	3638.66	-0.013	-3.57274
2	tr|A2QAN3|A2QAN3_ASPNC Beta-galactosidase OS=Aspergillus niger (strain CBS 513.88 / FGSC A1513) GN=lacA+ PE=3 SV=1	A02.xml	2667	32.4	GILNFLLAGRPSSAISWK		yes	-	-	2.1	0.015	3	1930.09	1930.09	-0.0008	-0.414488
2	tr|A2QAN3|A2QAN3_ASPNC Beta-galactosidase OS=Aspergillus niger (strain CBS 513.88 / FGSC A1513) GN=lacA+ PE=3 SV=1	A02.xml	2719	33	YVDTLPEIQSSYDDSLWPAADLK		yes	-	-	2.1	0.012	3	2626.25	2626.26	-0.0092	-3.50309
2	tr|A2QAN3|A2QAN3_ASPNC Beta-galactosidase OS=Aspergillus niger (strain CBS 513.88 / FGSC A1513) GN=lacA+ PE=3 SV=1	A02.xml	2755	33.4	GILNFLLAGR		yes	-	-	2.1	2.7e-06	2	1073.65	1073.65	-0.001	-0.931405
2	tr|A2QAN3|A2QAN3_ASPNC Beta-galactosidase OS=Aspergillus niger (strain CBS 513.88 / FGSC A1513) GN=lacA+ PE=3 SV=1	A02.xml	3093	37.1	LESLELSYTTPVLTALGEVESVDQPK		yes	-	-	2.1	0.0023	3	2818.47	2818.46	0.0093	3.29967
2	tr|A2QAN3|A2QAN3_ASPNC Beta-galactosidase OS=Aspergillus niger (strain CBS 513.88 / FGSC A1513) GN=lacA+ PE=3 SV=1	A02.xml	3096	37.1	SSSPLEGLSEAGIGFYSASFDLDLPK		yes	-	-	2.1	0.0027	3	2687.31	2687.31	-0.0018	-0.669815
2	tr|A2QAN3|A2QAN3_ASPNC Beta-galactosidase OS=Aspergillus niger (strain CBS 513.88 / FGSC A1513) GN=lacA+ PE=3 SV=1	A02.xml	3164	37.9	GTNWLAVTLWALDSAGGK		yes	-	-	2.1	1.3e-09	2	1859.96	1859.97	-0.0064	-3.44092
2	tr|A2QAN3|A2QAN3_ASPNC Beta-galactosidase OS=Aspergillus niger (strain CBS 513.88 / FGSC A1513) GN=lacA+ PE=3 SV=1	A02.xml	3266	38.8	ADGIFDLEPFFDAASEAGIYLLAR		yes	-	-	2.1	1.6e-05	3	2601.29	2601.29	-0.0007	-0.269097
3	sp|P69328|AMYG_ASPNG Glucoamylase OS=Aspergillus niger GN=GLAA PE=1 SV=1	A02.xml	890	16.3	AALLTANNR		yes	-	-	3.1	0.044	2	943.533	943.532	0.0002	0.211969
3	sp|P69328|AMYG_ASPNG Glucoamylase OS=Aspergillus niger GN=GLAA PE=1 SV=1	A02.xml	1135	18.5	DSGLVLK		No	-	-	3.1	0.073	2	731.429	731.43	-0.0008	-1.09375
3	sp|P69328|AMYG_ASPNG Glucoamylase OS=Aspergillus niger GN=GLAA PE=1 SV=1	A02.xml	1326	20.1	IESDDSVEWESDPNR		yes	-	-	3.1	1.6e-05	2	1777.75	1777.75	-0.0005	-0.281254
3	sp|P69328|AMYG_ASPNG Glucoamylase OS=Aspergillus niger GN=GLAA PE=1 SV=1	A02.xml	1549	22.1	TLNDGLSDSEAVAVGR		yes	-	-	3.1	0.00016	2	1603.79	1603.79	-0.0023	-1.4341
3	sp|P69328|AMYG_ASPNG Glucoamylase OS=Aspergillus niger GN=GLAA PE=1 SV=1	A02.xml	1632	22.8	FNVDETAYTGSWGRPQR		yes	-	-	3.1	0.0014	3	1983.93	1983.93	-0.0018	-0.907289
3	sp|P69328|AMYG_ASPNG Glucoamylase OS=Aspergillus niger GN=GLAA PE=1 SV=1	A02.xml	1692	23.3	DSWLSNEATVAR		yes	-	-	3.1	0.00012	2	1348.65	1348.65	-0.0016	-1.18637
3	sp|P69328|AMYG_ASPNG Glucoamylase OS=Aspergillus niger GN=GLAA PE=1 SV=1	A02.xml	1693	23.3	SSSSSTYSSIVDAVK		yes	-	-	3.1	0.00055	2	1517.73	1517.73	-0.0015	-0.988316
3	sp|P69328|AMYG_ASPNG Glucoamylase OS=Aspergillus niger GN=GLAA PE=1 SV=1	A02.xml	1873	24.9	FNVDETAYTGSWGR		yes	-	-	3.1	1.5e-06	2	1602.72	1602.72	-0.001	-0.62394
3	sp|P69328|AMYG_ASPNG Glucoamylase OS=Aspergillus niger GN=GLAA PE=1 SV=1	A02.xml	2151	27.4	ATLDSWLSNEATVAR		yes	-	-	3.1	1.4e-06	2	1633.82	1633.82	0.003	1.83619
3	sp|P69328|AMYG_ASPNG Glucoamylase OS=Aspergillus niger GN=GLAA PE=1 SV=1	A02.xml	2199	27.9	TLLGSIHTFDPEAACDDSTFQPCSPR	C15:+57.0215 - C23:+57.0215	yes	-	-	3.1	0.00063	3	2922.3	2922.3	0.0008	0.273757
3	sp|P69328|AMYG_ASPNG Glucoamylase OS=Aspergillus niger GN=GLAA PE=1 SV=1	A02.xml	2202	27.9	ALYSDAATGTYSSSSSTYSSIVDAVK		yes	-	-	3.1	1.2e-06	3	2631.23	2631.23	-0.0027	-1.02614
3	sp|P69328|AMYG_ASPNG Glucoamylase OS=Aspergillus niger GN=GLAA PE=1 SV=1	A02.xml	2394	29.8	ISAQAIVQGISNPSGDLSSGAGLGEPK		yes	-	-	3.1	0.032	3	2553.31	2553.32	-0.0039	-1.52743
3	sp|P69328|AMYG_ASPNG Glucoamylase OS=Aspergillus niger GN=GLAA PE=1 SV=1	A02.xml	2453	30.3	DANTLLGSIHTFDPEAACDDSTFQPCSPR	C18:+57.0215 - C26:+57.0215	yes	-	-	3.1	0.00094	3	3222.4	3222.41	-0.0064	-1.98609
3	sp|P69328|AMYG_ASPNG Glucoamylase OS=Aspergillus niger GN=GLAA PE=1 SV=1	A02.xml	2462	30.4	TFADGFVSIVETH		yes	-	-	3.1	2.7e-07	2	1422.69	1422.69	-0.0014	-0.984051
3	sp|P69328|AMYG_ASPNG Glucoamylase OS=Aspergillus niger GN=GLAA PE=1 SV=1	A02.xml	2613	31.9	QGSLEVTDVSLDFFK		yes	-	-	3.1	1.4e-06	2	1684.84	1684.84	-0.0023	-1.36511
3	sp|P69328|AMYG_ASPNG Glucoamylase OS=Aspergillus niger GN=GLAA PE=1 SV=1	A02.xml	3092	37.1	QGSLEVTDVSLDFFK	Q1:-17.0265	yes	-	-	3.1	1.7e-06	2	1667.82	1667.82	0.0001	0.0599586
3	sp|P69328|AMYG_ASPNG Glucoamylase OS=Aspergillus niger GN=GLAA PE=1 SV=1	A02.xml	3197	38.2	ATAMIGFGQWLLDNGYTSTATDIVWPLVR	M4:+15.9949	yes	-	-	3.1	0.012	3	3212.6	3212.61	-0.013	-4.04656
3	sp|P69328|AMYG_ASPNG Glucoamylase OS=Aspergillus niger GN=GLAA PE=1 SV=1	A02.xml	3210	38.3	NGDTSLLSTIENYISAQAIVQGISNPSGDLSSGAGLGEPK		yes	-	-	3.1	7.5e-12	3	3960.96	3960.97	-0.0042	-1.06035
3	sp|P69328|AMYG_ASPNG Glucoamylase OS=Aspergillus niger GN=GLAA PE=1 SV=1	A02.xml	3214	38.3	ATAMIGFGQWLLDNGYTSTATDIVWPLVR		yes	-	-	3.1	2.1e-05	3	3196.61	3196.61	-0.0012	-0.375397
3	sp|P69328|AMYG_ASPNG Glucoamylase OS=Aspergillus niger GN=GLAA PE=1 SV=1	A02.xml	3229	38.5	NGDTSLLSTIENYISAQ		yes	-	-	3.1	0.00057	2	1825.88	1825.88	-0.0064	-3.50516
4	tr|A2QTU5|A2QTU5_ASPNC Contig An09c0080, complete genome. OS=Aspergillus niger (strain CBS 513.88 / FGSC A1513) GN=An09g03300 PE=3 SV=1	A02.xml	550	12.8	NYDSTNPSAR		yes	-	-	4.1	0.0046	2	1124.5	1124.5	0.0001	0.0889286
4	tr|A2QTU5|A2QTU5_ASPNC Contig An09c0080, complete genome. OS=Aspergillus niger (strain CBS 513.88 / FGSC A1513) GN=An09g03300 PE=3 SV=1	A02.xml	629	13.7	SGYIGSQR		yes	-	-	4.1	0.00055	2	867.433	867.432	0.0002	0.230566
4	tr|A2QTU5|A2QTU5_ASPNC Contig An09c0080, complete genome. OS=Aspergillus niger (strain CBS 513.88 / FGSC A1513) GN=An09g03300 PE=3 SV=1	A02.xml	808	15.5	ISALTGR		yes	-	-	4.1	0.001	2	717.425	717.426	-0.0004	-0.557549
4	tr|A2QTU5|A2QTU5_ASPNC Contig An09c0080, complete genome. OS=Aspergillus niger (strain CBS 513.88 / FGSC A1513) GN=An09g03300 PE=3 SV=1	A02.xml	1055	17.8	NGNIILR		No	-	-	4.1	0.083	2	799.479	799.479	0.0003	0.375244
4	tr|A2QTU5|A2QTU5_ASPNC Contig An09c0080, complete genome. OS=Aspergillus niger (strain CBS 513.88 / FGSC A1513) GN=An09g03300 PE=3 SV=1	A02.xml	1090	18.1	MEFGTLR	M1:+15.9949	yes	-	-	4.1	0.028	2	869.418	869.419	-0.0006	-0.690116
4	tr|A2QTU5|A2QTU5_ASPNC Contig An09c0080, complete genome. OS=Aspergillus niger (strain CBS 513.88 / FGSC A1513) GN=An09g03300 PE=3 SV=1	A02.xml	1102	18.2	TTGWGGTTAGYR		yes	-	-	4.1	8.2e-07	2	1227.58	1227.58	-0.0001	-0.0814614
4	tr|A2QTU5|A2QTU5_ASPNC Contig An09c0080, complete genome. OS=Aspergillus niger (strain CBS 513.88 / FGSC A1513) GN=An09g03300 PE=3 SV=1	A02.xml	1400	20.8	PLYMDFEK	M4:+15.9949	yes	-	-	4.1	0.044	2	1058.49	1058.49	0.0023	2.17291
4	tr|A2QTU5|A2QTU5_ASPNC Contig An09c0080, complete genome. OS=Aspergillus niger (strain CBS 513.88 / FGSC A1513) GN=An09g03300 PE=3 SV=1	A02.xml	1859	24.8	SIFNQFHLTGR		yes	-	-	4.1	0.013	2	1319.69	1319.69	0.0004	0.303102
4	tr|A2QTU5|A2QTU5_ASPNC Contig An09c0080, complete genome. OS=Aspergillus niger (strain CBS 513.88 / FGSC A1513) GN=An09g03300 PE=3 SV=1	A02.xml	1928	25.5	VPAPLQHIPVFH		No	-	-	4.1	0.087	3	1354.76	1354.76	0.0003	0.221441
4	tr|A2QTU5|A2QTU5_ASPNC Contig An09c0080, complete genome. OS=Aspergillus niger (strain CBS 513.88 / FGSC A1513) GN=An09g03300 PE=3 SV=1	A02.xml	1998	26.1	VNDDGSETLLTNEYAPLK		yes	-	-	4.1	3.2e-08	2	1978.96	1978.96	-0.0013	-0.65691
4	tr|A2QTU5|A2QTU5_ASPNC Contig An09c0080, complete genome. OS=Aspergillus niger (strain CBS 513.88 / FGSC A1513) GN=An09g03300 PE=3 SV=1	A02.xml	2049	26.5	GYAFIWNMPAEGR	M8:+15.9949	yes	-	-	4.1	3.4e-05	2	1527.71	1527.71	0.0002	0.130915
4	tr|A2QTU5|A2QTU5_ASPNC Contig An09c0080, complete genome. OS=Aspergillus niger (strain CBS 513.88 / FGSC A1513) GN=An09g03300 PE=3 SV=1	A02.xml	2057	26.6	APAPPDFSLGYIQSK		yes	-	-	4.1	1.9e-05	2	1590.82	1590.82	-0.0008	-0.502886
4	tr|A2QTU5|A2QTU5_ASPNC Contig An09c0080, complete genome. OS=Aspergillus niger (strain CBS 513.88 / FGSC A1513) GN=An09g03300 PE=3 SV=1	A02.xml	2354	29.4	GYAFIWNMPAEGR		yes	-	-	4.1	8.2e-06	2	1511.71	1511.71	0.0012	0.793803
4	tr|A2QTU5|A2QTU5_ASPNC Contig An09c0080, complete genome. OS=Aspergillus niger (strain CBS 513.88 / FGSC A1513) GN=An09g03300 PE=3 SV=1	A02.xml	2499	30.8	TCANEPWSYGASNTPIIVSYIHLR	C2:+57.0215	yes	-	-	4.1	0.00012	3	2749.34	2749.34	-0.0055	-2.00048
4	tr|A2QTU5|A2QTU5_ASPNC Contig An09c0080, complete genome. OS=Aspergillus niger (strain CBS 513.88 / FGSC A1513) GN=An09g03300 PE=3 SV=1	A02.xml	2550	31.3	IQHGFETILIQPFGYDGFR		yes	-	-	4.1	0.0026	3	2238.14	2238.13	0.0003	0.13404
4	tr|A2QTU5|A2QTU5_ASPNC Contig An09c0080, complete genome. OS=Aspergillus niger (strain CBS 513.88 / FGSC A1513) GN=An09g03300 PE=3 SV=1	A02.xml	2796	33.8	GSVIDMVNFNSYIPTPVFMSNK	M6:+15.9949	yes	-	-	4.1	0.038	3	2476.18	2476.19	-0.0068	-2.74616
4	tr|A2QTU5|A2QTU5_ASPNC Contig An09c0080, complete genome. OS=Aspergillus niger (strain CBS 513.88 / FGSC A1513) GN=An09g03300 PE=3 SV=1	A02.xml	2898	34.9	FTAASTTLVDYVIVAAQPGDYDTLQQR		yes	-	-	4.1	1.9e-05	3	2943.47	2943.47	-0.0042	-1.42689
4	tr|A2QTU5|A2QTU5_ASPNC Contig An09c0080, complete genome. OS=Aspergillus niger (strain CBS 513.88 / FGSC A1513) GN=An09g03300 PE=3 SV=1	A02.xml	3036	36.4	WLAWTTFLPFMR	M11:+15.9949	yes	-	-	4.1	0.0011	2	1584.81	1584.8	0.0015	0.946489
4	tr|A2QTU5|A2QTU5_ASPNC Contig An09c0080, complete genome. OS=Aspergillus niger (strain CBS 513.88 / FGSC A1513) GN=An09g03300 PE=3 SV=1	A02.xml	3205	38.3	WLAWTTFLPFMR		yes	-	-	4.1	9.9e-06	2	1568.81	1568.81	-0.003	-1.91228
5	tr|B0YIR9|B0YIR9_ASPNG Beta-glucosidase OS=Aspergillus niger PE=4 SV=1	A02.xml	752	15	VDDMAVR		yes	-	-	5.1	0.002	2	805.387	805.388	-0.0004	-0.496655
5	tr|B0YIR9|B0YIR9_ASPNG Beta-glucosidase OS=Aspergillus niger PE=4 SV=1	A02.xml	966	17	HYIAYEQEHFR		No	-	-	5.1	0.086	3	1492.7	1492.7	0.0025	1.67482
5	tr|B0YIR9|B0YIR9_ASPNG Beta-glucosidase OS=Aspergillus niger PE=4 SV=1	A02.xml	1054	17.8	GIQDAGVVATAK		yes	-	-	5.1	3.5e-07	2	1129.62	1129.62	0.0014	1.23935
5	tr|B0YIR9|B0YIR9_ASPNG Beta-glucosidase OS=Aspergillus niger PE=4 SV=1	A02.xml	1095	18.1	VNQFVNVQR		yes	-	-	5.1	0.00044	2	1103.59	1103.6	-0.0018	-1.63103
5	tr|B0YIR9|B0YIR9_ASPNG Beta-glucosidase OS=Aspergillus niger PE=4 SV=1	A02.xml	1143	18.5	NDGALPLTGK		yes	-	-	5.1	0.003	2	985.529	985.532	-0.0025	-2.5367
5	tr|B0YIR9|B0YIR9_ASPNG Beta-glucosidase OS=Aspergillus niger PE=4 SV=1	A02.xml	1175	18.8	MVFVGSSSR		yes	-	-	5.1	0.0046	2	969.482	969.483	-0.0004	-0.412591
5	tr|B0YIR9|B0YIR9_ASPNG Beta-glucosidase OS=Aspergillus niger PE=4 SV=1	A02.xml	1378	20.5	YYYVSEGPYEK		yes	-	-	5.1	0.00091	2	1397.63	1397.63	0.0011	0.787049
5	tr|B0YIR9|B0YIR9_ASPNG Beta-glucosidase OS=Aspergillus niger PE=4 SV=1	A02.xml	1422	21	AVDIVSQMTLAEK	M8:+15.9949	yes	-	-	5.1	0.00037	2	1420.73	1420.74	-0.0007	-0.492702
5	tr|B0YIR9|B0YIR9_ASPNG Beta-glucosidase OS=Aspergillus niger PE=4 SV=1	A02.xml	1478	21.4	IGADSTVLLK		No	-	-	5.1	0.08	2	1016.6	1016.6	-0.0005	-0.491836
5	tr|B0YIR9|B0YIR9_ASPNG Beta-glucosidase OS=Aspergillus niger PE=4 SV=1	A02.xml	1795	24.3	GADIQLGPAAGPLGR		yes	-	-	5.1	0.00044	2	1392.76	1392.76	0.0005	0.358999
5	tr|B0YIR9|B0YIR9_ASPNG Beta-glucosidase OS=Aspergillus niger PE=4 SV=1	A02.xml	1810	24.4	LGIPGMCAQDSPLGVR	C7:+57.0215 - M6:+15.9949	No	-	-	5.1	0.081	2	1686.83	1686.83	0.0007	0.414979
5	tr|B0YIR9|B0YIR9_ASPNG Beta-glucosidase OS=Aspergillus niger PE=4 SV=1	A02.xml	1852	24.8	LVALIGEDAGSNPYGANGCSDR	C19:+57.0215	yes	-	-	5.1	2.9e-05	2	2236.02	2236.03	-0.01	-4.47221
5	tr|B0YIR9|B0YIR9_ASPNG Beta-glucosidase OS=Aspergillus niger PE=4 SV=1	A02.xml	1965	25.8	AVDIVSQMTLAEK		yes	-	-	5.1	0.00011	2	1404.74	1404.74	-0.0015	-1.06781
5	tr|B0YIR9|B0YIR9_ASPNG Beta-glucosidase OS=Aspergillus niger PE=4 SV=1	A02.xml	2024	26.3	ITLQPSEETQWSTTLTR		yes	-	-	5.1	8.7e-06	2	1991.01	1991.01	-0.0029	-1.45655
5	tr|B0YIR9|B0YIR9_ASPNG Beta-glucosidase OS=Aspergillus niger PE=4 SV=1	A02.xml	2166	27.6	LGIPGMCAQDSPLGVR	C7:+57.0215	yes	-	-	5.1	0.022	2	1670.83	1670.84	-0.0017	-1.01745
5	tr|B0YIR9|B0YIR9_ASPNG Beta-glucosidase OS=Aspergillus niger PE=4 SV=1	A02.xml	2367	29.5	DSDYNSAFPAGVNVAATWDK		yes	-	-	5.1	1.7e-06	2	2127.96	2127.96	-0.0042	-1.97372
5	tr|B0YIR9|B0YIR9_ASPNG Beta-glucosidase OS=Aspergillus niger PE=4 SV=1	A02.xml	2397	29.8	LWTPPNFSSWTR		yes	-	-	5.1	0.0076	2	1491.74	1491.74	-0.0021	-1.40775
5	tr|B0YIR9|B0YIR9_ASPNG Beta-glucosidase OS=Aspergillus niger PE=4 SV=1	A02.xml	2620	32	TMHELYLWPFADAIR		yes	-	-	5.1	0.004	2	1862.93	1862.93	-0.0009	-0.483111
5	tr|B0YIR9|B0YIR9_ASPNG Beta-glucosidase OS=Aspergillus niger PE=4 SV=1	A02.xml	2978	35.7	NWEGFSPDPALSGVLFAETIK		yes	-	-	5.1	4.7e-09	2	2278.14	2278.14	0.0015	0.658432
6	tr|A2R3X3|A2R3X3_ASPNC Alpha-glucuronidase aguA-Aspergillus niger OS=Aspergillus niger (strain CBS 513.88 / FGSC A1513) GN=aguA PE=3 SV=1	A02.xml	909	16.5	VAYATSPHAPIR		yes	-	-	6.1	2.5e-06	2	1282.69	1282.69	0.0009	0.70165
6	tr|A2R3X3|A2R3X3_ASPNC Alpha-glucuronidase aguA-Aspergillus niger OS=Aspergillus niger (strain CBS 513.88 / FGSC A1513) GN=aguA PE=3 SV=1	A02.xml	1139	18.5	AAVEYFK		yes	-	-	6.1	0.00042	2	827.431	827.43	0.0005	0.604281
6	tr|A2R3X3|A2R3X3_ASPNC Alpha-glucuronidase aguA-Aspergillus niger OS=Aspergillus niger (strain CBS 513.88 / FGSC A1513) GN=aguA PE=3 SV=1	A02.xml	1336	20.2	ITFHGVGIR		yes	-	-	6.1	0.02	2	999.573	999.574	-0.0009	-0.900384
6	tr|A2R3X3|A2R3X3_ASPNC Alpha-glucuronidase aguA-Aspergillus niger OS=Aspergillus niger (strain CBS 513.88 / FGSC A1513) GN=aguA PE=3 SV=1	A02.xml	1519	21.8	DGTVVEDMAPVEQYAR	M8:+15.9949	yes	-	-	6.1	2.2e-07	2	1795.82	1795.82	-0.001	-0.55685
6	tr|A2R3X3|A2R3X3_ASPNC Alpha-glucuronidase aguA-Aspergillus niger OS=Aspergillus niger (strain CBS 513.88 / FGSC A1513) GN=aguA PE=3 SV=1	A02.xml	1525	21.9	LVYQAGHSIVWR		yes	-	-	6.1	0.00071	2	1428.78	1428.78	0.0005	0.34995
6	tr|A2R3X3|A2R3X3_ASPNC Alpha-glucuronidase aguA-Aspergillus niger OS=Aspergillus niger (strain CBS 513.88 / FGSC A1513) GN=aguA PE=3 SV=1	A02.xml	1540	22	TLSQGANLFAR		No	-	-	6.1	0.053	2	1177.63	1177.63	-0.0004	-0.339664
6	tr|A2R3X3|A2R3X3_ASPNC Alpha-glucuronidase aguA-Aspergillus niger OS=Aspergillus niger (strain CBS 513.88 / FGSC A1513) GN=aguA PE=3 SV=1	A02.xml	1737	23.8	EDGYDGWLR		yes	-	-	6.1	0.0017	2	1110.49	1110.49	-0.0001	-0.0900507
6	tr|A2R3X3|A2R3X3_ASPNC Alpha-glucuronidase aguA-Aspergillus niger OS=Aspergillus niger (strain CBS 513.88 / FGSC A1513) GN=aguA PE=3 SV=1	A02.xml	1786	24.2	ALQPYGGVLMYR	M10:+15.9949	yes	-	-	6.1	0.018	2	1383.71	1383.71	-0.0008	-0.578156
6	tr|A2R3X3|A2R3X3_ASPNC Alpha-glucuronidase aguA-Aspergillus niger OS=Aspergillus niger (strain CBS 513.88 / FGSC A1513) GN=aguA PE=3 SV=1	A02.xml	1860	24.8	YGPIDFQVR		No	-	-	6.1	0.062	2	1094.55	1094.56	-0.011	-10.0497
6	tr|A2R3X3|A2R3X3_ASPNC Alpha-glucuronidase aguA-Aspergillus niger OS=Aspergillus niger (strain CBS 513.88 / FGSC A1513) GN=aguA PE=3 SV=1	A02.xml	1893	25.1	GYGGASIFFK		yes	-	-	6.1	3.9e-05	2	1046.53	1046.53	-0.0007	-0.668876
6	tr|A2R3X3|A2R3X3_ASPNC Alpha-glucuronidase aguA-Aspergillus niger OS=Aspergillus niger (strain CBS 513.88 / FGSC A1513) GN=aguA PE=3 SV=1	A02.xml	1930	25.5	WVNQWDNMDGSIER		yes	-	-	6.1	0.0075	2	1749.76	1749.77	-0.0058	-3.31473
6	tr|A2R3X3|A2R3X3_ASPNC Alpha-glucuronidase aguA-Aspergillus niger OS=Aspergillus niger (strain CBS 513.88 / FGSC A1513) GN=aguA PE=3 SV=1	A02.xml	1963	25.8	ALQPYGGVLMYR		yes	-	-	6.1	0.00043	2	1367.71	1367.71	-0.0004	-0.292459
6	tr|A2R3X3|A2R3X3_ASPNC Alpha-glucuronidase aguA-Aspergillus niger OS=Aspergillus niger (strain CBS 513.88 / FGSC A1513) GN=aguA PE=3 SV=1	A02.xml	2023	26.3	DGTVVEDMAPVEQYAR		yes	-	-	6.1	0.0054	2	1779.82	1779.82	-0.0049	-2.75308
6	tr|A2R3X3|A2R3X3_ASPNC Alpha-glucuronidase aguA-Aspergillus niger OS=Aspergillus niger (strain CBS 513.88 / FGSC A1513) GN=aguA PE=3 SV=1	A02.xml	2298	28.8	QWESLEGLIDR		yes	-	-	6.1	1e-05	2	1345.67	1345.67	-0.0001	-0.0743121
6	tr|A2R3X3|A2R3X3_ASPNC Alpha-glucuronidase aguA-Aspergillus niger OS=Aspergillus niger (strain CBS 513.88 / FGSC A1513) GN=aguA PE=3 SV=1	A02.xml	2532	31.1	VYESLESTPDDLVLWFHHVPWTHR		yes	-	-	6.1	4.5e-05	3	2963.44	2963.45	-0.0044	-1.48476
6	tr|A2R3X3|A2R3X3_ASPNC Alpha-glucuronidase aguA-Aspergillus niger OS=Aspergillus niger (strain CBS 513.88 / FGSC A1513) GN=aguA PE=3 SV=1	A02.xml	2693	32.7	GALYGAYEYLAMVAQR		yes	-	-	6.1	2.7e-05	2	1775.87	1775.88	-0.0088	-4.95529
6	tr|A2R3X3|A2R3X3_ASPNC Alpha-glucuronidase aguA-Aspergillus niger OS=Aspergillus niger (strain CBS 513.88 / FGSC A1513) GN=aguA PE=3 SV=1	A02.xml	2824	34.1	LAWSPTDESEQILEDWTR		No	-	-	6.1	0.063	3	2176.03	2176.02	0.0095	4.36577
6	tr|A2R3X3|A2R3X3_ASPNC Alpha-glucuronidase aguA-Aspergillus niger OS=Aspergillus niger (strain CBS 513.88 / FGSC A1513) GN=aguA PE=3 SV=1	A02.xml	2876	34.7	DINVPELDPDGFWLQSEGDTVR		yes	-	-	6.1	0.042	3	2502.18	2502.18	0.0001	0.0399652
7	sp|Q8WZI8|FAEB_ASPNG Feruloyl esterase B OS=Aspergillus niger GN=faeB PE=1 SV=1	A02.xml	523	12.5	SVHEGTVVGK		yes	-	-	7.1	0.014	2	1012.54	1012.54	-0.0013	-1.2839
7	sp|Q8WZI8|FAEB_ASPNG Feruloyl esterase B OS=Aspergillus niger GN=faeB PE=1 SV=1	A02.xml	855	16	APEYMPGNK		yes	-	-	7.1	0.0042	2	1006.47	1006.47	0.0002	0.198715
7	sp|Q8WZI8|FAEB_ASPNG Feruloyl esterase B OS=Aspergillus niger GN=faeB PE=1 SV=1	A02.xml	1173	18.8	ASVQASVDLCR	C10:+57.0215	yes	-	-	7.1	0.00036	2	1205.6	1205.59	0.0018	1.49304
7	sp|Q8WZI8|FAEB_ASPNG Feruloyl esterase B OS=Aspergillus niger GN=faeB PE=1 SV=1	A02.xml	1362	20.4	APQVNLLR		yes	-	-	7.1	0.00017	2	910.547	910.547	-0.0001	-0.109824
7	sp|Q8WZI8|FAEB_ASPNG Feruloyl esterase B OS=Aspergillus niger GN=faeB PE=1 SV=1	A02.xml	1449	21.2	LLSYHGTQDPIISSTDSK		yes	-	-	7.1	0.0023	3	1961.98	1961.98	-0.0055	-2.80329
7	sp|Q8WZI8|FAEB_ASPNG Feruloyl esterase B OS=Aspergillus niger GN=faeB PE=1 SV=1	A02.xml	1639	22.8	TMVDWVENGK		yes	-	-	7.1	9.7e-05	2	1178.55	1178.55	0.0011	0.933349
7	sp|Q8WZI8|FAEB_ASPNG Feruloyl esterase B OS=Aspergillus niger GN=faeB PE=1 SV=1	A02.xml	1851	24.7	FFQISGMGHCGDGTGASYIGQGYGTYTSK	C10:+57.0215 - M7:+15.9949	yes	-	-	7.1	0.0003	3	3063.32	3063.32	-0.01	-3.26443
7	sp|Q8WZI8|FAEB_ASPNG Feruloyl esterase B OS=Aspergillus niger GN=faeB PE=1 SV=1	A02.xml	1863	24.8	FFQISGMGH		yes	-	-	7.1	0.0028	2	1023.47	1023.47	0.0001	0.0977066
7	sp|Q8WZI8|FAEB_ASPNG Feruloyl esterase B OS=Aspergillus niger GN=faeB PE=1 SV=1	A02.xml	2030	26.4	ALNAAPSELDEFYR		yes	-	-	7.1	0.016	2	1595.77	1595.77	0.0005	0.313328
7	sp|Q8WZI8|FAEB_ASPNG Feruloyl esterase B OS=Aspergillus niger GN=faeB PE=1 SV=1	A02.xml	2075	26.7	SHLWAEAWLPR		yes	-	-	7.1	0.00045	3	1365.71	1365.71	0.0003	0.219667
7	sp|Q8WZI8|FAEB_ASPNG Feruloyl esterase B OS=Aspergillus niger GN=faeB PE=1 SV=1	A02.xml	2119	27.1	ALSDFYGPDGTVYYPR		yes	-	-	7.1	1.4e-07	2	1820.85	1820.85	-0.0039	-2.14186
7	sp|Q8WZI8|FAEB_ASPNG Feruloyl esterase B OS=Aspergillus niger GN=faeB PE=1 SV=1	A02.xml	2247	28.3	LNYGGEADSASLYFTGSMYSR		yes	-	-	7.1	1.8e-05	2	2289.01	2289.01	-0.003	-1.31061
7	sp|Q8WZI8|FAEB_ASPNG Feruloyl esterase B OS=Aspergillus niger GN=faeB PE=1 SV=1	A02.xml	2954	35.5	QCDLVDGALDGIIEDPDFCAPVIER	C2:+57.0215 - C19:+57.0215	yes	-	-	7.1	0.0053	3	2817.3	2817.31	-0.0036	-1.27782
7	sp|Q8WZI8|FAEB_ASPNG Feruloyl esterase B OS=Aspergillus niger GN=faeB PE=1 SV=1	A02.xml	3011	36.2	ATGLADDPDFISANLWSVIHQEIVR		yes	-	-	7.1	0.00026	3	2767.4	2767.41	-0.0028	-1.01178
8	sp|P42255|ABFB_ASPNG Alpha-N-arabinofuranosidase B OS=Aspergillus niger GN=abfB PE=1 SV=1	A02.xml	1288	19.8	GGNAASGSLSTYYSGAR		yes	-	-	8.1	7.9e-07	2	1618.74	1618.75	-0.0065	-4.01545
8	sp|P42255|ABFB_ASPNG Alpha-N-arabinofuranosidase B OS=Aspergillus niger GN=abfB PE=1 SV=1	A02.xml	1310	20	GPCDIYEAGDTPCVAAHSTTR	C3:+57.0215 - C13:+57.0215	yes	-	-	8.1	0.00013	3	2277.98	2277.99	-0.0033	-1.44865
8	sp|P42255|ABFB_ASPNG Alpha-N-arabinofuranosidase B OS=Aspergillus niger GN=abfB PE=1 SV=1	A02.xml	1375	20.5	YIAHTDTTVNTQVVDDDSSTTLK		yes	-	-	8.1	0.011	3	2524.2	2524.21	-0.0029	-1.14888
8	sp|P42255|ABFB_ASPNG Alpha-N-arabinofuranosidase B OS=Aspergillus niger GN=abfB PE=1 SV=1	A02.xml	1528	21.9	AYGVFMSPGTGYR	M6:+15.9949	yes	-	-	8.1	1.8e-06	2	1421.65	1421.65	-0.0023	-1.61784
8	sp|P42255|ABFB_ASPNG Alpha-N-arabinofuranosidase B OS=Aspergillus niger GN=abfB PE=1 SV=1	A02.xml	1531	21.9	GGNAASGSLSTYYSGARPDYSGYNPMSK	M26:+15.9949	yes	-	-	8.1	2.1e-05	3	2874.27	2874.26	0.0017	0.591456
8	sp|P42255|ABFB_ASPNG Alpha-N-arabinofuranosidase B OS=Aspergillus niger GN=abfB PE=1 SV=1	A02.xml	1538	22	GPCDIYEAGDTPCVAAH	C3:+57.0215 - C13:+57.0215	yes	-	-	8.1	2.3e-05	2	1832.76	1832.76	-0.0007	-0.381938
8	sp|P42255|ABFB_ASPNG Alpha-N-arabinofuranosidase B OS=Aspergillus niger GN=abfB PE=1 SV=1	A02.xml	1721	23.6	QFHEDATFCPQAPLNGEGTSLR	C9:+57.0215	yes	-	-	8.1	0.0084	3	2475.13	2475.14	-0.0023	-0.929242
8	sp|P42255|ABFB_ASPNG Alpha-N-arabinofuranosidase B OS=Aspergillus niger GN=abfB PE=1 SV=1	A02.xml	1730	23.7	GGNAASGSLSTYYSGARPDYSGYNPMSK		yes	-	-	8.1	0.0091	3	2858.27	2858.27	0.002	0.699724
8	sp|P42255|ABFB_ASPNG Alpha-N-arabinofuranosidase B OS=Aspergillus niger GN=abfB PE=1 SV=1	A02.xml	1747	23.8	HYENVLYAASNGGVQTFDSK		yes	-	-	8.1	5.4e-07	3	2200.03	2200.03	0.0003	0.136362
8	sp|P42255|ABFB_ASPNG Alpha-N-arabinofuranosidase B OS=Aspergillus niger GN=abfB PE=1 SV=1	A02.xml	1767	24	AYGVFMSPGTGYR		yes	-	-	8.1	0.00052	2	1405.65	1405.66	-0.0026	-1.84967
8	sp|P42255|ABFB_ASPNG Alpha-N-arabinofuranosidase B OS=Aspergillus niger GN=abfB PE=1 SV=1	A02.xml	1974	25.9	HYNFELLLNANDGTK		yes	-	-	8.1	4e-09	2	1748.86	1748.86	-0.0027	-1.54386
8	sp|P42255|ABFB_ASPNG Alpha-N-arabinofuranosidase B OS=Aspergillus niger GN=abfB PE=1 SV=1	A02.xml	2253	28.4	YVSGSLVSGPSFTSGEVVSLR		yes	-	-	8.1	3.4e-08	2	2128.09	2128.09	0.0003	0.140971
8	sp|P42255|ABFB_ASPNG Alpha-N-arabinofuranosidase B OS=Aspergillus niger GN=abfB PE=1 SV=1	A02.xml	2333	29.2	ALYSSFSGALYQLQR		yes	-	-	8.1	1e-07	2	1703.87	1703.88	-0.0037	-2.17152
9	tr|A2QE24|A2QE24_ASPNC Catalytic activity: alpha-D-glucose _=_ beta-D-glucose. OS=Aspergillus niger (strain CBS 513.88 / FGSC A1513) GN=An02g09090 PE=3 SV=1	A02.xml	1007	17.4	AEGVDGAEYVNQH		yes	-	-	9.1	0.0014	2	1388.61	1388.61	-0.0002	-0.144029
9	tr|A2QE24|A2QE24_ASPNC Catalytic activity: alpha-D-glucose _=_ beta-D-glucose. OS=Aspergillus niger (strain CBS 513.88 / FGSC A1513) GN=An02g09090 PE=3 SV=1	A02.xml	1061	17.8	AEGVDGAEYVNQHGC	C15:+57.0215	yes	-	-	9.1	0.0024	2	1605.66	1605.66	-0.0004	-0.249119
9	tr|A2QE24|A2QE24_ASPNC Catalytic activity: alpha-D-glucose _=_ beta-D-glucose. OS=Aspergillus niger (strain CBS 513.88 / FGSC A1513) GN=An02g09090 PE=3 SV=1	A02.xml	1647	22.9	LTSLLVPDR		yes	-	-	9.1	0.031	2	1013.6	1013.6	0.0006	0.59195
9	tr|A2QE24|A2QE24_ASPNC Catalytic activity: alpha-D-glucose _=_ beta-D-glucose. OS=Aspergillus niger (strain CBS 513.88 / FGSC A1513) GN=An02g09090 PE=3 SV=1	A02.xml	1879	25	DGNFQDVVVGYDDPK		yes	-	-	9.1	3.2e-11	2	1667.75	1667.76	-0.0023	-1.3791
9	tr|A2QE24|A2QE24_ASPNC Catalytic activity: alpha-D-glucose _=_ beta-D-glucose. OS=Aspergillus niger (strain CBS 513.88 / FGSC A1513) GN=An02g09090 PE=3 SV=1	A02.xml	2035	26.4	TDGLCGTDCIGYDNCFIVDRPPQYAAR	C5:+57.0215 - C9:+57.0215 - C15:+57.0215	yes	-	-	9.1	2e-06	3	3134.36	3134.38	-0.014	-4.4666
9	tr|A2QE24|A2QE24_ASPNC Catalytic activity: alpha-D-glucose _=_ beta-D-glucose. OS=Aspergillus niger (strain CBS 513.88 / FGSC A1513) GN=An02g09090 PE=3 SV=1	A02.xml	2106	27	AFEDFPGDVITH		yes	-	-	9.1	5.3e-06	2	1347.62	1347.62	-0.0017	-1.26148
9	tr|A2QE24|A2QE24_ASPNC Catalytic activity: alpha-D-glucose _=_ beta-D-glucose. OS=Aspergillus niger (strain CBS 513.88 / FGSC A1513) GN=An02g09090 PE=3 SV=1	A02.xml	2272	28.6	LTSLLVPDRDGNFQDVVVGYDDPK		yes	-	-	9.1	0.002	3	2662.34	2662.34	0.0025	0.939025
9	tr|A2QE24|A2QE24_ASPNC Catalytic activity: alpha-D-glucose _=_ beta-D-glucose. OS=Aspergillus niger (strain CBS 513.88 / FGSC A1513) GN=An02g09090 PE=3 SV=1	A02.xml	2332	29.2	AFEDFPGDVITHATFSVQTK		yes	-	-	9.1	0.0038	3	2210.07	2210.08	-0.0043	-1.94563
9	tr|A2QE24|A2QE24_ASPNC Catalytic activity: alpha-D-glucose _=_ beta-D-glucose. OS=Aspergillus niger (strain CBS 513.88 / FGSC A1513) GN=An02g09090 PE=3 SV=1	A02.xml	2609	31.9	AFEDFPGDVITHATF		yes	-	-	9.1	0.003	2	1666.77	1666.78	-0.0002	-0.119992
9	tr|A2QE24|A2QE24_ASPNC Catalytic activity: alpha-D-glucose _=_ beta-D-glucose. OS=Aspergillus niger (strain CBS 513.88 / FGSC A1513) GN=An02g09090 PE=3 SV=1	A02.xml	3019	36.2	DETILEDTWLQLPLSK		yes	-	-	9.1	2.5e-06	2	1900.99	1900.99	-0.0017	-0.894271
9	tr|A2QE24|A2QE24_ASPNC Catalytic activity: alpha-D-glucose _=_ beta-D-glucose. OS=Aspergillus niger (strain CBS 513.88 / FGSC A1513) GN=An02g09090 PE=3 SV=1	A02.xml	3065	36.7	LVSLALTETTPIMLANHIYWNLNAFK	M13:+15.9949	No	-	-	9.1	0.052	3	2989.58	2989.59	-0.01	-3.34495
9	tr|A2QE24|A2QE24_ASPNC Catalytic activity: alpha-D-glucose _=_ beta-D-glucose. OS=Aspergillus niger (strain CBS 513.88 / FGSC A1513) GN=An02g09090 PE=3 SV=1	A02.xml	3127	37.5	LVSLALTETTPIMLANHIYWNLNAFK		yes	-	-	9.1	0.0009	3	2973.58	2973.59	-0.0068	-2.2868
9	tr|A2QE24|A2QE24_ASPNC Catalytic activity: alpha-D-glucose _=_ beta-D-glucose. OS=Aspergillus niger (strain CBS 513.88 / FGSC A1513) GN=An02g09090 PE=3 SV=1	A02.xml	3292	39	DETILEDTWLQLPL		yes	-	-	9.1	0.016	2	1685.86	1685.86	-0.0018	-1.0677
10	tr|A2R2Z3|A2R2Z3_ASPNC Contig An14c0100, complete genome. OS=Aspergillus niger (strain CBS 513.88 / FGSC A1513) GN=An14g02470 PE=3 SV=1	A02.xml	1119	18.3	LKGVALGEEGGN		yes	-	-	10.1	0.0023	2	1143.6	1143.6	-0.0012	-1.04932
10	tr|A2R2Z3|A2R2Z3_ASPNC Contig An14c0100, complete genome. OS=Aspergillus niger (strain CBS 513.88 / FGSC A1513) GN=An14g02470 PE=3 SV=1	A02.xml	1209	19.1	PSYQHAAVQTYLTK		yes	-	-	10.1	9.9e-06	2	1606.82	1606.82	-0.0028	-1.74257
10	tr|A2R2Z3|A2R2Z3_ASPNC Contig An14c0100, complete genome. OS=Aspergillus niger (strain CBS 513.88 / FGSC A1513) GN=An14g02470 PE=3 SV=1	A02.xml	1565	22.2	QLYNIGDYQADPK		yes	-	-	10.1	0.0026	2	1524.73	1524.73	-0.0027	-1.7708
10	tr|A2R2Z3|A2R2Z3_ASPNC Contig An14c0100, complete genome. OS=Aspergillus niger (strain CBS 513.88 / FGSC A1513) GN=An14g02470 PE=3 SV=1	A02.xml	1611	22.6	GALNDIVNGGSVGCDGR	C14:+57.0215	yes	-	-	10.1	0.00055	2	1660.77	1660.77	0.0029	1.74618
10	tr|A2R2Z3|A2R2Z3_ASPNC Contig An14c0100, complete genome. OS=Aspergillus niger (strain CBS 513.88 / FGSC A1513) GN=An14g02470 PE=3 SV=1	A02.xml	1615	22.6	TVCNLYAQLGSR	C3:+57.0215	yes	-	-	10.1	0.0021	2	1381.69	1381.69	0.0025	1.80938
10	tr|A2R2Z3|A2R2Z3_ASPNC Contig An14c0100, complete genome. OS=Aspergillus niger (strain CBS 513.88 / FGSC A1513) GN=An14g02470 PE=3 SV=1	A02.xml	1971	25.8	AFPDVSAQGVNYAVYDK		yes	-	-	10.1	0.00049	2	1843.89	1843.89	0.0023	1.24737
10	tr|A2R2Z3|A2R2Z3_ASPNC Contig An14c0100, complete genome. OS=Aspergillus niger (strain CBS 513.88 / FGSC A1513) GN=An14g02470 PE=3 SV=1	A02.xml	2396	29.8	IGFASYLEEYAR		yes	-	-	10.1	3.4e-05	2	1418.7	1418.7	0	0
10	tr|A2R2Z3|A2R2Z3_ASPNC Contig An14c0100, complete genome. OS=Aspergillus niger (strain CBS 513.88 / FGSC A1513) GN=An14g02470 PE=3 SV=1	A02.xml	2539	31.2	TSPEQAVSFSSGGFSDLWPR		yes	-	-	10.1	0.00078	2	2155.01	2155.01	0.001	0.464035
10	tr|A2R2Z3|A2R2Z3_ASPNC Contig An14c0100, complete genome. OS=Aspergillus niger (strain CBS 513.88 / FGSC A1513) GN=An14g02470 PE=3 SV=1	A02.xml	2945	35.4	AGLPVMGFLNPFLYGVGSEK	M6:+15.9949	yes	-	-	10.1	7.5e-10	2	2112.09	2112.08	0.0014	0.662852
10	tr|A2R2Z3|A2R2Z3_ASPNC Contig An14c0100, complete genome. OS=Aspergillus niger (strain CBS 513.88 / FGSC A1513) GN=An14g02470 PE=3 SV=1	A02.xml	3021	36.3	GMLGQFDGTSCSAPTFSGVIALLNDAR	C11:+57.0215 - M2:+15.9949	yes	-	-	10.1	0.019	3	2801.32	2801.32	-0.0065	-2.32033
10	tr|A2R2Z3|A2R2Z3_ASPNC Contig An14c0100, complete genome. OS=Aspergillus niger (strain CBS 513.88 / FGSC A1513) GN=An14g02470 PE=3 SV=1	A02.xml	3185	38.1	AGLPVMGFLNPFLYGVGSEK		yes	-	-	10.1	1.8e-05	3	2096.09	2096.09	0.0019	0.90645
10	tr|A2R2Z3|A2R2Z3_ASPNC Contig An14c0100, complete genome. OS=Aspergillus niger (strain CBS 513.88 / FGSC A1513) GN=An14g02470 PE=3 SV=1	A02.xml	3203	38.2	GELVPDLSSPDPNDNSNEPYLDFLQGILK		yes	-	-	10.1	0.0059	3	3186.55	3186.55	-0.0007	-0.219673
11	tr|A2QBC2|A2QBC2_ASPNC Catalytic activity: 2 OS=Aspergillus niger (strain CBS 513.88 / FGSC A1513) GN=An01g14730 PE=3 SV=1	A02.xml	1323	20.1	NEMIAEALQNTH	M3:+15.9949	No	-	-	11.1	0.055	2	1386.63	1386.63	0	0
11	tr|A2QBC2|A2QBC2_ASPNC Catalytic activity: 2 OS=Aspergillus niger (strain CBS 513.88 / FGSC A1513) GN=An01g14730 PE=3 SV=1	A02.xml	1353	20.3	HGVFWTPAGTTAK		yes	-	-	11.1	0.0017	2	1372.7	1372.7	-0.0006	-0.437094
11	tr|A2QBC2|A2QBC2_ASPNC Catalytic activity: 2 OS=Aspergillus niger (strain CBS 513.88 / FGSC A1513) GN=An01g14730 PE=3 SV=1	A02.xml	1699	23.4	NEMIAEALQNTH		yes	-	-	11.1	0.00031	2	1370.64	1370.64	0.0013	0.948464
11	tr|A2QBC2|A2QBC2_ASPNC Catalytic activity: 2 OS=Aspergillus niger (strain CBS 513.88 / FGSC A1513) GN=An01g14730 PE=3 SV=1	A02.xml	1813	24.4	NEMIAEALQNTHAVGVTQWNGK	M3:+15.9949	yes	-	-	11.1	3.3e-05	3	2427.17	2427.17	-0.0021	-0.865204
11	tr|A2QBC2|A2QBC2_ASPNC Catalytic activity: 2 OS=Aspergillus niger (strain CBS 513.88 / FGSC A1513) GN=An01g14730 PE=3 SV=1	A02.xml	1980	25.9	SQTFTYTLPAPGPVADR		yes	-	-	11.1	0.047	2	1820.92	1820.92	-0.0027	-1.48277
11	tr|A2QBC2|A2QBC2_ASPNC Catalytic activity: 2 OS=Aspergillus niger (strain CBS 513.88 / FGSC A1513) GN=An01g14730 PE=3 SV=1	A02.xml	2045	26.5	LYAASYAGTVTTLSLSQSSK		yes	-	-	11.1	3.5e-06	2	2048.05	2048.06	-0.0028	-1.36715
11	tr|A2QBC2|A2QBC2_ASPNC Catalytic activity: 2 OS=Aspergillus niger (strain CBS 513.88 / FGSC A1513) GN=An01g14730 PE=3 SV=1	A02.xml	2074	26.7	NEMIAEALQNTHAVGVTQWNGK		yes	-	-	11.1	0.00024	3	2411.17	2411.18	-0.0029	-1.20273
11	tr|A2QBC2|A2QBC2_ASPNC Catalytic activity: 2 OS=Aspergillus niger (strain CBS 513.88 / FGSC A1513) GN=An01g14730 PE=3 SV=1	A02.xml	2270	28.6	IFHINPSTGLLEPQAPLVAAPGSGPR		yes	-	-	11.1	4.1e-05	3	2639.43	2639.43	-0.0049	-1.85646
11	tr|A2QBC2|A2QBC2_ASPNC Catalytic activity: 2 OS=Aspergillus niger (strain CBS 513.88 / FGSC A1513) GN=An01g14730 PE=3 SV=1	A02.xml	2401	29.8	HEDVIFYLTSELNNHVTGYR		yes	-	-	11.1	5.5e-07	3	2407.17	2407.17	-0.0007	-0.290798
11	tr|A2QBC2|A2QBC2_ASPNC Catalytic activity: 2 OS=Aspergillus niger (strain CBS 513.88 / FGSC A1513) GN=An01g14730 PE=3 SV=1	A02.xml	2554	31.4	QDAPHSHGVVVDPTGQFVLVPDLGADLIR		yes	-	-	11.1	0.00021	3	3052.58	3052.59	-0.0073	-2.39142
11	tr|A2QBC2|A2QBC2_ASPNC Catalytic activity: 2 OS=Aspergillus niger (strain CBS 513.88 / FGSC A1513) GN=An01g14730 PE=3 SV=1	A02.xml	2737	33.2	SHGVVVDPTGQFVLVPDLGADLIR		No	-	-	11.1	0.067	3	2504.35	2504.35	-0.0043	-1.71701
11	tr|A2QBC2|A2QBC2_ASPNC Catalytic activity: 2 OS=Aspergillus niger (strain CBS 513.88 / FGSC A1513) GN=An01g14730 PE=3 SV=1	A02.xml	2768	33.5	KSLVGEVVSVVWDE		yes	-	-	11.1	0.0006	2	1545.81	1545.82	-0.0026	-1.68196
12		A02.xml	431	11.3	VLHHVMR	M6:+15.9949	yes	2	2	12.1 12.2	0.017	2	907.493	907.494	-0.0002	-0.220387
12		A02.xml	1253	19.4	SQIQFYR		yes	2	2	12.1 12.2	0.0054	2	941.485	941.484	0.0002	0.21243
12		A02.xml	1552	22.1	PAYIVQLDK		yes	2	2	12.1 12.2	0.003	2	1046.59	1046.59	0.0003	0.286646
12		A02.xml	1806	24.3	DAAPSSYSYYVGEYEK		yes	2	2	12.1 12.2	0.017	2	1828.79	1828.79	-0.0007	-0.382766
12		A02.xml	1912	25.3	LFDAVVVGNQNMLR	M12:+15.9949	No	2	2	12.1 12.2	0.052	2	1591.83	1591.83	0.0008	0.502567
12	tr|A2QWU9|A2QWU9_ASPNC Beta-mannosidase mndA-Aspergillus niger OS=Aspergillus niger (strain CBS 513.88 / FGSC A1513) GN=mndA PE=3 SV=1	A02.xml	1940	25.6	QYAFDVSTALGSCK	C13:+57.0215	yes	-	-	12.2	9.3e-05	2	1546.72	1546.72	-0.0041	-2.65077
12		A02.xml	1953	25.7	DAVLILSLSAHGR		yes	2	2	12.1 12.2	0.00045	2	1351.77	1351.77	0.0024	1.77545
12		A02.xml	1986	26	ESVYVLNTDLDIYRK		No	2	2	12.1 12.2	0.053	2	1827.95	1827.95	-0.003	-1.64118
12		A02.xml	2085	26.8	WPDDVQLTYEYPNR		No	2	2	12.1 12.2	0.062	2	1795.82	1795.83	-0.0066	-3.67518
12	sp|Q9UUZ3|MANBA_ASPNG Beta-mannosidase OS=Aspergillus niger GN=mndA PE=1 SV=1	A02.xml	2112	27.1	AITGVTVLDGLNPK		yes	-	-	12.1	0.041	2	1397.8	1397.8	-0.001	-0.71541
12		A02.xml	2192	27.8	LFDAVVVGNQNMLR		No	2	2	12.1 12.2	0.06	2	1575.83	1575.83	-0.002	-1.26917
12		A02.xml	2213	28	VNHHPSLALWAGGNEIESLMLPR	M20:+15.9949	yes	2	2	12.1 12.2	0.0054	3	2557.29	2557.3	-0.0072	-2.81547
12		A02.xml	2439	30.2	DAVLILSLSAH		No	2	2	12.1 12.2	0.054	2	1138.64	1138.65	-0.0025	-2.19559
12	sp|Q9UUZ3|MANBA_ASPNG Beta-mannosidase OS=Aspergillus niger GN=mndA PE=1 SV=1	A02.xml	2518	31	EIGFTVLDDTTNGAWVR		yes	-	-	12.1	8.2e-08	2	1893.94	1893.93	0.0018	0.950402
12		A02.xml	2939	35.4	MYISLFLPLVYENTR	M1:+15.9949	yes	2	2	12.1 12.2	0.005	2	1874.98	1874.97	0.0037	1.97336
13	tr|A2QFV7|A2QFV7_ASPNC Endo-1,4-beta-xylanase A xynA-Aspergillus niger [putative sequencing error] OS=Aspergillus niger (strain CBS 513.88 / FGSC A1513) GN=xynA PE=3 SV=1	A02.xml	763	15.1	LTGMVSHVK		yes	-	-	13.1	0.019	2	971.533	971.535	-0.0022	-2.26446
13	tr|A2QFV7|A2QFV7_ASPNC Endo-1,4-beta-xylanase A xynA-Aspergillus niger [putative sequencing error] OS=Aspergillus niger (strain CBS 513.88 / FGSC A1513) GN=xynA PE=3 SV=1	A02.xml	1042	17.7	IAFETAR		No	-	-	13.1	0.068	2	807.436	807.436	-0.0006	-0.743093
13	tr|A2QFV7|A2QFV7_ASPNC Endo-1,4-beta-xylanase A xynA-Aspergillus niger [putative sequencing error] OS=Aspergillus niger (strain CBS 513.88 / FGSC A1513) GN=xynA PE=3 SV=1	A02.xml	1166	18.7	VIGEDYVR		yes	-	-	13.1	0.0096	2	950.495	950.495	0.0008	0.841667
13	tr|A2QFV7|A2QFV7_ASPNC Endo-1,4-beta-xylanase A xynA-Aspergillus niger [putative sequencing error] OS=Aspergillus niger (strain CBS 513.88 / FGSC A1513) GN=xynA PE=3 SV=1	A02.xml	1367	20.5	ADFGALTPENSMK	M12:+15.9949	No	-	-	13.1	0.077	2	1396.64	1396.64	-0.0013	-0.930804
13	tr|A2QFV7|A2QFV7_ASPNC Endo-1,4-beta-xylanase A xynA-Aspergillus niger [putative sequencing error] OS=Aspergillus niger (strain CBS 513.88 / FGSC A1513) GN=xynA PE=3 SV=1	A02.xml	1750	23.9	YLGNIGDQYTLTK		yes	-	-	13.1	0.0021	2	1485.76	1485.76	0.0001	0.0673057
13	tr|A2QFV7|A2QFV7_ASPNC Endo-1,4-beta-xylanase A xynA-Aspergillus niger [putative sequencing error] OS=Aspergillus niger (strain CBS 513.88 / FGSC A1513) GN=xynA PE=3 SV=1	A02.xml	1866	24.9	SSSTPLLFDSNYNPK		yes	-	-	13.1	0.0014	2	1669.81	1669.81	0.0019	1.13786
13	tr|A2QFV7|A2QFV7_ASPNC Endo-1,4-beta-xylanase A xynA-Aspergillus niger [putative sequencing error] OS=Aspergillus niger (strain CBS 513.88 / FGSC A1513) GN=xynA PE=3 SV=1	A02.xml	1950	25.7	LYINDYNLDSASYPK		yes	-	-	13.1	6.4e-06	2	1775.85	1775.85	0.0033	1.85827
13	tr|A2QFV7|A2QFV7_ASPNC Endo-1,4-beta-xylanase A xynA-Aspergillus niger [putative sequencing error] OS=Aspergillus niger (strain CBS 513.88 / FGSC A1513) GN=xynA PE=3 SV=1	A02.xml	2195	27.8	GHTLVWHSQLPSWVQSITDK		yes	-	-	13.1	0.013	3	2319.19	2319.19	0.0049	2.11281
13	tr|A2QFV7|A2QFV7_ASPNC Endo-1,4-beta-xylanase A xynA-Aspergillus niger [putative sequencing error] OS=Aspergillus niger (strain CBS 513.88 / FGSC A1513) GN=xynA PE=3 SV=1	A02.xml	2682	32.6	CIGITVWGVADPDSWR	C1:+57.0215	yes	-	-	13.1	3.8e-05	2	1831.88	1831.88	-0.005	-2.72944
13	tr|A2QFV7|A2QFV7_ASPNC Endo-1,4-beta-xylanase A xynA-Aspergillus niger [putative sequencing error] OS=Aspergillus niger (strain CBS 513.88 / FGSC A1513) GN=xynA PE=3 SV=1	A02.xml	2724	33.1	WIAAGIPIDGIGSQTHLSAGGGAGISGALNALAGAGTK		yes	-	-	13.1	0.00026	3	3430.8	3430.81	-0.0086	-2.5067
14	tr|A2QAI7|A2QAI7_ASPNC 1,4-beta-D-glucan cellobiohydrolase B cbhB-Aspergillus niger OS=Aspergillus niger (strain CBS 513.88 / FGSC A1513) GN=cbhB PE=3 SV=1	A02.xml	765	15.1	YGTGYCDSQCPR	C6:+57.0215 - C10:+57.0215	yes	-	-	14.1	0.0018	2	1463.57	1463.57	-0.0008	-0.546609
14	tr|A2QAI7|A2QAI7_ASPNC 1,4-beta-D-glucan cellobiohydrolase B cbhB-Aspergillus niger OS=Aspergillus niger (strain CBS 513.88 / FGSC A1513) GN=cbhB PE=3 SV=1	A02.xml	1109	18.3	HGGLEGMGEAMAK		yes	-	-	14.1	2.4e-06	2	1287.58	1287.58	0.0012	0.931979
14	tr|A2QAI7|A2QAI7_ASPNC 1,4-beta-D-glucan cellobiohydrolase B cbhB-Aspergillus niger OS=Aspergillus niger (strain CBS 513.88 / FGSC A1513) GN=cbhB PE=3 SV=1	A02.xml	1124	18.4	LNFVTQGSSK		yes	-	-	14.1	5.5e-05	2	1080.57	1080.57	-0.0027	-2.49868
14	tr|A2QAI7|A2QAI7_ASPNC 1,4-beta-D-glucan cellobiohydrolase B cbhB-Aspergillus niger OS=Aspergillus niger (strain CBS 513.88 / FGSC A1513) GN=cbhB PE=3 SV=1	A02.xml	1227	19.2	YSGTCDPDGCDYNPYR	C5:+57.0215 - C10:+57.0215	yes	-	-	14.1	1.2e-07	2	1939.72	1939.72	-0.0034	-1.75283
14	tr|A2QAI7|A2QAI7_ASPNC 1,4-beta-D-glucan cellobiohydrolase B cbhB-Aspergillus niger OS=Aspergillus niger (strain CBS 513.88 / FGSC A1513) GN=cbhB PE=3 SV=1	A02.xml	1285	19.8	ITDDGTSSGTLTEIK		yes	-	-	14.1	2e-07	2	1537.76	1537.76	0.0018	1.17053
14	tr|A2QAI7|A2QAI7_ASPNC 1,4-beta-D-glucan cellobiohydrolase B cbhB-Aspergillus niger OS=Aspergillus niger (strain CBS 513.88 / FGSC A1513) GN=cbhB PE=3 SV=1	A02.xml	1947	25.6	GTCSTDSGVPATVEAESPNAYVTYSNIK	C3:+57.0215	yes	-	-	14.1	0.033	3	2918.32	2918.34	-0.012	-4.11193
14	tr|A2QAI7|A2QAI7_ASPNC 1,4-beta-D-glucan cellobiohydrolase B cbhB-Aspergillus niger OS=Aspergillus niger (strain CBS 513.88 / FGSC A1513) GN=cbhB PE=3 SV=1	A02.xml	2002	26.1	TLFGDENVFDK		No	-	-	14.1	0.063	2	1284.61	1284.61	-0.0003	-0.233534
14	tr|A2QAI7|A2QAI7_ASPNC 1,4-beta-D-glucan cellobiohydrolase B cbhB-Aspergillus niger OS=Aspergillus niger (strain CBS 513.88 / FGSC A1513) GN=cbhB PE=3 SV=1	A02.xml	2160	27.5	LYLMSDDSNYELFK	M4:+15.9949	yes	-	-	14.1	0.00051	2	1753.8	1753.8	-0.0029	-1.65355
14	tr|A2QAI7|A2QAI7_ASPNC 1,4-beta-D-glucan cellobiohydrolase B cbhB-Aspergillus niger OS=Aspergillus niger (strain CBS 513.88 / FGSC A1513) GN=cbhB PE=3 SV=1	A02.xml	2415	30	LYLMSDDSNYELFK		yes	-	-	14.1	6.9e-06	2	1737.8	1737.8	0.0001	0.0575439
15	tr|A2QL74|A2QL74_ASPNC Remark: The late-infantile form of neuronal ceroid lipofuscinosis OS=Aspergillus niger (strain CBS 513.88 / FGSC A1513) GN=An06g00190 PE=3 SV=1	A02.xml	1620	22.7	GISVLESSGDEGIGSGCR	C17:+57.0215	yes	-	-	15.1	4.3e-07	2	1779.82	1779.82	-0.0028	-1.57319
15	tr|A2QL74|A2QL74_ASPNC Remark: The late-infantile form of neuronal ceroid lipofuscinosis OS=Aspergillus niger (strain CBS 513.88 / FGSC A1513) GN=An06g00190 PE=3 SV=1	A02.xml	1725	23.6	FSALVGMLNDAR	M7:+15.9949	yes	-	-	15.1	2.1e-05	2	1309.66	1309.66	0.0004	0.305423
15	tr|A2QL74|A2QL74_ASPNC Remark: The late-infantile form of neuronal ceroid lipofuscinosis OS=Aspergillus niger (strain CBS 513.88 / FGSC A1513) GN=An06g00190 PE=3 SV=1	A02.xml	2351	29.4	VCNLIGLVGLR	C2:+57.0215	yes	-	-	15.1	0.0018	2	1213.71	1213.71	0.0021	1.73023
15	tr|A2QL74|A2QL74_ASPNC Remark: The late-infantile form of neuronal ceroid lipofuscinosis OS=Aspergillus niger (strain CBS 513.88 / FGSC A1513) GN=An06g00190 PE=3 SV=1	A02.xml	2389	29.7	SFEPSYEVIFYGAR		yes	-	-	15.1	1.5e-05	2	1664.8	1664.8	0.0014	0.840944
15	tr|A2QL74|A2QL74_ASPNC Remark: The late-infantile form of neuronal ceroid lipofuscinosis OS=Aspergillus niger (strain CBS 513.88 / FGSC A1513) GN=An06g00190 PE=3 SV=1	A02.xml	2520	31	GFPDVAAHSFEPSYEVIFYGAR		yes	-	-	15.1	1.2e-06	3	2459.16	2459.17	-0.002	-0.813284
15	tr|A2QL74|A2QL74_ASPNC Remark: The late-infantile form of neuronal ceroid lipofuscinosis OS=Aspergillus niger (strain CBS 513.88 / FGSC A1513) GN=An06g00190 PE=3 SV=1	A02.xml	2602	31.8	STLGFLNPLLYSK		yes	-	-	15.1	0.031	2	1452.81	1452.81	-0.001	-0.688321
15	tr|A2QL74|A2QL74_ASPNC Remark: The late-infantile form of neuronal ceroid lipofuscinosis OS=Aspergillus niger (strain CBS 513.88 / FGSC A1513) GN=An06g00190 PE=3 SV=1	A02.xml	2857	34.5	YGSGGTSAACPLFSALVGMLNDAR	C10:+57.0215 - M19:+15.9949	yes	-	-	15.1	0.032	3	2431.13	2431.14	-0.0042	-1.72759
15	tr|A2QL74|A2QL74_ASPNC Remark: The late-infantile form of neuronal ceroid lipofuscinosis OS=Aspergillus niger (strain CBS 513.88 / FGSC A1513) GN=An06g00190 PE=3 SV=1	A02.xml	3201	38.2	YGSGGTSAACPLFSALVGMLNDAR	C10:+57.0215	No	-	-	15.1	0.068	3	2415.14	2415.14	-0.0009	-0.372649
16	tr|A2QQB3|A2QQB3_ASPNC Catalytic activity: Hydrolysis of 1 OS=Aspergillus niger (strain CBS 513.88 / FGSC A1513) GN=An08g01900 PE=3 SV=1	A02.xml	907	16.5	NPLLTNR		yes	-	-	16.1	0.0028	2	827.472	827.474	-0.0016	-1.9336
16	tr|A2QQB3|A2QQB3_ASPNC Catalytic activity: Hydrolysis of 1 OS=Aspergillus niger (strain CBS 513.88 / FGSC A1513) GN=An08g01900 PE=3 SV=1	A02.xml	996	17.3	IAEGGTELGHSETIAR		yes	-	-	16.1	0.011	2	1640.82	1640.82	0.0006	0.36567
16	tr|A2QQB3|A2QQB3_ASPNC Catalytic activity: Hydrolysis of 1 OS=Aspergillus niger (strain CBS 513.88 / FGSC A1513) GN=An08g01900 PE=3 SV=1	A02.xml	1272	19.6	YQGQGQEIDFGR		yes	-	-	16.1	5.2e-06	2	1397.64	1397.64	-0.0028	-2.00337
16	tr|A2QQB3|A2QQB3_ASPNC Catalytic activity: Hydrolysis of 1 OS=Aspergillus niger (strain CBS 513.88 / FGSC A1513) GN=An08g01900 PE=3 SV=1	A02.xml	1524	21.9	FTGSLVGAYATK		yes	-	-	16.1	0.01	2	1214.64	1214.64	-0.001	-0.823288
16	tr|A2QQB3|A2QQB3_ASPNC Catalytic activity: Hydrolysis of 1 OS=Aspergillus niger (strain CBS 513.88 / FGSC A1513) GN=An08g01900 PE=3 SV=1	A02.xml	1587	22.4	LASNAFNRPSQIPDLR		yes	-	-	16.1	0.024	3	1798.96	1798.96	0.0011	0.611466
16	tr|A2QQB3|A2QQB3_ASPNC Catalytic activity: Hydrolysis of 1 OS=Aspergillus niger (strain CBS 513.88 / FGSC A1513) GN=An08g01900 PE=3 SV=1	A02.xml	1829	24.6	GITVGEGGWIDQPDR		yes	-	-	16.1	6.7e-08	2	1599.77	1599.78	-0.003	-1.87526
16	tr|A2QQB3|A2QQB3_ASPNC Catalytic activity: Hydrolysis of 1 OS=Aspergillus niger (strain CBS 513.88 / FGSC A1513) GN=An08g01900 PE=3 SV=1	A02.xml	2391	29.7	WEVGEWPVVQPVR		yes	-	-	16.1	0.00049	2	1580.82	1580.82	-0.0025	-1.58146
17	sp|P56526|AGLU_ASPNG Alpha-glucosidase OS=Aspergillus niger GN=aglA PE=1 SV=1	A02.xml	1243	19.4	NHNELSTIPQEPYR		yes	-	-	17.1	0.043	2	1697.82	1697.82	-0.0036	-2.12036
17	sp|P56526|AGLU_ASPNG Alpha-glucosidase OS=Aspergillus niger GN=aglA PE=1 SV=1	A02.xml	1780	24.1	FSYSEGDEFLSK		yes	-	-	17.1	2.7e-05	2	1408.63	1408.63	-0.0018	-1.27784
17	sp|P56526|AGLU_ASPNG Alpha-glucosidase OS=Aspergillus niger GN=aglA PE=1 SV=1	A02.xml	2102	27	SSEADASQDYISLSHGVFLR		yes	-	-	17.1	0.0018	3	2182.04	2182.04	0.0001	0.0458286
17	sp|P56526|AGLU_ASPNG Alpha-glucosidase OS=Aspergillus niger GN=aglA PE=1 SV=1	A02.xml	2434	30.1	TLGGGIDLTFYSGPAPADVTR		yes	-	-	17.1	2.7e-05	2	2108.06	2108.07	-0.0052	-2.46672
17	sp|P56526|AGLU_ASPNG Alpha-glucosidase OS=Aspergillus niger GN=aglA PE=1 SV=1	A02.xml	2537	31.2	NPDGSLYIGAVWPGYTVFPDWHHPK		yes	-	-	17.1	3.8e-05	3	2853.38	2853.38	-0.0011	-0.385508
17	sp|P56526|AGLU_ASPNG Alpha-glucosidase OS=Aspergillus niger GN=aglA PE=1 SV=1	A02.xml	2825	34.1	WMQLSAFFPFYR	M2:+15.9949	yes	-	-	17.1	0.03	2	1608.76	1608.77	-0.01	-6.21594
17	sp|P56526|AGLU_ASPNG Alpha-glucosidase OS=Aspergillus niger GN=aglA PE=1 SV=1	A02.xml	2869	34.6	AVDFWANELVIWSK		No	-	-	17.1	0.094	2	1677.87	1677.86	0.0013	0.774795
18	tr|A2QMP7|A2QMP7_ASPNC Function: Rax2 of S. cerevisiae functions as a marker OS=Aspergillus niger (strain CBS 513.88 / FGSC A1513) GN=An07g02870 PE=3 SV=1	A02.xml	875	16.2	NIICQTSGDDGEGK	C4:+57.0215	yes	-	-	18.1	0.0094	2	1493.65	1493.65	-0.0023	-1.53985
18	tr|A2QMP7|A2QMP7_ASPNC Function: Rax2 of S. cerevisiae functions as a marker OS=Aspergillus niger (strain CBS 513.88 / FGSC A1513) GN=An07g02870 PE=3 SV=1	A02.xml	1417	20.9	YDTIYTGHVDASDDSFRPR		yes	-	-	18.1	1.6e-05	3	2215.01	2215.01	0.0021	0.948079
18	tr|A2QMP7|A2QMP7_ASPNC Function: Rax2 of S. cerevisiae functions as a marker OS=Aspergillus niger (strain CBS 513.88 / FGSC A1513) GN=An07g02870 PE=3 SV=1	A02.xml	1606	22.6	NMFDDETEIR		yes	-	-	18.1	0.027	2	1269.54	1269.54	-0.0025	-1.96921
18	tr|A2QMP7|A2QMP7_ASPNC Function: Rax2 of S. cerevisiae functions as a marker OS=Aspergillus niger (strain CBS 513.88 / FGSC A1513) GN=An07g02870 PE=3 SV=1	A02.xml	2009	26.2	FLGDDVTVNAIAAR		yes	-	-	18.1	0.02	2	1461.77	1461.77	-0.0014	-0.957743
18	tr|A2QMP7|A2QMP7_ASPNC Function: Rax2 of S. cerevisiae functions as a marker OS=Aspergillus niger (strain CBS 513.88 / FGSC A1513) GN=An07g02870 PE=3 SV=1	A02.xml	2336	29.2	TWSALGAGVNGPVNNVLAVK		yes	-	-	18.1	0.0018	2	1967.07	1967.07	-0.0058	-2.94855
18	tr|A2QMP7|A2QMP7_ASPNC Function: Rax2 of S. cerevisiae functions as a marker OS=Aspergillus niger (strain CBS 513.88 / FGSC A1513) GN=An07g02870 PE=3 SV=1	A02.xml	2592	31.7	TWLLEDYSPGYWR		yes	-	-	18.1	0.0026	2	1685.8	1685.8	-0.0007	-0.415234
19	tr|A2QW02|A2QW02_ASPNC Acid alpha-amylase-Aspergillus niger OS=Aspergillus niger (strain CBS 513.88 / FGSC A1513) GN=An11g03340 PE=3 SV=1	A02.xml	973	17.1	SLSDALHAR		yes	-	-	19.1	0.0011	2	969.509	969.512	-0.0031	-3.19749
19	tr|A2QW02|A2QW02_ASPNC Acid alpha-amylase-Aspergillus niger OS=Aspergillus niger (strain CBS 513.88 / FGSC A1513) GN=An11g03340 PE=3 SV=1	A02.xml	1084	18.1	FASYTSDYSQAK		yes	-	-	19.1	0.00059	2	1367.61	1367.61	-0.0009	-0.658081
19	tr|A2QW02|A2QW02_ASPNC Acid alpha-amylase-Aspergillus niger OS=Aspergillus niger (strain CBS 513.88 / FGSC A1513) GN=An11g03340 PE=3 SV=1	A02.xml	1571	22.3	GSSGSSYTLTLSGSGYTSGTK		yes	-	-	19.1	3.1e-05	2	1997.93	1997.93	0.0005	0.250259
19	tr|A2QW02|A2QW02_ASPNC Acid alpha-amylase-Aspergillus niger OS=Aspergillus niger (strain CBS 513.88 / FGSC A1513) GN=An11g03340 PE=3 SV=1	A02.xml	2088	26.9	SVASDCSDPTLLGNFIENHDNPR	C6:+57.0215	yes	-	-	19.1	0.003	3	2558.15	2558.16	-0.0071	-2.77543
19	tr|A2QW02|A2QW02_ASPNC Acid alpha-amylase-Aspergillus niger OS=Aspergillus niger (strain CBS 513.88 / FGSC A1513) GN=An11g03340 PE=3 SV=1	A02.xml	2357	29.4	TQSIYFLLTDR		yes	-	-	19.1	3.9e-06	2	1356.72	1356.72	-0.0005	-0.368537
19	tr|A2QW02|A2QW02_ASPNC Acid alpha-amylase-Aspergillus niger OS=Aspergillus niger (strain CBS 513.88 / FGSC A1513) GN=An11g03340 PE=3 SV=1	A02.xml	2854	34.5	NVLSYIFLSDGIPIVYAGEEQHYSGGK		yes	-	-	19.1	1.7e-05	3	2956.47	2956.47	0.0006	0.202945
20	tr|A2R6M6|A2R6M6_ASPNC Remark: C-terminal truncated ORF due to end of contig. (Fragment) OS=Aspergillus niger (strain CBS 513.88 / FGSC A1513) GN=An16g00540 PE=3 SV=1	A02.xml	1235	19.3	EYLASHPDNVVAVR		yes	-	-	20.1	0.027	2	1569.8	1569.8	-0.0046	-2.93031
20	tr|A2R6M6|A2R6M6_ASPNC Remark: C-terminal truncated ORF due to end of contig. (Fragment) OS=Aspergillus niger (strain CBS 513.88 / FGSC A1513) GN=An16g00540 PE=3 SV=1	A02.xml	1554	22.1	SGMAVVEYTYR		yes	-	-	20.1	0.0047	2	1275.61	1275.6	0.002	1.56788
20	tr|A2R6M6|A2R6M6_ASPNC Remark: C-terminal truncated ORF due to end of contig. (Fragment) OS=Aspergillus niger (strain CBS 513.88 / FGSC A1513) GN=An16g00540 PE=3 SV=1	A02.xml	1591	22.5	NAIADYSALAQR		yes	-	-	20.1	0.00081	2	1292.66	1292.66	0.0003	0.23208
20	tr|A2R6M6|A2R6M6_ASPNC Remark: C-terminal truncated ORF due to end of contig. (Fragment) OS=Aspergillus niger (strain CBS 513.88 / FGSC A1513) GN=An16g00540 PE=3 SV=1	A02.xml	1593	22.5	YSAQENWEAEIK		yes	-	-	20.1	2.5e-05	2	1467.67	1467.68	-0.0012	-0.817619
20	tr|A2R6M6|A2R6M6_ASPNC Remark: C-terminal truncated ORF due to end of contig. (Fragment) OS=Aspergillus niger (strain CBS 513.88 / FGSC A1513) GN=An16g00540 PE=3 SV=1	A02.xml	1681	23.2	VDLNLGSSGSAGNLPTDSR		yes	-	-	20.1	5.4e-06	2	1859.91	1859.91	0.0008	0.430128
20	tr|A2R6M6|A2R6M6_ASPNC Remark: C-terminal truncated ORF due to end of contig. (Fragment) OS=Aspergillus niger (strain CBS 513.88 / FGSC A1513) GN=An16g00540 PE=3 SV=1	A02.xml	1901	25.2	LSSSEPGGLNVASSLVR		yes	-	-	20.1	0.0006	2	1672.88	1672.89	-0.0089	-5.32014
21	tr|A2QEJ9|A2QEJ9_ASPNC Alpha-galactosidase aglB-Aspergillus niger OS=Aspergillus niger (strain CBS 513.88 / FGSC A1513) GN=aglB PE=3 SV=1	A02.xml	1300	19.9	MSGDITATWSR	M1:+15.9949	yes	-	-	21.1	0.0078	2	1240.56	1240.56	0.0001	0.0806086
21	tr|A2QEJ9|A2QEJ9_ASPNC Alpha-galactosidase aglB-Aspergillus niger OS=Aspergillus niger (strain CBS 513.88 / FGSC A1513) GN=aglB PE=3 SV=1	A02.xml	1461	21.3	AHFALWAMMK	M8:+15.9949 - M9:+15.9949	yes	-	-	21.1	0.029	2	1237.58	1237.59	-0.0058	-4.68654
21	tr|A2QEJ9|A2QEJ9_ASPNC Alpha-galactosidase aglB-Aspergillus niger OS=Aspergillus niger (strain CBS 513.88 / FGSC A1513) GN=aglB PE=3 SV=1	A02.xml	2013	26.2	IVTAANEVVNLGLK		yes	-	-	21.1	6.4e-06	2	1440.84	1440.84	-0.0005	-0.347019
21	tr|A2QEJ9|A2QEJ9_ASPNC Alpha-galactosidase aglB-Aspergillus niger OS=Aspergillus niger (strain CBS 513.88 / FGSC A1513) GN=aglB PE=3 SV=1	A02.xml	2304	28.9	IIPDPDKFPNGISGVADQVHALGLK		yes	-	-	21.1	0.00029	3	2601.39	2601.4	-0.01	-3.84408
21	tr|A2QEJ9|A2QEJ9_ASPNC Alpha-galactosidase aglB-Aspergillus niger OS=Aspergillus niger (strain CBS 513.88 / FGSC A1513) GN=aglB PE=3 SV=1	A02.xml	2578	31.6	DLGYEYINIDDCWSVK	C12:+57.0215	yes	-	-	21.1	0.00056	2	1989.89	1989.89	-0.0038	-1.90965
22	tr|A5AB87|A5AB87_ASPNC Remark: information regarding M. anisopliae 4MeS has not yet been published. OS=Aspergillus niger (strain CBS 513.88 / FGSC A1513) GN=An08g09420 PE=3 SV=1	A02.xml	2529	31.1	FDLQELSILSK		yes	-	-	22.1	3.4e-07	2	1292.71	1292.71	0.0003	0.232071
22	tr|A5AB87|A5AB87_ASPNC Remark: information regarding M. anisopliae 4MeS has not yet been published. OS=Aspergillus niger (strain CBS 513.88 / FGSC A1513) GN=An08g09420 PE=3 SV=1	A02.xml	3147	37.7	VAEAFVTLEPQIASTLANIVSK		yes	-	-	22.1	1.8e-05	3	2301.27	2301.27	-0.0008	-0.347634
22	tr|A5AB87|A5AB87_ASPNC Remark: information regarding M. anisopliae 4MeS has not yet been published. OS=Aspergillus niger (strain CBS 513.88 / FGSC A1513) GN=An08g09420 PE=3 SV=1	A02.xml	3184	38.1	LSGTYADLAPLILNEISAAFKK		yes	-	-	22.1	0.00082	3	2335.29	2335.29	-0.0049	-2.09824
22	tr|A5AB87|A5AB87_ASPNC Remark: information regarding M. anisopliae 4MeS has not yet been published. OS=Aspergillus niger (strain CBS 513.88 / FGSC A1513) GN=An08g09420 PE=3 SV=1	A02.xml	3217	38.4	SDFDDGLLGIASLSFLVK		yes	-	-	22.1	5.3e-09	2	1896.99	1897	-0.0044	-2.31946
22	tr|A5AB87|A5AB87_ASPNC Remark: information regarding M. anisopliae 4MeS has not yet been published. OS=Aspergillus niger (strain CBS 513.88 / FGSC A1513) GN=An08g09420 PE=3 SV=1	A02.xml	3238	38.5	LSGTYADLAPLILNEISAAFK		yes	-	-	22.1	0.00038	3	2207.2	2207.2	-0.0003	-0.135919
23	tr|A5ABF5|A5ABF5_ASPNC Contig An11c0010, complete genome. OS=Aspergillus niger (strain CBS 513.88 / FGSC A1513) GN=An11g00200 PE=3 SV=1	A02.xml	1689	23.3	NPETVNGVDVASVSSNIDDK		No	-	-	23.1	0.059	2	2059.97	2059.98	-0.0031	-1.50487
23	tr|A5ABF5|A5ABF5_ASPNC Contig An11c0010, complete genome. OS=Aspergillus niger (strain CBS 513.88 / FGSC A1513) GN=An11g00200 PE=3 SV=1	A02.xml	1825	24.5	TGCSGFIAEIPR	C3:+57.0215	yes	-	-	23.1	0.00012	2	1307.64	1307.64	0.0008	0.611788
23	tr|A5ABF5|A5ABF5_ASPNC Contig An11c0010, complete genome. OS=Aspergillus niger (strain CBS 513.88 / FGSC A1513) GN=An11g00200 PE=3 SV=1	A02.xml	1933	25.5	SALTDDYSDTLVTNVASK		yes	-	-	23.1	6.8e-07	2	1899.92	1899.92	0.0015	0.789508
23	tr|A5ABF5|A5ABF5_ASPNC Contig An11c0010, complete genome. OS=Aspergillus niger (strain CBS 513.88 / FGSC A1513) GN=An11g00200 PE=3 SV=1	A02.xml	2145	27.4	STLLESAIEGHVLVK		yes	-	-	23.1	1.4e-08	2	1595.9	1595.9	-0.0021	-1.31587
23	tr|A5ABF5|A5ABF5_ASPNC Contig An11c0010, complete genome. OS=Aspergillus niger (strain CBS 513.88 / FGSC A1513) GN=An11g00200 PE=3 SV=1	A02.xml	2590	31.7	GVNLLLGPVVGPLGR		No	-	-	23.1	0.08	2	1460.89	1460.9	-0.005	-3.42256
23	tr|A5ABF5|A5ABF5_ASPNC Contig An11c0010, complete genome. OS=Aspergillus niger (strain CBS 513.88 / FGSC A1513) GN=An11g00200 PE=3 SV=1	A02.xml	2976	35.7	DLPLTGEFSI		yes	-	-	23.1	0.0018	2	1091.56	1091.56	-0.0033	-3.02319
24	sp|P55303|CATR_ASPNG Catalase R OS=Aspergillus niger GN=catR PE=3 SV=1	A02.xml	1140	18.5	HGGPNFEQIPVNRPR		yes	-	-	24.1	0.0064	3	1717.89	1717.89	0.0035	2.03738
24	sp|P55303|CATR_ASPNG Catalase R OS=Aspergillus niger GN=catR PE=3 SV=1	A02.xml	1169	18.7	YGKPVAAVGSGSVALK		yes	-	-	24.1	0.0075	2	1503.85	1503.85	0.0003	0.199488
24	sp|P55303|CATR_ASPNG Catalase R OS=Aspergillus niger GN=catR PE=3 SV=1	A02.xml	2125	27.2	LFSYLDTQLTR		yes	-	-	24.1	0.00014	2	1356.71	1356.72	-0.0045	-3.31683
24	sp|P55303|CATR_ASPNG Catalase R OS=Aspergillus niger GN=catR PE=3 SV=1	A02.xml	2526	31.1	FGFDLLDPTK		yes	-	-	24.1	0.0015	2	1152.59	1152.59	0.0003	0.260282
25	sp|P79019|AXHA_ASPNG Alpha-L-arabinofuranosidase OS=Aspergillus niger GN=axhA PE=3 SV=1	A02.xml	1371	20.5	DFTDVVSNGK		yes	-	-	25.1	0.00094	2	1081.52	1081.52	0.0002	0.184926
25	sp|P79019|AXHA_ASPNG Alpha-L-arabinofuranosidase OS=Aspergillus niger GN=axhA PE=3 SV=1	A02.xml	1674	23.2	ANSGATWTDDISHGDLVR		yes	-	-	25.1	3.1e-07	2	1914.89	1914.89	-0.002	-1.04444
25	sp|P79019|AXHA_ASPNG Alpha-L-arabinofuranosidase OS=Aspergillus niger GN=axhA PE=3 SV=1	A02.xml	1760	23.9	YLMIVEAIGSTGHR	M3:+15.9949	yes	-	-	25.1	0.0033	2	1562.8	1562.8	0.0032	2.04761
25	sp|P79019|AXHA_ASPNG Alpha-L-arabinofuranosidase OS=Aspergillus niger GN=axhA PE=3 SV=1	A02.xml	2315	29	SAVAPTLFYFQPK		yes	-	-	25.1	0.049	2	1468.78	1468.78	0.0011	0.748919
26	tr|A2QE77|A2QE77_ASPNC Catalytic activity: triacylglycerol + H2O = diacylglycerol + a carboxylate OS=Aspergillus niger (strain CBS 513.88 / FGSC A1513) GN=An02g09690 PE=3 SV=1	A02.xml	1296	19.8	ENIAAFGGDPDK		yes	-	-	26.1	0.00043	2	1233.57	1233.58	-0.0025	-2.02663
26	tr|A2QE77|A2QE77_ASPNC Catalytic activity: triacylglycerol + H2O = diacylglycerol + a carboxylate OS=Aspergillus niger (strain CBS 513.88 / FGSC A1513) GN=An02g09690 PE=3 SV=1	A02.xml	1463	21.3	DSAVQWQPYGK		yes	-	-	26.1	0.00081	2	1278.61	1278.61	0.0007	0.547469
26	tr|A2QE77|A2QE77_ASPNC Catalytic activity: triacylglycerol + H2O = diacylglycerol + a carboxylate OS=Aspergillus niger (strain CBS 513.88 / FGSC A1513) GN=An02g09690 PE=3 SV=1	A02.xml	1841	24.7	IGKPFIAVSLNYR		yes	-	-	26.1	0.019	3	1477.85	1477.85	-0.0069	-4.66894
26	tr|A2QE77|A2QE77_ASPNC Catalytic activity: triacylglycerol + H2O = diacylglycerol + a carboxylate OS=Aspergillus niger (strain CBS 513.88 / FGSC A1513) GN=An02g09690 PE=3 SV=1	A02.xml	2469	30.5	EGIDYINSVANAYWR		yes	-	-	26.1	0.0021	2	1770.84	1770.85	-0.0057	-3.2188
27	tr|A2QHB3|A2QHB3_ASPNC Similarity to isoamyl alcohol oxidase mreA - Aspergillus oryzae OS=Aspergillus niger (strain CBS 513.88 / FGSC A1513) GN=An03g06270 PE=3 SV=1	A02.xml	649	13.9	FADTHNIR		yes	-	-	27.1	0.038	2	973.485	973.485	-0.0005	-0.513618
27	tr|A2QHB3|A2QHB3_ASPNC Similarity to isoamyl alcohol oxidase mreA - Aspergillus oryzae OS=Aspergillus niger (strain CBS 513.88 / FGSC A1513) GN=An03g06270 PE=3 SV=1	A02.xml	1542	22	STGAGGLGVWTHNLK		yes	-	-	27.1	7e-06	2	1497.78	1497.78	0.0008	0.534123
27	tr|A2QHB3|A2QHB3_ASPNC Similarity to isoamyl alcohol oxidase mreA - Aspergillus oryzae OS=Aspergillus niger (strain CBS 513.88 / FGSC A1513) GN=An03g06270 PE=3 SV=1	A02.xml	1776	24.1	AVGSDAWTQLEDGR		yes	-	-	27.1	0.0002	2	1504.7	1504.7	-0.0006	-0.39875
27	tr|A2QHB3|A2QHB3_ASPNC Similarity to isoamyl alcohol oxidase mreA - Aspergillus oryzae OS=Aspergillus niger (strain CBS 513.88 / FGSC A1513) GN=An03g06270 PE=3 SV=1	A02.xml	2015	26.2	SLVAPFETGLTK		yes	-	-	27.1	0.0098	2	1262.7	1262.7	-0.0005	-0.395977
28	tr|A2QM14|A2QM14_ASPNC Catalytic activity: triacylglycerol + H2O = diacylglycerol + a carboxylate OS=Aspergillus niger (strain CBS 513.88 / FGSC A1513) GN=An07g00440 PE=3 SV=1	A02.xml	1162	18.7	AIHDEISPIQDTDR		yes	-	-	28.1	8.7e-07	2	1609.78	1609.78	0	0
28	tr|A2QM14|A2QM14_ASPNC Catalytic activity: triacylglycerol + H2O = diacylglycerol + a carboxylate OS=Aspergillus niger (strain CBS 513.88 / FGSC A1513) GN=An07g00440 PE=3 SV=1	A02.xml	1855	24.8	ALNQDGYMGYHGFPQMPVLAYK	M8:+15.9949 - M16:+15.9949	yes	-	-	28.1	1.3e-05	3	2532.16	2532.17	-0.0059	-2.33002
28	tr|A2QM14|A2QM14_ASPNC Catalytic activity: triacylglycerol + H2O = diacylglycerol + a carboxylate OS=Aspergillus niger (strain CBS 513.88 / FGSC A1513) GN=An07g00440 PE=3 SV=1	A02.xml	2188	27.8	ALNQDGYMGYHGFPQMPVLAYK	M8:+15.9949	yes	-	-	28.1	0.0021	3	2516.17	2516.17	0.0002	0.0794857
28	tr|A2QM14|A2QM14_ASPNC Catalytic activity: triacylglycerol + H2O = diacylglycerol + a carboxylate OS=Aspergillus niger (strain CBS 513.88 / FGSC A1513) GN=An07g00440 PE=3 SV=1	A02.xml	2320	29.1	ALNQDGYMGYHGFPQMPVLAYK		yes	-	-	28.1	0.0035	3	2500.17	2500.18	-0.0061	-2.43982
29	tr|A5ABB5|A5ABB5_ASPNC Contig An08c0230, complete genome. OS=Aspergillus niger (strain CBS 513.88 / FGSC A1513) GN=An08g09710 PE=3 SV=1	A02.xml	1596	22.5	EALIAAGYPVK		yes	-	-	29.1	0.0079	2	1131.64	1131.64	0.0008	0.706938
29	tr|A5ABB5|A5ABB5_ASPNC Contig An08c0230, complete genome. OS=Aspergillus niger (strain CBS 513.88 / FGSC A1513) GN=An08g09710 PE=3 SV=1	A02.xml	1601	22.5	INHQNALSLFPR		yes	-	-	29.1	0.0051	3	1409.76	1409.77	-0.0055	-3.90136
29	tr|A5ABB5|A5ABB5_ASPNC Contig An08c0230, complete genome. OS=Aspergillus niger (strain CBS 513.88 / FGSC A1513) GN=An08g09710 PE=3 SV=1	A02.xml	2291	28.8	LGALCLLPLPHVK	C5:+57.0215	yes	-	-	29.1	0.037	2	1430.85	1430.86	-0.0019	-1.32788
29	tr|A5ABB5|A5ABB5_ASPNC Contig An08c0230, complete genome. OS=Aspergillus niger (strain CBS 513.88 / FGSC A1513) GN=An08g09710 PE=3 SV=1	A02.xml	2470	30.5	EAVAELEFCLDTLK	C9:+57.0215	No	-	-	29.1	0.052	2	1637.82	1637.81	0.015	9.15857
29	tr|A5ABB5|A5ABB5_ASPNC Contig An08c0230, complete genome. OS=Aspergillus niger (strain CBS 513.88 / FGSC A1513) GN=An08g09710 PE=3 SV=1	A02.xml	2630	32.1	LGALCLLPLPH	C5:+57.0215	No	-	-	29.1	0.06	2	1203.69	1203.69	0.002	1.66155
30	tr|A2Q7Q3|A2Q7Q3_ASPNC Contig An01c0070, complete genome. OS=Aspergillus niger (strain CBS 513.88 / FGSC A1513) GN=An01g01540 PE=3 SV=1	A02.xml	1800	24.3	AACLAGLADGYVK	C3:+57.0215	yes	-	-	30.1	0.00015	2	1308.66	1308.66	-0.0005	-0.38207
30	tr|A2Q7Q3|A2Q7Q3_ASPNC Contig An01c0070, complete genome. OS=Aspergillus niger (strain CBS 513.88 / FGSC A1513) GN=An01g01540 PE=3 SV=1	A02.xml	2295	28.8	SGVLSWSYTWTPQGNK		yes	-	-	30.1	0.00012	2	1810.87	1810.88	-0.0045	-2.48498
30	tr|A2Q7Q3|A2Q7Q3_ASPNC Contig An01c0070, complete genome. OS=Aspergillus niger (strain CBS 513.88 / FGSC A1513) GN=An01g01540 PE=3 SV=1	A02.xml	2307	28.9	QSFATISGFWDR		yes	-	-	30.1	0.013	2	1414.68	1414.68	-0.0001	-0.0706876
31	tr|A2QT39|A2QT39_ASPNC Contig An09c0030, complete genome. OS=Aspergillus niger (strain CBS 513.88 / FGSC A1513) GN=An09g00670 PE=3 SV=1	A02.xml	1446	21.2	SFSNVPVMYGPK	M8:+15.9949	yes	-	-	31.1	0.013	2	1341.65	1341.65	-0.0015	-1.11803
31	tr|A2QT39|A2QT39_ASPNC Contig An09c0030, complete genome. OS=Aspergillus niger (strain CBS 513.88 / FGSC A1513) GN=An09g00670 PE=3 SV=1	A02.xml	1703	23.4	SFSNVPVMYGPK		yes	-	-	31.1	0.00082	2	1325.65	1325.66	-0.0014	-1.05608
31	tr|A2QT39|A2QT39_ASPNC Contig An09c0030, complete genome. OS=Aspergillus niger (strain CBS 513.88 / FGSC A1513) GN=An09g00670 PE=3 SV=1	A02.xml	1740	23.8	SIGVGYSAADVSEIR		yes	-	-	31.1	1.6e-10	2	1523.77	1523.77	0.0024	1.57504
32	tr|A2QUK3|A2QUK3_ASPNC Sulphydryl oxidase Sox from patent EP565172-A1-Aspergillus niger OS=Aspergillus niger (strain CBS 513.88 / FGSC A1513) GN=Sox PE=3 SV=1	A02.xml	981	17.1	VHFTDGSSVVR		yes	-	-	32.1	0.00037	2	1203.62	1203.61	0.0041	3.40641
32	tr|A2QUK3|A2QUK3_ASPNC Sulphydryl oxidase Sox from patent EP565172-A1-Aspergillus niger OS=Aspergillus niger (strain CBS 513.88 / FGSC A1513) GN=Sox PE=3 SV=1	A02.xml	1434	21.1	NTFITNYPTAQR		yes	-	-	32.1	2.2e-05	2	1425.71	1425.71	-0.0001	-0.0701404
32	tr|A2QUK3|A2QUK3_ASPNC Sulphydryl oxidase Sox from patent EP565172-A1-Aspergillus niger OS=Aspergillus niger (strain CBS 513.88 / FGSC A1513) GN=Sox PE=3 SV=1	A02.xml	2915	35.1	SSIPQTDYDVIVVGGGPAGLSVLSSLGR		yes	-	-	32.1	0.003	3	2744.45	2744.45	0.0043	1.5668
Groupe	Description	Sample	Scan	Rt	Sequence	Modifs	Valid	Used	on a total of	Sub-groups	E-value	Charge	MH+ Obs	MH+ theo	DeltaMH+	Delta-ppm
1	tr|A2QA27|A2QA27_ASPNC Xylosidase xlnD-Aspergillus niger OS=Aspergillus niger (strain CBS 513.88 / FGSC A1513) GN=xlnD PE=3 SV=1	A03.xml	740	14.6	TGNTGLGVSR		yes	-	-	1.1	0.001	2	961.507	961.507	0	0
1	tr|A2QA27|A2QA27_ASPNC Xylosidase xlnD-Aspergillus niger OS=Aspergillus niger (strain CBS 513.88 / FGSC A1513) GN=xlnD PE=3 SV=1	A03.xml	989	16.8	AAFEEAGYK		yes	-	-	1.1	0.00062	2	985.466	985.463	0.003	3.04425
1	tr|A2QA27|A2QA27_ASPNC Xylosidase xlnD-Aspergillus niger OS=Aspergillus niger (strain CBS 513.88 / FGSC A1513) GN=xlnD PE=3 SV=1	A03.xml	1062	17.5	HYAGYDIENWHNHSR		yes	-	-	1.1	0.04	3	1898.83	1898.83	0.0007	0.368648
1	tr|A2QA27|A2QA27_ASPNC Xylosidase xlnD-Aspergillus niger OS=Aspergillus niger (strain CBS 513.88 / FGSC A1513) GN=xlnD PE=3 SV=1	A03.xml	1147	18.2	SHLICDETATPYDR	C5:+57.0215	yes	-	-	1.1	8.1e-09	2	1677.75	1677.75	-0.0023	-1.37088
1	tr|A2QA27|A2QA27_ASPNC Xylosidase xlnD-Aspergillus niger OS=Aspergillus niger (strain CBS 513.88 / FGSC A1513) GN=xlnD PE=3 SV=1	A03.xml	1287	19.3	DDIEQGVIR		yes	-	-	1.1	0.0018	2	1044.53	1044.53	-0.0009	-0.86163
1	tr|A2QA27|A2QA27_ASPNC Xylosidase xlnD-Aspergillus niger OS=Aspergillus niger (strain CBS 513.88 / FGSC A1513) GN=xlnD PE=3 SV=1	A03.xml	1379	20	NSNNVLPLTEK		yes	-	-	1.1	0.0033	2	1228.65	1228.65	-0.0005	-0.40695
1	tr|A2QA27|A2QA27_ASPNC Xylosidase xlnD-Aspergillus niger OS=Aspergillus niger (strain CBS 513.88 / FGSC A1513) GN=xlnD PE=3 SV=1	A03.xml	1448	20.6	PGNQLDLIQK		yes	-	-	1.1	6.6e-06	2	1125.63	1125.63	-0.0006	-0.533036
1	tr|A2QA27|A2QA27_ASPNC Xylosidase xlnD-Aspergillus niger OS=Aspergillus niger (strain CBS 513.88 / FGSC A1513) GN=xlnD PE=3 SV=1	A03.xml	1473	20.8	SHLICDETATPY	C5:+57.0215	yes	-	-	1.1	0.00026	2	1406.63	1406.63	0.0014	0.995289
1	tr|A2QA27|A2QA27_ASPNC Xylosidase xlnD-Aspergillus niger OS=Aspergillus niger (strain CBS 513.88 / FGSC A1513) GN=xlnD PE=3 SV=1	A03.xml	1486	20.9	DDIEQGVIR		yes	-	-	1.1	0.02	2	1044.53	1044.53	-0.0008	-0.765893
1	tr|A2QA27|A2QA27_ASPNC Xylosidase xlnD-Aspergillus niger OS=Aspergillus niger (strain CBS 513.88 / FGSC A1513) GN=xlnD PE=3 SV=1	A03.xml	1492	21	ITGIQGPDPESNLK		yes	-	-	1.1	0.0015	2	1468.77	1468.76	0.0023	1.56594
1	tr|A2QA27|A2QA27_ASPNC Xylosidase xlnD-Aspergillus niger OS=Aspergillus niger (strain CBS 513.88 / FGSC A1513) GN=xlnD PE=3 SV=1	A03.xml	1547	21.4	VPVEVGSFAR		yes	-	-	1.1	0.048	2	1060.58	1060.58	-0.0003	-0.282864
1	tr|A2QA27|A2QA27_ASPNC Xylosidase xlnD-Aspergillus niger OS=Aspergillus niger (strain CBS 513.88 / FGSC A1513) GN=xlnD PE=3 SV=1	A03.xml	1571	21.6	NSNNVLPLTEK		yes	-	-	1.1	0.026	2	1228.65	1228.65	-0.0007	-0.569729
1	tr|A2QA27|A2QA27_ASPNC Xylosidase xlnD-Aspergillus niger OS=Aspergillus niger (strain CBS 513.88 / FGSC A1513) GN=xlnD PE=3 SV=1	A03.xml	1612	21.9	KPLIVLQMGGGQVDSSSLK	M8:+15.9949	yes	-	-	1.1	0.00025	3	1973.07	1973.07	-0.0013	-0.65887
1	tr|A2QA27|A2QA27_ASPNC Xylosidase xlnD-Aspergillus niger OS=Aspergillus niger (strain CBS 513.88 / FGSC A1513) GN=xlnD PE=3 SV=1	A03.xml	1762	23.1	VKVVLEGEEEVVLK		yes	-	-	1.1	1.3e-05	2	1569.91	1569.91	-0.0028	-1.78354
1	tr|A2QA27|A2QA27_ASPNC Xylosidase xlnD-Aspergillus niger OS=Aspergillus niger (strain CBS 513.88 / FGSC A1513) GN=xlnD PE=3 SV=1	A03.xml	1804	23.5	LASAAGKKPLIVLQMGGGQVDSSSLK		yes	-	-	1.1	0.0005	3	2555.42	2555.42	-0.0062	-2.42621
1	tr|A2QA27|A2QA27_ASPNC Xylosidase xlnD-Aspergillus niger OS=Aspergillus niger (strain CBS 513.88 / FGSC A1513) GN=xlnD PE=3 SV=1	A03.xml	1840	23.8	VVLEGEEEVVLK		yes	-	-	1.1	0.00025	2	1342.75	1342.75	-0.0007	-0.521319
1	tr|A2QA27|A2QA27_ASPNC Xylosidase xlnD-Aspergillus niger OS=Aspergillus niger (strain CBS 513.88 / FGSC A1513) GN=xlnD PE=3 SV=1	A03.xml	1846	23.9	EYITGIQGPDPESNLK		yes	-	-	1.1	0.001	2	1760.87	1760.87	-0.0025	-1.41975
1	tr|A2QA27|A2QA27_ASPNC Xylosidase xlnD-Aspergillus niger OS=Aspergillus niger (strain CBS 513.88 / FGSC A1513) GN=xlnD PE=3 SV=1	A03.xml	1904	24.3	AGGIDNTLEAEALDR		yes	-	-	1.1	8.3e-06	2	1544.75	1544.76	-0.0023	-1.48891
1	tr|A2QA27|A2QA27_ASPNC Xylosidase xlnD-Aspergillus niger OS=Aspergillus niger (strain CBS 513.88 / FGSC A1513) GN=xlnD PE=3 SV=1	A03.xml	1949	24.7	KPLIVLQMGGGQVDSSSLK		yes	-	-	1.1	5.9e-07	2	1957.08	1957.08	-0.0026	-1.32851
1	tr|A2QA27|A2QA27_ASPNC Xylosidase xlnD-Aspergillus niger OS=Aspergillus niger (strain CBS 513.88 / FGSC A1513) GN=xlnD PE=3 SV=1	A03.xml	2024	25.3	VVLEGEEEVVLK		yes	-	-	1.1	2.3e-06	2	1342.74	1342.75	-0.0036	-2.68107
1	tr|A2QA27|A2QA27_ASPNC Xylosidase xlnD-Aspergillus niger OS=Aspergillus niger (strain CBS 513.88 / FGSC A1513) GN=xlnD PE=3 SV=1	A03.xml	2069	25.7	LVTTQYPASYAEEFPATDMNLRPEGDNPGQTYK	M19:+15.9949	yes	-	-	1.1	2.5e-07	3	3719.7	3719.72	-0.018	-4.83908
1	tr|A2QA27|A2QA27_ASPNC Xylosidase xlnD-Aspergillus niger OS=Aspergillus niger (strain CBS 513.88 / FGSC A1513) GN=xlnD PE=3 SV=1	A03.xml	2131	26.2	WLVGWDR		No	-	-	1.1	0.052	2	931.479	931.479	-0.0004	-0.429425
1	tr|A2QA27|A2QA27_ASPNC Xylosidase xlnD-Aspergillus niger OS=Aspergillus niger (strain CBS 513.88 / FGSC A1513) GN=xlnD PE=3 SV=1	A03.xml	2190	26.7	WYTGEAVYEFGH		yes	-	-	1.1	1.7e-05	2	1458.63	1458.63	-0.0004	-0.274229
1	tr|A2QA27|A2QA27_ASPNC Xylosidase xlnD-Aspergillus niger OS=Aspergillus niger (strain CBS 513.88 / FGSC A1513) GN=xlnD PE=3 SV=1	A03.xml	2218	26.9	VVLEGEEEVVLK		yes	-	-	1.1	0.01	2	1342.75	1342.75	0.0006	0.446845
1	tr|A2QA27|A2QA27_ASPNC Xylosidase xlnD-Aspergillus niger OS=Aspergillus niger (strain CBS 513.88 / FGSC A1513) GN=xlnD PE=3 SV=1	A03.xml	2252	27.2	TLDELIANTGNTGLGVSR		yes	-	-	1.1	3.9e-06	2	1830.95	1830.96	-0.0016	-0.87386
1	tr|A2QA27|A2QA27_ASPNC Xylosidase xlnD-Aspergillus niger OS=Aspergillus niger (strain CBS 513.88 / FGSC A1513) GN=xlnD PE=3 SV=1	A03.xml	2279	27.4	LVTTQYPASYAEEFPATDMNLRPEGDNPGQTYK		yes	-	-	1.1	5e-08	3	3703.71	3703.72	-0.013	-3.50998
1	tr|A2QA27|A2QA27_ASPNC Xylosidase xlnD-Aspergillus niger OS=Aspergillus niger (strain CBS 513.88 / FGSC A1513) GN=xlnD PE=3 SV=1	A03.xml	2416	28.5	DTFGFVDHGYVSSDCDAAYNIYNPH	C15:+57.0215	yes	-	-	1.1	0.031	3	2864.19	2864.19	-0.0022	-0.768106
1	tr|A2QA27|A2QA27_ASPNC Xylosidase xlnD-Aspergillus niger OS=Aspergillus niger (strain CBS 513.88 / FGSC A1513) GN=xlnD PE=3 SV=1	A03.xml	2424	28.6	YGLDVYAPNINTFR		yes	-	-	1.1	2.2e-06	2	1642.82	1642.82	-0.0015	-0.913063
1	tr|A2QA27|A2QA27_ASPNC Xylosidase xlnD-Aspergillus niger OS=Aspergillus niger (strain CBS 513.88 / FGSC A1513) GN=xlnD PE=3 SV=1	A03.xml	2486	29.1	ESIAWPGNQLDLIQK		yes	-	-	1.1	7.4e-06	2	1711.9	1711.9	-0.0017	-0.993048
1	tr|A2QA27|A2QA27_ASPNC Xylosidase xlnD-Aspergillus niger OS=Aspergillus niger (strain CBS 513.88 / FGSC A1513) GN=xlnD PE=3 SV=1	A03.xml	2517	29.4	DTFGFVDHGYVSSDCDAAYNIYNPHGY	C15:+57.0215	yes	-	-	1.1	0.00035	3	3084.27	3084.27	-0.0057	-1.84808
1	tr|A2QA27|A2QA27_ASPNC Xylosidase xlnD-Aspergillus niger OS=Aspergillus niger (strain CBS 513.88 / FGSC A1513) GN=xlnD PE=3 SV=1	A03.xml	2564	29.8	CIETIPLSFPDCQNGPLR	C1:+57.0215 - C12:+57.0215	yes	-	-	1.1	0.0071	3	2117.01	2117.02	-0.0041	-1.93669
1	tr|A2QA27|A2QA27_ASPNC Xylosidase xlnD-Aspergillus niger OS=Aspergillus niger (strain CBS 513.88 / FGSC A1513) GN=xlnD PE=3 SV=1	A03.xml	2578	29.9	VIIYAGGIDNTLEAEALDR		yes	-	-	1.1	8.1e-05	2	2033.05	2033.06	-0.0033	-1.62317
1	tr|A2QA27|A2QA27_ASPNC Xylosidase xlnD-Aspergillus niger OS=Aspergillus niger (strain CBS 513.88 / FGSC A1513) GN=xlnD PE=3 SV=1	A03.xml	2599	30.1	SYFLQTLLR		yes	-	-	1.1	0.0002	2	1140.64	1140.64	-0.0004	-0.35068
1	tr|A2QA27|A2QA27_ASPNC Xylosidase xlnD-Aspergillus niger OS=Aspergillus niger (strain CBS 513.88 / FGSC A1513) GN=xlnD PE=3 SV=1	A03.xml	2655	30.7	ESIAWPGNQLDLIQK		yes	-	-	1.1	0.0052	2	1711.9	1711.9	-0.0059	-3.44646
1	tr|A2QA27|A2QA27_ASPNC Xylosidase xlnD-Aspergillus niger OS=Aspergillus niger (strain CBS 513.88 / FGSC A1513) GN=xlnD PE=3 SV=1	A03.xml	2806	32.1	NNTNVSALLWGGYPGQSGGFALR		yes	-	-	1.1	0.0043	3	2379.18	2379.18	-0.0001	-0.0420312
1	tr|A2QA27|A2QA27_ASPNC Xylosidase xlnD-Aspergillus niger OS=Aspergillus niger (strain CBS 513.88 / FGSC A1513) GN=xlnD PE=3 SV=1	A03.xml	2829	32.2	SAAQSADVIIYAGGIDNTLEAEALDR		No	-	-	1.1	0.056	3	2663.31	2663.32	-0.0028	-1.05132
1	tr|A2QA27|A2QA27_ASPNC Xylosidase xlnD-Aspergillus niger OS=Aspergillus niger (strain CBS 513.88 / FGSC A1513) GN=xlnD PE=3 SV=1	A03.xml	2962	33.5	NAVNGVPACADSYFLQTLLR	C9:+57.0215	No	-	-	1.1	0.074	3	2209.11	2209.11	0.002	0.905343
1	tr|A2QA27|A2QA27_ASPNC Xylosidase xlnD-Aspergillus niger OS=Aspergillus niger (strain CBS 513.88 / FGSC A1513) GN=xlnD PE=3 SV=1	A03.xml	3039	34.3	CAYNAVNGVPACADSYFLQTLLR	C1:+57.0215 - C12:+57.0215	yes	-	-	1.1	0.0011	3	2603.23	2603.24	-0.0078	-2.99627
1	tr|A2QA27|A2QA27_ASPNC Xylosidase xlnD-Aspergillus niger OS=Aspergillus niger (strain CBS 513.88 / FGSC A1513) GN=xlnD PE=3 SV=1	A03.xml	3072	34.7	VQSVMCAYNAVNGVPACADSYFLQTLLR	C6:+57.0215 - C17:+57.0215 - M5:+15.9949	yes	-	-	1.1	0.0012	3	3163.5	3163.5	-0.0043	-1.35925
1	tr|A2QA27|A2QA27_ASPNC Xylosidase xlnD-Aspergillus niger OS=Aspergillus niger (strain CBS 513.88 / FGSC A1513) GN=xlnD PE=3 SV=1	A03.xml	3075	34.7	VVLEGEEEVVLK		yes	-	-	1.1	0.0046	2	1342.74	1342.75	-0.0049	-3.64924
1	tr|A2QA27|A2QA27_ASPNC Xylosidase xlnD-Aspergillus niger OS=Aspergillus niger (strain CBS 513.88 / FGSC A1513) GN=xlnD PE=3 SV=1	A03.xml	3124	35.2	QSVMCAYNAVNGVPACADSYFLQTLLR	C5:+57.0215 - C16:+57.0215 - M4:+15.9949 - Q1:-17.0265	No	-	-	1.1	0.072	3	3047.43	3047.41	0.028	9.18814
1	tr|A2QA27|A2QA27_ASPNC Xylosidase xlnD-Aspergillus niger OS=Aspergillus niger (strain CBS 513.88 / FGSC A1513) GN=xlnD PE=3 SV=1	A03.xml	3193	35.9	VQSVMCAYNAVNGVPACADSYFLQTLLR	C6:+57.0215 - C17:+57.0215	yes	-	-	1.1	3.4e-05	3	3147.5	3147.51	-0.007	-2.22398
1	tr|A2QA27|A2QA27_ASPNC Xylosidase xlnD-Aspergillus niger OS=Aspergillus niger (strain CBS 513.88 / FGSC A1513) GN=xlnD PE=3 SV=1	A03.xml	3371	37.9	VNEDGDWVVFPGTFELALNLER		yes	-	-	1.1	0.00012	3	2520.24	2520.24	-0.0042	-1.66651
[truncated: 11,604 more rows]

## Sheet: combine
Group	Sub-group	Description	MW	Evalue	A01	A02	A03	A04	A05	A06	A07	A08	A09	A10	A11	A12	A13	A17	A18	A19	A20	A21	A22	A23	A24	A25	A26	Type	total
[truncated: 968 more rows]
