# Supplementary material for: Post-genomic analyses of fungal lignocellulosic biomass degradation reveal the unexpected potential of the plant pathogen Ustilago maydis
Source: BMC Genomics. 2012 Feb 2;13:57. doi: 10.1186/1471-2164-13-57 (PMC3298532; doi:10.1186/1471-2164-13-57)
Supplement: Additional file 5 — Detailed list of the mass data of peptides identified in the A. nidulans secretome using 1D LC-MS/MS analyses. The file contains an Excel table with data of peptides identified [file 1471-2164-13-57-S5.XLS]

## Sheet: descritpion
A_nidulans secretome
		1	2	3	4	5	6	7	8	9	10	11	12
	A	An01-03	An02	An03	An04	An05	An06	An07	An08	An09	An10	An11	An12
	B	An13	An14	An15	An16	An17	An18	An19	An20	An21	An22	An23
	C
	D
	E
	F
	G
	H

## Sheet: protein
an01-03.xml
Group	Sub-group	Description	log(E value)	Coverage	MW	Spectra	Specifics	Uniques	PAI	Redundancy
1	1.1	tr|Q5BCU2|Q5BCU2_EMENI Putative uncharacterized protein OS=Emericella nidulans GN=AN1638.2 PE=4 SV=1	-115.461	28	97.8	24	-	24	0.545455
2	2.1	tr|Q5B368|Q5B368_EMENI Putative uncharacterized protein OS=Emericella nidulans GN=AN5012.2 PE=3 SV=1	-44.0183	9	132.5	9	-	8	0.277778
3	3.1	tr|Q5BG58|Q5BG58_EMENI Putative uncharacterized protein OS=Emericella nidulans GN=AN0472.2 PE=4 SV=1	-43.2527	11	100.9	9	-	9	0.416667
4	4.1	tr|Q5BB43|Q5BB43_EMENI Putative uncharacterized protein OS=Emericella nidulans GN=AN2237.2 PE=4 SV=1	-46.2972	16	67.5	9	-	8	0.75
5	5.1	tr|Q5B3Q5|Q5B3Q5_EMENI Putative uncharacterized protein OS=Emericella nidulans GN=AN4825.2 PE=4 SV=1	-23.4068	7	96.4	6	-	6	0.214286
6	6.1	tr|Q5BDW7|Q5BDW7_EMENI Adenosylhomocysteinase OS=Emericella nidulans GN=AN1263.2 PE=3 SV=1	-21.3744	13	48.7	6	-	6	0.333333
7	7.1	tr|Q5BDF4|Q5BDF4_EMENI Putative uncharacterized protein OS=Emericella nidulans GN=AN1426.2 PE=4 SV=1	-16.1095	6	61.6	4	-	4	0.333333
8	8.1	sp|Q5AUT0|EGLC_EMENI Probable glucan endo-1,3-beta-glucosidase eglC OS=Emericella nidulans GN=eglC PE=1 SV=1	-14.7165	7	46.6	3	-	3	0.333333
9	9.1	tr|Q5AX21|Q5AX21_EMENI Putative uncharacterized protein OS=Emericella nidulans GN=AN7159.2 PE=4 SV=1	-26.5229	6	70.4	3	-	3	0.176471
10	10.1	tr|Q92223|Q92223_EMENI Chitinase OS=Emericella nidulans GN=chiA PE=3 SV=3	-14.4406	2	96.7	2	-	2	0.181818
an04.xml
Group	Sub-group	Description	log(E value)	Coverage	MW	Spectra	Specifics	Uniques	PAI	Redundancy
1	1.1	tr|Q5BG58|Q5BG58_EMENI Putative uncharacterized protein OS=Emericella nidulans GN=AN0472.2 PE=4 SV=1	-121.675	28	100.9	24	-	23	1
2	2.1	tr|Q5B3Q5|Q5B3Q5_EMENI Putative uncharacterized protein OS=Emericella nidulans GN=AN4825.2 PE=4 SV=1	-126.322	32	96.4	20	-	20	0.75
3	3.1	tr|Q5B368|Q5B368_EMENI Putative uncharacterized protein OS=Emericella nidulans GN=AN5012.2 PE=3 SV=1	-56.0685	9	132.5	11	-	11	0.333333
4	4.1	tr|Q5B3S1|Q5B3S1_EMENI Putative uncharacterized protein OS=Emericella nidulans GN=AN4809.2 PE=4 SV=1	-33.53	14	73.6	11	-	10	0.52381
5	5.1	tr|Q5BDF4|Q5BDF4_EMENI Putative uncharacterized protein OS=Emericella nidulans GN=AN1426.2 PE=4 SV=1	-55.9931	24	61.6	11	-	11	0.916667
6	6.1	tr|Q5AWC8|Q5AWC8_EMENI Putative uncharacterized protein OS=Emericella nidulans GN=AN7402.2 PE=4 SV=1	-45.5869	10	70.5	6	-	6	0.352941
7	7.1	tr|Q5AX21|Q5AX21_EMENI Putative uncharacterized protein OS=Emericella nidulans GN=AN7159.2 PE=4 SV=1	-27.2409	8	70.4	4	-	4	0.235294
8	8.1	tr|Q5ASX8|Q5ASX8_EMENI Putative uncharacterized protein OS=Emericella nidulans GN=AN8602.2 PE=4 SV=1	-10.1575	5	47.5	2	-	2	0.4
9	9.1	tr|Q5B147|Q5B147_EMENI Putative uncharacterized protein OS=Emericella nidulans GN=AN5733.2 PE=4 SV=1	-10.3487	4	58.3	2	-	2	0.105263
an05.xml
Group	Sub-group	Description	log(E value)	Coverage	MW	Spectra	Specifics	Uniques	PAI	Redundancy
1	1.1	tr|Q5AX21|Q5AX21_EMENI Putative uncharacterized protein OS=Emericella nidulans GN=AN7159.2 PE=4 SV=1	-37.8104	11	70.4	6	-	6	0.352941
2	2.1	tr|Q5AX63|Q5AX63_EMENI Putative uncharacterized protein OS=Emericella nidulans GN=AN7117.2 PE=4 SV=1	-24.1652	13	50.3	6	-	6	0.666667
3	3.1	tr|Q5B368|Q5B368_EMENI Putative uncharacterized protein OS=Emericella nidulans GN=AN5012.2 PE=3 SV=1	-27.4978	4	132.5	6	-	5	0.166667
4	4.1	tr|Q5B3Q5|Q5B3Q5_EMENI Putative uncharacterized protein OS=Emericella nidulans GN=AN4825.2 PE=4 SV=1	-22.2129	6	96.4	5	-	5	0.178571
5	5.1	tr|Q5B7X9|Q5B7X9_EMENI Putative uncharacterized protein OS=Emericella nidulans GN=AN3351.2 PE=4 SV=1	-21.0185	10	63.1	5	-	5	0.454545
6	6.1	tr|Q5AZ98|Q5AZ98_EMENI Putative uncharacterized protein OS=Emericella nidulans GN=AN6382.2 PE=4 SV=1	-11.1427	5	68.9	4	-	3	0.25
7	7.1	sp|Q5AUT0|EGLC_EMENI Probable glucan endo-1,3-beta-glucosidase eglC OS=Emericella nidulans GN=eglC PE=1 SV=1	-16.8389	7	46.6	3	-	3	0.333333
8	8.1	tr|Q5BBM0|Q5BBM0_EMENI Putative uncharacterized protein OS=Emericella nidulans GN=AN2060.2 PE=4 SV=1	-15.1726	9	42.5	3	-	3	0.375
9	9.1	tr|Q5BDF4|Q5BDF4_EMENI Putative uncharacterized protein OS=Emericella nidulans GN=AN1426.2 PE=4 SV=1	-15.2222	10	61.6	2	-	2	0.416667
10	10.1	tr|Q5B0I6|Q5B0I6_EMENI Putative uncharacterized protein OS=Emericella nidulans GN=AN5944.2 PE=3 SV=1	-15.7042	5	57.4	2	-	2	0.2
an06.xml
Group	Sub-group	Description	log(E value)	Coverage	MW	Spectra	Specifics	Uniques	PAI	Redundancy
1	1.1	tr|Q5AX63|Q5AX63_EMENI Putative uncharacterized protein OS=Emericella nidulans GN=AN7117.2 PE=4 SV=1	-55.9811	32	50.3	11	-	11	1.44444
2	2.1	tr|Q5AX21|Q5AX21_EMENI Putative uncharacterized protein OS=Emericella nidulans GN=AN7159.2 PE=4 SV=1	-48.2273	15	70.4	8	-	8	0.470588
3	3.1	tr|Q5B3M0|Q5B3M0_EMENI Putative uncharacterized protein OS=Emericella nidulans GN=AN4860.2 PE=3 SV=1	-23.9543	17	42	7	-	7	0.466667
4	4.1	tr|Q96WX8|Q96WX8_EMENI Prolidase OS=Emericella nidulans GN=pepP PE=4 SV=1	-21.7276	13	55.2	7	-	7	0.304348
5	5.1	tr|Q5AZ98|Q5AZ98_EMENI Putative uncharacterized protein OS=Emericella nidulans GN=AN6382.2 PE=4 SV=1	-16.9444	5	68.9	4	-	4	0.25
6	6.1	tr|Q5B8L8|Q5B8L8_EMENI Putative uncharacterized protein OS=Emericella nidulans GN=AN3112.2 PE=4 SV=1	-20.1082	8	59.3	4	-	4	0.166667
7	7.1	tr|Q5B3Q5|Q5B3Q5_EMENI Putative uncharacterized protein OS=Emericella nidulans GN=AN4825.2 PE=4 SV=1	-9.49771	3	96.4	3	-	3	0.107143
8	8.1	tr|Q5BBM0|Q5BBM0_EMENI Putative uncharacterized protein OS=Emericella nidulans GN=AN2060.2 PE=4 SV=1	-15.4291	9	42.5	3	-	3	0.375
an07.xml
Group	Sub-group	Description	log(E value)	Coverage	MW	Spectra	Specifics	Uniques	PAI	Redundancy
1	1.1	tr|Q5AVM3|Q5AVM3_EMENI Putative uncharacterized protein OS=Emericella nidulans GN=AN7657.2 PE=4 SV=1	-38.7836	20	48.8	8	-	8	0.5
2	2.1	tr|Q5AWC9|Q5AWC9_EMENI Putative uncharacterized protein OS=Emericella nidulans GN=AN7401.2 PE=4 SV=1	-41.1227	29	37.6	6	-	6	1.6
3	3.1	tr|Q5BDW7|Q5BDW7_EMENI Adenosylhomocysteinase OS=Emericella nidulans GN=AN1263.2 PE=3 SV=1	-26.1475	15	48.7	6	-	6	0.388889
4	4.1	tr|Q5AQP7|Q5AQP7_EMENI Putative uncharacterized protein OS=Emericella nidulans GN=AN9383.2 PE=4 SV=1	-25.6556	20	42.8	5	-	5	0.461538
5	5.1	tr|Q5BBM0|Q5BBM0_EMENI Putative uncharacterized protein OS=Emericella nidulans GN=AN2060.2 PE=4 SV=1	-33.5306	20	42.5	5	-	5	0.625
6	6.1	tr|Q5BGD7|Q5BGD7_EMENI Putative uncharacterized protein OS=Emericella nidulans GN=AN0393.2 PE=4 SV=1	-18.4338	10	51.7	5	-	5	0.416667
7	7.1	tr|Q5AX63|Q5AX63_EMENI Putative uncharacterized protein OS=Emericella nidulans GN=AN7117.2 PE=4 SV=1	-23.0984	14	50.3	4	-	4	0.555556
8	8.1	tr|Q5BG58|Q5BG58_EMENI Putative uncharacterized protein OS=Emericella nidulans GN=AN0472.2 PE=4 SV=1	-22.138	6	100.9	4	-	4	0.208333
9	9.1	sp|Q5AX45|RGLA_EMENI Rhamnogalacturonate lyase A OS=Emericella nidulans GN=rglA PE=2 SV=1	-12.4647	7	56.3	4	-	4	0.285714
10	10.1	tr|Q5B3M0|Q5B3M0_EMENI Putative uncharacterized protein OS=Emericella nidulans GN=AN4860.2 PE=3 SV=1	-12.8366	8	42	4	-	4	0.266667
11	11.1	tr|Q5BCU2|Q5BCU2_EMENI Putative uncharacterized protein OS=Emericella nidulans GN=AN1638.2 PE=4 SV=1	-11.6139	4	97.8	4	-	4	0.0909091
12	12.1	tr|Q5AX21|Q5AX21_EMENI Putative uncharacterized protein OS=Emericella nidulans GN=AN7159.2 PE=4 SV=1	-28.6165	6	70.4	3	-	3	0.176471
13	13.1	tr|Q5B2B9|Q5B2B9_EMENI Putative uncharacterized protein OS=Emericella nidulans GN=AN5311.2 PE=4 SV=1	-8.50186	7	42.3	3	-	3	0.272727
14	14.1	tr|Q5B368|Q5B368_EMENI Putative uncharacterized protein OS=Emericella nidulans GN=AN5012.2 PE=3 SV=1	-12.1438	2	132.5	3	-	3	0.0833333
15	15.1	tr|Q5B3Q5|Q5B3Q5_EMENI Putative uncharacterized protein OS=Emericella nidulans GN=AN4825.2 PE=4 SV=1	-10.0214	3	96.4	3	-	3	0.107143
16	16.1	tr|Q92222|Q92222_EMENI Chitinase OS=Emericella nidulans GN=chiB PE=3 SV=3	-10.7731	9	44.1	3	-	3	0.2
17	17.1	tr|Q5ASP1|Q5ASP1_EMENI HXKG_ASPNG GLUCOKINASE (GLUCOSE KINASE) (GLK) OS=Emericella nidulans GN=AN8689.2 PE=3 SV=1	-10.5717	6	53.6	2	-	2	0.15
18	18.1	sp|Q5AUT0|EGLC_EMENI Probable glucan endo-1,3-beta-glucosidase eglC OS=Emericella nidulans GN=eglC PE=1 SV=1	-9.11464	4	46.6	2	-	2	0.222222
19	19.1	tr|Q5B4Z1|Q5B4Z1_EMENI Putative uncharacterized protein OS=Emericella nidulans GN=AN4390.2 PE=4 SV=1	-10.6107	5	40.9	2	-	2	0.285714
an08.xml
Group	Sub-group	Description	log(E value)	Coverage	MW	Spectra	Specifics	Uniques	PAI	Redundancy
1	1.1	sp|P18819|DHE4_EMENI NADP-specific glutamate dehydrogenase OS=Emericella nidulans GN=gdhA PE=3 SV=2	-39.0194	21	49.5	8	-	8	0.275862
2	2.1	tr|Q5AVM3|Q5AVM3_EMENI Putative uncharacterized protein OS=Emericella nidulans GN=AN7657.2 PE=4 SV=1	-39.9893	19	48.8	8	-	8	0.5
3	3.1	tr|Q5BBM0|Q5BBM0_EMENI Putative uncharacterized protein OS=Emericella nidulans GN=AN2060.2 PE=4 SV=1	-38.5019	20	42.5	6	-	5	0.75
4	4.1	sp|P20359|ACTG_EMENI Actin, gamma OS=Emericella nidulans GN=acnA PE=3 SV=2	-13.5365	8	41.5	3	-	3	0.214286
5	5.1	tr|Q5BGK0|Q5BGK0_EMENI Putative uncharacterized protein OS=Emericella nidulans GN=AN0330.2 PE=4 SV=1	-10.3576	7	46.8	3	-	3	0.166667
6	6.1	tr|Q92222|Q92222_EMENI Chitinase OS=Emericella nidulans GN=chiB PE=3 SV=3	-13.6997	9	44.1	3	-	3	0.2
7	7.1	tr|Q5BDW7|Q5BDW7_EMENI Adenosylhomocysteinase OS=Emericella nidulans GN=AN1263.2 PE=3 SV=1	-9.82045	6	48.7	2	-	2	0.166667
8	8.1	tr|Q5AQP7|Q5AQP7_EMENI Putative uncharacterized protein OS=Emericella nidulans GN=AN9383.2 PE=4 SV=1	-9.34872	5	42.8	2	-	2	0.153846
9	9.1	tr|Q5BCD1|Q5BCD1_EMENI Putative uncharacterized protein OS=Emericella nidulans GN=AN1799.2 PE=4 SV=1	-9.85201	6	47.9	2	-	2	0.2
an09.xml
Group	Sub-group	Description	log(E value)	Coverage	MW	Spectra	Specifics	Uniques	PAI	Redundancy
1	1.1	tr|Q92222|Q92222_EMENI Chitinase OS=Emericella nidulans GN=chiB PE=3 SV=3	-247.209	82	44.1	54	-	39	3.6
2	2.1	tr|Q5BCU2|Q5BCU2_EMENI Putative uncharacterized protein OS=Emericella nidulans GN=AN1638.2 PE=4 SV=1	-46.4194	14	97.8	13	-	12	0.318182
3	3.1	tr|Q5AVM3|Q5AVM3_EMENI Putative uncharacterized protein OS=Emericella nidulans GN=AN7657.2 PE=4 SV=1	-64.0694	32	48.8	11	-	11	0.75
4	4.1	tr|Q5BDW7|Q5BDW7_EMENI Adenosylhomocysteinase OS=Emericella nidulans GN=AN1263.2 PE=3 SV=1	-40.7208	26	48.7	11	-	11	0.611111
5	5.1	tr|Q5AWY7|Q5AWY7_EMENI Putative uncharacterized protein OS=Emericella nidulans GN=AN7193.2 PE=4 SV=1	-29.9056	23	37.2	6	-	6	0.75
6	6.1	tr|Q5AWZ3|Q5AWZ3_EMENI Putative uncharacterized protein OS=Emericella nidulans GN=AN7187.2 PE=4 SV=1	-15.5931	24	29.7	5	-	5	0.5
7	7.1	sp|Q5AUT0|EGLC_EMENI Probable glucan endo-1,3-beta-glucosidase eglC OS=Emericella nidulans GN=eglC PE=1 SV=1	-30.286	13	46.6	5	-	5	0.555556
8	8.1	tr|Q5AX63|Q5AX63_EMENI Putative uncharacterized protein OS=Emericella nidulans GN=AN7117.2 PE=4 SV=1	-20.4744	14	50.3	5	-	5	0.555556
9	9.1	sp|Q5B430|BTGC_EMENI Glucan endo-1,3-beta-glucosidase btgC OS=Emericella nidulans GN=btgC PE=2 SV=1	-11.5683	8	68.8	4	-	4	0.26087
10	10.1	sp|P18819|DHE4_EMENI NADP-specific glutamate dehydrogenase OS=Emericella nidulans GN=gdhA PE=3 SV=2	-13.6131	9	49.5	4	-	4	0.137931
11	11.1	tr|Q5BBM0|Q5BBM0_EMENI Putative uncharacterized protein OS=Emericella nidulans GN=AN2060.2 PE=4 SV=1	-18.8143	13	42.5	4	-	4	0.5
12	12.1	tr|Q5BC48|Q5BC48_EMENI Putative uncharacterized protein OS=Emericella nidulans GN=AN1882.2 PE=4 SV=1	-10.9772	6	45.6	3	-	3	0.176471
13	13.1	sp|Q5BA61|PELB_EMENI Pectin lyase B OS=Emericella nidulans GN=pelB PE=2 SV=1	-8.22768	6	39.2	2	-	2	0.333333
14	14.1	tr|Q5AX21|Q5AX21_EMENI Putative uncharacterized protein OS=Emericella nidulans GN=AN7159.2 PE=4 SV=1	-16.7809	4	70.4	2	-	2	0.117647
15	15.1	tr|Q5B3Q5|Q5B3Q5_EMENI Putative uncharacterized protein OS=Emericella nidulans GN=AN4825.2 PE=4 SV=1	-9.12843	2	96.4	2	-	2	0.0714286
16	16.1	tr|Q5BG58|Q5BG58_EMENI Putative uncharacterized protein OS=Emericella nidulans GN=AN0472.2 PE=4 SV=1	-12.5664	3	100.9	2	-	2	0.0833333
17	17.1	tr|Q5BGU2|Q5BGU2_EMENI Putative uncharacterized protein OS=Emericella nidulans GN=AN0238.2 PE=4 SV=1	-13.4389	2	89.7	2	-	2	0.0666667
an10.xml
Group	Sub-group	Description	log(E value)	Coverage	MW	Spectra	Specifics	Uniques	PAI	Redundancy
1	1.1	tr|Q92222|Q92222_EMENI Chitinase OS=Emericella nidulans GN=chiB PE=3 SV=3	-66.5587	41	44.1	13	-	11	0.933333
2	2.1	sp|Q5AUT0|EGLC_EMENI Probable glucan endo-1,3-beta-glucosidase eglC OS=Emericella nidulans GN=eglC PE=1 SV=1	-24.808	10	46.6	4	-	4	0.444444
3	3.1	tr|Q5BDW7|Q5BDW7_EMENI Adenosylhomocysteinase OS=Emericella nidulans GN=AN1263.2 PE=3 SV=1	-17.9479	9	48.7	4	-	4	0.222222
4	4.1	tr|Q5AWY7|Q5AWY7_EMENI Putative uncharacterized protein OS=Emericella nidulans GN=AN7193.2 PE=4 SV=1	-14.3957	10	37.2	3	-	3	0.375
5	5.1	tr|Q5AVM3|Q5AVM3_EMENI Putative uncharacterized protein OS=Emericella nidulans GN=AN7657.2 PE=4 SV=1	-8.17718	5	48.8	2	-	2	0.125
6	6.1	tr|Q5AX21|Q5AX21_EMENI Putative uncharacterized protein OS=Emericella nidulans GN=AN7159.2 PE=4 SV=1	-11.7399	4	70.4	2	-	2	0.117647
7	7.1	tr|Q5B3Q5|Q5B3Q5_EMENI Putative uncharacterized protein OS=Emericella nidulans GN=AN4825.2 PE=4 SV=1	-9.46852	2	96.4	2	-	2	0.0714286
an11.xml
Group	Sub-group	Description	log(E value)	Coverage	MW	Spectra	Specifics	Uniques	PAI	Redundancy
1	1.1	sp|Q5BA61|PELB_EMENI Pectin lyase B OS=Emericella nidulans GN=pelB PE=2 SV=1	-39.6358	25	39.2	11	-	9	1.83333
2	2.1	tr|Q5AWY7|Q5AWY7_EMENI Putative uncharacterized protein OS=Emericella nidulans GN=AN7193.2 PE=4 SV=1	-29.5511	21	37.2	7	-	7	0.875
3	3.1	tr|Q5B7P8|Q5B7P8_EMENI Putative uncharacterized protein OS=Emericella nidulans GN=AN3432.2 PE=4 SV=1	-27.2146	27	37.1	7	-	7	0.636364
4	4.1	tr|Q5BCJ5|Q5BCJ5_EMENI Putative uncharacterized protein OS=Emericella nidulans GN=AN1735.2 PE=4 SV=1	-9.00107	4	95.2	4	-	4	0.121212
5	5.1	sp|Q5AUT0|EGLC_EMENI Probable glucan endo-1,3-beta-glucosidase eglC OS=Emericella nidulans GN=eglC PE=1 SV=1	-8.81248	5	46.6	2	-	2	0.222222
an12.xml
Group	Sub-group	Description	log(E value)	Coverage	MW	Spectra	Specifics	Uniques	PAI	Redundancy
1	1.1	sp|Q5BA61|PELB_EMENI Pectin lyase B OS=Emericella nidulans GN=pelB PE=2 SV=1	-36.016	34	39.2	8	-	8	1.5
2	2.1	tr|Q5BGU0|Q5BGU0_EMENI Transaldolase OS=Emericella nidulans GN=AN0240.2 PE=3 SV=1	-20.3291	24	35.4	7	-	7	0.533333
3	3.1	tr|Q92222|Q92222_EMENI Chitinase OS=Emericella nidulans GN=chiB PE=3 SV=3	-37.2407	24	44.1	7	-	7	0.466667
4	4.1	sp|Q5AUM3|ABNC_EMENI Arabinan endo-1,5-alpha-L-arabinosidase C OS=Emericella nidulans GN=abnC PE=2 SV=1	-22.6697	20	34.3	6	-	6	2.33333
an13-15.xml
Group	Sub-group	Description	log(E value)	Coverage	MW	Spectra	Specifics	Uniques	PAI	Redundancy
1	1.1	sp|Q00177|XYNC_EMENI Endo-1,4-beta-xylanase C OS=Emericella nidulans GN=xlnC PE=1 SV=1	-122.948	58	35.3	27	-	21	2.8
2	2.1	tr|Q5AYB3|Q5AYB3_EMENI Malate dehydrogenase OS=Emericella nidulans GN=AN6717.2 PE=3 SV=1	-66.4689	39	37.6	12	-	12	0.631579
3	3.1	tr|Q5BGU2|Q5BGU2_EMENI Putative uncharacterized protein OS=Emericella nidulans GN=AN0238.2 PE=4 SV=1	-48.252	14	89.7	11	-	9	0.4
4	4.1	tr|Q92222|Q92222_EMENI Chitinase OS=Emericella nidulans GN=chiB PE=3 SV=3	-34.714	25	44.1	9	-	8	0.666667
5	5.1	tr|Q5BE75|Q5BE75_EMENI Putative uncharacterized protein OS=Emericella nidulans GN=AN1155.2 PE=3 SV=1	-49.0847	19	54.7	9	-	8	0.529412
6	6.1	sp|Q5AUT0|EGLC_EMENI Probable glucan endo-1,3-beta-glucosidase eglC OS=Emericella nidulans GN=eglC PE=1 SV=1	-52.1357	22	46.6	8	-	8	0.888889
7	7.1	sp|Q5B2G3|FAEC_EMENI Feruloyl esterase C OS=Emericella nidulans GN=faeC PE=1 SV=1	-37.617	29	27.9	8	-	8	1.6
8	8.1	sp|Q5AUM3|ABNC_EMENI Arabinan endo-1,5-alpha-L-arabinosidase C OS=Emericella nidulans GN=abnC PE=2 SV=1	-30.0043	22	34.3	7	-	7	2.33333
9	9.1	tr|Q5BDR0|Q5BDR0_EMENI Putative uncharacterized protein OS=Emericella nidulans GN=AN1320.2 PE=4 SV=1	-23.1378	21	26.3	6	-	6	0.857143
10	10.1	tr|Q00208|Q00208_EMENI Alkaline protease OS=Emericella nidulans GN=prtA PE=4 SV=1	-13.502	14	42.1	3	-	3	1
11	11.1	sp|Q5AUX2|AXHA2_EMENI Alpha-L-arabinofuranosidase axhA-2 OS=Emericella nidulans GN=axhA-2 PE=1 SV=1	-17.1872	17	35.5	3	-	3	0.375
12	12.1	tr|Q5ATW5|Q5ATW5_EMENI Predicted protein OS=Emericella nidulans GN=AN8265.2 PE=4 SV=1	-13.3298	9	25.1	3	-	2	0.3
13	13.1	tr|Q5AYU5|Q5AYU5_EMENI Putative uncharacterized protein OS=Emericella nidulans GN=AN6535.2 PE=4 SV=1	-9.75995	14	23	3	-	3	0.428571
14	14.1	tr|Q5B647|Q5B647_EMENI Putative uncharacterized protein OS=Emericella nidulans GN=AN3983.2 PE=4 SV=1	-12.2384	15	26.1	3	-	3	0.3
15	15.1	tr|Q5BCU2|Q5BCU2_EMENI Putative uncharacterized protein OS=Emericella nidulans GN=AN1638.2 PE=4 SV=1	-16.9807	4	97.8	3	-	3	0.0681818
16	16.1	tr|Q5BDW7|Q5BDW7_EMENI Adenosylhomocysteinase OS=Emericella nidulans GN=AN1263.2 PE=3 SV=1	-9.14503	6	48.7	3	-	3	0.166667
17	17.1	tr|Q5B368|Q5B368_EMENI Putative uncharacterized protein OS=Emericella nidulans GN=AN5012.2 PE=3 SV=1	-12.3054	1	132.5	2	-	2	0.0555556
18	18.1	tr|Q5B7P8|Q5B7P8_EMENI Putative uncharacterized protein OS=Emericella nidulans GN=AN3432.2 PE=4 SV=1	-9.70246	7	37.1	2	-	2	0.181818
19	19.1	tr|Q5BBM0|Q5BBM0_EMENI Putative uncharacterized protein OS=Emericella nidulans GN=AN2060.2 PE=4 SV=1	-11.7187	6	42.5	2	-	2	0.25
an16-19.xml
Group	Sub-group	Description	log(E value)	Coverage	MW	Spectra	Specifics	Uniques	PAI	Redundancy
1	1.1	tr|Q92222|Q92222_EMENI Chitinase OS=Emericella nidulans GN=chiB PE=3 SV=3	-40.123	26	44.1	9	-	9	0.666667
2	2.1	tr|Q5BAP7|Q5BAP7_EMENI Putative uncharacterized protein OS=Emericella nidulans GN=AN2383.2 PE=4 SV=1	-43.3028	19	56.6	8	-	8	0.347826
3	3.1	sp|Q00177|XYNC_EMENI Endo-1,4-beta-xylanase C OS=Emericella nidulans GN=xlnC PE=1 SV=1	-40.6493	23	35.3	7	-	6	0.7
4	4.1	tr|Q5ASR6|Q5ASR6_EMENI Putative uncharacterized protein OS=Emericella nidulans GN=AN8664.2 PE=4 SV=1	-25.3214	24	28.4	7	-	7	0.7
5	5.1	tr|Q5B647|Q5B647_EMENI Putative uncharacterized protein OS=Emericella nidulans GN=AN3983.2 PE=4 SV=1	-31.0992	25	26.1	6	-	6	0.6
6	6.1	tr|Q5BDW7|Q5BDW7_EMENI Adenosylhomocysteinase OS=Emericella nidulans GN=AN1263.2 PE=3 SV=1	-21.8042	13	48.7	6	-	6	0.333333
7	7.1	sp|Q5BA61|PELB_EMENI Pectin lyase B OS=Emericella nidulans GN=pelB PE=2 SV=1	-12.5341	12	39.2	4	-	4	0.666667
8	8.1	tr|Q5AYU5|Q5AYU5_EMENI Putative uncharacterized protein OS=Emericella nidulans GN=AN6535.2 PE=4 SV=1	-19.9088	17	23	4	-	4	0.571429
9	9.1	sp|Q5AUT0|EGLC_EMENI Probable glucan endo-1,3-beta-glucosidase eglC OS=Emericella nidulans GN=eglC PE=1 SV=1	-18.8235	7	46.6	3	-	3	0.333333
10	10.1	sp|Q8TFN0|NDK_EMENI Nucleoside diphosphate kinase OS=Emericella nidulans GN=swoH PE=3 SV=1	-14.0924	22	16.8	3	-	3	0.375
11	11.1	tr|Q5ASJ5|Q5ASJ5_EMENI Putative uncharacterized protein OS=Emericella nidulans GN=AN8735.2 PE=4 SV=1	-23.0799	6	70.5	3	-	3	0.142857
12	12.1	tr|Q5AWY7|Q5AWY7_EMENI Putative uncharacterized protein OS=Emericella nidulans GN=AN7193.2 PE=4 SV=1	-10.7033	8	37.2	3	-	3	0.375
13	13.1	tr|Q5B082|Q5B082_EMENI Putative uncharacterized protein OS=Emericella nidulans GN=AN6048.2 PE=4 SV=1	-12.3335	7	48.7	3	-	3	0.2
14	14.1	tr|Q5B6W8|Q5B6W8_EMENI Putative uncharacterized protein OS=Emericella nidulans GN=AN3712.2 PE=4 SV=1	-15.5992	15	26.9	3	-	3	0.3
15	15.1	sp|Q5AUM3|ABNC_EMENI Arabinan endo-1,5-alpha-L-arabinosidase C OS=Emericella nidulans GN=abnC PE=2 SV=1	-8.48149	8	34.3	2	-	2	0.666667
16	16.1	tr|Q5B093|Q5B093_EMENI Glucose-6-phosphate isomerase OS=Emericella nidulans GN=AN6037.2 PE=3 SV=1	-13.2774	5	61.1	2	-	2	0.0833333
17	17.1	tr|Q5BBM0|Q5BBM0_EMENI Putative uncharacterized protein OS=Emericella nidulans GN=AN2060.2 PE=4 SV=1	-10.3372	6	42.5	2	-	2	0.25
18	18.1	tr|Q5BCU2|Q5BCU2_EMENI Putative uncharacterized protein OS=Emericella nidulans GN=AN1638.2 PE=4 SV=1	-12.0052	2	97.8	2	-	2	0.0454545
19	19.1	tr|Q5BGU2|Q5BGU2_EMENI Putative uncharacterized protein OS=Emericella nidulans GN=AN0238.2 PE=4 SV=1	-15.4737	2	89.7	2	-	2	0.0666667
an20-23.xml
Group	Sub-group	Description	log(E value)	Coverage	MW	Spectra	Specifics	Uniques	PAI	Redundancy
1	1.1	sp|P55332|XYNA_EMENI Endo-1,4-beta-xylanase A OS=Emericella nidulans GN=xlnA PE=1 SV=1	-117.645	62	24	23	-	21	4.6
2	2.1	tr|Q5BAP7|Q5BAP7_EMENI Putative uncharacterized protein OS=Emericella nidulans GN=AN2383.2 PE=4 SV=1	-56.0737	20	56.6	8	-	8	0.391304
3	3.1	tr|Q5B647|Q5B647_EMENI Putative uncharacterized protein OS=Emericella nidulans GN=AN3983.2 PE=4 SV=1	-21.4351	18	26.1	5	-	5	0.5
4	4.1	sp|Q5B4E7|PPID_EMENI Peptidyl-prolyl cis-trans isomerase D OS=Emericella nidulans GN=cpr6 PE=3 SV=1	-17.9925	12	41	3	-	3	0.285714
5	5.1	sp|Q8TFN0|NDK_EMENI Nucleoside diphosphate kinase OS=Emericella nidulans GN=swoH PE=3 SV=1	-12.0754	22	16.8	3	-	3	0.375
6	6.1	tr|Q5AUR8|Q5AUR8_EMENI Putative uncharacterized protein OS=Emericella nidulans GN=AN7962.2 PE=4 SV=1	-17.1507	9	37.3	3	-	3	0.3
7	7.1	tr|Q5ATP7|Q5ATP7_EMENI Putative uncharacterized protein OS=Emericella nidulans GN=AN8333.2 PE=4 SV=1	-19.4225	18	18.7	2	-	2	0.4

## Sheet: peptide
Group	Description	Sample	Scan	Rt	Sequence	Modifs	Valid	Used	on a total of	Sub-groups	E-value	Charge	MH+ Obs	MH+ theo	DeltaMH+	Delta-ppm
1	tr|Q5BCU2|Q5BCU2_EMENI Putative uncharacterized protein OS=Emericella nidulans GN=AN1638.2 PE=4 SV=1	an01-03.xml	819	18.21	YIASTQMEPTDAR	M7:+15.9949	yes	-	-	1.1	2e-06	2	1498.68	1498.68	-0.0024	-1.6014
1	tr|Q5BCU2|Q5BCU2_EMENI Putative uncharacterized protein OS=Emericella nidulans GN=AN1638.2 PE=4 SV=1	an01-03.xml	824	18.28	SSHPIEVPVKR		yes	-	-	1.1	8.1e-07	2	1248.71	1248.71	-0.0006	-0.480497
1	tr|Q5BCU2|Q5BCU2_EMENI Putative uncharacterized protein OS=Emericella nidulans GN=AN1638.2 PE=4 SV=1	an01-03.xml	826	18.31	LNADHSAIYR		yes	-	-	1.1	1.4e-06	2	1159.59	1159.59	0.0002	0.172475
1	tr|Q5BCU2|Q5BCU2_EMENI Putative uncharacterized protein OS=Emericella nidulans GN=AN1638.2 PE=4 SV=1	an01-03.xml	903	19.41	VYATPDQDIEHGR		yes	-	-	1.1	2.2e-07	2	1500.71	1500.71	-0.0013	-0.866258
1	tr|Q5BCU2|Q5BCU2_EMENI Putative uncharacterized protein OS=Emericella nidulans GN=AN1638.2 PE=4 SV=1	an01-03.xml	936	19.88	SSHPIEVPVK		yes	-	-	1.1	0.032	3	1092.61	1092.61	0.0001	0.0915244
1	tr|Q5BCU2|Q5BCU2_EMENI Putative uncharacterized protein OS=Emericella nidulans GN=AN1638.2 PE=4 SV=1	an01-03.xml	1119	22.45	DALEGFQR		yes	-	-	1.1	0.008	2	935.457	935.458	-0.0019	-2.03109
1	tr|Q5BCU2|Q5BCU2_EMENI Putative uncharacterized protein OS=Emericella nidulans GN=AN1638.2 PE=4 SV=1	an01-03.xml	1140	22.73	TVVQAAQDMFQR	M9:+15.9949	yes	-	-	1.1	1.5e-06	2	1409.69	1409.68	0.0017	1.20594
1	tr|Q5BCU2|Q5BCU2_EMENI Putative uncharacterized protein OS=Emericella nidulans GN=AN1638.2 PE=4 SV=1	an01-03.xml	1147	22.83	FSETISAGSSAQLK		yes	-	-	1.1	1.1e-12	2	1425.72	1425.72	-0.0003	-0.21042
1	tr|Q5BCU2|Q5BCU2_EMENI Putative uncharacterized protein OS=Emericella nidulans GN=AN1638.2 PE=4 SV=1	an01-03.xml	1242	24.14	AIEQSLDAIR		yes	-	-	1.1	0.00023	2	1115.61	1115.61	0.0014	1.25492
1	tr|Q5BCU2|Q5BCU2_EMENI Putative uncharacterized protein OS=Emericella nidulans GN=AN1638.2 PE=4 SV=1	an01-03.xml	1244	24.17	QGVDEDTLLSER		yes	-	-	1.1	6.5e-06	2	1361.65	1361.65	-0.0012	-0.881281
1	tr|Q5BCU2|Q5BCU2_EMENI Putative uncharacterized protein OS=Emericella nidulans GN=AN1638.2 PE=4 SV=1	an01-03.xml	1279	24.67	GVQNFFANK		yes	-	-	1.1	0.00036	2	1024.52	1024.52	0.0001	0.0976065
1	tr|Q5BCU2|Q5BCU2_EMENI Putative uncharacterized protein OS=Emericella nidulans GN=AN1638.2 PE=4 SV=1	an01-03.xml	1305	25.05	FAAGDISAIHPN		yes	-	-	1.1	3.9e-07	2	1212.6	1212.6	-0.0008	-0.659739
1	tr|Q5BCU2|Q5BCU2_EMENI Putative uncharacterized protein OS=Emericella nidulans GN=AN1638.2 PE=4 SV=1	an01-03.xml	1328	25.36	ALLFSAAGNAGDK		yes	-	-	1.1	6.5e-09	2	1234.64	1234.64	-0.0008	-0.647961
1	tr|Q5BCU2|Q5BCU2_EMENI Putative uncharacterized protein OS=Emericella nidulans GN=AN1638.2 PE=4 SV=1	an01-03.xml	1333	25.43	ADVGSWLK		yes	-	-	1.1	0.039	2	875.46	875.463	-0.0029	-3.31253
1	tr|Q5BCU2|Q5BCU2_EMENI Putative uncharacterized protein OS=Emericella nidulans GN=AN1638.2 PE=4 SV=1	an01-03.xml	1398	26.31	AAWVFEDAQTK		yes	-	-	1.1	3.1e-05	2	1265.62	1265.62	0.0004	0.316051
1	tr|Q5BCU2|Q5BCU2_EMENI Putative uncharacterized protein OS=Emericella nidulans GN=AN1638.2 PE=4 SV=1	an01-03.xml	1409	26.45	FSLELAAK		yes	-	-	1.1	0.0038	2	878.499	878.499	-0.0002	-0.227661
1	tr|Q5BCU2|Q5BCU2_EMENI Putative uncharacterized protein OS=Emericella nidulans GN=AN1638.2 PE=4 SV=1	an01-03.xml	1424	26.66	IVDVLLDEK		yes	-	-	1.1	0.008	2	1043.6	1043.6	0.0013	1.24569
1	tr|Q5BCU2|Q5BCU2_EMENI Putative uncharacterized protein OS=Emericella nidulans GN=AN1638.2 PE=4 SV=1	an01-03.xml	1433	26.79	NQDIYMPLGGLR	M6:+15.9949	yes	-	-	1.1	4.5e-05	2	1392.69	1392.69	-0.0013	-0.933442
1	tr|Q5BCU2|Q5BCU2_EMENI Putative uncharacterized protein OS=Emericella nidulans GN=AN1638.2 PE=4 SV=1	an01-03.xml	1444	26.96	TLGLALGDEVK		yes	-	-	1.1	2.6e-05	2	1115.63	1115.63	0.0003	0.268906
1	tr|Q5BCU2|Q5BCU2_EMENI Putative uncharacterized protein OS=Emericella nidulans GN=AN1638.2 PE=4 SV=1	an01-03.xml	1458	27.14	FTVSLIADK		yes	-	-	1.1	0.0011	2	993.562	993.562	0.0001	0.100648
1	tr|Q5BCU2|Q5BCU2_EMENI Putative uncharacterized protein OS=Emericella nidulans GN=AN1638.2 PE=4 SV=1	an01-03.xml	1535	28.23	AFDSEFPLPK		yes	-	-	1.1	0.00018	2	1150.58	1150.58	0.0018	1.56443
1	tr|Q5BCU2|Q5BCU2_EMENI Putative uncharacterized protein OS=Emericella nidulans GN=AN1638.2 PE=4 SV=1	an01-03.xml	1586	28.92	NVGFPVVTVSENPTSSSIK		yes	-	-	1.1	1.6e-07	2	1962.01	1962.02	-0.007	-3.56775
1	tr|Q5BCU2|Q5BCU2_EMENI Putative uncharacterized protein OS=Emericella nidulans GN=AN1638.2 PE=4 SV=1	an01-03.xml	1685	30.26	GSVFSIVLK		yes	-	-	1.1	0.017	2	949.573	949.572	0.0009	0.947795
1	tr|Q5BCU2|Q5BCU2_EMENI Putative uncharacterized protein OS=Emericella nidulans GN=AN1638.2 PE=4 SV=1	an01-03.xml	1795	31.71	YLGEDIFLQGVR		yes	-	-	1.1	5.2e-09	2	1409.74	1409.74	-0.0015	-1.06402
2	tr|Q5B368|Q5B368_EMENI Putative uncharacterized protein OS=Emericella nidulans GN=AN5012.2 PE=3 SV=1	an01-03.xml	701	16.48	NAMTIPR	M3:+15.9949	yes	-	-	2.1	0.015	2	818.418	818.419	-0.0011	-1.34405
2	tr|Q5B368|Q5B368_EMENI Putative uncharacterized protein OS=Emericella nidulans GN=AN5012.2 PE=3 SV=1	an01-03.xml	972	20.37	NAMTIPR		yes	-	-	2.1	0.035	2	802.424	802.424	-0.0008	-0.996979
2	tr|Q5B368|Q5B368_EMENI Putative uncharacterized protein OS=Emericella nidulans GN=AN5012.2 PE=3 SV=1	an01-03.xml	1016	21	ASQQSQSLAY		yes	-	-	2.1	0.00059	2	1082.51	1082.51	-0.0019	-1.75518
2	tr|Q5B368|Q5B368_EMENI Putative uncharacterized protein OS=Emericella nidulans GN=AN5012.2 PE=3 SV=1	an01-03.xml	1247	24.21	APLEPADDGTVTLR		yes	-	-	2.1	9.5e-15	2	1454.75	1454.75	-0.001	-0.687404
2	tr|Q5B368|Q5B368_EMENI Putative uncharacterized protein OS=Emericella nidulans GN=AN5012.2 PE=3 SV=1	an01-03.xml	1281	24.71	DPNVFWHAPTK		yes	-	-	2.1	1.8e-05	2	1311.65	1311.65	0.0003	0.22872
2	tr|Q5B368|Q5B368_EMENI Putative uncharacterized protein OS=Emericella nidulans GN=AN5012.2 PE=3 SV=1	an01-03.xml	1300	24.97	ATSQDLTHWDERPVALTAR		yes	-	-	2.1	3.4e-05	3	2167.08	2167.09	-0.0057	-2.63026
2	tr|Q5B368|Q5B368_EMENI Putative uncharacterized protein OS=Emericella nidulans GN=AN5012.2 PE=3 SV=1	an01-03.xml	1438	26.86	LLIYTSTDLK		yes	-	-	2.1	0.0033	2	1166.67	1166.67	0	0
2	tr|Q5B368|Q5B368_EMENI Putative uncharacterized protein OS=Emericella nidulans GN=AN5012.2 PE=3 SV=1	an01-03.xml	1624	29.44	VLVVQEPEANWAAIMSK	M15:+15.9949	No	-	-	2.1	0.067	3	1900.98	1900.98	-0.002	-1.05209
2	tr|Q5B368|Q5B368_EMENI Putative uncharacterized protein OS=Emericella nidulans GN=AN5012.2 PE=3 SV=1	an01-03.xml	1722	30.74	WILTTALSDLHK		yes	-	-	2.1	0.0098	3	1397.78	1397.78	-0.0002	-0.143084
2	tr|Q5B368|Q5B368_EMENI Putative uncharacterized protein OS=Emericella nidulans GN=AN5012.2 PE=3 SV=1	an01-03.xml	1964	33.88	LFANGAGVEDVLLSVSK		yes	-	-	2.1	8.6e-11	2	1718.94	1718.93	0.0047	2.73425
3	tr|Q5BG58|Q5BG58_EMENI Putative uncharacterized protein OS=Emericella nidulans GN=AN0472.2 PE=4 SV=1	an01-03.xml	656	15.81	TIGDASMEAR	M7:+15.9949	yes	-	-	3.1	0.003	2	1066.48	1066.48	-0.0057	-5.34467
3	tr|Q5BG58|Q5BG58_EMENI Putative uncharacterized protein OS=Emericella nidulans GN=AN0472.2 PE=4 SV=1	an01-03.xml	660	15.87	QVVTAGSPR		yes	-	-	3.1	0.018	2	914.506	914.506	0	0
3	tr|Q5BG58|Q5BG58_EMENI Putative uncharacterized protein OS=Emericella nidulans GN=AN0472.2 PE=4 SV=1	an01-03.xml	1070	21.77	LLNDHATAAPALER		yes	-	-	3.1	4.6e-06	2	1491.79	1491.79	-0.0009	-0.603301
3	tr|Q5BG58|Q5BG58_EMENI Putative uncharacterized protein OS=Emericella nidulans GN=AN0472.2 PE=4 SV=1	an01-03.xml	1121	22.48	AVNITLR		No	-	-	3.1	0.054	2	786.485	786.484	0.0009	1.14433
3	tr|Q5BG58|Q5BG58_EMENI Putative uncharacterized protein OS=Emericella nidulans GN=AN0472.2 PE=4 SV=1	an01-03.xml	1132	22.63	GPSGWSGTVQVAK		yes	-	-	3.1	4.5e-08	2	1273.65	1273.65	-0.0003	-0.235543
3	tr|Q5BG58|Q5BG58_EMENI Putative uncharacterized protein OS=Emericella nidulans GN=AN0472.2 PE=4 SV=1	an01-03.xml	1322	25.28	SFSADAVLQPQAGSAR		yes	-	-	3.1	1.6e-09	2	1604.8	1604.8	-0.0041	-2.55483
3	tr|Q5BG58|Q5BG58_EMENI Putative uncharacterized protein OS=Emericella nidulans GN=AN0472.2 PE=4 SV=1	an01-03.xml	1471	27.32	GLFESFDGK		yes	-	-	3.1	0.00041	2	999.48	999.479	0.0015	1.50078
3	tr|Q5BG58|Q5BG58_EMENI Putative uncharacterized protein OS=Emericella nidulans GN=AN0472.2 PE=4 SV=1	an01-03.xml	1561	28.58	DWVNTLVR		yes	-	-	3.1	0.00014	2	1002.54	1002.54	0.0004	0.398988
3	tr|Q5BG58|Q5BG58_EMENI Putative uncharacterized protein OS=Emericella nidulans GN=AN0472.2 PE=4 SV=1	an01-03.xml	1695	30.39	FATIIWTVDK		yes	-	-	3.1	0.0063	2	1193.66	1193.66	0.0002	0.167552
3	tr|Q5BG58|Q5BG58_EMENI Putative uncharacterized protein OS=Emericella nidulans GN=AN0472.2 PE=4 SV=1	an01-03.xml	1871	32.68	DSGNPAYNDPLFPFSR		yes	-	-	3.1	1.6e-07	2	1796.82	1796.82	-0.002	-1.11307
4	tr|Q5BB43|Q5BB43_EMENI Putative uncharacterized protein OS=Emericella nidulans GN=AN2237.2 PE=4 SV=1	an01-03.xml	639	15.56	TVNAACQAADR	C6:+57.0215	yes	-	-	4.1	1.3e-06	2	1176.54	1176.54	-0.0029	-2.46485
4	tr|Q5BB43|Q5BB43_EMENI Putative uncharacterized protein OS=Emericella nidulans GN=AN2237.2 PE=4 SV=1	an01-03.xml	683	16.21	QLAAEGDPR		yes	-	-	4.1	0.0018	2	956.48	956.48	-0.0005	-0.52275
4	tr|Q5BB43|Q5BB43_EMENI Putative uncharacterized protein OS=Emericella nidulans GN=AN2237.2 PE=4 SV=1	an01-03.xml	965	20.27	TEFPAYKPR		yes	-	-	4.1	0.00073	2	1108.58	1108.58	-0.0029	-2.61596
4	tr|Q5BB43|Q5BB43_EMENI Putative uncharacterized protein OS=Emericella nidulans GN=AN2237.2 PE=4 SV=1	an01-03.xml	1010	20.91	QLAAEGDPR	Q1:-17.0265	yes	-	-	4.1	0.011	2	939.453	939.453	-0.0001	-0.106445
4	tr|Q5BB43|Q5BB43_EMENI Putative uncharacterized protein OS=Emericella nidulans GN=AN2237.2 PE=4 SV=1	an01-03.xml	1359	25.78	VSIWTESYGGR		yes	-	-	4.1	1.8e-08	2	1254.61	1254.61	-0.0016	-1.27529
4	tr|Q5BB43|Q5BB43_EMENI Putative uncharacterized protein OS=Emericella nidulans GN=AN2237.2 PE=4 SV=1	an01-03.xml	1440	26.89	VYQAGHEVPAYQPETAYEIFHR		yes	-	-	4.1	1.6e-07	3	2605.24	2605.25	-0.0036	-1.38183
4	tr|Q5BB43|Q5BB43_EMENI Putative uncharacterized protein OS=Emericella nidulans GN=AN2237.2 PE=4 SV=1	an01-03.xml	1701	30.48	YGPSFSAFFQEQNEK		yes	-	-	4.1	8.9e-12	2	1778.79	1778.8	-0.0079	-4.44119
4	tr|Q5BB43|Q5BB43_EMENI Putative uncharacterized protein OS=Emericella nidulans GN=AN2237.2 PE=4 SV=1	an01-03.xml	1817	31.98	DYIVVEESL		yes	-	-	4.1	0.032	2	1066.53	1066.53	0.0017	1.59395
4	tr|Q5BB43|Q5BB43_EMENI Putative uncharacterized protein OS=Emericella nidulans GN=AN2237.2 PE=4 SV=1	an01-03.xml	2314	38.31	GYLEDLAYVLDSGIK		yes	-	-	4.1	3.6e-08	2	1655.86	1655.85	0.0028	1.69097
5	tr|Q5B3Q5|Q5B3Q5_EMENI Putative uncharacterized protein OS=Emericella nidulans GN=AN4825.2 PE=4 SV=1	an01-03.xml	799	17.91	GDGVTDDTAAVQR		yes	-	-	5.1	1.6e-06	2	1304.61	1304.61	-0.0015	-1.14977
5	tr|Q5B3Q5|Q5B3Q5_EMENI Putative uncharacterized protein OS=Emericella nidulans GN=AN4825.2 PE=4 SV=1	an01-03.xml	1051	21.5	VMLQIGNR	M2:+15.9949	yes	-	-	5.1	0.0006	2	946.513	946.514	-0.0009	-0.950857
5	tr|Q5B3Q5|Q5B3Q5_EMENI Putative uncharacterized protein OS=Emericella nidulans GN=AN4825.2 PE=4 SV=1	an01-03.xml	1055	21.56	IDGPIVDTAGK		yes	-	-	5.1	0.00072	2	1085.59	1085.58	0.006	5.52698
5	tr|Q5B3Q5|Q5B3Q5_EMENI Putative uncharacterized protein OS=Emericella nidulans GN=AN4825.2 PE=4 SV=1	an01-03.xml	1326	25.33	NQYADRPVGDFVQLK		yes	-	-	5.1	0.00063	2	1749.89	1749.89	-0.0003	-0.171439
5	tr|Q5B3Q5|Q5B3Q5_EMENI Putative uncharacterized protein OS=Emericella nidulans GN=AN4825.2 PE=4 SV=1	an01-03.xml	1350	25.66	VDGLNNAPYFER		yes	-	-	5.1	2.5e-06	2	1394.67	1394.67	-0.0001	-0.0717015
5	tr|Q5B3Q5|Q5B3Q5_EMENI Putative uncharacterized protein OS=Emericella nidulans GN=AN4825.2 PE=4 SV=1	an01-03.xml	1416	26.55	TWSSAPFSSYPR		yes	-	-	5.1	0.0036	2	1385.65	1385.65	-0.0021	-1.51554
6	tr|Q5BDW7|Q5BDW7_EMENI Adenosylhomocysteinase OS=Emericella nidulans GN=AN1263.2 PE=3 SV=1	an01-03.xml	795	17.85	SVQNIKPQVDR		yes	-	-	6.1	0.00042	2	1283.71	1283.71	-0.0016	-1.24639
6	tr|Q5BDW7|Q5BDW7_EMENI Adenosylhomocysteinase OS=Emericella nidulans GN=AN1263.2 PE=3 SV=1	an01-03.xml	888	19.2	YGPAQPLK		yes	-	-	6.1	0.012	2	873.483	873.483	-0.0002	-0.228968
6	tr|Q5BDW7|Q5BDW7_EMENI Adenosylhomocysteinase OS=Emericella nidulans GN=AN1263.2 PE=3 SV=1	an01-03.xml	1012	20.94	YPEFGTSGK		yes	-	-	6.1	0.0093	2	985.463	985.463	0	0
6	tr|Q5BDW7|Q5BDW7_EMENI Adenosylhomocysteinase OS=Emericella nidulans GN=AN1263.2 PE=3 SV=1	an01-03.xml	1142	22.76	KPVGVYVLPK		yes	-	-	6.1	0.00033	2	1099.69	1099.69	-0.0008	-0.727479
6	tr|Q5BDW7|Q5BDW7_EMENI Adenosylhomocysteinase OS=Emericella nidulans GN=AN1263.2 PE=3 SV=1	an01-03.xml	1208	23.66	HIILLAEGR		yes	-	-	6.1	0.0003	2	1021.62	1021.62	0.0013	1.27249
6	tr|Q5BDW7|Q5BDW7_EMENI Adenosylhomocysteinase OS=Emericella nidulans GN=AN1263.2 PE=3 SV=1	an01-03.xml	1362	25.83	VAVVAGFGDVGK		yes	-	-	6.1	9.1e-08	2	1118.62	1118.62	0.0042	3.75462
7	tr|Q5BDF4|Q5BDF4_EMENI Putative uncharacterized protein OS=Emericella nidulans GN=AN1426.2 PE=4 SV=1	an01-03.xml	1021	21.07	QLPADATGVKK	Q1:-17.0265	yes	-	-	7.1	0.0032	2	1110.62	1110.62	-0.0007	-0.630281
7	tr|Q5BDF4|Q5BDF4_EMENI Putative uncharacterized protein OS=Emericella nidulans GN=AN1426.2 PE=4 SV=1	an01-03.xml	1120	22.46	DNVEGPYYSYGNR		yes	-	-	7.1	9.2e-08	2	1533.66	1533.66	-0.0003	-0.19561
7	tr|Q5BDF4|Q5BDF4_EMENI Putative uncharacterized protein OS=Emericella nidulans GN=AN1426.2 PE=4 SV=1	an01-03.xml	1251	24.27	QLPADATGVK	Q1:-17.0265	yes	-	-	7.1	0.0055	2	982.522	982.521	0.0016	1.62846
7	tr|Q5BDF4|Q5BDF4_EMENI Putative uncharacterized protein OS=Emericella nidulans GN=AN1426.2 PE=4 SV=1	an01-03.xml	1775	31.44	TLFGWDIAEGK		yes	-	-	7.1	4.8e-05	2	1236.63	1236.63	-0.0012	-0.970382
8	sp|Q5AUT0|EGLC_EMENI Probable glucan endo-1,3-beta-glucosidase eglC OS=Emericella nidulans GN=eglC PE=1 SV=1	an01-03.xml	992	20.65	NLETTSGFNSAR		yes	-	-	8.1	1.4e-05	2	1296.62	1296.62	-0.0015	-1.15686
8	sp|Q5AUT0|EGLC_EMENI Probable glucan endo-1,3-beta-glucosidase eglC OS=Emericella nidulans GN=eglC PE=1 SV=1	an01-03.xml	1178	23.25	AAINQYGDEFAK		yes	-	-	8.1	1.4e-05	2	1326.64	1326.63	0.0028	2.11061
8	sp|Q5AUT0|EGLC_EMENI Probable glucan endo-1,3-beta-glucosidase eglC OS=Emericella nidulans GN=eglC PE=1 SV=1	an01-03.xml	1352	25.69	VQADFEAEFR		yes	-	-	8.1	9.8e-06	2	1211.57	1211.57	-0.0031	-2.55866
9	tr|Q5AX21|Q5AX21_EMENI Putative uncharacterized protein OS=Emericella nidulans GN=AN7159.2 PE=4 SV=1	an01-03.xml	1366	25.89	PAYQNAAVESYLR		yes	-	-	9.1	7.5e-10	2	1481.74	1481.74	-0.0015	-1.01232
9	tr|Q5AX21|Q5AX21_EMENI Putative uncharacterized protein OS=Emericella nidulans GN=AN7159.2 PE=4 SV=1	an01-03.xml	1655	29.87	AFPDVAAQAQNFAVVDK		yes	-	-	9.1	1.6e-08	2	1790.91	1790.91	0.0008	0.446701
9	tr|Q5AX21|Q5AX21_EMENI Putative uncharacterized protein OS=Emericella nidulans GN=AN7159.2 PE=4 SV=1	an01-03.xml	1935	33.51	VAFASFLEEYAR		yes	-	-	9.1	2.5e-10	2	1402.7	1402.7	0.0002	0.142582
10	tr|Q92223|Q92223_EMENI Chitinase OS=Emericella nidulans GN=chiA PE=3 SV=3	an01-03.xml	922	19.68	NNQIDGVGYNEK		yes	-	-	10.1	9.8e-07	2	1350.63	1350.63	-0.0003	-0.222119
10	tr|Q92223|Q92223_EMENI Chitinase OS=Emericella nidulans GN=chiA PE=3 SV=3	an01-03.xml	1224	23.89	SNIAVYYGQGVNQPR		yes	-	-	10.1	3.7e-09	2	1665.84	1665.83	0.0008	0.48024
Groupe	Description	Sample	Scan	Rt	Sequence	Modifs	Valid	Used	on a total of	Sub-groups	E-value	Charge	MH+ Obs	MH+ theo	DeltaMH+	Delta-ppm
1	tr|Q5BG58|Q5BG58_EMENI Putative uncharacterized protein OS=Emericella nidulans GN=AN0472.2 PE=4 SV=1	an04.xml	652	15.82	TIGDASMEAR	M7:+15.9949	yes	-	-	1.1	7.8e-05	2	1066.48	1066.48	-0.0023	-2.15662
1	tr|Q5BG58|Q5BG58_EMENI Putative uncharacterized protein OS=Emericella nidulans GN=AN0472.2 PE=4 SV=1	an04.xml	657	15.89	QVVTAGSPR		yes	-	-	1.1	0.005	2	914.506	914.506	0.0003	0.328046
1	tr|Q5BG58|Q5BG58_EMENI Putative uncharacterized protein OS=Emericella nidulans GN=AN0472.2 PE=4 SV=1	an04.xml	731	17.04	HVASFDSQTSAR		yes	-	-	1.1	0.0025	2	1305.62	1305.62	0.0007	0.536144
1	tr|Q5BG58|Q5BG58_EMENI Putative uncharacterized protein OS=Emericella nidulans GN=AN0472.2 PE=4 SV=1	an04.xml	807	18.21	NGVNSSNPIETNK		yes	-	-	1.1	0.00053	2	1373.67	1373.67	0.0001	0.0727979
1	tr|Q5BG58|Q5BG58_EMENI Putative uncharacterized protein OS=Emericella nidulans GN=AN0472.2 PE=4 SV=1	an04.xml	820	18.4	TVLTAENPK		yes	-	-	1.1	0.047	2	972.538	972.537	0.0015	1.54236
1	tr|Q5BG58|Q5BG58_EMENI Putative uncharacterized protein OS=Emericella nidulans GN=AN0472.2 PE=4 SV=1	an04.xml	848	18.81	TIGDASMEAR		yes	-	-	1.1	0.03	2	1050.49	1050.49	-0.0032	-3.0462
1	tr|Q5BG58|Q5BG58_EMENI Putative uncharacterized protein OS=Emericella nidulans GN=AN0472.2 PE=4 SV=1	an04.xml	933	20.01	SADAVLQPQAGSAR		yes	-	-	1.1	0.0001	2	1370.7	1370.7	-0.0007	-0.510687
1	tr|Q5BG58|Q5BG58_EMENI Putative uncharacterized protein OS=Emericella nidulans GN=AN0472.2 PE=4 SV=1	an04.xml	1057	21.79	LLNDHATAAPALER		yes	-	-	1.1	1.3e-07	2	1491.79	1491.79	-0.0018	-1.2066
1	tr|Q5BG58|Q5BG58_EMENI Putative uncharacterized protein OS=Emericella nidulans GN=AN0472.2 PE=4 SV=1	an04.xml	1078	22.1	AAAPADGVTGGWK		yes	-	-	1.1	0.014	2	1200.61	1200.6	0.0047	3.91471
1	tr|Q5BG58|Q5BG58_EMENI Putative uncharacterized protein OS=Emericella nidulans GN=AN0472.2 PE=4 SV=1	an04.xml	1106	22.46	AVNITLR		yes	-	-	1.1	0.026	2	786.483	786.484	-0.0005	-0.635741
1	tr|Q5BG58|Q5BG58_EMENI Putative uncharacterized protein OS=Emericella nidulans GN=AN0472.2 PE=4 SV=1	an04.xml	1121	22.66	GPSGWSGTVQVAK		yes	-	-	1.1	2.5e-09	2	1273.65	1273.65	-0.0008	-0.628114
1	tr|Q5BG58|Q5BG58_EMENI Putative uncharacterized protein OS=Emericella nidulans GN=AN0472.2 PE=4 SV=1	an04.xml	1182	23.51	DQESSSEDSMYAYALK	M10:+15.9949	yes	-	-	1.1	1.4e-10	2	1839.75	1839.76	-0.011	-5.97904
1	tr|Q5BG58|Q5BG58_EMENI Putative uncharacterized protein OS=Emericella nidulans GN=AN0472.2 PE=4 SV=1	an04.xml	1307	25.21	SFSADAVLQPQAGSAR		yes	-	-	1.1	9.3e-11	2	1604.8	1604.8	-0.0017	-1.05932
1	tr|Q5BG58|Q5BG58_EMENI Putative uncharacterized protein OS=Emericella nidulans GN=AN0472.2 PE=4 SV=1	an04.xml	1323	25.43	VTGILFENK		yes	-	-	1.1	0.041	2	1020.57	1020.57	0.0017	1.66573
1	tr|Q5BG58|Q5BG58_EMENI Putative uncharacterized protein OS=Emericella nidulans GN=AN0472.2 PE=4 SV=1	an04.xml	1385	26.27	GNLMLGIMR	M4:+15.9949	yes	-	-	1.1	1.6e-05	2	1020.53	1020.53	0.0004	0.391952
1	tr|Q5BG58|Q5BG58_EMENI Putative uncharacterized protein OS=Emericella nidulans GN=AN0472.2 PE=4 SV=1	an04.xml	1442	27.03	FQLVSTTDLR		yes	-	-	1.1	0.00089	2	1179.64	1179.64	0.0004	0.339087
1	tr|Q5BG58|Q5BG58_EMENI Putative uncharacterized protein OS=Emericella nidulans GN=AN0472.2 PE=4 SV=1	an04.xml	1459	27.27	GLFESFDGK		yes	-	-	1.1	5.5e-05	2	999.482	999.479	0.0029	2.90151
1	tr|Q5BG58|Q5BG58_EMENI Putative uncharacterized protein OS=Emericella nidulans GN=AN0472.2 PE=4 SV=1	an04.xml	1549	28.5	DWVNTLVR		yes	-	-	1.1	0.00012	2	1002.54	1002.54	0.0001	0.0997469
1	tr|Q5BG58|Q5BG58_EMENI Putative uncharacterized protein OS=Emericella nidulans GN=AN0472.2 PE=4 SV=1	an04.xml	1576	28.86	VLATDSSPQLSAAAQAVIR		yes	-	-	1.1	7.2e-14	2	1898.04	1898.03	0.007	3.68803
1	tr|Q5BG58|Q5BG58_EMENI Putative uncharacterized protein OS=Emericella nidulans GN=AN0472.2 PE=4 SV=1	an04.xml	1684	30.35	FATIIWTVDK		yes	-	-	1.1	4.9e-06	2	1193.66	1193.66	0.003	2.51329
1	tr|Q5BG58|Q5BG58_EMENI Putative uncharacterized protein OS=Emericella nidulans GN=AN0472.2 PE=4 SV=1	an04.xml	1798	31.87	QQFPLVYDTVWK		yes	-	-	1.1	0.00037	2	1523.78	1523.79	-0.0051	-3.34692
1	tr|Q5BG58|Q5BG58_EMENI Putative uncharacterized protein OS=Emericella nidulans GN=AN0472.2 PE=4 SV=1	an04.xml	1840	32.43	FFSQSNFDYSWIDGGASR		yes	-	-	1.1	4.4e-13	2	2083.9	2083.91	-0.015	-7.19799
1	tr|Q5BG58|Q5BG58_EMENI Putative uncharacterized protein OS=Emericella nidulans GN=AN0472.2 PE=4 SV=1	an04.xml	1851	32.56	DSGNPAYNDPLFPFSR		yes	-	-	1.1	1.5e-08	2	1796.82	1796.82	-0.0011	-0.612191
1	tr|Q5BG58|Q5BG58_EMENI Putative uncharacterized protein OS=Emericella nidulans GN=AN0472.2 PE=4 SV=1	an04.xml	2160	36.55	GILYANLALIDPAASWR		yes	-	-	1.1	1.7e-06	2	1844	1844.01	-0.0081	-4.39261
2	tr|Q5B3Q5|Q5B3Q5_EMENI Putative uncharacterized protein OS=Emericella nidulans GN=AN4825.2 PE=4 SV=1	an04.xml	484	12.93	LRNNHDNVR		yes	-	-	2.1	0.0062	2	1137.59	1137.59	-0.0005	-0.439527
2	tr|Q5B3Q5|Q5B3Q5_EMENI Putative uncharacterized protein OS=Emericella nidulans GN=AN4825.2 PE=4 SV=1	an04.xml	767	17.61	GDGVTDDTAAVQR		yes	-	-	2.1	7.5e-06	2	1304.61	1304.61	0.003	2.29954
2	tr|Q5B3Q5|Q5B3Q5_EMENI Putative uncharacterized protein OS=Emericella nidulans GN=AN4825.2 PE=4 SV=1	an04.xml	779	17.79	AASGSAFSDANNPR		yes	-	-	2.1	3.3e-07	2	1364.62	1364.62	-0.002	-1.46561
2	tr|Q5B3Q5|Q5B3Q5_EMENI Putative uncharacterized protein OS=Emericella nidulans GN=AN4825.2 PE=4 SV=1	an04.xml	973	20.57	IDITATAR		yes	-	-	2.1	0.022	2	860.484	860.484	-0.0004	-0.464855
2	tr|Q5B3Q5|Q5B3Q5_EMENI Putative uncharacterized protein OS=Emericella nidulans GN=AN4825.2 PE=4 SV=1	an04.xml	1036	21.47	VMLQIGNR	M2:+15.9949	yes	-	-	2.1	2.9e-05	2	946.514	946.514	0	0
2	tr|Q5B3Q5|Q5B3Q5_EMENI Putative uncharacterized protein OS=Emericella nidulans GN=AN4825.2 PE=4 SV=1	an04.xml	1041	21.55	IDGPIVDTAGK		yes	-	-	2.1	0.0045	2	1085.59	1085.58	0.0014	1.28963
2	tr|Q5B3Q5|Q5B3Q5_EMENI Putative uncharacterized protein OS=Emericella nidulans GN=AN4825.2 PE=4 SV=1	an04.xml	1151	23.08	GSGGIMSDVTFR	M6:+15.9949	No	-	-	2.1	0.088	2	1242.57	1242.58	-0.004	-3.21911
2	tr|Q5B3Q5|Q5B3Q5_EMENI Putative uncharacterized protein OS=Emericella nidulans GN=AN4825.2 PE=4 SV=1	an04.xml	1234	24.22	QGTVPWGNDPAYK		yes	-	-	2.1	0.00025	2	1432.68	1432.69	-0.0028	-1.95437
2	tr|Q5B3Q5|Q5B3Q5_EMENI Putative uncharacterized protein OS=Emericella nidulans GN=AN4825.2 PE=4 SV=1	an04.xml	1241	24.33	GGNFGFYGGNQQFSAHR		yes	-	-	2.1	0.0023	3	1843.82	1843.83	-0.0017	-0.921996
2	tr|Q5B3Q5|Q5B3Q5_EMENI Putative uncharacterized protein OS=Emericella nidulans GN=AN4825.2 PE=4 SV=1	an04.xml	1313	25.3	NQYADRPVGDFVQLK		yes	-	-	2.1	2.9e-06	2	1749.89	1749.89	-0.0044	-2.51444
2	tr|Q5B3Q5|Q5B3Q5_EMENI Putative uncharacterized protein OS=Emericella nidulans GN=AN4825.2 PE=4 SV=1	an04.xml	1326	25.47	LVSNDGSGNVGSVALIDSK		yes	-	-	2.1	3.3e-12	2	1831.94	1831.94	-0.0037	-2.01972
2	tr|Q5B3Q5|Q5B3Q5_EMENI Putative uncharacterized protein OS=Emericella nidulans GN=AN4825.2 PE=4 SV=1	an04.xml	1336	25.6	VDGLNNAPYFER		yes	-	-	2.1	5.8e-08	2	1394.67	1394.67	-0.0007	-0.501911
2	tr|Q5B3Q5|Q5B3Q5_EMENI Putative uncharacterized protein OS=Emericella nidulans GN=AN4825.2 PE=4 SV=1	an04.xml	1349	25.77	PVGDFVQLK		yes	-	-	2.1	0.00016	2	1002.56	1002.56	-0.0013	-1.29668
2	tr|Q5B3Q5|Q5B3Q5_EMENI Putative uncharacterized protein OS=Emericella nidulans GN=AN4825.2 PE=4 SV=1	an04.xml	1398	26.45	TWSSAPFSSYPR		yes	-	-	2.1	0.0001	2	1385.65	1385.65	-0.0009	-0.649515
2	tr|Q5B3Q5|Q5B3Q5_EMENI Putative uncharacterized protein OS=Emericella nidulans GN=AN4825.2 PE=4 SV=1	an04.xml	1401	26.49	SLDIQGAEVGLR		yes	-	-	2.1	8.2e-06	2	1257.68	1257.68	-0.002	-1.59023
2	tr|Q5B3Q5|Q5B3Q5_EMENI Putative uncharacterized protein OS=Emericella nidulans GN=AN4825.2 PE=4 SV=1	an04.xml	1440	27.01	IHGEAWSQFAASGSAFSDANNPR		yes	-	-	2.1	1.9e-06	3	2420.1	2420.1	-0.0066	-2.72716
2	tr|Q5B3Q5|Q5B3Q5_EMENI Putative uncharacterized protein OS=Emericella nidulans GN=AN4825.2 PE=4 SV=1	an04.xml	1468	27.39	NVVTDYHADPTGASDSTAAIQAAINDGNR		yes	-	-	2.1	5.4e-09	3	2944.36	2944.37	-0.0078	-2.64913
2	tr|Q5B3Q5|Q5B3Q5_EMENI Putative uncharacterized protein OS=Emericella nidulans GN=AN4825.2 PE=4 SV=1	an04.xml	1677	30.26	SVDNLGVTAHPAWAQISIFDAPSHGR		yes	-	-	2.1	4.8e-07	3	2746.36	2746.37	-0.0094	-3.4227
2	tr|Q5B3Q5|Q5B3Q5_EMENI Putative uncharacterized protein OS=Emericella nidulans GN=AN4825.2 PE=4 SV=1	an04.xml	1898	33.17	GDVGTVELQDLILTTK		yes	-	-	2.1	4.1e-09	2	1701.93	1701.93	0.0011	0.646326
2	tr|Q5B3Q5|Q5B3Q5_EMENI Putative uncharacterized protein OS=Emericella nidulans GN=AN4825.2 PE=4 SV=1	an04.xml	1921	33.48	VYLGAGYYDNWVLGPTYR		yes	-	-	2.1	6.6e-16	2	2107.03	2107.03	0.0018	0.854283
2	tr|Q5B3Q5|Q5B3Q5_EMENI Putative uncharacterized protein OS=Emericella nidulans GN=AN4825.2 PE=4 SV=1	an04.xml	1969	34.1	LQNVIGIGAEYVLVSDGAGVR		yes	-	-	2.1	2.2e-16	2	2130.15	2130.16	-0.0063	-2.95753
3	tr|Q5B368|Q5B368_EMENI Putative uncharacterized protein OS=Emericella nidulans GN=AN5012.2 PE=3 SV=1	an04.xml	697	16.5	NAMTIPR	M3:+15.9949	yes	-	-	3.1	0.032	2	818.418	818.419	-0.0012	-1.46624
3	tr|Q5B368|Q5B368_EMENI Putative uncharacterized protein OS=Emericella nidulans GN=AN5012.2 PE=3 SV=1	an04.xml	963	20.43	NAMTIPR		No	-	-	3.1	0.057	2	802.424	802.424	-0.0003	-0.373867
3	tr|Q5B368|Q5B368_EMENI Putative uncharacterized protein OS=Emericella nidulans GN=AN5012.2 PE=3 SV=1	an04.xml	1005	21.03	ASQQSQSLAY		yes	-	-	3.1	1.3e-06	2	1082.51	1082.51	-0.0007	-0.646644
3	tr|Q5B368|Q5B368_EMENI Putative uncharacterized protein OS=Emericella nidulans GN=AN5012.2 PE=3 SV=1	an04.xml	1237	24.27	VLVVQEPEAN		yes	-	-	3.1	0.019	2	1097.58	1097.58	-0.001	-0.911092
3	tr|Q5B368|Q5B368_EMENI Putative uncharacterized protein OS=Emericella nidulans GN=AN5012.2 PE=3 SV=1	an04.xml	1239	24.29	APLEPADDGTVTLR		yes	-	-	3.1	4.3e-08	2	1454.75	1454.75	-0.002	-1.37481
3	tr|Q5B368|Q5B368_EMENI Putative uncharacterized protein OS=Emericella nidulans GN=AN5012.2 PE=3 SV=1	an04.xml	1277	24.82	DPNVFWHAPTK		yes	-	-	3.1	0.0065	2	1311.65	1311.65	-0.0001	-0.0762399
3	tr|Q5B368|Q5B368_EMENI Putative uncharacterized protein OS=Emericella nidulans GN=AN5012.2 PE=3 SV=1	an04.xml	1422	26.76	TSFYVYGQTLPSGK		yes	-	-	3.1	0.00097	2	1547.77	1547.77	0.0004	0.258436
3	tr|Q5B368|Q5B368_EMENI Putative uncharacterized protein OS=Emericella nidulans GN=AN5012.2 PE=3 SV=1	an04.xml	1430	26.88	LLIYTSTDLK		yes	-	-	3.1	0.0037	2	1166.67	1166.67	-0.0013	-1.11429
3	tr|Q5B368|Q5B368_EMENI Putative uncharacterized protein OS=Emericella nidulans GN=AN5012.2 PE=3 SV=1	an04.xml	1469	27.41	VLVVQEPEANWAAIMSKPQTTR	M15:+15.9949	yes	-	-	3.1	0.0012	3	2484.28	2484.29	-0.0083	-3.34099
3	tr|Q5B368|Q5B368_EMENI Putative uncharacterized protein OS=Emericella nidulans GN=AN5012.2 PE=3 SV=1	an04.xml	1573	28.82	TVIAWMSNWQYAEK	M6:+15.9949	yes	-	-	3.1	1.1e-09	2	1742.82	1742.82	0.0028	1.60659
3	tr|Q5B368|Q5B368_EMENI Putative uncharacterized protein OS=Emericella nidulans GN=AN5012.2 PE=3 SV=1	an04.xml	1620	29.48	VLVVQEPEANWAAIMSK	M15:+15.9949	yes	-	-	3.1	1.6e-09	2	1900.99	1900.98	0.0029	1.52553
3	tr|Q5B368|Q5B368_EMENI Putative uncharacterized protein OS=Emericella nidulans GN=AN5012.2 PE=3 SV=1	an04.xml	1950	33.84	LFANGAGVEDVLLSVSK		yes	-	-	3.1	5.1e-12	2	1718.93	1718.93	-0.002	-1.16351
4	tr|Q5B3S1|Q5B3S1_EMENI Putative uncharacterized protein OS=Emericella nidulans GN=AN4809.2 PE=4 SV=1	an04.xml	735	17.1	LTNNNDVNYR		yes	-	-	4.1	1e-05	2	1222.58	1222.58	-0.0009	-0.736147
4	tr|Q5B3S1|Q5B3S1_EMENI Putative uncharacterized protein OS=Emericella nidulans GN=AN4809.2 PE=4 SV=1	an04.xml	811	18.27	QAGPDVDVR		yes	-	-	4.1	0.023	2	956.477	956.48	-0.0026	-2.7183
4	tr|Q5B3S1|Q5B3S1_EMENI Putative uncharacterized protein OS=Emericella nidulans GN=AN4809.2 PE=4 SV=1	an04.xml	864	19.04	SNSLSSDLDRR		yes	-	-	4.1	0.018	2	1249.61	1249.61	-0.0016	-1.2804
4	tr|Q5B3S1|Q5B3S1_EMENI Putative uncharacterized protein OS=Emericella nidulans GN=AN4809.2 PE=4 SV=1	an04.xml	938	20.08	SNSLSSDLDR		yes	-	-	4.1	0.005	2	1093.51	1093.51	-0.001	-0.914484
4	tr|Q5B3S1|Q5B3S1_EMENI Putative uncharacterized protein OS=Emericella nidulans GN=AN4809.2 PE=4 SV=1	an04.xml	1039	21.52	QAGPDVDVR	Q1:-17.0265	yes	-	-	4.1	0.043	2	939.456	939.453	0.0028	2.98046
4	tr|Q5B3S1|Q5B3S1_EMENI Putative uncharacterized protein OS=Emericella nidulans GN=AN4809.2 PE=4 SV=1	an04.xml	1123	22.69	GQYGVPLDTR		yes	-	-	4.1	0.00073	2	1105.57	1105.56	0.0013	1.17587
4	tr|Q5B3S1|Q5B3S1_EMENI Putative uncharacterized protein OS=Emericella nidulans GN=AN4809.2 PE=4 SV=1	an04.xml	1373	26.1	AGDTAYLESHYTILR		yes	-	-	4.1	0.0042	3	1709.85	1709.85	-0.0005	-0.292423
4	tr|Q5B3S1|Q5B3S1_EMENI Putative uncharacterized protein OS=Emericella nidulans GN=AN4809.2 PE=4 SV=1	an04.xml	1508	27.96	QTPLLFSEHR	Q1:-17.0265	yes	-	-	4.1	0.00021	2	1210.62	1210.62	-0.0019	-1.56944
4	tr|Q5B3S1|Q5B3S1_EMENI Putative uncharacterized protein OS=Emericella nidulans GN=AN4809.2 PE=4 SV=1	an04.xml	1617	29.44	SPYLSTWLPAGK		yes	-	-	4.1	3.3e-05	2	1319.7	1319.7	-0.0034	-2.57634
4	tr|Q5B3S1|Q5B3S1_EMENI Putative uncharacterized protein OS=Emericella nidulans GN=AN4809.2 PE=4 SV=1	an04.xml	1638	29.73	VLFSIGLTQR		yes	-	-	4.1	6.1e-06	2	1133.67	1133.67	0.0016	1.41135
4	tr|Q5B3S1|Q5B3S1_EMENI Putative uncharacterized protein OS=Emericella nidulans GN=AN4809.2 PE=4 SV=1	an04.xml	1807	32	ITFLSPITPNDLR		yes	-	-	4.1	0.00011	2	1486.83	1486.83	0.0022	1.47966
5	tr|Q5BDF4|Q5BDF4_EMENI Putative uncharacterized protein OS=Emericella nidulans GN=AN1426.2 PE=4 SV=1	an04.xml	1003	21	QLPADATGVKK	Q1:-17.0265	yes	-	-	5.1	0.0005	2	1110.61	1110.62	-0.0015	-1.3506
5	tr|Q5BDF4|Q5BDF4_EMENI Putative uncharacterized protein OS=Emericella nidulans GN=AN1426.2 PE=4 SV=1	an04.xml	1046	21.62	LVDGVEYGETR		yes	-	-	5.1	2.1e-06	2	1237.61	1237.61	0.001	0.808011
5	tr|Q5BDF4|Q5BDF4_EMENI Putative uncharacterized protein OS=Emericella nidulans GN=AN1426.2 PE=4 SV=1	an04.xml	1104	22.43	DNVEGPYYSYGNR		yes	-	-	5.1	6e-09	2	1533.66	1533.66	-0.003	-1.9561
5	tr|Q5BDF4|Q5BDF4_EMENI Putative uncharacterized protein OS=Emericella nidulans GN=AN1426.2 PE=4 SV=1	an04.xml	1235	24.23	QLPADATGVK	Q1:-17.0265	yes	-	-	5.1	0.0071	2	982.524	982.521	0.0032	3.25693
5	tr|Q5BDF4|Q5BDF4_EMENI Putative uncharacterized protein OS=Emericella nidulans GN=AN1426.2 PE=4 SV=1	an04.xml	1492	27.73	LGGLPQLDSTIK		yes	-	-	5.1	0.001	2	1241.71	1241.71	0.0013	1.04694
5	tr|Q5BDF4|Q5BDF4_EMENI Putative uncharacterized protein OS=Emericella nidulans GN=AN1426.2 PE=4 SV=1	an04.xml	1730	30.98	SYAETEEGSLNPVTGVVEDSSFAGVQGR		yes	-	-	5.1	6.2e-06	3	2885.36	2885.34	0.012	4.15895
5	tr|Q5BDF4|Q5BDF4_EMENI Putative uncharacterized protein OS=Emericella nidulans GN=AN1426.2 PE=4 SV=1	an04.xml	1757	31.33	TLFGWDIAEGK		yes	-	-	5.1	3.9e-06	2	1236.63	1236.63	0.001	0.808652
5	tr|Q5BDF4|Q5BDF4_EMENI Putative uncharacterized protein OS=Emericella nidulans GN=AN1426.2 PE=4 SV=1	an04.xml	1805	31.97	QFQAAGYTPLLVDGVEYGETR		yes	-	-	5.1	7.1e-07	3	2314.13	2314.14	-0.0073	-3.15453
5	tr|Q5BDF4|Q5BDF4_EMENI Putative uncharacterized protein OS=Emericella nidulans GN=AN1426.2 PE=4 SV=1	an04.xml	2064	35.32	SGYVDLSPESHTFFYFFEAR		yes	-	-	5.1	6.3e-06	3	2399.09	2399.1	-0.0089	-3.70973
5	tr|Q5BDF4|Q5BDF4_EMENI Putative uncharacterized protein OS=Emericella nidulans GN=AN1426.2 PE=4 SV=1	an04.xml	2204	37.1	FIEDLEEILTYPVR		yes	-	-	5.1	3e-05	2	1736.91	1736.91	-0.0014	-0.806029
5	tr|Q5BDF4|Q5BDF4_EMENI Putative uncharacterized protein OS=Emericella nidulans GN=AN1426.2 PE=4 SV=1	an04.xml	2316	38.55	ATWEVVQGFLGGLPQLDSTIK		yes	-	-	5.1	7e-08	2	2259.21	2259.2	0.0035	1.54922
6	tr|Q5AWC8|Q5AWC8_EMENI Putative uncharacterized protein OS=Emericella nidulans GN=AN7402.2 PE=4 SV=1	an04.xml	1111	22.53	TGIAQGVAVAAGR		yes	-	-	6.1	9.6e-06	2	1170.66	1170.66	0.0006	0.512532
6	tr|Q5AWC8|Q5AWC8_EMENI Putative uncharacterized protein OS=Emericella nidulans GN=AN7402.2 PE=4 SV=1	an04.xml	1240	24.31	ETDGSIVWESDPNR		yes	-	-	6.1	3.3e-07	2	1604.72	1604.72	-0.0024	-1.49559
6	tr|Q5AWC8|Q5AWC8_EMENI Putative uncharacterized protein OS=Emericella nidulans GN=AN7402.2 PE=4 SV=1	an04.xml	1312	25.28	TYADGYVSIVK		yes	-	-	6.1	4.2e-07	2	1215.62	1215.63	-0.0016	-1.31619
6	tr|Q5AWC8|Q5AWC8_EMENI Putative uncharacterized protein OS=Emericella nidulans GN=AN7402.2 PE=4 SV=1	an04.xml	1608	29.31	SVYSLNTGIAQGVAVAAGR		yes	-	-	6.1	1.6e-13	2	1833.98	1833.98	0.0004	0.218105
6	tr|Q5AWC8|Q5AWC8_EMENI Putative uncharacterized protein OS=Emericella nidulans GN=AN7402.2 PE=4 SV=1	an04.xml	1688	30.41	NDLTYVAQYWSK		yes	-	-	6.1	1.9e-09	2	1487.72	1487.72	0.0006	0.403303
6	tr|Q5AWC8|Q5AWC8_EMENI Putative uncharacterized protein OS=Emericella nidulans GN=AN7402.2 PE=4 SV=1	an04.xml	1835	32.37	SISITSTSLAFFK		yes	-	-	6.1	6.4e-07	2	1401.76	1401.76	-0.0014	-0.998742
7	tr|Q5AX21|Q5AX21_EMENI Putative uncharacterized protein OS=Emericella nidulans GN=AN7159.2 PE=4 SV=1	an04.xml	1356	25.87	PAYQNAAVESYLR		yes	-	-	7.1	5.4e-08	2	1481.74	1481.74	-0.0032	-2.15963
7	tr|Q5AX21|Q5AX21_EMENI Putative uncharacterized protein OS=Emericella nidulans GN=AN7159.2 PE=4 SV=1	an04.xml	1585	29	FNGSPNGSPVIPY		yes	-	-	7.1	0.0034	2	1348.65	1348.65	-0.0021	-1.55711
7	tr|Q5AX21|Q5AX21_EMENI Putative uncharacterized protein OS=Emericella nidulans GN=AN7159.2 PE=4 SV=1	an04.xml	1652	29.92	AFPDVAAQAQNFAVVDK		yes	-	-	7.1	9.2e-10	2	1790.91	1790.91	-0.0003	-0.167513
7	tr|Q5AX21|Q5AX21_EMENI Putative uncharacterized protein OS=Emericella nidulans GN=AN7159.2 PE=4 SV=1	an04.xml	1925	33.53	VAFASFLEEYAR		yes	-	-	7.1	3.4e-09	2	1402.7	1402.7	-0.0014	-0.998075
8	tr|Q5ASX8|Q5ASX8_EMENI Putative uncharacterized protein OS=Emericella nidulans GN=AN8602.2 PE=4 SV=1	an04.xml	1181	23.5	AAWVEYAR		yes	-	-	8.1	0.0071	2	965.484	965.484	-0.0001	-0.103575
8	tr|Q5ASX8|Q5ASX8_EMENI Putative uncharacterized protein OS=Emericella nidulans GN=AN8602.2 PE=4 SV=1	an04.xml	1900	33.19	DDYMPWLMIPEEVR	M4:+15.9949 - M8:+15.9949	yes	-	-	8.1	9.8e-09	2	1825.81	1825.81	-0.0016	-0.876321
9	tr|Q5B147|Q5B147_EMENI Putative uncharacterized protein OS=Emericella nidulans GN=AN5733.2 PE=4 SV=1	an04.xml	1321	25.41	FDEGGAQIEGFAR		yes	-	-	9.1	1.6e-06	2	1396.65	1396.65	0.0008	0.572799
9	tr|Q5B147|Q5B147_EMENI Putative uncharacterized protein OS=Emericella nidulans GN=AN5733.2 PE=4 SV=1	an04.xml	1685	30.37	ALLDPLIPR		yes	-	-	9.1	2.8e-05	2	1007.63	1007.63	0.004	3.96973
Groupe	Description	Sample	Scan	Rt	Sequence	Modifs	Valid	Used	on a total of	Sub-groups	E-value	Charge	MH+ Obs	MH+ theo	DeltaMH+	Delta-ppm
1	tr|Q5AX21|Q5AX21_EMENI Putative uncharacterized protein OS=Emericella nidulans GN=AN7159.2 PE=4 SV=1	an05.xml	1368	25.95	PAYQNAAVESYLR		yes	-	-	1.1	8.9e-10	2	1481.74	1481.74	-0.002	-1.34977
1	tr|Q5AX21|Q5AX21_EMENI Putative uncharacterized protein OS=Emericella nidulans GN=AN7159.2 PE=4 SV=1	an05.xml	1382	26.14	ASFLEEYAR		yes	-	-	1.1	0.00021	2	1085.53	1085.53	0.0037	3.40848
1	tr|Q5AX21|Q5AX21_EMENI Putative uncharacterized protein OS=Emericella nidulans GN=AN7159.2 PE=4 SV=1	an05.xml	1666	29.96	AFPDVAAQAQNFAVVDK		yes	-	-	1.1	2.8e-09	2	1790.9	1790.91	-0.0028	-1.56345
1	tr|Q5AX21|Q5AX21_EMENI Putative uncharacterized protein OS=Emericella nidulans GN=AN7159.2 PE=4 SV=1	an05.xml	1758	31.17	DLPQVISTSYGEDEQTIPEPYAR		yes	-	-	1.1	0.0016	3	2608.24	2608.24	0.0028	1.07352
1	tr|Q5AX21|Q5AX21_EMENI Putative uncharacterized protein OS=Emericella nidulans GN=AN7159.2 PE=4 SV=1	an05.xml	1944	33.59	VAFASFLEEYAR		yes	-	-	1.1	5.6e-10	2	1402.7	1402.7	-0.0041	-2.92293
1	tr|Q5AX21|Q5AX21_EMENI Putative uncharacterized protein OS=Emericella nidulans GN=AN7159.2 PE=4 SV=1	an05.xml	2038	34.79	YDDLAEFEETYAPY		yes	-	-	1.1	3.3e-05	2	1725.71	1725.72	-0.0028	-1.62251
2	tr|Q5AX63|Q5AX63_EMENI Putative uncharacterized protein OS=Emericella nidulans GN=AN7117.2 PE=4 SV=1	an05.xml	882	19.28	AFEISPHGK		yes	-	-	2.1	0.0069	2	985.508	985.511	-0.0029	-2.94264
2	tr|Q5AX63|Q5AX63_EMENI Putative uncharacterized protein OS=Emericella nidulans GN=AN7117.2 PE=4 SV=1	an05.xml	989	20.79	AIVDVAAR		yes	-	-	2.1	8.4e-05	2	814.478	814.479	-0.0002	-0.245556
2	tr|Q5AX63|Q5AX63_EMENI Putative uncharacterized protein OS=Emericella nidulans GN=AN7117.2 PE=4 SV=1	an05.xml	1245	24.31	SAQAAYDVIVR		yes	-	-	2.1	0.0003	2	1192.63	1192.63	-0.0007	-0.586937
2	tr|Q5AX63|Q5AX63_EMENI Putative uncharacterized protein OS=Emericella nidulans GN=AN7117.2 PE=4 SV=1	an05.xml	1266	24.6	SWASVVAGSR		yes	-	-	2.1	5.4e-05	2	1019.53	1019.53	-0.0006	-0.588508
2	tr|Q5AX63|Q5AX63_EMENI Putative uncharacterized protein OS=Emericella nidulans GN=AN7117.2 PE=4 SV=1	an05.xml	1565	28.62	SAFYLAQLER		yes	-	-	2.1	0.00028	2	1197.63	1197.63	0.0045	3.75743
2	tr|Q5AX63|Q5AX63_EMENI Putative uncharacterized protein OS=Emericella nidulans GN=AN7117.2 PE=4 SV=1	an05.xml	1819	31.96	TLPDIYSWHQIGVWER		yes	-	-	2.1	2.6e-07	2	1999.99	2000	-0.0098	-4.89999
3	tr|Q5B368|Q5B368_EMENI Putative uncharacterized protein OS=Emericella nidulans GN=AN5012.2 PE=3 SV=1	an05.xml	694	16.46	NAMTIPR	M3:+15.9949	yes	-	-	3.1	0.018	2	818.419	818.419	-0.0001	-0.122187
3	tr|Q5B368|Q5B368_EMENI Putative uncharacterized protein OS=Emericella nidulans GN=AN5012.2 PE=3 SV=1	an05.xml	962	20.4	NAMTIPR		yes	-	-	3.1	0.031	2	802.424	802.424	0	0
3	tr|Q5B368|Q5B368_EMENI Putative uncharacterized protein OS=Emericella nidulans GN=AN5012.2 PE=3 SV=1	an05.xml	1006	21.03	ASQQSQSLAY		yes	-	-	3.1	0.0019	2	1082.51	1082.51	-0.0004	-0.369511
3	tr|Q5B368|Q5B368_EMENI Putative uncharacterized protein OS=Emericella nidulans GN=AN5012.2 PE=3 SV=1	an05.xml	1243	24.29	APLEPADDGTVTLR		yes	-	-	3.1	4.4e-12	2	1454.75	1454.75	0.0002	0.137481
3	tr|Q5B368|Q5B368_EMENI Putative uncharacterized protein OS=Emericella nidulans GN=AN5012.2 PE=3 SV=1	an05.xml	1445	27	LLIYTSTDLK		yes	-	-	3.1	0.0048	2	1166.67	1166.67	0	0
3	tr|Q5B368|Q5B368_EMENI Putative uncharacterized protein OS=Emericella nidulans GN=AN5012.2 PE=3 SV=1	an05.xml	1974	33.98	LFANGAGVEDVLLSVSK		yes	-	-	3.1	4.4e-10	2	1718.93	1718.93	-0.0014	-0.814459
4	tr|Q5B3Q5|Q5B3Q5_EMENI Putative uncharacterized protein OS=Emericella nidulans GN=AN4825.2 PE=4 SV=1	an05.xml	790	17.96	GDGVTDDTAAVQR		yes	-	-	4.1	1e-08	2	1304.61	1304.61	0.0008	0.613211
4	tr|Q5B3Q5|Q5B3Q5_EMENI Putative uncharacterized protein OS=Emericella nidulans GN=AN4825.2 PE=4 SV=1	an05.xml	1037	21.47	VMLQIGNR	M2:+15.9949	yes	-	-	4.1	0.0002	2	946.514	946.514	0.0002	0.211302
4	tr|Q5B3Q5|Q5B3Q5_EMENI Putative uncharacterized protein OS=Emericella nidulans GN=AN4825.2 PE=4 SV=1	an05.xml	1042	21.54	IDGPIVDTAGK		yes	-	-	4.1	0.012	2	1085.59	1085.58	0.0079	7.27719
4	tr|Q5B3Q5|Q5B3Q5_EMENI Putative uncharacterized protein OS=Emericella nidulans GN=AN4825.2 PE=4 SV=1	an05.xml	1352	25.73	VDGLNNAPYFER		yes	-	-	4.1	8.8e-05	2	1394.67	1394.67	-0.0005	-0.358508
4	tr|Q5B3Q5|Q5B3Q5_EMENI Putative uncharacterized protein OS=Emericella nidulans GN=AN4825.2 PE=4 SV=1	an05.xml	1417	26.61	SLDIQGAEVGLR		yes	-	-	4.1	2.9e-05	2	1257.68	1257.68	0.0002	0.159023
5	tr|Q5B7X9|Q5B7X9_EMENI Putative uncharacterized protein OS=Emericella nidulans GN=AN3351.2 PE=4 SV=1	an05.xml	988	20.78	GGQNNFGVVTR		yes	-	-	5.1	1.8e-05	2	1148.58	1148.58	-0.0006	-0.522384
5	tr|Q5B7X9|Q5B7X9_EMENI Putative uncharacterized protein OS=Emericella nidulans GN=AN3351.2 PE=4 SV=1	an05.xml	1069	21.92	VFTSSNIHEPQGYNSVR		yes	-	-	5.1	0.0013	3	1934.94	1934.94	-0.0006	-0.310088
5	tr|Q5B7X9|Q5B7X9_EMENI Putative uncharacterized protein OS=Emericella nidulans GN=AN3351.2 PE=4 SV=1	an05.xml	1354	25.76	YYSSNNLFYTR		yes	-	-	5.1	7.5e-08	2	1427.65	1427.66	-0.0045	-3.15201
5	tr|Q5B7X9|Q5B7X9_EMENI Putative uncharacterized protein OS=Emericella nidulans GN=AN3351.2 PE=4 SV=1	an05.xml	1379	26.1	LSPTILQQVH		yes	-	-	5.1	0.026	2	1135.65	1135.65	0.0013	1.14472
5	tr|Q5B7X9|Q5B7X9_EMENI Putative uncharacterized protein OS=Emericella nidulans GN=AN3351.2 PE=4 SV=1	an05.xml	1833	32.14	ALFEEIDALAR		yes	-	-	5.1	2.1e-05	2	1247.66	1247.66	-0.0003	-0.240449
6	tr|Q5AZ98|Q5AZ98_EMENI Putative uncharacterized protein OS=Emericella nidulans GN=AN6382.2 PE=4 SV=1	an05.xml	1366	25.93	TVIDLSDMGLGQR	M8:+15.9949	yes	-	-	6.1	4.7e-05	2	1420.7	1420.71	-0.0066	-4.64556
6	tr|Q5AZ98|Q5AZ98_EMENI Putative uncharacterized protein OS=Emericella nidulans GN=AN6382.2 PE=4 SV=1	an05.xml	1453	27.1	QYITIVNLTPHR		yes	-	-	6.1	0.024	3	1454.81	1454.81	0.001	0.687374
6	tr|Q5AZ98|Q5AZ98_EMENI Putative uncharacterized protein OS=Emericella nidulans GN=AN6382.2 PE=4 SV=1	an05.xml	1612	29.24	SPLLPPVAEAS		yes	-	-	6.1	0.02	2	1080.59	1080.59	-0.0025	-2.31354
6	tr|Q5AZ98|Q5AZ98_EMENI Putative uncharacterized protein OS=Emericella nidulans GN=AN6382.2 PE=4 SV=1	an05.xml	1674	30.07	TVIDLSDMGLGQR		yes	-	-	6.1	1.5e-08	2	1404.72	1404.72	0.0035	2.49161
7	sp|Q5AUT0|EGLC_EMENI Probable glucan endo-1,3-beta-glucosidase eglC OS=Emericella nidulans GN=eglC PE=1 SV=1	an05.xml	975	20.59	NLETTSGFNSAR		yes	-	-	7.1	1.8e-05	2	1296.62	1296.62	-0.0007	-0.539866
7	sp|Q5AUT0|EGLC_EMENI Probable glucan endo-1,3-beta-glucosidase eglC OS=Emericella nidulans GN=eglC PE=1 SV=1	an05.xml	1357	25.8	VQADFEAEFR		yes	-	-	7.1	3.5e-05	2	1211.57	1211.57	-0.0046	-3.79673
7	sp|Q5AUT0|EGLC_EMENI Probable glucan endo-1,3-beta-glucosidase eglC OS=Emericella nidulans GN=eglC PE=1 SV=1	an05.xml	1641	29.63	LVVGISVGSEDLYR		yes	-	-	7.1	2.3e-08	2	1506.82	1506.82	-0.0003	-0.199095
8	tr|Q5BBM0|Q5BBM0_EMENI Putative uncharacterized protein OS=Emericella nidulans GN=AN2060.2 PE=4 SV=1	an05.xml	891	19.41	VHDTANGLGLR		yes	-	-	8.1	6.4e-05	2	1152.61	1152.61	-0.0009	-0.780835
8	tr|Q5BBM0|Q5BBM0_EMENI Putative uncharacterized protein OS=Emericella nidulans GN=AN2060.2 PE=4 SV=1	an05.xml	1017	21.19	SSDHGETWTEISR		yes	-	-	8.1	3e-08	2	1504.66	1504.67	-0.0032	-2.12672
8	tr|Q5BBM0|Q5BBM0_EMENI Putative uncharacterized protein OS=Emericella nidulans GN=AN2060.2 PE=4 SV=1	an05.xml	1805	31.78	YQPFLYYLPER		yes	-	-	8.1	0.00035	2	1488.75	1488.75	-0.0029	-1.94794
9	tr|Q5BDF4|Q5BDF4_EMENI Putative uncharacterized protein OS=Emericella nidulans GN=AN1426.2 PE=4 SV=1	an05.xml	1007	21.04	QLPADATGVKK	Q1:-17.0265	No	-	-	9.1	0.077	2	1110.61	1110.62	-0.0024	-2.16096
9	tr|Q5BDF4|Q5BDF4_EMENI Putative uncharacterized protein OS=Emericella nidulans GN=AN1426.2 PE=4 SV=1	an05.xml	1106	22.4	DNVEGPYYSYGNR		yes	-	-	9.1	6.9e-08	2	1533.66	1533.66	-0.0023	-1.49968
9	tr|Q5BDF4|Q5BDF4_EMENI Putative uncharacterized protein OS=Emericella nidulans GN=AN1426.2 PE=4 SV=1	an05.xml	1270	24.65	EYGNFSFSR		No	-	-	9.1	0.052	2	1106.49	1106.49	-0.0047	-4.24766
9	tr|Q5BDF4|Q5BDF4_EMENI Putative uncharacterized protein OS=Emericella nidulans GN=AN1426.2 PE=4 SV=1	an05.xml	1513	27.92	LGGLPQLDSTIK		No	-	-	9.1	0.07	2	1241.71	1241.71	-0.0031	-2.49656
9	tr|Q5BDF4|Q5BDF4_EMENI Putative uncharacterized protein OS=Emericella nidulans GN=AN1426.2 PE=4 SV=1	an05.xml	1787	31.56	TLFGWDIAEGK		yes	-	-	9.1	3.1e-05	2	1236.63	1236.63	0.002	1.6173
10	tr|Q5B0I6|Q5B0I6_EMENI Putative uncharacterized protein OS=Emericella nidulans GN=AN5944.2 PE=3 SV=1	an05.xml	1287	24.88	AAAQPTWIYR		yes	-	-	10.1	7.6e-08	2	1176.62	1176.62	0.0035	2.97463
10	tr|Q5B0I6|Q5B0I6_EMENI Putative uncharacterized protein OS=Emericella nidulans GN=AN5944.2 PE=3 SV=1	an05.xml	1780	31.46	FAAGQYPTSLPLIVGNSDR		yes	-	-	10.1	2.6e-09	2	2006.02	2006.04	-0.015	-7.47744
Groupe	Description	Sample	Scan	Rt	Sequence	Modifs	Valid	Used	on a total of	Sub-groups	E-value	Charge	MH+ Obs	MH+ theo	DeltaMH+	Delta-ppm
1	tr|Q5AX63|Q5AX63_EMENI Putative uncharacterized protein OS=Emericella nidulans GN=AN7117.2 PE=4 SV=1	an06.xml	545	14.03	VATTAAADR		yes	-	-	1.1	0.0065	2	875.456	875.458	-0.0021	-2.39874
1	tr|Q5AX63|Q5AX63_EMENI Putative uncharacterized protein OS=Emericella nidulans GN=AN7117.2 PE=4 SV=1	an06.xml	670	16.06	ILAGTR		No	-	-	1.1	0.05	2	630.394	630.394	0.0002	0.317262
1	tr|Q5AX63|Q5AX63_EMENI Putative uncharacterized protein OS=Emericella nidulans GN=AN7117.2 PE=4 SV=1	an06.xml	888	19.3	AFEISPHGK		yes	-	-	1.1	0.0081	2	985.511	985.511	0.0007	0.710292
1	tr|Q5AX63|Q5AX63_EMENI Putative uncharacterized protein OS=Emericella nidulans GN=AN7117.2 PE=4 SV=1	an06.xml	997	20.82	AIVDVAAR		No	-	-	1.1	0.094	2	814.478	814.479	-0.0001	-0.122778
1	tr|Q5AX63|Q5AX63_EMENI Putative uncharacterized protein OS=Emericella nidulans GN=AN7117.2 PE=4 SV=1	an06.xml	1249	24.27	SAQAAYDVIVR		yes	-	-	1.1	3.3e-05	2	1192.63	1192.63	-0.0012	-1.00618
1	tr|Q5AX63|Q5AX63_EMENI Putative uncharacterized protein OS=Emericella nidulans GN=AN7117.2 PE=4 SV=1	an06.xml	1268	24.54	SWASVVAGSR		yes	-	-	1.1	0.0008	2	1019.53	1019.53	-0.0007	-0.686593
1	tr|Q5AX63|Q5AX63_EMENI Putative uncharacterized protein OS=Emericella nidulans GN=AN7117.2 PE=4 SV=1	an06.xml	1342	25.56	GLPKLGFPR		yes	-	-	1.1	0.0022	2	984.605	984.599	0.0054	5.48446
1	tr|Q5AX63|Q5AX63_EMENI Putative uncharacterized protein OS=Emericella nidulans GN=AN7117.2 PE=4 SV=1	an06.xml	1558	28.54	SAFYLAQLER		yes	-	-	1.1	3.3e-05	2	1197.62	1197.63	-0.0049	-4.09143
1	tr|Q5AX63|Q5AX63_EMENI Putative uncharacterized protein OS=Emericella nidulans GN=AN7117.2 PE=4 SV=1	an06.xml	1561	28.58	NSAFYLAQLER		yes	-	-	1.1	1.9e-06	2	1311.67	1311.67	0.0034	2.59212
1	tr|Q5AX63|Q5AX63_EMENI Putative uncharacterized protein OS=Emericella nidulans GN=AN7117.2 PE=4 SV=1	an06.xml	1575	28.76	AGGAQIAAGGWGSGGYAEYIGR		yes	-	-	1.1	2e-15	2	2068.98	2068.98	-0.0005	-0.241665
1	tr|Q5AX63|Q5AX63_EMENI Putative uncharacterized protein OS=Emericella nidulans GN=AN7117.2 PE=4 SV=1	an06.xml	1761	31.29	ANWGSGGGLHDYLANLVYK		yes	-	-	1.1	0.00021	3	2035	2035	-0.0026	-1.27764
1	tr|Q5AX63|Q5AX63_EMENI Putative uncharacterized protein OS=Emericella nidulans GN=AN7117.2 PE=4 SV=1	an06.xml	1806	31.87	TLPDIYSWHQIGVWER		yes	-	-	1.1	9.2e-05	2	2000.01	2000	0.0029	1.45
1	tr|Q5AX63|Q5AX63_EMENI Putative uncharacterized protein OS=Emericella nidulans GN=AN7117.2 PE=4 SV=1	an06.xml	2170	36.59	SWEQYLDYYVHATGLVR		yes	-	-	1.1	3e-07	3	2100.01	2100.02	-0.0052	-2.47617
2	tr|Q5AX21|Q5AX21_EMENI Putative uncharacterized protein OS=Emericella nidulans GN=AN7159.2 PE=4 SV=1	an06.xml	1356	25.73	SVCNLYAQLGSR	C3:+57.0215	yes	-	-	2.1	3.5e-07	2	1367.67	1367.67	0.0005	0.365584
2	tr|Q5AX21|Q5AX21_EMENI Putative uncharacterized protein OS=Emericella nidulans GN=AN7159.2 PE=4 SV=1	an06.xml	1365	25.86	PAYQNAAVESYLR		yes	-	-	2.1	7.4e-10	2	1481.74	1481.74	-0.0029	-1.95716
2	tr|Q5AX21|Q5AX21_EMENI Putative uncharacterized protein OS=Emericella nidulans GN=AN7159.2 PE=4 SV=1	an06.xml	1380	26.07	ASFLEEYAR		yes	-	-	2.1	0.00049	2	1085.53	1085.53	0.0022	2.02667
2	tr|Q5AX21|Q5AX21_EMENI Putative uncharacterized protein OS=Emericella nidulans GN=AN7159.2 PE=4 SV=1	an06.xml	1590	28.97	FNGSPNGSPVIPY		yes	-	-	2.1	0.02	2	1348.65	1348.65	0.0001	0.074148
2	tr|Q5AX21|Q5AX21_EMENI Putative uncharacterized protein OS=Emericella nidulans GN=AN7159.2 PE=4 SV=1	an06.xml	1660	29.93	AFPDVAAQAQNFAVVDK		yes	-	-	2.1	2.9e-10	2	1790.9	1790.91	-0.0037	-2.06599
2	tr|Q5AX21|Q5AX21_EMENI Putative uncharacterized protein OS=Emericella nidulans GN=AN7159.2 PE=4 SV=1	an06.xml	1746	31.09	DLPQVISTSYGEDEQTIPEPYAR		yes	-	-	2.1	0.001	3	2608.24	2608.24	-0.0054	-2.07036
2	tr|Q5AX21|Q5AX21_EMENI Putative uncharacterized protein OS=Emericella nidulans GN=AN7159.2 PE=4 SV=1	an06.xml	1931	33.52	VAFASFLEEYAR		yes	-	-	2.1	2.3e-07	2	1402.7	1402.7	0.0002	0.142582
2	tr|Q5AX21|Q5AX21_EMENI Putative uncharacterized protein OS=Emericella nidulans GN=AN7159.2 PE=4 SV=1	an06.xml	2026	34.74	YDDLAEFEETYAPY		yes	-	-	2.1	3.5e-09	2	1725.72	1725.72	-0.0018	-1.04304
3	tr|Q5B3M0|Q5B3M0_EMENI Putative uncharacterized protein OS=Emericella nidulans GN=AN4860.2 PE=3 SV=1	an06.xml	875	19.11	EYAPYDSPAK		yes	-	-	3.1	0.0062	2	1140.52	1140.52	0.0001	0.0876792
3	tr|Q5B3M0|Q5B3M0_EMENI Putative uncharacterized protein OS=Emericella nidulans GN=AN4860.2 PE=3 SV=1	an06.xml	892	19.36	TFMAEYR	M3:+15.9949	yes	-	-	3.1	0.032	2	933.413	933.414	-0.0005	-0.535668
3	tr|Q5B3M0|Q5B3M0_EMENI Putative uncharacterized protein OS=Emericella nidulans GN=AN4860.2 PE=3 SV=1	an06.xml	895	19.4	PWNELHR		yes	-	-	3.1	0.00076	2	951.479	951.48	-0.001	-1.05099
3	tr|Q5B3M0|Q5B3M0_EMENI Putative uncharacterized protein OS=Emericella nidulans GN=AN4860.2 PE=3 SV=1	an06.xml	936	19.96	LGNAYFHR		yes	-	-	3.1	0.00013	2	977.496	977.496	0.0002	0.204604
3	tr|Q5B3M0|Q5B3M0_EMENI Putative uncharacterized protein OS=Emericella nidulans GN=AN4860.2 PE=3 SV=1	an06.xml	1112	22.41	VFLTPDGK		yes	-	-	3.1	0.00014	2	876.481	876.483	-0.0022	-2.51003
3	tr|Q5B3M0|Q5B3M0_EMENI Putative uncharacterized protein OS=Emericella nidulans GN=AN4860.2 PE=3 SV=1	an06.xml	1290	24.85	TFGPGFNVSSR		yes	-	-	3.1	4.6e-05	2	1168.57	1168.58	-0.0053	-4.53544
3	tr|Q5B3M0|Q5B3M0_EMENI Putative uncharacterized protein OS=Emericella nidulans GN=AN4860.2 PE=3 SV=1	an06.xml	1296	24.93	PGPVTLLGQTDHVTDASK		yes	-	-	3.1	8.8e-06	3	1835.95	1835.95	0.0022	1.19829
4	tr|Q96WX8|Q96WX8_EMENI Prolidase OS=Emericella nidulans GN=pepP PE=4 SV=1	an06.xml	661	15.93	DGHDNLTTAPK		yes	-	-	4.1	0.0036	2	1168.56	1168.56	-0.0006	-0.513453
4	tr|Q96WX8|Q96WX8_EMENI Prolidase OS=Emericella nidulans GN=pepP PE=4 SV=1	an06.xml	749	17.25	SAAEALER		yes	-	-	4.1	0.018	2	846.431	846.432	-0.0006	-0.708858
4	tr|Q96WX8|Q96WX8_EMENI Prolidase OS=Emericella nidulans GN=pepP PE=4 SV=1	an06.xml	784	17.79	AIAEQVSEGTK		yes	-	-	4.1	0.0024	2	1132.59	1132.59	0.0005	0.441468
4	tr|Q96WX8|Q96WX8_EMENI Prolidase OS=Emericella nidulans GN=pepP PE=4 SV=1	an06.xml	1200	23.6	YIDVGTLNR		yes	-	-	4.1	0.00019	2	1050.56	1050.56	0.0003	0.285562
4	tr|Q96WX8|Q96WX8_EMENI Prolidase OS=Emericella nidulans GN=pepP PE=4 SV=1	an06.xml	1392	26.24	LIEDNDEPVPFR		yes	-	-	4.1	0.00016	2	1443.71	1443.71	-0.0004	-0.277064
4	tr|Q96WX8|Q96WX8_EMENI Prolidase OS=Emericella nidulans GN=pepP PE=4 SV=1	an06.xml	1600	29.11	DSYEIALLR		yes	-	-	4.1	0.0018	2	1079.58	1079.57	0.0044	4.07568
4	tr|Q96WX8|Q96WX8_EMENI Prolidase OS=Emericella nidulans GN=pepP PE=4 SV=1	an06.xml	1854	32.51	GLLELGILR		yes	-	-	4.1	2.2e-05	2	983.625	983.625	-0.0007	-0.711653
5	tr|Q5AZ98|Q5AZ98_EMENI Putative uncharacterized protein OS=Emericella nidulans GN=AN6382.2 PE=4 SV=1	an06.xml	1370	25.93	TVIDLSDMGLGQR	M8:+15.9949	yes	-	-	5.1	1.1e-08	2	1420.71	1420.71	-0.0001	-0.0703873
5	tr|Q5AZ98|Q5AZ98_EMENI Putative uncharacterized protein OS=Emericella nidulans GN=AN6382.2 PE=4 SV=1	an06.xml	1448	27.02	QYITIVNLTPHR		yes	-	-	5.1	0.0014	3	1454.81	1454.81	-0.0043	-2.95571
5	tr|Q5AZ98|Q5AZ98_EMENI Putative uncharacterized protein OS=Emericella nidulans GN=AN6382.2 PE=4 SV=1	an06.xml	1607	29.2	SPLLPPVAEAS		yes	-	-	5.1	0.00018	2	1080.59	1080.59	-0.0016	-1.48067
5	tr|Q5AZ98|Q5AZ98_EMENI Putative uncharacterized protein OS=Emericella nidulans GN=AN6382.2 PE=4 SV=1	an06.xml	1669	30.06	SPLLPPVAEA		yes	-	-	5.1	0.0041	2	993.561	993.562	-0.0012	-1.20778
6	tr|Q5B8L8|Q5B8L8_EMENI Putative uncharacterized protein OS=Emericella nidulans GN=AN3112.2 PE=4 SV=1	an06.xml	1078	21.96	LVDGAQAFAK		yes	-	-	6.1	0.00014	2	1019.55	1019.55	-0.0001	-0.0980822
6	tr|Q5B8L8|Q5B8L8_EMENI Putative uncharacterized protein OS=Emericella nidulans GN=AN3112.2 PE=4 SV=1	an06.xml	1217	23.84	TAGNWGPNATFR		yes	-	-	6.1	0.00016	2	1291.62	1291.62	-0.0016	-1.23876
6	tr|Q5B8L8|Q5B8L8_EMENI Putative uncharacterized protein OS=Emericella nidulans GN=AN3112.2 PE=4 SV=1	an06.xml	1412	26.52	ATIFSNYSPYNQPDASK		yes	-	-	6.1	2.9e-10	2	1902.88	1902.89	-0.0054	-2.83779
6	tr|Q5B8L8|Q5B8L8_EMENI Putative uncharacterized protein OS=Emericella nidulans GN=AN3112.2 PE=4 SV=1	an06.xml	1715	30.67	DFDEWIVR		yes	-	-	6.1	0.0012	2	1079.52	1079.52	0.0019	1.76005
7	tr|Q5B3Q5|Q5B3Q5_EMENI Putative uncharacterized protein OS=Emericella nidulans GN=AN4825.2 PE=4 SV=1	an06.xml	796	17.97	GDGVTDDTAAVQR		yes	-	-	7.1	1.7e-05	2	1304.61	1304.61	0.0001	0.0766514
7	tr|Q5B3Q5|Q5B3Q5_EMENI Putative uncharacterized protein OS=Emericella nidulans GN=AN4825.2 PE=4 SV=1	an06.xml	1051	21.57	VMLQIGNR	M2:+15.9949	yes	-	-	7.1	0.0017	2	946.517	946.514	0.0023	2.42997
7	tr|Q5B3Q5|Q5B3Q5_EMENI Putative uncharacterized protein OS=Emericella nidulans GN=AN4825.2 PE=4 SV=1	an06.xml	1417	26.58	SLDIQGAEVGLR		yes	-	-	7.1	0.011	2	1257.68	1257.68	-0.0004	-0.318046
8	tr|Q5BBM0|Q5BBM0_EMENI Putative uncharacterized protein OS=Emericella nidulans GN=AN2060.2 PE=4 SV=1	an06.xml	898	19.44	VHDTANGLGLR		yes	-	-	8.1	3.4e-06	2	1152.61	1152.61	0.0002	0.173519
8	tr|Q5BBM0|Q5BBM0_EMENI Putative uncharacterized protein OS=Emericella nidulans GN=AN2060.2 PE=4 SV=1	an06.xml	1019	21.13	SSDHGETWTEISR		yes	-	-	8.1	1.5e-07	2	1504.67	1504.67	-0.0009	-0.598139
8	tr|Q5BBM0|Q5BBM0_EMENI Putative uncharacterized protein OS=Emericella nidulans GN=AN2060.2 PE=4 SV=1	an06.xml	1794	31.71	YQPFLYYLPER		yes	-	-	8.1	0.00073	2	1488.75	1488.75	-0.0039	-2.61964
Groupe	Description	Sample	Scan	Rt	Sequence	Modifs	Valid	Used	on a total of	Sub-groups	E-value	Charge	MH+ Obs	MH+ theo	DeltaMH+	Delta-ppm
1	tr|Q5AVM3|Q5AVM3_EMENI Putative uncharacterized protein OS=Emericella nidulans GN=AN7657.2 PE=4 SV=1	an07.xml	1029	21.31	IPVGYSAADVDTNRR		yes	-	-	1.1	0.029	2	1633.82	1633.83	-0.0071	-4.34562
1	tr|Q5AVM3|Q5AVM3_EMENI Putative uncharacterized protein OS=Emericella nidulans GN=AN7657.2 PE=4 SV=1	an07.xml	1066	21.85	DDVTPITVK		yes	-	-	1.1	0.0022	2	987.538	987.536	0.0016	1.62019
1	tr|Q5AVM3|Q5AVM3_EMENI Putative uncharacterized protein OS=Emericella nidulans GN=AN7657.2 PE=4 SV=1	an07.xml	1142	22.88	IPVGYSAADVDTNR		yes	-	-	1.1	3.4e-09	2	1477.73	1477.73	-0.0028	-1.8948
1	tr|Q5AVM3|Q5AVM3_EMENI Putative uncharacterized protein OS=Emericella nidulans GN=AN7657.2 PE=4 SV=1	an07.xml	1243	24.28	FKELGLNTIR		yes	-	-	1.1	4.3e-06	2	1190.69	1190.69	0	0
1	tr|Q5AVM3|Q5AVM3_EMENI Putative uncharacterized protein OS=Emericella nidulans GN=AN7657.2 PE=4 SV=1	an07.xml	1475	27.47	VTELDDFDTLK		yes	-	-	1.1	1.8e-05	2	1295.64	1295.64	-0.0007	-0.540275
1	tr|Q5AVM3|Q5AVM3_EMENI Putative uncharacterized protein OS=Emericella nidulans GN=AN7657.2 PE=4 SV=1	an07.xml	1574	28.81	DFGEVEALYSTK		yes	-	-	1.1	1.3e-05	2	1358.64	1358.65	-0.0041	-3.01771
1	tr|Q5AVM3|Q5AVM3_EMENI Putative uncharacterized protein OS=Emericella nidulans GN=AN7657.2 PE=4 SV=1	an07.xml	1721	30.82	YLQYIFATVDK		yes	-	-	1.1	0.0026	2	1360.72	1360.72	0.0014	1.02887
1	tr|Q5AVM3|Q5AVM3_EMENI Putative uncharacterized protein OS=Emericella nidulans GN=AN7657.2 PE=4 SV=1	an07.xml	1820	32.15	MTGVYSGGLVYEYSQEPSDYGLVQIK	M1:+15.9949	yes	-	-	1.1	2.9e-09	3	2899.38	2899.37	0.0068	2.34534
2	tr|Q5AWC9|Q5AWC9_EMENI Putative uncharacterized protein OS=Emericella nidulans GN=AN7401.2 PE=4 SV=1	an07.xml	873	19.1	NHITNVVNHYK		yes	-	-	2.1	0.0001	2	1338.69	1338.69	-0.0024	-1.7928
2	tr|Q5AWC9|Q5AWC9_EMENI Putative uncharacterized protein OS=Emericella nidulans GN=AN7401.2 PE=4 SV=1	an07.xml	1088	22.16	FSVGTVPSR		No	-	-	2.1	0.057	2	949.506	949.511	-0.0047	-4.94992
2	tr|Q5AWC9|Q5AWC9_EMENI Putative uncharacterized protein OS=Emericella nidulans GN=AN7401.2 PE=4 SV=1	an07.xml	1315	25.27	AIVQLIK		No	-	-	2.1	0.06	2	784.529	784.529	-0.0001	-0.127465
2	tr|Q5AWC9|Q5AWC9_EMENI Putative uncharacterized protein OS=Emericella nidulans GN=AN7401.2 PE=4 SV=1	an07.xml	1417	26.66	WDSTEPSQGTFSFTK		yes	-	-	2.1	4.1e-09	2	1717.77	1717.77	-0.0047	-2.7361
2	tr|Q5AWC9|Q5AWC9_EMENI Putative uncharacterized protein OS=Emericella nidulans GN=AN7401.2 PE=4 SV=1	an07.xml	1473	27.44	IDGVGFQAHFSVGTVPSR		yes	-	-	2.1	0.008	3	1873.96	1873.96	-0.0004	-0.213452
2	tr|Q5AWC9|Q5AWC9_EMENI Putative uncharacterized protein OS=Emericella nidulans GN=AN7401.2 PE=4 SV=1	an07.xml	1578	28.87	IQLPTSATTLAQ		yes	-	-	2.1	0.0015	2	1243.68	1243.69	-0.0054	-4.34192
2	tr|Q5AWC9|Q5AWC9_EMENI Putative uncharacterized protein OS=Emericella nidulans GN=AN7401.2 PE=4 SV=1	an07.xml	1701	30.54	GDVIADLADANGQYLR		yes	-	-	2.1	1.6e-11	2	1690.83	1690.84	-0.0054	-3.19368
2	tr|Q5AWC9|Q5AWC9_EMENI Putative uncharacterized protein OS=Emericella nidulans GN=AN7401.2 PE=4 SV=1	an07.xml	2373	39.35	SSLASVLQSFTSLGVEVAYTEADVR		yes	-	-	2.1	2.8e-11	3	2629.33	2629.34	-0.0021	-0.798681
3	tr|Q5BDW7|Q5BDW7_EMENI Adenosylhomocysteinase OS=Emericella nidulans GN=AN1263.2 PE=3 SV=1	an07.xml	776	17.67	SVQNIKPQVDR		yes	-	-	3.1	0.0012	2	1283.71	1283.71	0.0014	1.09059
3	tr|Q5BDW7|Q5BDW7_EMENI Adenosylhomocysteinase OS=Emericella nidulans GN=AN1263.2 PE=3 SV=1	an07.xml	866	19	YGPAQPLK		yes	-	-	3.1	0.00027	2	873.481	873.483	-0.0028	-3.20556
3	tr|Q5BDW7|Q5BDW7_EMENI Adenosylhomocysteinase OS=Emericella nidulans GN=AN1263.2 PE=3 SV=1	an07.xml	983	20.66	YPEFGTSGK		yes	-	-	3.1	0.027	2	985.467	985.463	0.0043	4.36343
3	tr|Q5BDW7|Q5BDW7_EMENI Adenosylhomocysteinase OS=Emericella nidulans GN=AN1263.2 PE=3 SV=1	an07.xml	1131	22.73	KPVGVYVLPK		No	-	-	3.1	0.089	2	1099.69	1099.69	-0.0011	-1.00028
3	tr|Q5BDW7|Q5BDW7_EMENI Adenosylhomocysteinase OS=Emericella nidulans GN=AN1263.2 PE=3 SV=1	an07.xml	1197	23.65	HIILLAEGR		yes	-	-	3.1	0.00028	2	1021.62	1021.62	0.0019	1.8598
3	tr|Q5BDW7|Q5BDW7_EMENI Adenosylhomocysteinase OS=Emericella nidulans GN=AN1263.2 PE=3 SV=1	an07.xml	1357	25.83	VAVVAGFGDVGK		yes	-	-	3.1	7.1e-08	2	1118.62	1118.62	0.0006	0.536375
3	tr|Q5BDW7|Q5BDW7_EMENI Adenosylhomocysteinase OS=Emericella nidulans GN=AN1263.2 PE=3 SV=1	an07.xml	1577	28.85	VADISLAAFGR		yes	-	-	3.1	4.6e-07	2	1119.61	1119.62	-0.002	-1.78633
4	tr|Q5AQP7|Q5AQP7_EMENI Putative uncharacterized protein OS=Emericella nidulans GN=AN9383.2 PE=4 SV=1	an07.xml	916	19.7	KQLDFTPR		No	-	-	4.1	0.059	2	1004.55	1004.55	0.0012	1.19456
4	tr|Q5AQP7|Q5AQP7_EMENI Putative uncharacterized protein OS=Emericella nidulans GN=AN9383.2 PE=4 SV=1	an07.xml	963	20.38	NQDGGFWHR		yes	-	-	4.1	0.00029	2	1116.49	1116.5	-0.0034	-3.04524
4	tr|Q5AQP7|Q5AQP7_EMENI Putative uncharacterized protein OS=Emericella nidulans GN=AN9383.2 PE=4 SV=1	an07.xml	1482	27.56	TGDPAYFDYIK		yes	-	-	4.1	8.4e-09	2	1289.6	1289.61	-0.0018	-1.39578
4	tr|Q5AQP7|Q5AQP7_EMENI Putative uncharacterized protein OS=Emericella nidulans GN=AN9383.2 PE=4 SV=1	an07.xml	1610	29.3	VAVWADPVTGASPHIWSR		yes	-	-	4.1	1.6e-05	3	1949	1949	-0.0048	-2.4628
4	tr|Q5AQP7|Q5AQP7_EMENI Putative uncharacterized protein OS=Emericella nidulans GN=AN9383.2 PE=4 SV=1	an07.xml	1729	30.93	NFLYLWTVTGDKK		yes	-	-	4.1	3.1e-06	2	1584.84	1584.84	0.0006	0.378587
4	tr|Q5AQP7|Q5AQP7_EMENI Putative uncharacterized protein OS=Emericella nidulans GN=AN9383.2 PE=4 SV=1	an07.xml	2215	37.29	TAWDDIILQYDLIEAHIR		yes	-	-	4.1	0.0031	3	2185.13	2185.13	-0.0013	-0.59493
5	tr|Q5BBM0|Q5BBM0_EMENI Putative uncharacterized protein OS=Emericella nidulans GN=AN2060.2 PE=4 SV=1	an07.xml	883	19.24	VHDTANGLGLR		yes	-	-	5.1	9.1e-06	2	1152.61	1152.61	0.0007	0.607316
5	tr|Q5BBM0|Q5BBM0_EMENI Putative uncharacterized protein OS=Emericella nidulans GN=AN2060.2 PE=4 SV=1	an07.xml	1004	20.96	SSDHGETWTEISR		yes	-	-	5.1	4.2e-10	2	1504.66	1504.67	-0.0016	-1.06336
5	tr|Q5BBM0|Q5BBM0_EMENI Putative uncharacterized protein OS=Emericella nidulans GN=AN2060.2 PE=4 SV=1	an07.xml	1663	30.03	FLLLHGGGVLLGEENK		yes	-	-	5.1	0.0034	3	1695.94	1695.94	0.0014	0.825499
5	tr|Q5BBM0|Q5BBM0_EMENI Putative uncharacterized protein OS=Emericella nidulans GN=AN2060.2 PE=4 SV=1	an07.xml	1788	31.72	YQPFLYYLPER		yes	-	-	5.1	2.7e-05	2	1488.75	1488.75	-0.0013	-0.873214
5	tr|Q5BBM0|Q5BBM0_EMENI Putative uncharacterized protein OS=Emericella nidulans GN=AN2060.2 PE=4 SV=1	an07.xml	2328	38.76	NEQLPNGDILATWENYSPEPPAVYFPIYR		yes	-	-	5.1	8.4e-13	3	3393.65	3393.64	0.0047	1.38494
6	tr|Q5BGD7|Q5BGD7_EMENI Putative uncharacterized protein OS=Emericella nidulans GN=AN0393.2 PE=4 SV=1	an07.xml	774	17.64	AVFNMQANR	M5:+15.9949	yes	-	-	6.1	5.8e-05	2	1066.51	1066.51	-0.0001	-0.0937638
6	tr|Q5BGD7|Q5BGD7_EMENI Putative uncharacterized protein OS=Emericella nidulans GN=AN0393.2 PE=4 SV=1	an07.xml	908	19.59	HFFPTK		yes	-	-	6.1	0.049	2	776.41	776.409	0.0002	0.257596
6	tr|Q5BGD7|Q5BGD7_EMENI Putative uncharacterized protein OS=Emericella nidulans GN=AN0393.2 PE=4 SV=1	an07.xml	1103	22.35	LQGSALAIGR		yes	-	-	6.1	0.004	2	985.578	985.579	-0.0016	-1.62341
6	tr|Q5BGD7|Q5BGD7_EMENI Putative uncharacterized protein OS=Emericella nidulans GN=AN0393.2 PE=4 SV=1	an07.xml	1193	23.6	TEGLVDHVFK		yes	-	-	6.1	1.2e-06	2	1144.6	1144.6	-0.0002	-0.174734
6	tr|Q5BGD7|Q5BGD7_EMENI Putative uncharacterized protein OS=Emericella nidulans GN=AN0393.2 PE=4 SV=1	an07.xml	1590	29.03	NSISNGGLFQLAAR		yes	-	-	6.1	2.7e-05	2	1447.76	1447.77	-0.0081	-5.59483
7	tr|Q5AX63|Q5AX63_EMENI Putative uncharacterized protein OS=Emericella nidulans GN=AN7117.2 PE=4 SV=1	an07.xml	620	15.25	RGEIGVR		No	-	-	7.1	0.072	2	786.456	786.458	-0.0026	-3.30596
7	tr|Q5AX63|Q5AX63_EMENI Putative uncharacterized protein OS=Emericella nidulans GN=AN7117.2 PE=4 SV=1	an07.xml	985	20.69	AIVDVAAR		yes	-	-	7.1	0.039	2	814.481	814.479	0.0029	3.56056
7	tr|Q5AX63|Q5AX63_EMENI Putative uncharacterized protein OS=Emericella nidulans GN=AN7117.2 PE=4 SV=1	an07.xml	1246	24.32	SAQAAYDVIVR		yes	-	-	7.1	5.2e-05	2	1192.63	1192.63	0.0013	1.09003
7	tr|Q5AX63|Q5AX63_EMENI Putative uncharacterized protein OS=Emericella nidulans GN=AN7117.2 PE=4 SV=1	an07.xml	1581	28.91	AGGAQIAAGGWGSGGYAEYIGR		yes	-	-	7.1	2.1e-15	2	2068.98	2068.98	-0.0039	-1.88498
7	tr|Q5AX63|Q5AX63_EMENI Putative uncharacterized protein OS=Emericella nidulans GN=AN7117.2 PE=4 SV=1	an07.xml	1764	31.4	ANWGSGGGLHDYLANLVYK		yes	-	-	7.1	0.026	3	2035	2035	-0.0065	-3.1941
8	tr|Q5BG58|Q5BG58_EMENI Putative uncharacterized protein OS=Emericella nidulans GN=AN0472.2 PE=4 SV=1	an07.xml	1054	21.67	LLNDHATAAPALER		yes	-	-	8.1	7.5e-06	2	1491.79	1491.79	-0.0018	-1.2066
8	tr|Q5BG58|Q5BG58_EMENI Putative uncharacterized protein OS=Emericella nidulans GN=AN0472.2 PE=4 SV=1	an07.xml	1109	22.43	AVNITLR		No	-	-	8.1	0.064	2	786.484	786.484	0.0006	0.762889
8	tr|Q5BG58|Q5BG58_EMENI Putative uncharacterized protein OS=Emericella nidulans GN=AN0472.2 PE=4 SV=1	an07.xml	1121	22.6	GPSGWSGTVQVAK		yes	-	-	8.1	0.00019	2	1273.65	1273.65	-0.0044	-3.45463
8	tr|Q5BG58|Q5BG58_EMENI Putative uncharacterized protein OS=Emericella nidulans GN=AN0472.2 PE=4 SV=1	an07.xml	1334	25.52	VTGILFENK		yes	-	-	8.1	0.0019	2	1020.57	1020.57	-0.0008	-0.783874
8	tr|Q5BG58|Q5BG58_EMENI Putative uncharacterized protein OS=Emericella nidulans GN=AN0472.2 PE=4 SV=1	an07.xml	1864	32.74	DSGNPAYNDPLFPFSR		yes	-	-	8.1	4.2e-10	2	1796.83	1796.82	0.0059	3.28357
9	sp|Q5AX45|RGLA_EMENI Rhamnogalacturonate lyase A OS=Emericella nidulans GN=rglA PE=2 SV=1	an07.xml	643	15.61	FIDDHR		yes	-	-	9.1	0.013	2	802.383	802.385	-0.0018	-2.24331
9	sp|Q5AX45|RGLA_EMENI Rhamnogalacturonate lyase A OS=Emericella nidulans GN=rglA PE=2 SV=1	an07.xml	937	20	SVNNPVTIK		yes	-	-	9.1	0.0097	2	971.55	971.552	-0.0028	-2.88199
9	sp|Q5AX45|RGLA_EMENI Rhamnogalacturonate lyase A OS=Emericella nidulans GN=rglA PE=2 SV=1	an07.xml	1033	21.37	FTATSAQTGAATLR		yes	-	-	9.1	1.7e-07	2	1395.73	1395.72	0.0023	1.64789
9	sp|Q5AX45|RGLA_EMENI Rhamnogalacturonate lyase A OS=Emericella nidulans GN=rglA PE=2 SV=1	an07.xml	1352	25.76	IGEWDGQPTGFR		yes	-	-	9.1	0.016	2	1362.64	1362.64	-0.0049	-3.59595
10	tr|Q5B3M0|Q5B3M0_EMENI Putative uncharacterized protein OS=Emericella nidulans GN=AN4860.2 PE=3 SV=1	an07.xml	884	19.26	TFMAEYR	M3:+15.9949	yes	-	-	10.1	5.8e-05	2	933.413	933.414	-0.0006	-0.642802
10	tr|Q5B3M0|Q5B3M0_EMENI Putative uncharacterized protein OS=Emericella nidulans GN=AN4860.2 PE=3 SV=1	an07.xml	924	19.82	LGNAYFHR		yes	-	-	10.1	0.0039	2	977.498	977.496	0.0028	2.86446
10	tr|Q5B3M0|Q5B3M0_EMENI Putative uncharacterized protein OS=Emericella nidulans GN=AN4860.2 PE=3 SV=1	an07.xml	1099	22.3	VFLTPDGK		yes	-	-	10.1	0.023	2	876.482	876.483	-0.0007	-0.798646
10	tr|Q5B3M0|Q5B3M0_EMENI Putative uncharacterized protein OS=Emericella nidulans GN=AN4860.2 PE=3 SV=1	an07.xml	1280	24.79	TFGPGFNVSSR		yes	-	-	10.1	2.8e-05	2	1168.57	1168.58	-0.0039	-3.3374
11	tr|Q5BCU2|Q5BCU2_EMENI Putative uncharacterized protein OS=Emericella nidulans GN=AN1638.2 PE=4 SV=1	an07.xml	802	18.05	SSHPIEVPVKR		yes	-	-	11.1	0.00097	2	1248.71	1248.71	-0.0012	-0.960995
11	tr|Q5BCU2|Q5BCU2_EMENI Putative uncharacterized protein OS=Emericella nidulans GN=AN1638.2 PE=4 SV=1	an07.xml	1428	26.82	IVDVLLDEK		yes	-	-	11.1	0.012	2	1043.6	1043.6	0.0003	0.287467
11	tr|Q5BCU2|Q5BCU2_EMENI Putative uncharacterized protein OS=Emericella nidulans GN=AN1638.2 PE=4 SV=1	an07.xml	1460	27.26	FTVSLIADK		yes	-	-	11.1	0.0019	2	993.565	993.562	0.0027	2.7175
11	tr|Q5BCU2|Q5BCU2_EMENI Putative uncharacterized protein OS=Emericella nidulans GN=AN1638.2 PE=4 SV=1	an07.xml	1545	28.42	AFDSEFPLPK		yes	-	-	11.1	0.00011	2	1150.58	1150.58	0.0003	0.260738
12	tr|Q5AX21|Q5AX21_EMENI Putative uncharacterized protein OS=Emericella nidulans GN=AN7159.2 PE=4 SV=1	an07.xml	1365	25.94	PAYQNAAVESYLR		yes	-	-	12.1	6.2e-12	2	1481.74	1481.74	0.0008	0.539906
12	tr|Q5AX21|Q5AX21_EMENI Putative uncharacterized protein OS=Emericella nidulans GN=AN7159.2 PE=4 SV=1	an07.xml	1662	30.01	AFPDVAAQAQNFAVVDK		yes	-	-	12.1	3e-08	2	1790.91	1790.91	-0.0006	-0.335026
12	tr|Q5AX21|Q5AX21_EMENI Putative uncharacterized protein OS=Emericella nidulans GN=AN7159.2 PE=4 SV=1	an07.xml	1934	33.64	VAFASFLEEYAR		yes	-	-	12.1	1.3e-10	2	1402.7	1402.7	-0.0018	-1.28324
13	tr|Q5B2B9|Q5B2B9_EMENI Putative uncharacterized protein OS=Emericella nidulans GN=AN5311.2 PE=4 SV=1	an07.xml	1018	21.16	TTIGEFQDR		yes	-	-	13.1	0.00016	2	1066.52	1066.52	-0.0001	-0.0937632
13	tr|Q5B2B9|Q5B2B9_EMENI Putative uncharacterized protein OS=Emericella nidulans GN=AN5311.2 PE=4 SV=1	an07.xml	1087	22.14	IDPSFAPGAR		yes	-	-	13.1	0.024	2	1030.53	1030.53	0.0017	1.64963
13	tr|Q5B2B9|Q5B2B9_EMENI Putative uncharacterized protein OS=Emericella nidulans GN=AN5311.2 PE=4 SV=1	an07.xml	1625	29.51	GYQPYWSWPK		yes	-	-	13.1	0.00082	2	1311.62	1311.62	-0.0007	-0.533693
14	tr|Q5B368|Q5B368_EMENI Putative uncharacterized protein OS=Emericella nidulans GN=AN5012.2 PE=3 SV=1	an07.xml	694	16.39	NAMTIPR	M3:+15.9949	yes	-	-	14.1	0.038	2	818.418	818.419	-0.0016	-1.95499
14	tr|Q5B368|Q5B368_EMENI Putative uncharacterized protein OS=Emericella nidulans GN=AN5012.2 PE=3 SV=1	an07.xml	1244	24.29	APLEPADDGTVTLR		yes	-	-	14.1	4.5e-10	2	1454.75	1454.75	-0.0015	-1.03111
14	tr|Q5B368|Q5B368_EMENI Putative uncharacterized protein OS=Emericella nidulans GN=AN5012.2 PE=3 SV=1	an07.xml	1443	27.03	LLIYTSTDLK		yes	-	-	14.1	0.042	2	1166.67	1166.67	0.001	0.857143
15	tr|Q5B3Q5|Q5B3Q5_EMENI Putative uncharacterized protein OS=Emericella nidulans GN=AN4825.2 PE=4 SV=1	an07.xml	784	17.79	GDGVTDDTAAVQR		yes	-	-	15.1	1.6e-05	2	1304.61	1304.61	0.0009	0.689862
15	tr|Q5B3Q5|Q5B3Q5_EMENI Putative uncharacterized protein OS=Emericella nidulans GN=AN4825.2 PE=4 SV=1	an07.xml	1039	21.46	VMLQIGNR	M2:+15.9949	yes	-	-	15.1	0.0035	2	946.514	946.514	-0.0001	-0.105651
15	tr|Q5B3Q5|Q5B3Q5_EMENI Putative uncharacterized protein OS=Emericella nidulans GN=AN4825.2 PE=4 SV=1	an07.xml	1343	25.64	VDGLNNAPYFER		yes	-	-	15.1	0.0017	2	1394.67	1394.67	-0.0022	-1.57743
16	tr|Q92222|Q92222_EMENI Chitinase OS=Emericella nidulans GN=chiB PE=3 SV=3	an07.xml	635	15.48	EALNAAQGQR		yes	-	-	16.1	7.3e-05	2	1057.54	1057.54	0.0006	0.567355
16	tr|Q92222|Q92222_EMENI Chitinase OS=Emericella nidulans GN=chiB PE=3 SV=3	an07.xml	1241	24.25	TQNAISYPDSQYDNLK		yes	-	-	16.1	0.0011	2	1856.87	1856.87	0.0006	0.323125
16	tr|Q92222|Q92222_EMENI Chitinase OS=Emericella nidulans GN=chiB PE=3 SV=3	an07.xml	1408	26.54	IILGMPIYGR	M5:+15.9949	yes	-	-	16.1	0.00021	2	1148.65	1148.65	-0.001	-0.870587
17	tr|Q5ASP1|Q5ASP1_EMENI HXKG_ASPNG GLUCOKINASE (GLUCOSE KINASE) (GLK) OS=Emericella nidulans GN=AN8689.2 PE=3 SV=1	an07.xml	711	16.65	EVPEVGDAGDKK		No	-	-	17.1	0.083	2	1243.62	1243.62	0.0022	1.76903
17	tr|Q5ASP1|Q5ASP1_EMENI HXKG_ASPNG GLUCOKINASE (GLUCOSE KINASE) (GLK) OS=Emericella nidulans GN=AN8689.2 PE=3 SV=1	an07.xml	944	20.1	AVQTVVHAIGK		yes	-	-	17.1	0.00017	2	1122.67	1122.66	0.0028	2.49407
17	tr|Q5ASP1|Q5ASP1_EMENI HXKG_ASPNG GLUCOKINASE (GLUCOSE KINASE) (GLK) OS=Emericella nidulans GN=AN8689.2 PE=3 SV=1	an07.xml	1713	30.71	VSGMFLGEILR	M4:+15.9949	yes	-	-	17.1	1.9e-06	2	1237.67	1237.66	0.0075	6.05982
18	sp|Q5AUT0|EGLC_EMENI Probable glucan endo-1,3-beta-glucosidase eglC OS=Emericella nidulans GN=eglC PE=1 SV=1	an07.xml	1169	23.27	AAINQYGDEFAK		yes	-	-	18.1	3.2e-05	2	1326.63	1326.63	0.0014	1.0553
18	sp|Q5AUT0|EGLC_EMENI Probable glucan endo-1,3-beta-glucosidase eglC OS=Emericella nidulans GN=eglC PE=1 SV=1	an07.xml	1348	25.71	VQADFEAEFR		yes	-	-	18.1	2.4e-05	2	1211.57	1211.57	0.0022	1.81583
19	tr|Q5B4Z1|Q5B4Z1_EMENI Putative uncharacterized protein OS=Emericella nidulans GN=AN4390.2 PE=4 SV=1	an07.xml	1106	22.39	LTGTVTINGVQR		yes	-	-	19.1	4.3e-08	2	1258.71	1258.71	-0.0017	-1.35059
19	tr|Q5B4Z1|Q5B4Z1_EMENI Putative uncharacterized protein OS=Emericella nidulans GN=AN4390.2 PE=4 SV=1	an07.xml	1199	23.67	NDKLSTINFPK		yes	-	-	19.1	0.00057	2	1276.69	1276.69	-0.0034	-2.66314
Groupe	Description	Sample	Scan	Rt	Sequence	Modifs	Valid	Used	on a total of	Sub-groups	E-value	Charge	MH+ Obs	MH+ theo	DeltaMH+	Delta-ppm
1	sp|P18819|DHE4_EMENI NADP-specific glutamate dehydrogenase OS=Emericella nidulans GN=gdhA PE=3 SV=2	an08.xml	954	20.01	NALTGLNMGGGK	M8:+15.9949	yes	-	-	1.1	1.3e-05	2	1148.57	1148.57	-0.0006	-0.522387
1	sp|P18819|DHE4_EMENI NADP-specific glutamate dehydrogenase OS=Emericella nidulans GN=gdhA PE=3 SV=2	an08.xml	1211	23.64	ALQVVSVPER		yes	-	-	1.1	0.00012	2	1097.63	1097.63	0.0016	1.45768
1	sp|P18819|DHE4_EMENI NADP-specific glutamate dehydrogenase OS=Emericella nidulans GN=gdhA PE=3 SV=2	an08.xml	1231	23.92	AANAGGVAVSGLEMAQNSAR	M14:+15.9949	yes	-	-	1.1	6.2e-11	2	1889.91	1889.91	0.0002	0.105825
1	sp|P18819|DHE4_EMENI NADP-specific glutamate dehydrogenase OS=Emericella nidulans GN=gdhA PE=3 SV=2	an08.xml	1269	24.44	LSWTSEEVDAR		yes	-	-	1.1	0.00027	2	1292.61	1292.61	-0.0026	-2.01143
1	sp|P18819|DHE4_EMENI NADP-specific glutamate dehydrogenase OS=Emericella nidulans GN=gdhA PE=3 SV=2	an08.xml	1388	26.08	NANPGDAIWYAPGK		yes	-	-	1.1	0.00019	2	1473.71	1473.71	0.0024	1.62854
1	sp|P18819|DHE4_EMENI NADP-specific glutamate dehydrogenase OS=Emericella nidulans GN=gdhA PE=3 SV=2	an08.xml	1709	30.42	EVGFLFGQYR		yes	-	-	1.1	0.0022	2	1215.62	1215.62	-0.0006	-0.493577
1	sp|P18819|DHE4_EMENI NADP-specific glutamate dehydrogenase OS=Emericella nidulans GN=gdhA PE=3 SV=2	an08.xml	1744	30.89	SNLPVEPEFEQAYK	S1:+42.0106	yes	-	-	1.1	1.2e-07	2	1692.8	1692.81	-0.011	-6.49806
1	sp|P18819|DHE4_EMENI NADP-specific glutamate dehydrogenase OS=Emericella nidulans GN=gdhA PE=3 SV=2	an08.xml	1994	34.21	FLGFEQIFK		yes	-	-	1.1	0.00073	2	1128.61	1128.61	-0.0001	-0.0886046
2	tr|Q5AVM3|Q5AVM3_EMENI Putative uncharacterized protein OS=Emericella nidulans GN=AN7657.2 PE=4 SV=1	an08.xml	809	17.95	NYLSAR		yes	-	-	2.1	0.0097	2	723.379	723.379	0.0001	0.13824
2	tr|Q5AVM3|Q5AVM3_EMENI Putative uncharacterized protein OS=Emericella nidulans GN=AN7657.2 PE=4 SV=1	an08.xml	1090	21.96	DDVTPITVK		yes	-	-	2.1	0.0096	2	987.537	987.536	0.0008	0.810097
2	tr|Q5AVM3|Q5AVM3_EMENI Putative uncharacterized protein OS=Emericella nidulans GN=AN7657.2 PE=4 SV=1	an08.xml	1162	22.95	IPVGYSAADVDTNR		yes	-	-	2.1	1.9e-09	2	1477.73	1477.73	0.0006	0.406029
2	tr|Q5AVM3|Q5AVM3_EMENI Putative uncharacterized protein OS=Emericella nidulans GN=AN7657.2 PE=4 SV=1	an08.xml	1262	24.34	FKELGLNTIR		yes	-	-	2.1	0.00014	2	1190.69	1190.69	-0.0001	-0.0839849
2	tr|Q5AVM3|Q5AVM3_EMENI Putative uncharacterized protein OS=Emericella nidulans GN=AN7657.2 PE=4 SV=1	an08.xml	1489	27.47	VTELDDFDTLK		yes	-	-	2.1	1e-05	2	1295.64	1295.64	0.0018	1.38928
2	tr|Q5AVM3|Q5AVM3_EMENI Putative uncharacterized protein OS=Emericella nidulans GN=AN7657.2 PE=4 SV=1	an08.xml	1559	28.41	NAPNWDVDSEDVLPAMPEPAK	M16:+15.9949	yes	-	-	2.1	3.8e-07	2	2311.05	2311.06	-0.0084	-3.6347
2	tr|Q5AVM3|Q5AVM3_EMENI Putative uncharacterized protein OS=Emericella nidulans GN=AN7657.2 PE=4 SV=1	an08.xml	1591	28.84	DFGEVEALYSTK		yes	-	-	2.1	9.9e-06	2	1358.65	1358.65	-0.0021	-1.54565
2	tr|Q5AVM3|Q5AVM3_EMENI Putative uncharacterized protein OS=Emericella nidulans GN=AN7657.2 PE=4 SV=1	an08.xml	1751	30.99	VTELDDFDTLKDAFSK		yes	-	-	2.1	1.1e-07	2	1843.89	1843.9	-0.0088	-4.7725
3	tr|Q5BBM0|Q5BBM0_EMENI Putative uncharacterized protein OS=Emericella nidulans GN=AN2060.2 PE=4 SV=1	an08.xml	906	19.34	VHDTANGLGLR		yes	-	-	3.1	4.5e-09	2	1152.61	1152.61	-0.0003	-0.260278
3	tr|Q5BBM0|Q5BBM0_EMENI Putative uncharacterized protein OS=Emericella nidulans GN=AN2060.2 PE=4 SV=1	an08.xml	986	20.46	VHDTANGLGLR		yes	-	-	3.1	0.0029	2	1152.61	1152.61	-0.001	-0.867594
3	tr|Q5BBM0|Q5BBM0_EMENI Putative uncharacterized protein OS=Emericella nidulans GN=AN2060.2 PE=4 SV=1	an08.xml	1026	21.03	SSDHGETWTEISR		yes	-	-	3.1	3.3e-11	2	1504.67	1504.67	-0.0009	-0.598139
3	tr|Q5BBM0|Q5BBM0_EMENI Putative uncharacterized protein OS=Emericella nidulans GN=AN2060.2 PE=4 SV=1	an08.xml	1677	29.98	FLLLHGGGVLLGEENK		yes	-	-	3.1	0.00031	3	1695.94	1695.94	0.0008	0.471714
3	tr|Q5BBM0|Q5BBM0_EMENI Putative uncharacterized protein OS=Emericella nidulans GN=AN2060.2 PE=4 SV=1	an08.xml	1802	31.67	YQPFLYYLPER		yes	-	-	3.1	3.6e-05	2	1488.75	1488.75	-0.0005	-0.335852
3	tr|Q5BBM0|Q5BBM0_EMENI Putative uncharacterized protein OS=Emericella nidulans GN=AN2060.2 PE=4 SV=1	an08.xml	2350	38.76	NEQLPNGDILATWENYSPEPPAVYFPIYR		yes	-	-	3.1	1.9e-12	3	3393.64	3393.64	-0.0048	-1.41441
4	sp|P20359|ACTG_EMENI Actin, gamma OS=Emericella nidulans GN=acnA PE=3 SV=2	an08.xml	898	19.23	IIAPPER		yes	-	-	4.1	0.023	2	795.473	795.473	-0.0002	-0.251423
4	sp|P20359|ACTG_EMENI Actin, gamma OS=Emericella nidulans GN=acnA PE=3 SV=2	an08.xml	1045	21.31	GYTFSTTAER		yes	-	-	4.1	7.9e-05	2	1132.53	1132.53	0.0003	0.264894
4	sp|P20359|ACTG_EMENI Actin, gamma OS=Emericella nidulans GN=acnA PE=3 SV=2	an08.xml	1653	29.66	SYELPDGQVITIGNER		yes	-	-	4.1	1.6e-08	2	1790.89	1790.89	0.0005	0.27919
5	tr|Q5BGK0|Q5BGK0_EMENI Putative uncharacterized protein OS=Emericella nidulans GN=AN0330.2 PE=4 SV=1	an08.xml	883	19.02	TDQYGGSFENR		yes	-	-	5.1	1.9e-07	2	1273.54	1273.54	-0.003	-2.35563
5	tr|Q5BGK0|Q5BGK0_EMENI Putative uncharacterized protein OS=Emericella nidulans GN=AN0330.2 PE=4 SV=1	an08.xml	1062	21.56	ADAVLIGR		yes	-	-	5.1	0.03	2	814.479	814.479	0.0001	0.122778
5	tr|Q5BGK0|Q5BGK0_EMENI Putative uncharacterized protein OS=Emericella nidulans GN=AN0330.2 PE=4 SV=1	an08.xml	1762	31.14	EVIPEGTPLFLR		yes	-	-	5.1	0.0077	2	1370.77	1370.77	0.0007	0.510663
6	tr|Q92222|Q92222_EMENI Chitinase OS=Emericella nidulans GN=chiB PE=3 SV=3	an08.xml	644	15.53	EALNAAQGQR		yes	-	-	6.1	1.6e-06	2	1057.54	1057.54	-0.0015	-1.41839
6	tr|Q92222|Q92222_EMENI Chitinase OS=Emericella nidulans GN=chiB PE=3 SV=3	an08.xml	1258	24.28	TQNAISYPDSQYDNLK		yes	-	-	6.1	1.6e-06	2	1856.86	1856.87	-0.0049	-2.63885
6	tr|Q92222|Q92222_EMENI Chitinase OS=Emericella nidulans GN=chiB PE=3 SV=3	an08.xml	1428	26.64	IILGMPIYGR	M5:+15.9949	yes	-	-	6.1	0.0078	2	1148.65	1148.65	-0.0031	-2.69882
7	tr|Q5BDW7|Q5BDW7_EMENI Adenosylhomocysteinase OS=Emericella nidulans GN=AN1263.2 PE=3 SV=1	an08.xml	807	17.92	SVQNIKPQVDR		No	-	-	7.1	0.07	2	1283.71	1283.71	0.0048	3.73917
7	tr|Q5BDW7|Q5BDW7_EMENI Adenosylhomocysteinase OS=Emericella nidulans GN=AN1263.2 PE=3 SV=1	an08.xml	1214	23.68	HIILLAEGR		yes	-	-	7.1	0.0012	2	1021.62	1021.62	-0.0001	-0.0978842
7	tr|Q5BDW7|Q5BDW7_EMENI Adenosylhomocysteinase OS=Emericella nidulans GN=AN1263.2 PE=3 SV=1	an08.xml	1593	28.87	VADISLAAFGR		yes	-	-	7.1	1.8e-06	2	1119.62	1119.62	0.0039	3.48334
8	tr|Q5AQP7|Q5AQP7_EMENI Putative uncharacterized protein OS=Emericella nidulans GN=AN9383.2 PE=4 SV=1	an08.xml	987	20.48	NQDGGFWHR		yes	-	-	8.1	0.016	2	1116.49	1116.5	-0.005	-4.47829
8	tr|Q5AQP7|Q5AQP7_EMENI Putative uncharacterized protein OS=Emericella nidulans GN=AN9383.2 PE=4 SV=1	an08.xml	1499	27.6	TGDPAYFDYIK		yes	-	-	8.1	2.8e-08	2	1289.6	1289.61	-0.0005	-0.387716
9	tr|Q5BCD1|Q5BCD1_EMENI Putative uncharacterized protein OS=Emericella nidulans GN=AN1799.2 PE=4 SV=1	an08.xml	944	19.87	GVNDQISPVK		yes	-	-	9.1	0.0074	2	1056.57	1056.57	-0.0003	-0.283938
9	tr|Q5BCD1|Q5BCD1_EMENI Putative uncharacterized protein OS=Emericella nidulans GN=AN1799.2 PE=4 SV=1	an08.xml	1772	31.27	SAFLANTLSGQAVLDNVR		yes	-	-	9.1	1.9e-08	2	1875.99	1875.99	-0.0013	-0.692966
Groupe	Description	Sample	Scan	Rt	Sequence	Modifs	Valid	Used	on a total of	Sub-groups	E-value	Charge	MH+ Obs	MH+ theo	DeltaMH+	Delta-ppm
1	tr|Q92222|Q92222_EMENI Chitinase OS=Emericella nidulans GN=chiB PE=3 SV=3	an09.xml	556	14.12	FAQTATK		yes	-	-	1.1	0.028	2	766.41	766.41	0.0002	0.260957
1	tr|Q92222|Q92222_EMENI Chitinase OS=Emericella nidulans GN=chiB PE=3 SV=3	an09.xml	631	15.41	EALNAAQGQR		yes	-	-	1.1	1.3e-08	2	1057.54	1057.54	0.0002	0.189118
1	tr|Q92222|Q92222_EMENI Chitinase OS=Emericella nidulans GN=chiB PE=3 SV=3	an09.xml	632	15.42	FTNGAGTPENR		yes	-	-	1.1	0.00073	2	1163.54	1163.54	-0.0003	-0.257833
1	tr|Q92222|Q92222_EMENI Chitinase OS=Emericella nidulans GN=chiB PE=3 SV=3	an09.xml	664	15.94	AFQNTDGPGR		yes	-	-	1.1	0.0017	2	1062.5	1062.5	-0.0014	-1.31765
1	tr|Q92222|Q92222_EMENI Chitinase OS=Emericella nidulans GN=chiB PE=3 SV=3	an09.xml	683	16.24	AAYIQSR		yes	-	-	1.1	0.0041	2	808.431	808.432	-0.0004	-0.494785
1	tr|Q92222|Q92222_EMENI Chitinase OS=Emericella nidulans GN=chiB PE=3 SV=3	an09.xml	697	16.46	EALNAAQGQR		yes	-	-	1.1	0.00029	2	1057.54	1057.54	-0.0001	-0.0945592
1	tr|Q92222|Q92222_EMENI Chitinase OS=Emericella nidulans GN=chiB PE=3 SV=3	an09.xml	703	16.55	IDAGGVPSNK		yes	-	-	1.1	0.0024	2	957.497	957.5	-0.003	-3.13316
1	tr|Q92222|Q92222_EMENI Chitinase OS=Emericella nidulans GN=chiB PE=3 SV=3	an09.xml	731	17	AFQNTDGPGR		yes	-	-	1.1	5.1e-05	2	1062.5	1062.5	0.0013	1.22353
1	tr|Q92222|Q92222_EMENI Chitinase OS=Emericella nidulans GN=chiB PE=3 SV=3	an09.xml	746	17.27	AAYIQSR		yes	-	-	1.1	0.0088	2	808.433	808.432	0.0013	1.60805
1	tr|Q92222|Q92222_EMENI Chitinase OS=Emericella nidulans GN=chiB PE=3 SV=3	an09.xml	760	17.5	EALNAAQGQR		yes	-	-	1.1	0.044	2	1057.54	1057.54	0.0034	3.21501
1	tr|Q92222|Q92222_EMENI Chitinase OS=Emericella nidulans GN=chiB PE=3 SV=3	an09.xml	800	18.12	HYIDAGGVPSNK		yes	-	-	1.1	5.8e-06	2	1257.62	1257.62	-0.0016	-1.27224
1	tr|Q92222|Q92222_EMENI Chitinase OS=Emericella nidulans GN=chiB PE=3 SV=3	an09.xml	925	19.96	AVNHYIDAGGVPSNK		yes	-	-	1.1	1.5e-10	2	1541.77	1541.77	-0.0025	-1.62151
1	tr|Q92222|Q92222_EMENI Chitinase OS=Emericella nidulans GN=chiB PE=3 SV=3	an09.xml	953	20.36	NYNPQDLPAEK		yes	-	-	1.1	6.4e-05	2	1288.61	1288.62	-0.0032	-2.48328
1	tr|Q92222|Q92222_EMENI Chitinase OS=Emericella nidulans GN=chiB PE=3 SV=3	an09.xml	962	20.5	AFQNTDGPGRPY		yes	-	-	1.1	3.3e-07	2	1322.61	1322.61	-0.0017	-1.28533
1	tr|Q92222|Q92222_EMENI Chitinase OS=Emericella nidulans GN=chiB PE=3 SV=3	an09.xml	988	20.87	TVAVPAGPDNYNK		yes	-	-	1.1	0.0022	2	1345.68	1345.67	0.0025	1.8578
1	tr|Q92222|Q92222_EMENI Chitinase OS=Emericella nidulans GN=chiB PE=3 SV=3	an09.xml	1100	22.43	TVQAVNHYIDAGGVPSNK		yes	-	-	1.1	0.00065	3	1869.94	1869.95	-0.0015	-0.802162
1	tr|Q92222|Q92222_EMENI Chitinase OS=Emericella nidulans GN=chiB PE=3 SV=3	an09.xml	1147	23.07	RLGGAMWWETSADKGGK	M6:+15.9949	yes	-	-	1.1	0.00079	3	1865.9	1865.9	0.0015	0.803903
1	tr|Q92222|Q92222_EMENI Chitinase OS=Emericella nidulans GN=chiB PE=3 SV=3	an09.xml	1169	23.37	TQNAISYPDSQYDNLK		yes	-	-	1.1	4.9e-09	2	1856.86	1856.87	-0.0038	-2.04646
1	tr|Q92222|Q92222_EMENI Chitinase OS=Emericella nidulans GN=chiB PE=3 SV=3	an09.xml	1187	23.62	NTVQAVNHYIDAGGVPSNK		yes	-	-	1.1	1.3e-07	3	1983.99	1983.99	0.0004	0.201614
1	tr|Q92222|Q92222_EMENI Chitinase OS=Emericella nidulans GN=chiB PE=3 SV=3	an09.xml	1207	23.89	AISYPDSQYDNLK		yes	-	-	1.1	8.6e-10	2	1513.72	1513.72	-0.0022	-1.45338
1	tr|Q92222|Q92222_EMENI Chitinase OS=Emericella nidulans GN=chiB PE=3 SV=3	an09.xml	1228	24.18	IGASWSYDPSSR		yes	-	-	1.1	8.7e-06	2	1325.61	1325.61	-0.0013	-0.980679
1	tr|Q92222|Q92222_EMENI Chitinase OS=Emericella nidulans GN=chiB PE=3 SV=3	an09.xml	1243	24.39	TQNAISYPDSQYDNLK		yes	-	-	1.1	3.7e-12	2	1856.86	1856.87	-0.0032	-1.72333
1	tr|Q92222|Q92222_EMENI Chitinase OS=Emericella nidulans GN=chiB PE=3 SV=3	an09.xml	1257	24.58	LSDTWSDIEK		yes	-	-	1.1	0.00043	2	1193.57	1193.57	0.0025	2.09456
1	tr|Q92222|Q92222_EMENI Chitinase OS=Emericella nidulans GN=chiB PE=3 SV=3	an09.xml	1284	24.93	EMVSYDTVAAADLK	M2:+15.9949	yes	-	-	1.1	8.9e-09	2	1528.72	1528.72	-0.0038	-2.48574
1	tr|Q92222|Q92222_EMENI Chitinase OS=Emericella nidulans GN=chiB PE=3 SV=3	an09.xml	1321	25.44	TQNAISYPDSQYDNLK		yes	-	-	1.1	2.2e-07	2	1856.86	1856.87	-0.0094	-5.06229
1	tr|Q92222|Q92222_EMENI Chitinase OS=Emericella nidulans GN=chiB PE=3 SV=3	an09.xml	1372	26.13	QLGLLKR	Q1:-17.0265	yes	-	-	1.1	0.012	2	810.521	810.52	0.0005	0.616888
1	tr|Q92222|Q92222_EMENI Chitinase OS=Emericella nidulans GN=chiB PE=3 SV=3	an09.xml	1394	26.44	IILGMPIYGR	M5:+15.9949	yes	-	-	1.1	0.00017	2	1148.65	1148.65	-0.0023	-2.00235
1	tr|Q92222|Q92222_EMENI Chitinase OS=Emericella nidulans GN=chiB PE=3 SV=3	an09.xml	1404	26.58	EMVSYDTVAAADLK		yes	-	-	1.1	1.3e-09	2	1512.72	1512.73	-0.0012	-0.79327
1	tr|Q92222|Q92222_EMENI Chitinase OS=Emericella nidulans GN=chiB PE=3 SV=3	an09.xml	1413	26.7	RFQLTVAVPAGPDNYNK		yes	-	-	1.1	3.5e-05	3	1889.98	1889.99	-0.003	-1.58731
1	tr|Q92222|Q92222_EMENI Chitinase OS=Emericella nidulans GN=chiB PE=3 SV=3	an09.xml	1414	26.71	SGIGQGTWEQGVYDYK		yes	-	-	1.1	1.8e-15	2	1787.82	1787.82	-0.0059	-3.3001
1	tr|Q92222|Q92222_EMENI Chitinase OS=Emericella nidulans GN=chiB PE=3 SV=3	an09.xml	1422	26.82	RLGGAMWWETSADK		yes	-	-	1.1	0.00023	2	1607.76	1607.76	-0.0026	-1.61715
1	tr|Q92222|Q92222_EMENI Chitinase OS=Emericella nidulans GN=chiB PE=3 SV=3	an09.xml	1429	26.93	LGGAMWWETSADK	M5:+15.9949	yes	-	-	1.1	1.8e-08	2	1467.66	1467.66	0.0029	1.97594
1	tr|Q92222|Q92222_EMENI Chitinase OS=Emericella nidulans GN=chiB PE=3 SV=3	an09.xml	1464	27.41	AFQNTDGPGRPYSGIGQGTWEQGVYDYK		yes	-	-	1.1	1.2e-09	3	3091.41	3091.42	-0.01	-3.23476
1	tr|Q92222|Q92222_EMENI Chitinase OS=Emericella nidulans GN=chiB PE=3 SV=3	an09.xml	1467	27.45	IILGMPIYGR	M5:+15.9949	yes	-	-	1.1	0.0022	2	1148.65	1148.65	0.0001	0.0870587
1	tr|Q92222|Q92222_EMENI Chitinase OS=Emericella nidulans GN=chiB PE=3 SV=3	an09.xml	1503	27.94	PYSGIGQGTWEQGVYDYK		yes	-	-	1.1	4e-12	2	2047.93	2047.94	-0.0078	-3.80871
1	tr|Q92222|Q92222_EMENI Chitinase OS=Emericella nidulans GN=chiB PE=3 SV=3	an09.xml	1516	28.12	ALPRPGATEQLDTNIGASWSYDPSSR		yes	-	-	1.1	7.2e-12	3	2789.34	2789.35	-0.0043	-1.54158
1	tr|Q92222|Q92222_EMENI Chitinase OS=Emericella nidulans GN=chiB PE=3 SV=3	an09.xml	1554	28.62	VRPETGEVYLSDTWSDIEK		yes	-	-	1.1	1.1e-10	2	2224.07	2224.08	-0.0052	-2.33805
1	tr|Q92222|Q92222_EMENI Chitinase OS=Emericella nidulans GN=chiB PE=3 SV=3	an09.xml	1557	28.66	PGATEQLDTNIGASWSYDPSSR		yes	-	-	1.1	1.9e-07	3	2352.07	2352.07	-0.0042	-1.78566
1	tr|Q92222|Q92222_EMENI Chitinase OS=Emericella nidulans GN=chiB PE=3 SV=3	an09.xml	1558	28.68	IILGMPIYGR	M5:+15.9949	yes	-	-	1.1	0.023	2	1148.65	1148.65	0.0021	1.82823
1	tr|Q92222|Q92222_EMENI Chitinase OS=Emericella nidulans GN=chiB PE=3 SV=3	an09.xml	1565	28.77	FQLTVAVPAGPDNYNK		yes	-	-	1.1	4.3e-07	2	1733.88	1733.89	-0.0028	-1.61487
1	tr|Q92222|Q92222_EMENI Chitinase OS=Emericella nidulans GN=chiB PE=3 SV=3	an09.xml	1580	28.98	LTHILYAFAN		yes	-	-	1.1	0.012	2	1162.62	1162.63	-0.003	-2.58037
1	tr|Q92222|Q92222_EMENI Chitinase OS=Emericella nidulans GN=chiB PE=3 SV=3	an09.xml	1582	29.01	LGGAMWWETSADK		yes	-	-	1.1	4.2e-12	2	1451.66	1451.66	-0.003	-2.0666
1	tr|Q92222|Q92222_EMENI Chitinase OS=Emericella nidulans GN=chiB PE=3 SV=3	an09.xml	1642	29.83	FQLTVAVPAGPDNYNK		yes	-	-	1.1	8.8e-05	2	1733.89	1733.89	0.0042	2.4223
1	tr|Q92222|Q92222_EMENI Chitinase OS=Emericella nidulans GN=chiB PE=3 SV=3	an09.xml	1669	30.21	IILGMPIYGR		yes	-	-	1.1	0.0033	2	1132.66	1132.66	0.0002	0.176576
1	tr|Q92222|Q92222_EMENI Chitinase OS=Emericella nidulans GN=chiB PE=3 SV=3	an09.xml	1711	30.79	IILGMPIYGR	M5:+15.9949	yes	-	-	1.1	0.0003	2	1148.65	1148.65	-0.0012	-1.0447
1	tr|Q92222|Q92222_EMENI Chitinase OS=Emericella nidulans GN=chiB PE=3 SV=3	an09.xml	1722	30.93	LYPSTSNPTSTPFNTVQAVNHYIDAGGVPSNK		yes	-	-	1.1	0.01	3	3376.64	3376.64	-0.0094	-2.78383
1	tr|Q92222|Q92222_EMENI Chitinase OS=Emericella nidulans GN=chiB PE=3 SV=3	an09.xml	1750	31.3	IILGMPIYGR		yes	-	-	1.1	0.017	2	1132.65	1132.66	-0.0018	-1.58919
1	tr|Q92222|Q92222_EMENI Chitinase OS=Emericella nidulans GN=chiB PE=3 SV=3	an09.xml	1877	32.98	TANKADGSLIGTFVEDVGGVNNLDR		yes	-	-	1.1	4.6e-05	3	2562.26	2562.28	-0.017	-6.63472
1	tr|Q92222|Q92222_EMENI Chitinase OS=Emericella nidulans GN=chiB PE=3 SV=3	an09.xml	1893	33.19	TVGYFVNWAIYGR		yes	-	-	1.1	5.4e-08	2	1545.78	1545.79	-0.0045	-2.91114
1	tr|Q92222|Q92222_EMENI Chitinase OS=Emericella nidulans GN=chiB PE=3 SV=3	an09.xml	1936	33.78	VLLSIGGWTYSPNFTNGAGTPENR		yes	-	-	1.1	5.8e-05	3	2551.27	2551.26	0.0074	2.90053
1	tr|Q92222|Q92222_EMENI Chitinase OS=Emericella nidulans GN=chiB PE=3 SV=3	an09.xml	2013	34.79	SGYKTVGYFVNWAIYGRNYNPQDLPAEK	S1:+42.0106	yes	-	-	1.1	3.7e-06	3	3292.61	3292.61	0.0025	0.759277
1	tr|Q92222|Q92222_EMENI Chitinase OS=Emericella nidulans GN=chiB PE=3 SV=3	an09.xml	2104	35.97	ADGSLIGTFVEDVGGVNNLDR		yes	-	-	1.1	1.5e-09	2	2148.07	2148.06	0.0078	3.63119
1	tr|Q92222|Q92222_EMENI Chitinase OS=Emericella nidulans GN=chiB PE=3 SV=3	an09.xml	2151	36.59	ADGSLIGTFVEDVGGVNNLDR		yes	-	-	1.1	6.1e-09	2	2148.04	2148.06	-0.016	-7.44859
1	tr|Q92222|Q92222_EMENI Chitinase OS=Emericella nidulans GN=chiB PE=3 SV=3	an09.xml	2343	38.96	LITDLGFDGIDIDWEYPQNDQQAQNYVDLLR		yes	-	-	1.1	3e-18	3	3667.74	3667.76	-0.013	-3.5444
2	tr|Q5BCU2|Q5BCU2_EMENI Putative uncharacterized protein OS=Emericella nidulans GN=AN1638.2 PE=4 SV=1	an09.xml	792	18	YIASTQMEPTDAR	M7:+15.9949	yes	-	-	2.1	4.6e-06	2	1498.68	1498.68	0	0
2	tr|Q5BCU2|Q5BCU2_EMENI Putative uncharacterized protein OS=Emericella nidulans GN=AN1638.2 PE=4 SV=1	an09.xml	795	18.05	SSHPIEVPVKR		yes	-	-	2.1	0.0028	2	1248.71	1248.71	0.0037	2.96307
2	tr|Q5BCU2|Q5BCU2_EMENI Putative uncharacterized protein OS=Emericella nidulans GN=AN1638.2 PE=4 SV=1	an09.xml	805	18.2	LNADHSAIYR		yes	-	-	2.1	6.6e-05	2	1159.59	1159.59	0.0004	0.344951
2	tr|Q5BCU2|Q5BCU2_EMENI Putative uncharacterized protein OS=Emericella nidulans GN=AN1638.2 PE=4 SV=1	an09.xml	914	19.8	SSHPIEVPVK		No	-	-	2.1	0.085	2	1092.6	1092.61	-0.0007	-0.640671
2	tr|Q5BCU2|Q5BCU2_EMENI Putative uncharacterized protein OS=Emericella nidulans GN=AN1638.2 PE=4 SV=1	an09.xml	1001	21.06	YIASTQMEPTDAR		yes	-	-	2.1	1.3e-06	2	1482.68	1482.69	-0.0066	-4.45137
2	tr|Q5BCU2|Q5BCU2_EMENI Putative uncharacterized protein OS=Emericella nidulans GN=AN1638.2 PE=4 SV=1	an09.xml	1094	22.35	DALEGFQR		yes	-	-	2.1	0.017	2	935.459	935.458	0.0002	0.213799
2	tr|Q5BCU2|Q5BCU2_EMENI Putative uncharacterized protein OS=Emericella nidulans GN=AN1638.2 PE=4 SV=1	an09.xml	1125	22.77	FSETISAGSSAQLK		yes	-	-	2.1	3e-08	2	1425.72	1425.72	-0.0061	-4.27853
2	tr|Q5BCU2|Q5BCU2_EMENI Putative uncharacterized protein OS=Emericella nidulans GN=AN1638.2 PE=4 SV=1	an09.xml	1231	24.22	AIEQSLDAIR		yes	-	-	2.1	0.00075	2	1115.61	1115.61	0.0012	1.07565
2	tr|Q5BCU2|Q5BCU2_EMENI Putative uncharacterized protein OS=Emericella nidulans GN=AN1638.2 PE=4 SV=1	an09.xml	1266	24.7	GVQNFFANK		yes	-	-	2.1	0.009	2	1024.52	1024.52	-0.0006	-0.585639
2	tr|Q5BCU2|Q5BCU2_EMENI Putative uncharacterized protein OS=Emericella nidulans GN=AN1638.2 PE=4 SV=1	an09.xml	1325	25.49	ALLFSAAGNAGDK		yes	-	-	2.1	6.2e-06	2	1234.64	1234.64	-0.0035	-2.83483
2	tr|Q5BCU2|Q5BCU2_EMENI Putative uncharacterized protein OS=Emericella nidulans GN=AN1638.2 PE=4 SV=1	an09.xml	1406	26.61	FSLELAAK		yes	-	-	2.1	0.00024	2	878.498	878.499	-0.0007	-0.796814
2	tr|Q5BCU2|Q5BCU2_EMENI Putative uncharacterized protein OS=Emericella nidulans GN=AN1638.2 PE=4 SV=1	an09.xml	1416	26.74	IVDVLLDEK		yes	-	-	2.1	0.00035	2	1043.6	1043.6	-0.0005	-0.479111
2	tr|Q5BCU2|Q5BCU2_EMENI Putative uncharacterized protein OS=Emericella nidulans GN=AN1638.2 PE=4 SV=1	an09.xml	1455	27.29	FTVSLIADK		yes	-	-	2.1	0.0008	2	993.563	993.562	0.0013	1.30842
2	tr|Q5BCU2|Q5BCU2_EMENI Putative uncharacterized protein OS=Emericella nidulans GN=AN1638.2 PE=4 SV=1	an09.xml	1532	28.33	AFDSEFPLPK		yes	-	-	2.1	0.0013	2	1150.58	1150.58	0.0019	1.65134
3	tr|Q5AVM3|Q5AVM3_EMENI Putative uncharacterized protein OS=Emericella nidulans GN=AN7657.2 PE=4 SV=1	an09.xml	695	16.43	YSINR		yes	-	-	3.1	0.0018	2	652.342	652.342	0.0001	0.153294
3	tr|Q5AVM3|Q5AVM3_EMENI Putative uncharacterized protein OS=Emericella nidulans GN=AN7657.2 PE=4 SV=1	an09.xml	1020	21.33	IPVGYSAADVDTNRR		yes	-	-	3.1	0.00096	2	1633.83	1633.83	-0.0018	-1.10171
3	tr|Q5AVM3|Q5AVM3_EMENI Putative uncharacterized protein OS=Emericella nidulans GN=AN7657.2 PE=4 SV=1	an09.xml	1056	21.85	DDVTPITVK		yes	-	-	3.1	0.0013	2	987.536	987.536	0.0002	0.202524
3	tr|Q5AVM3|Q5AVM3_EMENI Putative uncharacterized protein OS=Emericella nidulans GN=AN7657.2 PE=4 SV=1	an09.xml	1130	22.84	IPVGYSAADVDTNR		yes	-	-	3.1	7.7e-11	2	1477.73	1477.73	-0.0003	-0.203014
3	tr|Q5AVM3|Q5AVM3_EMENI Putative uncharacterized protein OS=Emericella nidulans GN=AN7657.2 PE=4 SV=1	an09.xml	1234	24.26	FKELGLNTIR		yes	-	-	3.1	5.4e-06	2	1190.69	1190.69	0.0005	0.419925
3	tr|Q5AVM3|Q5AVM3_EMENI Putative uncharacterized protein OS=Emericella nidulans GN=AN7657.2 PE=4 SV=1	an09.xml	1468	27.47	VTELDDFDTLK		yes	-	-	3.1	1.9e-06	2	1295.64	1295.64	-0.0004	-0.308728
3	tr|Q5AVM3|Q5AVM3_EMENI Putative uncharacterized protein OS=Emericella nidulans GN=AN7657.2 PE=4 SV=1	an09.xml	1539	28.42	NAPNWDVDSEDVLPAMPEPAK	M16:+15.9949	yes	-	-	3.1	7e-10	2	2311.04	2311.05	-0.011	-4.75973
3	tr|Q5AVM3|Q5AVM3_EMENI Putative uncharacterized protein OS=Emericella nidulans GN=AN7657.2 PE=4 SV=1	an09.xml	1569	28.83	DFGEVEALYSTK		yes	-	-	3.1	2.1e-06	2	1358.65	1358.65	-0.0012	-0.883231
3	tr|Q5AVM3|Q5AVM3_EMENI Putative uncharacterized protein OS=Emericella nidulans GN=AN7657.2 PE=4 SV=1	an09.xml	1713	30.81	YLQYIFATVDK		yes	-	-	3.1	0.0015	2	1360.71	1360.72	-0.0016	-1.17585
3	tr|Q5AVM3|Q5AVM3_EMENI Putative uncharacterized protein OS=Emericella nidulans GN=AN7657.2 PE=4 SV=1	an09.xml	1727	31	VTELDDFDTLKDAFSK		No	-	-	3.1	0.055	3	1843.9	1843.9	0.0002	0.108466
3	tr|Q5AVM3|Q5AVM3_EMENI Putative uncharacterized protein OS=Emericella nidulans GN=AN7657.2 PE=4 SV=1	an09.xml	1813	32.13	MTGVYSGGLVYEYSQEPSDYGLVQIK	M1:+15.9949	yes	-	-	3.1	8.8e-09	3	2899.37	2899.37	-0.0005	-0.172451
3	tr|Q5AVM3|Q5AVM3_EMENI Putative uncharacterized protein OS=Emericella nidulans GN=AN7657.2 PE=4 SV=1	an09.xml	1941	33.85	NTLAFFSGNEVINDGPSSITAPYVK		yes	-	-	3.1	4.5e-08	3	2641.31	2641.31	-0.0018	-0.681479
4	tr|Q5BDW7|Q5BDW7_EMENI Adenosylhomocysteinase OS=Emericella nidulans GN=AN1263.2 PE=3 SV=1	an09.xml	771	17.67	SVQNIKPQVDR		yes	-	-	4.1	0.00013	2	1283.71	1283.71	0.0003	0.233698
4	tr|Q5BDW7|Q5BDW7_EMENI Adenosylhomocysteinase OS=Emericella nidulans GN=AN1263.2 PE=3 SV=1	an09.xml	856	18.98	YGPAQPLK		yes	-	-	4.1	0.0022	2	873.485	873.483	0.0017	1.94623
4	tr|Q5BDW7|Q5BDW7_EMENI Adenosylhomocysteinase OS=Emericella nidulans GN=AN1263.2 PE=3 SV=1	an09.xml	912	19.77	ATDVMIAGK		yes	-	-	4.1	0.016	2	905.479	905.476	0.0029	3.20273
4	tr|Q5BDW7|Q5BDW7_EMENI Adenosylhomocysteinase OS=Emericella nidulans GN=AN1263.2 PE=3 SV=1	an09.xml	972	20.65	YPEFGTSGK		yes	-	-	4.1	0.028	2	985.463	985.463	-0.0002	-0.20295
4	tr|Q5BDW7|Q5BDW7_EMENI Adenosylhomocysteinase OS=Emericella nidulans GN=AN1263.2 PE=3 SV=1	an09.xml	1120	22.7	KPVGVYVLPK		yes	-	-	4.1	0.00015	2	1099.69	1099.69	0.002	1.8187
4	tr|Q5BDW7|Q5BDW7_EMENI Adenosylhomocysteinase OS=Emericella nidulans GN=AN1263.2 PE=3 SV=1	an09.xml	1188	23.64	HIILLAEGR		yes	-	-	4.1	6.6e-05	2	1021.62	1021.62	0.0026	2.54499
4	tr|Q5BDW7|Q5BDW7_EMENI Adenosylhomocysteinase OS=Emericella nidulans GN=AN1263.2 PE=3 SV=1	an09.xml	1350	25.84	VAVVAGFGDVGK		yes	-	-	4.1	1.8e-08	2	1118.62	1118.62	-0.0014	-1.25154
4	tr|Q5BDW7|Q5BDW7_EMENI Adenosylhomocysteinase OS=Emericella nidulans GN=AN1263.2 PE=3 SV=1	an09.xml	1386	26.33	ILDEQVAYLH		yes	-	-	4.1	0.001	2	1200.63	1200.63	0.0002	0.16658
4	tr|Q5BDW7|Q5BDW7_EMENI Adenosylhomocysteinase OS=Emericella nidulans GN=AN1263.2 PE=3 SV=1	an09.xml	1566	28.79	VADISLAAFGR		yes	-	-	4.1	1.4e-07	2	1119.62	1119.62	0.0012	1.0718
4	tr|Q5BDW7|Q5BDW7_EMENI Adenosylhomocysteinase OS=Emericella nidulans GN=AN1263.2 PE=3 SV=1	an09.xml	1575	28.91	LLVPAINVNDSVTK		yes	-	-	4.1	0.017	2	1482.85	1482.85	-0.0018	-1.21388
4	tr|Q5BDW7|Q5BDW7_EMENI Adenosylhomocysteinase OS=Emericella nidulans GN=AN1263.2 PE=3 SV=1	an09.xml	1810	32.09	LNLILDDGGDLTSLVHTK		yes	-	-	4.1	0.00035	3	1924.04	1924.04	0.0005	0.25987
5	tr|Q5AWY7|Q5AWY7_EMENI Putative uncharacterized protein OS=Emericella nidulans GN=AN7193.2 PE=4 SV=1	an09.xml	808	18.24	YNTPYVANKPR		yes	-	-	5.1	2.1e-06	2	1322.69	1322.69	0.0017	1.28526
5	tr|Q5AWY7|Q5AWY7_EMENI Putative uncharacterized protein OS=Emericella nidulans GN=AN7193.2 PE=4 SV=1	an09.xml	1031	21.49	REDIFITSK		yes	-	-	5.1	0.00072	2	1108.6	1108.6	-0.0002	-0.180408
5	tr|Q5AWY7|Q5AWY7_EMENI Putative uncharacterized protein OS=Emericella nidulans GN=AN7193.2 PE=4 SV=1	an09.xml	1041	21.64	LWNTQHDPAVVEK		yes	-	-	5.1	7.9e-06	2	1536.78	1536.78	-0.0025	-1.62678
5	tr|Q5AWY7|Q5AWY7_EMENI Putative uncharacterized protein OS=Emericella nidulans GN=AN7193.2 PE=4 SV=1	an09.xml	1295	25.08	HLDLATIYQNQR		yes	-	-	5.1	1.8e-10	2	1471.76	1471.77	-0.0011	-0.747402
5	tr|Q5AWY7|Q5AWY7_EMENI Putative uncharacterized protein OS=Emericella nidulans GN=AN7193.2 PE=4 SV=1	an09.xml	1328	25.54	IAENFQEVELTK		yes	-	-	5.1	1.7e-05	2	1420.73	1420.73	-0.0033	-2.32275
5	tr|Q5AWY7|Q5AWY7_EMENI Putative uncharacterized protein OS=Emericella nidulans GN=AN7193.2 PE=4 SV=1	an09.xml	1896	33.24	TVTPAQVILNWSQEGGHSVIPK		yes	-	-	5.1	0.034	3	2361.25	2361.26	-0.0019	-0.804656
6	tr|Q5AWZ3|Q5AWZ3_EMENI Putative uncharacterized protein OS=Emericella nidulans GN=AN7187.2 PE=4 SV=1	an09.xml	1136	22.92	EYVEQPPPENSSAWGK		yes	-	-	6.1	0.00081	2	1817.84	1817.83	0.0026	1.43027
6	tr|Q5AWZ3|Q5AWZ3_EMENI Putative uncharacterized protein OS=Emericella nidulans GN=AN7187.2 PE=4 SV=1	an09.xml	1195	23.73	GQNVFFR		yes	-	-	6.1	0.0084	2	867.447	867.448	-0.0005	-0.576404
6	tr|Q5AWZ3|Q5AWZ3_EMENI Putative uncharacterized protein OS=Emericella nidulans GN=AN7187.2 PE=4 SV=1	an09.xml	1299	25.14	IFINASGIGSK		yes	-	-	6.1	3.1e-05	2	1106.62	1106.62	0.0003	0.271096
6	tr|Q5AWZ3|Q5AWZ3_EMENI Putative uncharacterized protein OS=Emericella nidulans GN=AN7187.2 PE=4 SV=1	an09.xml	1322	25.45	EYTYIIPR		No	-	-	6.1	0.05	2	1054.57	1054.56	0.0082	7.77578
6	tr|Q5AWZ3|Q5AWZ3_EMENI Putative uncharacterized protein OS=Emericella nidulans GN=AN7187.2 PE=4 SV=1	an09.xml	1357	25.93	PLSQGVILGGVK		yes	-	-	6.1	0.011	2	1167.71	1167.71	-0.0005	-0.428189
6	tr|Q5AWZ3|Q5AWZ3_EMENI Putative uncharacterized protein OS=Emericella nidulans GN=AN7187.2 PE=4 SV=1	an09.xml	1481	27.64	IISLGGQFVR		yes	-	-	6.1	0.0022	2	1089.64	1089.64	-0.0013	-1.19305
7	sp|Q5AUT0|EGLC_EMENI Probable glucan endo-1,3-beta-glucosidase eglC OS=Emericella nidulans GN=eglC PE=1 SV=1	an09.xml	960	20.47	GFNYGANKPDGTLK		yes	-	-	7.1	0.0045	2	1481.74	1481.74	-0.0005	-0.337441
7	sp|Q5AUT0|EGLC_EMENI Probable glucan endo-1,3-beta-glucosidase eglC OS=Emericella nidulans GN=eglC PE=1 SV=1	an09.xml	966	20.56	NLETTSGFNSAR		yes	-	-	7.1	1.1e-07	2	1296.62	1296.62	-0.0011	-0.848361
7	sp|Q5AUT0|EGLC_EMENI Probable glucan endo-1,3-beta-glucosidase eglC OS=Emericella nidulans GN=eglC PE=1 SV=1	an09.xml	1159	23.24	AAINQYGDEFAK		yes	-	-	7.1	9.7e-06	2	1326.63	1326.63	0.0011	0.829167
7	sp|Q5AUT0|EGLC_EMENI Probable glucan endo-1,3-beta-glucosidase eglC OS=Emericella nidulans GN=eglC PE=1 SV=1	an09.xml	1342	25.72	VQADFEAEFR		yes	-	-	7.1	2.2e-07	2	1211.57	1211.57	0.0002	0.165075
7	sp|Q5AUT0|EGLC_EMENI Probable glucan endo-1,3-beta-glucosidase eglC OS=Emericella nidulans GN=eglC PE=1 SV=1	an09.xml	1621	29.55	LVVGISVGSEDLYR		yes	-	-	7.1	4.9e-10	2	1506.81	1506.82	-0.0022	-1.46003
8	tr|Q5AX63|Q5AX63_EMENI Putative uncharacterized protein OS=Emericella nidulans GN=AN7117.2 PE=4 SV=1	an09.xml	985	20.83	AIVDVAAR		yes	-	-	8.1	0.033	2	814.477	814.479	-0.0011	-1.35056
8	tr|Q5AX63|Q5AX63_EMENI Putative uncharacterized protein OS=Emericella nidulans GN=AN7117.2 PE=4 SV=1	an09.xml	1241	24.36	SAQAAYDVIVR		yes	-	-	8.1	0.00015	2	1192.63	1192.63	0.0023	1.92851
8	tr|Q5AX63|Q5AX63_EMENI Putative uncharacterized protein OS=Emericella nidulans GN=AN7117.2 PE=4 SV=1	an09.xml	1260	24.62	SWASVVAGSR		yes	-	-	8.1	0.00011	2	1019.53	1019.53	0.0041	4.02147
8	tr|Q5AX63|Q5AX63_EMENI Putative uncharacterized protein OS=Emericella nidulans GN=AN7117.2 PE=4 SV=1	an09.xml	1757	31.39	ANWGSGGGLHDYLANLVYK		yes	-	-	8.1	0.011	3	2035	2035	0.001	0.4914
8	tr|Q5AX63|Q5AX63_EMENI Putative uncharacterized protein OS=Emericella nidulans GN=AN7117.2 PE=4 SV=1	an09.xml	2161	36.71	SWEQYLDYYVHATGLVR		yes	-	-	8.1	5.6e-10	2	2100.02	2100.02	-0.0028	-1.33332
9	sp|Q5B430|BTGC_EMENI Glucan endo-1,3-beta-glucosidase btgC OS=Emericella nidulans GN=btgC PE=2 SV=1	an09.xml	671	16.05	SDHSVFK		yes	-	-	9.1	0.045	2	819.4	819.4	-0.0003	-0.366122
9	sp|Q5B430|BTGC_EMENI Glucan endo-1,3-beta-glucosidase btgC OS=Emericella nidulans GN=btgC PE=2 SV=1	an09.xml	726	16.93	DDTSGAVAGVK		yes	-	-	9.1	0.0019	2	1019.5	1019.5	-0.0034	-3.33497
9	sp|Q5B430|BTGC_EMENI Glucan endo-1,3-beta-glucosidase btgC OS=Emericella nidulans GN=btgC PE=2 SV=1	an09.xml	728	16.96	SLMAMEGLHK	M3:+15.9949 - M5:+15.9949	yes	-	-	9.1	0.043	2	1148.54	1148.54	-0.0004	-0.348267
9	sp|Q5B430|BTGC_EMENI Glucan endo-1,3-beta-glucosidase btgC OS=Emericella nidulans GN=btgC PE=2 SV=1	an09.xml	870	19.18	LELTDMK	M6:+15.9949	No	-	-	9.1	0.07	2	865.432	865.434	-0.002	-2.31098
9	sp|Q5B430|BTGC_EMENI Glucan endo-1,3-beta-glucosidase btgC OS=Emericella nidulans GN=btgC PE=2 SV=1	an09.xml	902	19.63	FGGVEVSK		No	-	-	9.1	0.075	2	822.437	822.436	0.0009	1.09431
9	sp|Q5B430|BTGC_EMENI Glucan endo-1,3-beta-glucosidase btgC OS=Emericella nidulans GN=btgC PE=2 SV=1	an09.xml	1286	24.97	GAIIGNEALYR		yes	-	-	9.1	0.00014	2	1176.63	1176.64	-0.0029	-2.46465
10	sp|P18819|DHE4_EMENI NADP-specific glutamate dehydrogenase OS=Emericella nidulans GN=gdhA PE=3 SV=2	an09.xml	923	19.93	NALTGLNMGGGK	M8:+15.9949	yes	-	-	10.1	0.00052	2	1148.57	1148.57	-0.0013	-1.13184
10	sp|P18819|DHE4_EMENI NADP-specific glutamate dehydrogenase OS=Emericella nidulans GN=gdhA PE=3 SV=2	an09.xml	1190	23.66	ALQVVSVPER		yes	-	-	10.1	0.0012	2	1097.63	1097.63	0.0028	2.55095
10	sp|P18819|DHE4_EMENI NADP-specific glutamate dehydrogenase OS=Emericella nidulans GN=gdhA PE=3 SV=2	an09.xml	1725	30.97	SNLPVEPEFEQAYK	S1:+42.0106	yes	-	-	10.1	6.3e-05	2	1692.81	1692.81	-0.0019	-1.12239
10	sp|P18819|DHE4_EMENI NADP-specific glutamate dehydrogenase OS=Emericella nidulans GN=gdhA PE=3 SV=2	an09.xml	1974	34.29	FLGFEQIFK		yes	-	-	10.1	0.00062	2	1128.61	1128.61	-0.003	-2.65814
11	tr|Q5BBM0|Q5BBM0_EMENI Putative uncharacterized protein OS=Emericella nidulans GN=AN2060.2 PE=4 SV=1	an09.xml	883	19.36	VHDTANGLGLR		yes	-	-	11.1	3.3e-05	2	1152.61	1152.61	0.0007	0.607316
11	tr|Q5BBM0|Q5BBM0_EMENI Putative uncharacterized protein OS=Emericella nidulans GN=AN2060.2 PE=4 SV=1	an09.xml	998	21.01	SSDHGETWTEISR		yes	-	-	11.1	6.5e-09	2	1504.67	1504.67	0	0
11	tr|Q5BBM0|Q5BBM0_EMENI Putative uncharacterized protein OS=Emericella nidulans GN=AN2060.2 PE=4 SV=1	an09.xml	1658	30.05	FLLLHGGGVLLGEENK		yes	-	-	11.1	0.0055	3	1695.94	1695.94	0.0012	0.707571
11	tr|Q5BBM0|Q5BBM0_EMENI Putative uncharacterized protein OS=Emericella nidulans GN=AN2060.2 PE=4 SV=1	an09.xml	1786	31.78	YQPFLYYLPER		yes	-	-	11.1	0.00013	2	1488.75	1488.75	-0.0026	-1.74643
12	tr|Q5BC48|Q5BC48_EMENI Putative uncharacterized protein OS=Emericella nidulans GN=AN1882.2 PE=4 SV=1	an09.xml	677	16.14	GITLHNR		yes	-	-	12.1	0.031	2	810.459	810.458	0.0006	0.740322
12	tr|Q5BC48|Q5BC48_EMENI Putative uncharacterized protein OS=Emericella nidulans GN=AN1882.2 PE=4 SV=1	an09.xml	891	19.47	TDEYGGSFENR		yes	-	-	12.1	3.4e-06	2	1274.53	1274.53	-0.0025	-1.96151
12	tr|Q5BC48|Q5BC48_EMENI Putative uncharacterized protein OS=Emericella nidulans GN=AN1882.2 PE=4 SV=1	an09.xml	994	20.96	GPSNVPFTSR		yes	-	-	12.1	0.0001	2	1061.54	1061.54	0.0014	1.31884
13	sp|Q5BA61|PELB_EMENI Pectin lyase B OS=Emericella nidulans GN=pelB PE=2 SV=1	an09.xml	917	19.84	AGVTGSAEGFAK		yes	-	-	13.1	7.4e-05	2	1094.55	1094.55	0.0058	5.29899
13	sp|Q5BA61|PELB_EMENI Pectin lyase B OS=Emericella nidulans GN=pelB PE=2 SV=1	an09.xml	1104	22.48	SLVGEGSSGVIK		yes	-	-	13.1	8e-05	2	1132.62	1132.62	-0.001	-0.882908
14	tr|Q5AX21|Q5AX21_EMENI Putative uncharacterized protein OS=Emericella nidulans GN=AN7159.2 PE=4 SV=1	an09.xml	1359	25.96	PAYQNAAVESYLR		yes	-	-	14.1	4.6e-09	2	1481.74	1481.74	-0.0031	-2.09214
14	tr|Q5AX21|Q5AX21_EMENI Putative uncharacterized protein OS=Emericella nidulans GN=AN7159.2 PE=4 SV=1	an09.xml	1660	30.08	AFPDVAAQAQNFAVVDK		yes	-	-	14.1	3.6e-09	2	1790.9	1790.91	-0.0044	-2.45685
15	tr|Q5B3Q5|Q5B3Q5_EMENI Putative uncharacterized protein OS=Emericella nidulans GN=AN4825.2 PE=4 SV=1	an09.xml	779	17.81	GDGVTDDTAAVQR		yes	-	-	15.1	6.2e-06	2	1304.61	1304.61	-0.0024	-1.83963
15	tr|Q5B3Q5|Q5B3Q5_EMENI Putative uncharacterized protein OS=Emericella nidulans GN=AN4825.2 PE=4 SV=1	an09.xml	1343	25.74	VDGLNNAPYFER		yes	-	-	15.1	0.00012	2	1394.67	1394.67	-0.0029	-2.07934
16	tr|Q5BG58|Q5BG58_EMENI Putative uncharacterized protein OS=Emericella nidulans GN=AN0472.2 PE=4 SV=1	an09.xml	1117	22.65	GPSGWSGTVQVAK		yes	-	-	16.1	4.6e-06	2	1273.65	1273.65	0.0008	0.628114
16	tr|Q5BG58|Q5BG58_EMENI Putative uncharacterized protein OS=Emericella nidulans GN=AN0472.2 PE=4 SV=1	an09.xml	1315	25.36	SFSADAVLQPQAGSAR		yes	-	-	16.1	5.9e-08	2	1604.8	1604.8	-0.0033	-2.05633
17	tr|Q5BGU2|Q5BGU2_EMENI Putative uncharacterized protein OS=Emericella nidulans GN=AN0238.2 PE=4 SV=1	an09.xml	693	16.4	GSVANMSLGGGK	M6:+15.9949	yes	-	-	17.1	2.8e-05	2	1093.53	1093.53	-0.0007	-0.640128
17	tr|Q5BGU2|Q5BGU2_EMENI Putative uncharacterized protein OS=Emericella nidulans GN=AN0238.2 PE=4 SV=1	an09.xml	1081	22.18	AVTVGASTLADER		yes	-	-	17.1	1.3e-09	2	1289.67	1289.67	0.0001	0.0775392
Groupe	Description	Sample	Scan	Rt	Sequence	Modifs	Valid	Used	on a total of	Sub-groups	E-value	Charge	MH+ Obs	MH+ theo	DeltaMH+	Delta-ppm
1	tr|Q92222|Q92222_EMENI Chitinase OS=Emericella nidulans GN=chiB PE=3 SV=3	an10.xml	646	15.47	FTNGAGTPENR		yes	-	-	1.1	0.00025	2	1163.55	1163.54	0.0018	1.547
1	tr|Q92222|Q92222_EMENI Chitinase OS=Emericella nidulans GN=chiB PE=3 SV=3	an10.xml	649	15.52	EALNAAQGQR		yes	-	-	1.1	9.8e-08	2	1057.54	1057.54	-0.0005	-0.472796
1	tr|Q92222|Q92222_EMENI Chitinase OS=Emericella nidulans GN=chiB PE=3 SV=3	an10.xml	690	16.15	AFQNTDGPGR		yes	-	-	1.1	0.00021	2	1062.5	1062.5	0.0027	2.54118
1	tr|Q92222|Q92222_EMENI Chitinase OS=Emericella nidulans GN=chiB PE=3 SV=3	an10.xml	710	16.44	AAYIQSR		No	-	-	1.1	0.051	2	808.431	808.432	-0.0004	-0.494785
1	tr|Q92222|Q92222_EMENI Chitinase OS=Emericella nidulans GN=chiB PE=3 SV=3	an10.xml	989	20.52	NYNPQDLPAEK		yes	-	-	1.1	0.00021	2	1288.62	1288.62	-0.0013	-1.00883
1	tr|Q92222|Q92222_EMENI Chitinase OS=Emericella nidulans GN=chiB PE=3 SV=3	an10.xml	1261	24.3	TQNAISYPDSQYDNLK		yes	-	-	1.1	1.3e-13	2	1856.86	1856.87	-0.0031	-1.66948
1	tr|Q92222|Q92222_EMENI Chitinase OS=Emericella nidulans GN=chiB PE=3 SV=3	an10.xml	1315	25.04	EMVSYDTVAAADLK	M2:+15.9949	yes	-	-	1.1	6e-09	2	1528.72	1528.72	0.0003	0.196243
1	tr|Q92222|Q92222_EMENI Chitinase OS=Emericella nidulans GN=chiB PE=3 SV=3	an10.xml	1423	26.52	IILGMPIYGR	M5:+15.9949	yes	-	-	1.1	0.00097	2	1148.65	1148.65	0.0009	0.783528
1	tr|Q92222|Q92222_EMENI Chitinase OS=Emericella nidulans GN=chiB PE=3 SV=3	an10.xml	1432	26.63	EMVSYDTVAAADLK		yes	-	-	1.1	1.1e-05	2	1512.72	1512.73	-0.0015	-0.991588
1	tr|Q92222|Q92222_EMENI Chitinase OS=Emericella nidulans GN=chiB PE=3 SV=3	an10.xml	1537	28.15	ALPRPGATEQLDTNIGASWSYDPSSR		yes	-	-	1.1	2.9e-09	3	2789.35	2789.35	-0.0007	-0.250955
1	tr|Q92222|Q92222_EMENI Chitinase OS=Emericella nidulans GN=chiB PE=3 SV=3	an10.xml	1586	28.83	FQLTVAVPAGPDNYNK		yes	-	-	1.1	0.00011	2	1733.89	1733.89	-0.0005	-0.28837
1	tr|Q92222|Q92222_EMENI Chitinase OS=Emericella nidulans GN=chiB PE=3 SV=3	an10.xml	1685	30.24	IILGMPIYGR		yes	-	-	1.1	0.0085	2	1132.65	1132.66	-0.0004	-0.353152
1	tr|Q92222|Q92222_EMENI Chitinase OS=Emericella nidulans GN=chiB PE=3 SV=3	an10.xml	1908	33.24	TVGYFVNWAIYGR		yes	-	-	1.1	3.1e-06	2	1545.79	1545.79	0.002	1.29384
1	tr|Q92222|Q92222_EMENI Chitinase OS=Emericella nidulans GN=chiB PE=3 SV=3	an10.xml	2121	36.04	ADGSLIGTFVEDVGGVNNLDR		yes	-	-	1.1	6.7e-06	3	2148.06	2148.06	-0.001	-0.465537
2	sp|Q5AUT0|EGLC_EMENI Probable glucan endo-1,3-beta-glucosidase eglC OS=Emericella nidulans GN=eglC PE=1 SV=1	an10.xml	997	20.63	NLETTSGFNSAR		yes	-	-	2.1	5.7e-05	2	1296.62	1296.62	-0.0022	-1.69672
2	sp|Q5AUT0|EGLC_EMENI Probable glucan endo-1,3-beta-glucosidase eglC OS=Emericella nidulans GN=eglC PE=1 SV=1	an10.xml	1190	23.32	AAINQYGDEFAK		yes	-	-	2.1	4.2e-07	2	1326.63	1326.63	0.0019	1.4322
2	sp|Q5AUT0|EGLC_EMENI Probable glucan endo-1,3-beta-glucosidase eglC OS=Emericella nidulans GN=eglC PE=1 SV=1	an10.xml	1369	25.77	VQADFEAEFR		yes	-	-	2.1	5e-08	2	1211.57	1211.57	0.0008	0.6603
2	sp|Q5AUT0|EGLC_EMENI Probable glucan endo-1,3-beta-glucosidase eglC OS=Emericella nidulans GN=eglC PE=1 SV=1	an10.xml	1968	34.04	AGIGIEPEELVSYIQR		yes	-	-	2.1	1.3e-07	2	1773.94	1773.94	-0.0008	-0.450974
3	tr|Q5BDW7|Q5BDW7_EMENI Adenosylhomocysteinase OS=Emericella nidulans GN=AN1263.2 PE=3 SV=1	an10.xml	802	17.84	SVQNIKPQVDR		yes	-	-	3.1	0.0018	2	1283.7	1283.71	-0.005	-3.89497
3	tr|Q5BDW7|Q5BDW7_EMENI Adenosylhomocysteinase OS=Emericella nidulans GN=AN1263.2 PE=3 SV=1	an10.xml	1220	23.73	HIILLAEGR		yes	-	-	3.1	0.00029	2	1021.62	1021.62	0.0051	4.99209
3	tr|Q5BDW7|Q5BDW7_EMENI Adenosylhomocysteinase OS=Emericella nidulans GN=AN1263.2 PE=3 SV=1	an10.xml	1374	25.84	VAVVAGFGDVGK		yes	-	-	3.1	7.2e-07	2	1118.62	1118.62	0.0009	0.804562
3	tr|Q5BDW7|Q5BDW7_EMENI Adenosylhomocysteinase OS=Emericella nidulans GN=AN1263.2 PE=3 SV=1	an10.xml	1587	28.85	VADISLAAFGR		yes	-	-	3.1	3e-06	2	1119.62	1119.62	0.0023	2.05428
4	tr|Q5AWY7|Q5AWY7_EMENI Putative uncharacterized protein OS=Emericella nidulans GN=AN7193.2 PE=4 SV=1	an10.xml	843	18.43	YNTPYVANKPR		yes	-	-	4.1	3.8e-05	2	1322.69	1322.69	0.0031	2.34372
4	tr|Q5AWY7|Q5AWY7_EMENI Putative uncharacterized protein OS=Emericella nidulans GN=AN7193.2 PE=4 SV=1	an10.xml	1320	25.11	HLDLATIYQNQR		yes	-	-	4.1	2.3e-07	2	1471.76	1471.77	-0.0011	-0.747402
4	tr|Q5AWY7|Q5AWY7_EMENI Putative uncharacterized protein OS=Emericella nidulans GN=AN7193.2 PE=4 SV=1	an10.xml	1354	25.58	IAENFQEVELTK		yes	-	-	4.1	0.00046	2	1420.74	1420.73	0.0046	3.23777
5	tr|Q5AVM3|Q5AVM3_EMENI Putative uncharacterized protein OS=Emericella nidulans GN=AN7657.2 PE=4 SV=1	an10.xml	1499	27.58	VTELDDFDTLK		yes	-	-	5.1	3.5e-05	2	1295.63	1295.64	-0.0026	-2.00673
5	tr|Q5AVM3|Q5AVM3_EMENI Putative uncharacterized protein OS=Emericella nidulans GN=AN7657.2 PE=4 SV=1	an10.xml	1591	28.91	DFGEVEALYSTK		yes	-	-	5.1	0.00019	2	1358.64	1358.65	-0.0055	-4.04814
6	tr|Q5AX21|Q5AX21_EMENI Putative uncharacterized protein OS=Emericella nidulans GN=AN7159.2 PE=4 SV=1	an10.xml	1386	26.01	PAYQNAAVESYLR		yes	-	-	6.1	1.4e-07	2	1481.74	1481.74	-0.0007	-0.472418
6	tr|Q5AX21|Q5AX21_EMENI Putative uncharacterized protein OS=Emericella nidulans GN=AN7159.2 PE=4 SV=1	an10.xml	1674	30.09	AFPDVAAQAQNFAVVDK		yes	-	-	6.1	1.3e-05	2	1790.9	1790.91	-0.0026	-1.45178
7	tr|Q5B3Q5|Q5B3Q5_EMENI Putative uncharacterized protein OS=Emericella nidulans GN=AN4825.2 PE=4 SV=1	an10.xml	808	17.93	GDGVTDDTAAVQR		yes	-	-	7.1	1.7e-08	2	1304.61	1304.61	-0.002	-1.53303
7	tr|Q5B3Q5|Q5B3Q5_EMENI Putative uncharacterized protein OS=Emericella nidulans GN=AN4825.2 PE=4 SV=1	an10.xml	1058	21.51	VMLQIGNR	M2:+15.9949	yes	-	-	7.1	0.02	2	946.516	946.514	0.0013	1.37346
Groupe	Description	Sample	Scan	Rt	Sequence	Modifs	Valid	Used	on a total of	Sub-groups	E-value	Charge	MH+ Obs	MH+ theo	DeltaMH+	Delta-ppm
1	sp|Q5BA61|PELB_EMENI Pectin lyase B OS=Emericella nidulans GN=pelB PE=2 SV=1	an11.xml	680	16.11	TVAQSSVPSNAGQGK		yes	-	-	1.1	1.2e-05	2	1430.72	1430.72	0.0006	0.419368
1	sp|Q5BA61|PELB_EMENI Pectin lyase B OS=Emericella nidulans GN=pelB PE=2 SV=1	an11.xml	748	17.11	GNYIYHMSGR	M7:+15.9949	yes	-	-	1.1	0.00044	2	1213.54	1213.54	-0.0013	-1.07124
1	sp|Q5BA61|PELB_EMENI Pectin lyase B OS=Emericella nidulans GN=pelB PE=2 SV=1	an11.xml	944	19.94	AGVTGSAEGFAK		yes	-	-	1.1	3.6e-05	2	1094.55	1094.55	-0.003	-2.74086
1	sp|Q5BA61|PELB_EMENI Pectin lyase B OS=Emericella nidulans GN=pelB PE=2 SV=1	an11.xml	961	20.18	GNYIYHMSGR		yes	-	-	1.1	1.4e-05	2	1197.55	1197.55	0.0002	0.167008
1	sp|Q5BA61|PELB_EMENI Pectin lyase B OS=Emericella nidulans GN=pelB PE=2 SV=1	an11.xml	1126	22.48	SLVGEGSSGVIK		yes	-	-	1.1	3.9e-06	2	1132.62	1132.62	-0.003	-2.64872
1	sp|Q5BA61|PELB_EMENI Pectin lyase B OS=Emericella nidulans GN=pelB PE=2 SV=1	an11.xml	1139	22.65	QHLVLGTSASNR	Q1:-17.0265	yes	-	-	1.1	5.7e-05	2	1265.66	1265.66	-0.0015	-1.18515
1	sp|Q5BA61|PELB_EMENI Pectin lyase B OS=Emericella nidulans GN=pelB PE=2 SV=1	an11.xml	1152	22.82	SLVGEGSSGVIK		yes	-	-	1.1	0.00023	2	1132.63	1132.62	0.01	8.82908
1	sp|Q5BA61|PELB_EMENI Pectin lyase B OS=Emericella nidulans GN=pelB PE=2 SV=1	an11.xml	1293	24.65	IAITDLNPK		yes	-	-	1.1	0.016	2	984.573	984.573	0.0001	0.101567
1	sp|Q5BA61|PELB_EMENI Pectin lyase B OS=Emericella nidulans GN=pelB PE=2 SV=1	an11.xml	1304	24.79	IVSGASNVIIQN		yes	-	-	1.1	0.048	2	1214.68	1214.67	0.0054	4.44564
1	sp|Q5BA61|PELB_EMENI Pectin lyase B OS=Emericella nidulans GN=pelB PE=2 SV=1	an11.xml	1611	28.76	QADTAFLVNFQGK		yes	-	-	1.1	1.6e-09	2	1438.73	1438.73	-0.0036	-2.5022
1	sp|Q5BA61|PELB_EMENI Pectin lyase B OS=Emericella nidulans GN=pelB PE=2 SV=1	an11.xml	1908	32.66	IVSGASNVIIQNIAITDLNPK		yes	-	-	1.1	0.00014	3	2180.23	2180.23	0.0011	0.504534
2	tr|Q5AWY7|Q5AWY7_EMENI Putative uncharacterized protein OS=Emericella nidulans GN=AN7193.2 PE=4 SV=1	an11.xml	834	18.38	YNTPYVANKPR		yes	-	-	2.1	2.3e-06	2	1322.69	1322.69	0.0003	0.226811
2	tr|Q5AWY7|Q5AWY7_EMENI Putative uncharacterized protein OS=Emericella nidulans GN=AN7193.2 PE=4 SV=1	an11.xml	1034	21.22	AYKDIPGLK		yes	-	-	2.1	0.00053	2	1004.58	1004.58	0.0015	1.49316
2	tr|Q5AWY7|Q5AWY7_EMENI Putative uncharacterized protein OS=Emericella nidulans GN=AN7193.2 PE=4 SV=1	an11.xml	1060	21.59	REDIFITSK		yes	-	-	2.1	0.00026	2	1108.6	1108.6	0.0022	1.98448
2	tr|Q5AWY7|Q5AWY7_EMENI Putative uncharacterized protein OS=Emericella nidulans GN=AN7193.2 PE=4 SV=1	an11.xml	1066	21.68	LWNTQHDPAVVEK		yes	-	-	2.1	7.3e-05	2	1536.78	1536.78	0.0005	0.325355
2	tr|Q5AWY7|Q5AWY7_EMENI Putative uncharacterized protein OS=Emericella nidulans GN=AN7193.2 PE=4 SV=1	an11.xml	1325	25.06	HLDLATIYQNQR		yes	-	-	2.1	2.8e-07	2	1471.76	1471.77	-0.004	-2.71782
2	tr|Q5AWY7|Q5AWY7_EMENI Putative uncharacterized protein OS=Emericella nidulans GN=AN7193.2 PE=4 SV=1	an11.xml	1361	25.52	IAENFQEVELTK		yes	-	-	2.1	3.1e-05	2	1420.73	1420.73	-0.0025	-1.75966
2	tr|Q5AWY7|Q5AWY7_EMENI Putative uncharacterized protein OS=Emericella nidulans GN=AN7193.2 PE=4 SV=1	an11.xml	1441	26.55	IAENFQEVELTKEELAK		yes	-	-	2.1	0.014	3	1991.04	1991.03	0.0027	1.35608
3	tr|Q5B7P8|Q5B7P8_EMENI Putative uncharacterized protein OS=Emericella nidulans GN=AN3432.2 PE=4 SV=1	an11.xml	824	18.24	YVNAINEEK		yes	-	-	3.1	0.00067	2	1079.54	1079.54	-0.0002	-0.185265
3	tr|Q5B7P8|Q5B7P8_EMENI Putative uncharacterized protein OS=Emericella nidulans GN=AN3432.2 PE=4 SV=1	an11.xml	942	19.91	IKNGVINNLNGR		yes	-	-	3.1	0.00021	2	1311.75	1311.75	-0.0003	-0.228702
3	tr|Q5B7P8|Q5B7P8_EMENI Putative uncharacterized protein OS=Emericella nidulans GN=AN3432.2 PE=4 SV=1	an11.xml	1045	21.38	LEINNPPNALHGGSR		yes	-	-	3.1	0.0019	3	1588.82	1588.82	0.0013	0.818218
3	tr|Q5B7P8|Q5B7P8_EMENI Putative uncharacterized protein OS=Emericella nidulans GN=AN3432.2 PE=4 SV=1	an11.xml	1221	23.71	DLSGVSLDTR		yes	-	-	3.1	0.00077	2	1062.54	1062.54	0.0003	0.282342
3	tr|Q5B7P8|Q5B7P8_EMENI Putative uncharacterized protein OS=Emericella nidulans GN=AN3432.2 PE=4 SV=1	an11.xml	1533	27.74	SIDTTQPFEFGPDK		yes	-	-	3.1	9.5e-05	2	1581.74	1581.74	-0.0032	-2.02308
3	tr|Q5B7P8|Q5B7P8_EMENI Putative uncharacterized protein OS=Emericella nidulans GN=AN3432.2 PE=4 SV=1	an11.xml	1586	28.43	VYYVVSEEVEGGLPR		yes	-	-	3.1	0.00024	3	1695.86	1695.86	-0.0034	-2.00488
3	tr|Q5B7P8|Q5B7P8_EMENI Putative uncharacterized protein OS=Emericella nidulans GN=AN3432.2 PE=4 SV=1	an11.xml	2038	34.34	DYLPLENGIPLGQISPH		yes	-	-	3.1	1.3e-07	2	1862.96	1862.97	-0.0072	-3.86481
4	tr|Q5BCJ5|Q5BCJ5_EMENI Putative uncharacterized protein OS=Emericella nidulans GN=AN1735.2 PE=4 SV=1	an11.xml	746	17.08	NAELVQAK		yes	-	-	4.1	0.029	2	872.487	872.484	0.0026	2.98
4	tr|Q5BCJ5|Q5BCJ5_EMENI Putative uncharacterized protein OS=Emericella nidulans GN=AN1735.2 PE=4 SV=1	an11.xml	967	20.26	ANIAALR		yes	-	-	4.1	0.039	2	728.442	728.442	0.0007	0.960955
4	tr|Q5BCJ5|Q5BCJ5_EMENI Putative uncharacterized protein OS=Emericella nidulans GN=AN1735.2 PE=4 SV=1	an11.xml	1283	24.52	IAVIGGTGLR		yes	-	-	4.1	0.00063	2	956.59	956.589	0.0007	0.731767
4	tr|Q5BCJ5|Q5BCJ5_EMENI Putative uncharacterized protein OS=Emericella nidulans GN=AN1735.2 PE=4 SV=1	an11.xml	1608	28.72	DFVVPDQVIDR		yes	-	-	4.1	0.0014	2	1302.67	1302.67	-0.0005	-0.383827
5	sp|Q5AUT0|EGLC_EMENI Probable glucan endo-1,3-beta-glucosidase eglC OS=Emericella nidulans GN=eglC PE=1 SV=1	an11.xml	991	20.61	NLETTSGFNSAR		yes	-	-	5.1	7.7e-05	2	1296.62	1296.62	-0.0008	-0.61699
5	sp|Q5AUT0|EGLC_EMENI Probable glucan endo-1,3-beta-glucosidase eglC OS=Emericella nidulans GN=eglC PE=1 SV=1	an11.xml	1192	23.35	AAINQYGDEFAK		yes	-	-	5.1	2e-05	2	1326.63	1326.63	0.0003	0.226136
Groupe	Description	Sample	Scan	Rt	Sequence	Modifs	Valid	Used	on a total of	Sub-groups	E-value	Charge	MH+ Obs	MH+ theo	DeltaMH+	Delta-ppm
1	sp|Q5BA61|PELB_EMENI Pectin lyase B OS=Emericella nidulans GN=pelB PE=2 SV=1	an12.xml	746	17.2	GNYIYHMSGR	M7:+15.9949	yes	-	-	1.1	0.00011	2	1213.54	1213.54	-0.001	-0.824034
1	sp|Q5BA61|PELB_EMENI Pectin lyase B OS=Emericella nidulans GN=pelB PE=2 SV=1	an12.xml	860	18.93	QHLVLGTSASNR		yes	-	-	1.1	0.028	2	1282.69	1282.69	-0.0009	-0.701652
1	sp|Q5BA61|PELB_EMENI Pectin lyase B OS=Emericella nidulans GN=pelB PE=2 SV=1	an12.xml	938	20.03	AGVTGSAEGFAK		yes	-	-	1.1	5.1e-07	2	1094.55	1094.55	-0.0001	-0.0913619
1	sp|Q5BA61|PELB_EMENI Pectin lyase B OS=Emericella nidulans GN=pelB PE=2 SV=1	an12.xml	1110	22.49	SLVGEGSSGVIK		yes	-	-	1.1	0.0011	2	1132.62	1132.62	-0.0035	-3.09018
1	sp|Q5BA61|PELB_EMENI Pectin lyase B OS=Emericella nidulans GN=pelB PE=2 SV=1	an12.xml	1234	24.23	NIASASAYTVAQSSVPSNAGQGK		yes	-	-	1.1	0.00014	3	2208.09	2208.09	-0.0009	-0.407592
1	sp|Q5BA61|PELB_EMENI Pectin lyase B OS=Emericella nidulans GN=pelB PE=2 SV=1	an12.xml	1279	24.88	IVSGASNVIIQN		No	-	-	1.1	0.093	2	1214.67	1214.67	-0.0015	-1.2349
1	sp|Q5BA61|PELB_EMENI Pectin lyase B OS=Emericella nidulans GN=pelB PE=2 SV=1	an12.xml	1554	28.72	QADTAFLVNFQGK		yes	-	-	1.1	2.1e-08	2	1438.73	1438.73	-0.0012	-0.834067
1	sp|Q5BA61|PELB_EMENI Pectin lyase B OS=Emericella nidulans GN=pelB PE=2 SV=1	an12.xml	1842	32.66	IVSGASNVIIQNIAITDLNPK		yes	-	-	1.1	0.0004	3	2180.23	2180.23	-0.0011	-0.504534
1	sp|Q5BA61|PELB_EMENI Pectin lyase B OS=Emericella nidulans GN=pelB PE=2 SV=1	an12.xml	1864	32.95	GVTGGGSATPVYPSTTAELVSYLGDSSAR		yes	-	-	1.1	5.1e-06	3	2800.36	2800.36	-0.0004	-0.142839
2	tr|Q5BGU0|Q5BGU0_EMENI Transaldolase OS=Emericella nidulans GN=AN0240.2 PE=3 SV=1	an12.xml	791	17.91	DFSKEEDPGVK		yes	-	-	2.1	0.017	2	1250.59	1250.59	0.0005	0.399811
2	tr|Q5BGU0|Q5BGU0_EMENI Transaldolase OS=Emericella nidulans GN=AN0240.2 PE=3 SV=1	an12.xml	923	19.82	ALHIIK		yes	-	-	2.1	0.014	2	694.462	694.461	0.0002	0.287993
2	tr|Q5BGU0|Q5BGU0_EMENI Transaldolase OS=Emericella nidulans GN=AN0240.2 PE=3 SV=1	an12.xml	1172	23.37	KLDAASATTLDITK		yes	-	-	2.1	1.6e-05	2	1447.79	1447.8	-0.0063	-4.35143
2	tr|Q5BGU0|Q5BGU0_EMENI Transaldolase OS=Emericella nidulans GN=AN0240.2 PE=3 SV=1	an12.xml	1183	23.52	FAADAVTLK		yes	-	-	2.1	0.015	2	935.518	935.52	-0.0024	-2.56542
2	tr|Q5BGU0|Q5BGU0_EMENI Transaldolase OS=Emericella nidulans GN=AN0240.2 PE=3 SV=1	an12.xml	1359	26.01	FDFNEEAMAVEK	M8:+15.9949	yes	-	-	2.1	0.00091	2	1445.63	1445.63	-0.0001	-0.0691742
2	tr|Q5BGU0|Q5BGU0_EMENI Transaldolase OS=Emericella nidulans GN=AN0240.2 PE=3 SV=1	an12.xml	1442	27.15	ILDIIPGK		No	-	-	2.1	0.051	2	868.551	868.551	0.0003	0.345403
2	tr|Q5BGU0|Q5BGU0_EMENI Transaldolase OS=Emericella nidulans GN=AN0240.2 PE=3 SV=1	an12.xml	1506	28.05	SYLNDEALFR		yes	-	-	2.1	0.00052	2	1227.6	1227.6	-0.001	-0.814597
2	tr|Q5BGU0|Q5BGU0_EMENI Transaldolase OS=Emericella nidulans GN=AN0240.2 PE=3 SV=1	an12.xml	1534	28.44	SVQSIFNYYK		yes	-	-	2.1	0.0034	2	1248.63	1248.63	0.0007	0.560616
3	tr|Q92222|Q92222_EMENI Chitinase OS=Emericella nidulans GN=chiB PE=3 SV=3	an12.xml	642	15.6	EALNAAQGQR		yes	-	-	3.1	2.1e-07	2	1057.54	1057.54	0.0015	1.41839
3	tr|Q92222|Q92222_EMENI Chitinase OS=Emericella nidulans GN=chiB PE=3 SV=3	an12.xml	684	16.26	AFQNTDGPGR		yes	-	-	3.1	3.3e-07	2	1062.5	1062.5	-0.0007	-0.658826
3	tr|Q92222|Q92222_EMENI Chitinase OS=Emericella nidulans GN=chiB PE=3 SV=3	an12.xml	978	20.61	NYNPQDLPAEK		yes	-	-	3.1	0.0012	2	1288.61	1288.62	-0.0027	-2.09527
3	tr|Q92222|Q92222_EMENI Chitinase OS=Emericella nidulans GN=chiB PE=3 SV=3	an12.xml	1243	24.36	TQNAISYPDSQYDNLK		yes	-	-	3.1	3.1e-08	2	1856.86	1856.87	-0.0029	-1.56177
3	tr|Q92222|Q92222_EMENI Chitinase OS=Emericella nidulans GN=chiB PE=3 SV=3	an12.xml	1401	26.58	IILGMPIYGR	M5:+15.9949	yes	-	-	3.1	0.017	2	1148.65	1148.65	0.001	0.870587
3	tr|Q92222|Q92222_EMENI Chitinase OS=Emericella nidulans GN=chiB PE=3 SV=3	an12.xml	1518	28.21	ALPRPGATEQLDTNIGASWSYDPSSR		yes	-	-	3.1	5.7e-07	3	2789.36	2789.35	0.011	3.94357
3	tr|Q92222|Q92222_EMENI Chitinase OS=Emericella nidulans GN=chiB PE=3 SV=3	an12.xml	1568	28.92	FQLTVAVPAGPDNYNK		yes	-	-	3.1	2.3e-06	2	1733.88	1733.89	-0.0013	-0.749761
4	sp|Q5AUM3|ABNC_EMENI Arabinan endo-1,5-alpha-L-arabinosidase C OS=Emericella nidulans GN=abnC PE=2 SV=1	an12.xml	640	15.57	VSDGRYYR		yes	-	-	4.1	0.018	2	1015.5	1015.5	0.002	1.96948
4	sp|Q5AUM3|ABNC_EMENI Arabinan endo-1,5-alpha-L-arabinosidase C OS=Emericella nidulans GN=abnC PE=2 SV=1	an12.xml	700	16.5	SVSTLGSR		yes	-	-	4.1	0.036	2	806.438	806.437	0.0014	1.73603
4	sp|Q5AUM3|ABNC_EMENI Arabinan endo-1,5-alpha-L-arabinosidase C OS=Emericella nidulans GN=abnC PE=2 SV=1	an12.xml	816	18.28	SASGTGDFVDK		No	-	-	4.1	0.083	2	1083.5	1083.5	-0.0002	-0.184588
4	sp|Q5AUM3|ABNC_EMENI Arabinan endo-1,5-alpha-L-arabinosidase C OS=Emericella nidulans GN=abnC PE=2 SV=1	an12.xml	931	19.93	AGSYDTNPPATGEEYR		yes	-	-	4.1	3.4e-09	2	1727.75	1727.75	-0.0036	-2.08363
4	sp|Q5AUM3|ABNC_EMENI Arabinan endo-1,5-alpha-L-arabinosidase C OS=Emericella nidulans GN=abnC PE=2 SV=1	an12.xml	980	20.64	YSVSTLGSR		yes	-	-	4.1	0.0003	2	969.499	969.5	-0.0019	-1.95977
4	sp|Q5AUM3|ABNC_EMENI Arabinan endo-1,5-alpha-L-arabinosidase C OS=Emericella nidulans GN=abnC PE=2 SV=1	an12.xml	1142	22.94	FSTGGGIQIH		yes	-	-	4.1	0.0039	2	1016.51	1016.52	-0.0027	-2.65613
4	sp|Q5AUM3|ABNC_EMENI Arabinan endo-1,5-alpha-L-arabinosidase C OS=Emericella nidulans GN=abnC PE=2 SV=1	an12.xml	1708	30.84	GWYYLTFSSGR		yes	-	-	4.1	0.0001	2	1336.63	1336.63	-0.0011	-0.822964
Groupe	Description	Sample	Scan	Rt	Sequence	Modifs	Valid	Used	on a total of	Sub-groups	E-value	Charge	MH+ Obs	MH+ theo	DeltaMH+	Delta-ppm
1	sp|Q00177|XYNC_EMENI Endo-1,4-beta-xylanase C OS=Emericella nidulans GN=xlnC PE=1 SV=1	an13-15.xml	573	14.54	TQAMASYVKK	M4:+15.9949	yes	-	-	1.1	0.029	2	1142.59	1142.59	0.0001	0.0875206
1	sp|Q00177|XYNC_EMENI Endo-1,4-beta-xylanase C OS=Emericella nidulans GN=xlnC PE=1 SV=1	an13-15.xml	673	16.09	TQAMASYVK	M4:+15.9949	yes	-	-	1.1	0.00017	2	1014.49	1014.49	-0.0003	-0.295714
1	sp|Q00177|XYNC_EMENI Endo-1,4-beta-xylanase C OS=Emericella nidulans GN=xlnC PE=1 SV=1	an13-15.xml	737	17.03	GVSDKDSWR		yes	-	-	1.1	0.00096	2	1049.5	1049.5	0.001	0.952833
1	sp|Q00177|XYNC_EMENI Endo-1,4-beta-xylanase C OS=Emericella nidulans GN=xlnC PE=1 SV=1	an13-15.xml	761	17.38	GVITPENSMK	M9:+15.9949	yes	-	-	1.1	0.0044	2	1091.54	1091.54	0.0003	0.274841
1	sp|Q00177|XYNC_EMENI Endo-1,4-beta-xylanase C OS=Emericella nidulans GN=xlnC PE=1 SV=1	an13-15.xml	762	17.39	INEVVGR		No	-	-	1.1	0.064	2	786.447	786.447	0	0
1	sp|Q00177|XYNC_EMENI Endo-1,4-beta-xylanase C OS=Emericella nidulans GN=xlnC PE=1 SV=1	an13-15.xml	795	17.89	IGDANTLR		yes	-	-	1.1	0.0029	2	859.464	859.464	0	0
1	sp|Q00177|XYNC_EMENI Endo-1,4-beta-xylanase C OS=Emericella nidulans GN=xlnC PE=1 SV=1	an13-15.xml	876	19.08	SIGDANTLR		yes	-	-	1.1	0.0024	2	946.496	946.496	0.0007	0.73957
1	sp|Q00177|XYNC_EMENI Endo-1,4-beta-xylanase C OS=Emericella nidulans GN=xlnC PE=1 SV=1	an13-15.xml	914	19.61	SVMTNHINEVVGR	M3:+15.9949	yes	-	-	1.1	1.2e-06	2	1471.73	1471.73	0.0005	0.339736
1	sp|Q00177|XYNC_EMENI Endo-1,4-beta-xylanase C OS=Emericella nidulans GN=xlnC PE=1 SV=1	an13-15.xml	930	19.83	TQAMASYVK		yes	-	-	1.1	0.0027	2	998.499	998.498	0.0006	0.600903
1	sp|Q00177|XYNC_EMENI Endo-1,4-beta-xylanase C OS=Emericella nidulans GN=xlnC PE=1 SV=1	an13-15.xml	992	20.72	IAFETAR		yes	-	-	1.1	4.7e-05	2	807.431	807.436	-0.0057	-7.05938
1	sp|Q00177|XYNC_EMENI Endo-1,4-beta-xylanase C OS=Emericella nidulans GN=xlnC PE=1 SV=1	an13-15.xml	1067	21.8	IAFETAR		yes	-	-	1.1	0.0007	2	807.437	807.436	0.0002	0.247698
1	sp|Q00177|XYNC_EMENI Endo-1,4-beta-xylanase C OS=Emericella nidulans GN=xlnC PE=1 SV=1	an13-15.xml	1110	22.38	SVMTNHINEVVGR		yes	-	-	1.1	2e-12	2	1455.74	1455.74	-0.0018	-1.23649
1	sp|Q00177|XYNC_EMENI Endo-1,4-beta-xylanase C OS=Emericella nidulans GN=xlnC PE=1 SV=1	an13-15.xml	1140	22.78	FGVITPENSMK	M10:+15.9949	yes	-	-	1.1	0.00048	2	1238.61	1238.61	-0.0004	-0.322943
1	sp|Q00177|XYNC_EMENI Endo-1,4-beta-xylanase C OS=Emericella nidulans GN=xlnC PE=1 SV=1	an13-15.xml	1146	22.87	IAFETAR		yes	-	-	1.1	0.011	2	807.432	807.436	-0.004	-4.95395
1	sp|Q00177|XYNC_EMENI Endo-1,4-beta-xylanase C OS=Emericella nidulans GN=xlnC PE=1 SV=1	an13-15.xml	1240	24.21	GHTLVWHSQLPS		yes	-	-	1.1	0.00019	2	1361.7	1361.7	-0.0006	-0.440627
1	sp|Q00177|XYNC_EMENI Endo-1,4-beta-xylanase C OS=Emericella nidulans GN=xlnC PE=1 SV=1	an13-15.xml	1285	24.87	SGADYLVDYATQHNK		yes	-	-	1.1	0.043	3	1681.78	1681.78	-0.0019	-1.12975
1	sp|Q00177|XYNC_EMENI Endo-1,4-beta-xylanase C OS=Emericella nidulans GN=xlnC PE=1 SV=1	an13-15.xml	1472	27.55	LYINDYNLDSASYAK		yes	-	-	1.1	1e-09	2	1749.83	1749.83	-0.0017	-0.971521
1	sp|Q00177|XYNC_EMENI Endo-1,4-beta-xylanase C OS=Emericella nidulans GN=xlnC PE=1 SV=1	an13-15.xml	1473	27.56	ASDSPLLFDGNYQPK		yes	-	-	1.1	1.9e-10	2	1651.79	1651.8	-0.0025	-1.5135
1	sp|Q00177|XYNC_EMENI Endo-1,4-beta-xylanase C OS=Emericella nidulans GN=xlnC PE=1 SV=1	an13-15.xml	1489	27.82	NLLGEDFVR		yes	-	-	1.1	1.1e-07	2	1062.56	1062.56	0.0004	0.37645
1	sp|Q00177|XYNC_EMENI Endo-1,4-beta-xylanase C OS=Emericella nidulans GN=xlnC PE=1 SV=1	an13-15.xml	1545	28.61	ASDSPLLFDGNYQPK		yes	-	-	1.1	8e-09	2	1651.79	1651.8	-0.0079	-4.78267
1	sp|Q00177|XYNC_EMENI Endo-1,4-beta-xylanase C OS=Emericella nidulans GN=xlnC PE=1 SV=1	an13-15.xml	1593	29.32	QSASLNDLFVAAGK		yes	-	-	1.1	4.5e-05	2	1420.75	1420.74	0.0042	2.9562
1	sp|Q00177|XYNC_EMENI Endo-1,4-beta-xylanase C OS=Emericella nidulans GN=xlnC PE=1 SV=1	an13-15.xml	1650	30.18	WLAEGVPIDGIGSQAH		yes	-	-	1.1	4.4e-09	2	1649.83	1649.83	0.0005	0.303062
1	sp|Q00177|XYNC_EMENI Endo-1,4-beta-xylanase C OS=Emericella nidulans GN=xlnC PE=1 SV=1	an13-15.xml	1713	31.01	GHTLVWHSQLPSWVSSIGDANTLR		yes	-	-	1.1	3.8e-08	3	2661.35	2661.35	-0.0004	-0.150299
1	sp|Q00177|XYNC_EMENI Endo-1,4-beta-xylanase C OS=Emericella nidulans GN=xlnC PE=1 SV=1	an13-15.xml	1749	31.5	SQLPSWVSSIGDANTLR		yes	-	-	1.1	4.3e-10	2	1830.93	1830.93	-0.0072	-3.93242
1	sp|Q00177|XYNC_EMENI Endo-1,4-beta-xylanase C OS=Emericella nidulans GN=xlnC PE=1 SV=1	an13-15.xml	1871	33.09	IMHWDVVNEIFNEDGTFR	M2:+15.9949	yes	-	-	1.1	5.2e-13	2	2238.02	2238.03	-0.011	-4.91504
1	sp|Q00177|XYNC_EMENI Endo-1,4-beta-xylanase C OS=Emericella nidulans GN=xlnC PE=1 SV=1	an13-15.xml	1924	33.77	QSASLNDLFVAAGK	Q1:-17.0265	yes	-	-	1.1	3.1e-07	2	1403.72	1403.72	-0.0013	-0.926113
1	sp|Q00177|XYNC_EMENI Endo-1,4-beta-xylanase C OS=Emericella nidulans GN=xlnC PE=1 SV=1	an13-15.xml	1985	34.57	DAYNAIVNALS		yes	-	-	1.1	0.00017	2	1150.57	1150.57	-0.0004	-0.347652
1	sp|Q00177|XYNC_EMENI Endo-1,4-beta-xylanase C OS=Emericella nidulans GN=xlnC PE=1 SV=1	an13-15.xml	2008	34.86	NSVFYNLLGEDFVR		yes	-	-	1.1	8e-09	2	1672.83	1672.83	-0.0051	-3.04872
2	tr|Q5AYB3|Q5AYB3_EMENI Malate dehydrogenase OS=Emericella nidulans GN=AN6717.2 PE=3 SV=1	an13-15.xml	605	15.08	TRDELVHR		yes	-	-	2.1	0.013	2	1025.55	1025.55	0.0004	0.390035
2	tr|Q5AYB3|Q5AYB3_EMENI Malate dehydrogenase OS=Emericella nidulans GN=AN6717.2 PE=3 SV=1	an13-15.xml	630	15.46	DELVHR		yes	-	-	2.1	0.00051	2	768.4	768.4	0.0001	0.13014
2	tr|Q5AYB3|Q5AYB3_EMENI Malate dehydrogenase OS=Emericella nidulans GN=AN6717.2 PE=3 SV=1	an13-15.xml	685	16.27	LSQSNHPNIDGK		yes	-	-	2.1	0.00051	2	1309.65	1309.65	-0.0023	-1.75619
2	tr|Q5AYB3|Q5AYB3_EMENI Malate dehydrogenase OS=Emericella nidulans GN=AN6717.2 PE=3 SV=1	an13-15.xml	890	19.28	DGAGSATLSMAMAGAR	M10:+15.9949 - M12:+15.9949	yes	-	-	2.1	3e-10	2	1498.66	1498.66	-0.0012	-0.800714
2	tr|Q5AYB3|Q5AYB3_EMENI Malate dehydrogenase OS=Emericella nidulans GN=AN6717.2 PE=3 SV=1	an13-15.xml	949	20.1	FISQVQGTDPSK		yes	-	-	2.1	5.1e-05	2	1306.66	1306.66	-0.0015	-1.14796
2	tr|Q5AYB3|Q5AYB3_EMENI Malate dehydrogenase OS=Emericella nidulans GN=AN6717.2 PE=3 SV=1	an13-15.xml	1162	23.1	GGPGVAADISHINTNSTVK		yes	-	-	2.1	9.1e-06	3	1837.94	1837.94	0.0009	0.489678
2	tr|Q5AYB3|Q5AYB3_EMENI Malate dehydrogenase OS=Emericella nidulans GN=AN6717.2 PE=3 SV=1	an13-15.xml	1366	26.03	DQGVNFFASK		yes	-	-	2.1	5.4e-05	2	1112.54	1112.54	0.0013	1.1685
2	tr|Q5AYB3|Q5AYB3_EMENI Malate dehydrogenase OS=Emericella nidulans GN=AN6717.2 PE=3 SV=1	an13-15.xml	1370	26.08	INPVGEVNEFEQK		yes	-	-	2.1	0.00013	2	1502.75	1502.75	-0.0023	-1.53053
2	tr|Q5AYB3|Q5AYB3_EMENI Malate dehydrogenase OS=Emericella nidulans GN=AN6717.2 PE=3 SV=1	an13-15.xml	1394	26.43	GYEPTESGLADALK		yes	-	-	2.1	2.5e-13	2	1450.71	1450.71	0.0015	1.03398
2	tr|Q5AYB3|Q5AYB3_EMENI Malate dehydrogenase OS=Emericella nidulans GN=AN6717.2 PE=3 SV=1	an13-15.xml	1596	29.37	GVVEPTFVESPLYK		yes	-	-	2.1	1.1e-09	2	1564.82	1564.83	-0.0013	-0.830763
2	tr|Q5AYB3|Q5AYB3_EMENI Malate dehydrogenase OS=Emericella nidulans GN=AN6717.2 PE=3 SV=1	an13-15.xml	1598	29.4	GSEIVLIPAGVPR		yes	-	-	2.1	4.2e-05	2	1307.77	1307.77	-0.0025	-1.91165
2	tr|Q5AYB3|Q5AYB3_EMENI Malate dehydrogenase OS=Emericella nidulans GN=AN6717.2 PE=3 SV=1	an13-15.xml	1732	31.27	LFGVTTLDVVR		yes	-	-	2.1	8.9e-06	2	1219.7	1219.7	-0.0007	-0.573909
3	tr|Q5BGU2|Q5BGU2_EMENI Putative uncharacterized protein OS=Emericella nidulans GN=AN0238.2 PE=4 SV=1	an13-15.xml	700	16.49	GSVANMSLGGGK	M6:+15.9949	yes	-	-	3.1	3.6e-08	2	1093.53	1093.53	-0.0004	-0.365787
3	tr|Q5BGU2|Q5BGU2_EMENI Putative uncharacterized protein OS=Emericella nidulans GN=AN0238.2 PE=4 SV=1	an13-15.xml	866	18.94	SAVNTISGTSMASPH	M11:+15.9949	yes	-	-	3.1	6.7e-07	2	1475.67	1475.68	-0.0083	-5.62453
3	tr|Q5BGU2|Q5BGU2_EMENI Putative uncharacterized protein OS=Emericella nidulans GN=AN0238.2 PE=4 SV=1	an13-15.xml	993	20.73	GSVANMSLGGGK		yes	-	-	3.1	6.7e-08	2	1077.54	1077.54	-0.0006	-0.556826
3	tr|Q5BGU2|Q5BGU2_EMENI Putative uncharacterized protein OS=Emericella nidulans GN=AN0238.2 PE=4 SV=1	an13-15.xml	1098	22.22	AVTVGASTLADER		yes	-	-	3.1	2.7e-11	2	1289.67	1289.67	-0.0005	-0.387696
3	tr|Q5BGU2|Q5BGU2_EMENI Putative uncharacterized protein OS=Emericella nidulans GN=AN0238.2 PE=4 SV=1	an13-15.xml	1220	23.93	NAPWGLAR		No	-	-	3.1	0.074	2	884.474	884.474	0	0
3	tr|Q5BGU2|Q5BGU2_EMENI Putative uncharacterized protein OS=Emericella nidulans GN=AN0238.2 PE=4 SV=1	an13-15.xml	1238	24.18	DRLTFGTFNK		yes	-	-	3.1	0.0065	2	1198.62	1198.62	-0.0005	-0.417146
3	tr|Q5BGU2|Q5BGU2_EMENI Putative uncharacterized protein OS=Emericella nidulans GN=AN0238.2 PE=4 SV=1	an13-15.xml	1264	24.56	AVTVGASTLADER		yes	-	-	3.1	0.00048	2	1289.68	1289.67	0.0061	4.72989
3	tr|Q5BGU2|Q5BGU2_EMENI Putative uncharacterized protein OS=Emericella nidulans GN=AN0238.2 PE=4 SV=1	an13-15.xml	1314	25.28	LTFGTFNK		yes	-	-	3.1	0.0014	2	927.494	927.494	-0.0002	-0.215635
3	tr|Q5BGU2|Q5BGU2_EMENI Putative uncharacterized protein OS=Emericella nidulans GN=AN0238.2 PE=4 SV=1	an13-15.xml	1356	25.88	TLEDAVNAGVEAGVH		yes	-	-	3.1	1.3e-07	2	1481.72	1481.72	-0.0013	-0.877357
3	tr|Q5BGU2|Q5BGU2_EMENI Putative uncharacterized protein OS=Emericella nidulans GN=AN0238.2 PE=4 SV=1	an13-15.xml	1374	26.14	ILSTWIGSK		yes	-	-	3.1	0.0076	2	1004.58	1004.58	0.001	0.995443
3	tr|Q5BGU2|Q5BGU2_EMENI Putative uncharacterized protein OS=Emericella nidulans GN=AN0238.2 PE=4 SV=1	an13-15.xml	1852	32.85	SSGSGTMADVVQGVEWAVESHLK	M7:+15.9949	yes	-	-	3.1	0.0019	3	2390.13	2390.13	-0.0006	-0.251032
3	tr|Q5BGU2|Q5BGU2_EMENI Putative uncharacterized protein OS=Emericella nidulans GN=AN0238.2 PE=4 SV=1	an13-15.xml	2232	37.64	IAGLLAYFVSLQPSK		yes	-	-	3.1	6.8e-07	2	1606.92	1606.92	0.0012	0.74677
4	tr|Q92222|Q92222_EMENI Chitinase OS=Emericella nidulans GN=chiB PE=3 SV=3	an13-15.xml	640	15.61	EALNAAQGQR		yes	-	-	4.1	5.7e-06	2	1057.54	1057.54	-0.0034	-3.21501
4	tr|Q92222|Q92222_EMENI Chitinase OS=Emericella nidulans GN=chiB PE=3 SV=3	an13-15.xml	641	15.62	FTNGAGTPENR		yes	-	-	4.1	0.00053	2	1163.55	1163.54	0.0042	3.60966
4	tr|Q92222|Q92222_EMENI Chitinase OS=Emericella nidulans GN=chiB PE=3 SV=3	an13-15.xml	689	16.33	AFQNTDGPGR		yes	-	-	4.1	7.3e-07	2	1062.5	1062.5	-0.0005	-0.47059
4	tr|Q92222|Q92222_EMENI Chitinase OS=Emericella nidulans GN=chiB PE=3 SV=3	an13-15.xml	709	16.62	AAYIQSR		yes	-	-	4.1	0.021	2	808.432	808.432	0.0007	0.865874
4	tr|Q92222|Q92222_EMENI Chitinase OS=Emericella nidulans GN=chiB PE=3 SV=3	an13-15.xml	986	20.64	NYNPQDLPAEK		yes	-	-	4.1	4.3e-06	2	1288.62	1288.62	-0.0015	-1.16404
4	tr|Q92222|Q92222_EMENI Chitinase OS=Emericella nidulans GN=chiB PE=3 SV=3	an13-15.xml	1248	24.33	TQNAISYPDSQYDNLK		yes	-	-	4.1	2e-07	2	1856.86	1856.87	-0.0058	-3.12354
4	tr|Q92222|Q92222_EMENI Chitinase OS=Emericella nidulans GN=chiB PE=3 SV=3	an13-15.xml	1404	26.57	IILGMPIYGR	M5:+15.9949	yes	-	-	4.1	0.04	2	1148.65	1148.65	0.0006	0.522352
4	tr|Q92222|Q92222_EMENI Chitinase OS=Emericella nidulans GN=chiB PE=3 SV=3	an13-15.xml	1563	28.88	FQLTVAVPAGPDNYNK		yes	-	-	4.1	0.0011	2	1733.89	1733.89	-0.0006	-0.346044
4	tr|Q92222|Q92222_EMENI Chitinase OS=Emericella nidulans GN=chiB PE=3 SV=3	an13-15.xml	1577	29.09	LTHILYAFAN		No	-	-	4.1	0.07	2	1162.63	1162.63	0.0017	1.46221
4	tr|Q92222|Q92222_EMENI Chitinase OS=Emericella nidulans GN=chiB PE=3 SV=3	an13-15.xml	1658	30.3	IILGMPIYGR		yes	-	-	4.1	0.0063	2	1132.66	1132.66	0.0009	0.794593
5	tr|Q5BE75|Q5BE75_EMENI Putative uncharacterized protein OS=Emericella nidulans GN=AN1155.2 PE=3 SV=1	an13-15.xml	510	13.47	GDNGELKDEK		yes	-	-	5.1	0.024	2	1104.52	1104.52	-0.002	-1.81075
5	tr|Q5BE75|Q5BE75_EMENI Putative uncharacterized protein OS=Emericella nidulans GN=AN1155.2 PE=3 SV=1	an13-15.xml	999	20.82	GDLIDAPK		yes	-	-	5.1	0.00034	2	828.446	828.447	-0.0007	-0.844955
5	tr|Q5BE75|Q5BE75_EMENI Putative uncharacterized protein OS=Emericella nidulans GN=AN1155.2 PE=3 SV=1	an13-15.xml	1194	23.56	HWGLFTDDRK		yes	-	-	5.1	0.011	3	1274.63	1274.63	0.0003	0.235363
5	tr|Q5BE75|Q5BE75_EMENI Putative uncharacterized protein OS=Emericella nidulans GN=AN1155.2 PE=3 SV=1	an13-15.xml	1267	24.61	FGNGESGWPTDGGSDYGAAK		yes	-	-	5.1	9.4e-16	2	1972.83	1972.83	-0.0021	-1.06446
5	tr|Q5BE75|Q5BE75_EMENI Putative uncharacterized protein OS=Emericella nidulans GN=AN1155.2 PE=3 SV=1	an13-15.xml	1365	26.01	HWGLFTDDR		yes	-	-	5.1	5.2e-05	2	1146.53	1146.53	-0.0007	-0.610536
5	tr|Q5BE75|Q5BE75_EMENI Putative uncharacterized protein OS=Emericella nidulans GN=AN1155.2 PE=3 SV=1	an13-15.xml	1536	28.48	QEFDGVEVGTVDSWNK		yes	-	-	5.1	4.7e-10	2	1809.82	1809.83	-0.0065	-3.5915
5	tr|Q5BE75|Q5BE75_EMENI Putative uncharacterized protein OS=Emericella nidulans GN=AN1155.2 PE=3 SV=1	an13-15.xml	1776	31.84	VVLGVWPDYDESFNK		yes	-	-	5.1	2.1e-07	2	1767.86	1767.86	0.0003	0.169697
5	tr|Q5BE75|Q5BE75_EMENI Putative uncharacterized protein OS=Emericella nidulans GN=AN1155.2 PE=3 SV=1	an13-15.xml	1824	32.48	QEFDGVEVGTVDSWNK	Q1:-17.0265	yes	-	-	5.1	5.5e-07	2	1792.79	1792.8	-0.0079	-4.40651
5	tr|Q5BE75|Q5BE75_EMENI Putative uncharacterized protein OS=Emericella nidulans GN=AN1155.2 PE=3 SV=1	an13-15.xml	2188	37.1	FADGTADPLITGGVTYF		yes	-	-	5.1	1.9e-07	2	1744.84	1744.84	-0.0056	-3.20946
6	sp|Q5AUT0|EGLC_EMENI Probable glucan endo-1,3-beta-glucosidase eglC OS=Emericella nidulans GN=eglC PE=1 SV=1	an13-15.xml	798	17.94	FQNTMQNSIDDAK	M5:+15.9949	yes	-	-	6.1	2.6e-07	2	1527.67	1527.67	-0.0039	-2.5529
6	sp|Q5AUT0|EGLC_EMENI Probable glucan endo-1,3-beta-glucosidase eglC OS=Emericella nidulans GN=eglC PE=1 SV=1	an13-15.xml	975	20.47	GFNYGANKPDGTLK		yes	-	-	6.1	3.5e-05	2	1481.73	1481.74	-0.0044	-2.96948
6	sp|Q5AUT0|EGLC_EMENI Probable glucan endo-1,3-beta-glucosidase eglC OS=Emericella nidulans GN=eglC PE=1 SV=1	an13-15.xml	984	20.6	NLETTSGFNSAR		yes	-	-	6.1	2.6e-07	2	1296.62	1296.62	0.0005	0.385618
6	sp|Q5AUT0|EGLC_EMENI Probable glucan endo-1,3-beta-glucosidase eglC OS=Emericella nidulans GN=eglC PE=1 SV=1	an13-15.xml	1174	23.27	AAINQYGDEFAK		yes	-	-	6.1	1.3e-06	2	1326.63	1326.63	-0.0005	-0.376894
6	sp|Q5AUT0|EGLC_EMENI Probable glucan endo-1,3-beta-glucosidase eglC OS=Emericella nidulans GN=eglC PE=1 SV=1	an13-15.xml	1337	25.61	EAIAGTALSGAPIGH		yes	-	-	6.1	2.3e-05	2	1364.72	1364.72	-0.0006	-0.439652
6	sp|Q5AUT0|EGLC_EMENI Probable glucan endo-1,3-beta-glucosidase eglC OS=Emericella nidulans GN=eglC PE=1 SV=1	an13-15.xml	1346	25.73	VQADFEAEFR		yes	-	-	6.1	3.7e-07	2	1211.57	1211.57	-0.0002	-0.165075
6	sp|Q5AUT0|EGLC_EMENI Probable glucan endo-1,3-beta-glucosidase eglC OS=Emericella nidulans GN=eglC PE=1 SV=1	an13-15.xml	1607	29.53	LVVGISVGSEDLYR		yes	-	-	6.1	4.3e-11	2	1506.81	1506.82	-0.002	-1.3273
6	sp|Q5AUT0|EGLC_EMENI Probable glucan endo-1,3-beta-glucosidase eglC OS=Emericella nidulans GN=eglC PE=1 SV=1	an13-15.xml	1942	34.01	AGIGIEPEELVSYIQR		yes	-	-	6.1	6.5e-08	2	1773.94	1773.94	-0.001	-0.563717
7	sp|Q5B2G3|FAEC_EMENI Feruloyl esterase C OS=Emericella nidulans GN=faeC PE=1 SV=1	an13-15.xml	757	17.32	DIGQPASGSGGSVR		yes	-	-	7.1	1.7e-07	2	1287.63	1287.63	0.0004	0.310648
7	sp|Q5B2G3|FAEC_EMENI Feruloyl esterase C OS=Emericella nidulans GN=faeC PE=1 SV=1	an13-15.xml	845	18.63	IPDGYDPSKPH		yes	-	-	7.1	0.0017	2	1225.58	1225.59	-0.0017	-1.38709
7	sp|Q5B2G3|FAEC_EMENI Feruloyl esterase C OS=Emericella nidulans GN=faeC PE=1 SV=1	an13-15.xml	882	19.17	IPDGYDPSK		yes	-	-	7.1	0.023	2	991.473	991.473	-0.0008	-0.80688
7	sp|Q5B2G3|FAEC_EMENI Feruloyl esterase C OS=Emericella nidulans GN=faeC PE=1 SV=1	an13-15.xml	1369	26.07	QPTLTNGVNQINGR	Q1:-17.0265	yes	-	-	7.1	1.6e-06	2	1494.76	1494.77	-0.0024	-1.6056
7	sp|Q5B2G3|FAEC_EMENI Feruloyl esterase C OS=Emericella nidulans GN=faeC PE=1 SV=1	an13-15.xml	1375	26.16	IPDGYDPSKPHHLIFGLH		yes	-	-	7.1	0.0013	3	2043.05	2043.05	0.006	2.93679
7	sp|Q5B2G3|FAEC_EMENI Feruloyl esterase C OS=Emericella nidulans GN=faeC PE=1 SV=1	an13-15.xml	1407	26.61	AQGSAIFVAPN		yes	-	-	7.1	0.016	2	1074.56	1074.56	0.0005	0.465307
7	sp|Q5B2G3|FAEC_EMENI Feruloyl esterase C OS=Emericella nidulans GN=faeC PE=1 SV=1	an13-15.xml	1463	27.41	IPDGYDPSKPHHLIFGLHWR		yes	-	-	7.1	5.2e-08	3	2385.23	2385.23	0.0037	1.55122
7	sp|Q5B2G3|FAEC_EMENI Feruloyl esterase C OS=Emericella nidulans GN=faeC PE=1 SV=1	an13-15.xml	1710	30.96	GGNMYNVVNGDSIQPWYGLEAR	M4:+15.9949	yes	-	-	7.1	2.1e-09	2	2456.12	2456.13	-0.012	-4.88574
8	sp|Q5AUM3|ABNC_EMENI Arabinan endo-1,5-alpha-L-arabinosidase C OS=Emericella nidulans GN=abnC PE=2 SV=1	an13-15.xml	699	16.47	SVSTLGSR		yes	-	-	8.1	0.0022	2	806.437	806.437	0	0
8	sp|Q5AUM3|ABNC_EMENI Arabinan endo-1,5-alpha-L-arabinosidase C OS=Emericella nidulans GN=abnC PE=2 SV=1	an13-15.xml	754	17.27	SASGTGDFVDKSGR		yes	-	-	8.1	9.1e-06	2	1383.65	1383.65	-0.0032	-2.31272
8	sp|Q5AUM3|ABNC_EMENI Arabinan endo-1,5-alpha-L-arabinosidase C OS=Emericella nidulans GN=abnC PE=2 SV=1	an13-15.xml	823	18.3	SASGTGDFVDK		yes	-	-	8.1	0.028	2	1083.49	1083.5	-0.0015	-1.38441
8	sp|Q5AUM3|ABNC_EMENI Arabinan endo-1,5-alpha-L-arabinosidase C OS=Emericella nidulans GN=abnC PE=2 SV=1	an13-15.xml	941	19.98	AGSYDTNPPATGEEYR		yes	-	-	8.1	1.4e-08	2	1727.75	1727.75	-0.0034	-1.96788
8	sp|Q5AUM3|ABNC_EMENI Arabinan endo-1,5-alpha-L-arabinosidase C OS=Emericella nidulans GN=abnC PE=2 SV=1	an13-15.xml	943	20.02	SQAGGNYNAIDAN		yes	-	-	8.1	3.7e-07	2	1294.56	1294.57	-0.0024	-1.8539
8	sp|Q5AUM3|ABNC_EMENI Arabinan endo-1,5-alpha-L-arabinosidase C OS=Emericella nidulans GN=abnC PE=2 SV=1	an13-15.xml	1150	22.93	FSTGGGIQIH		yes	-	-	8.1	0.0031	2	1016.52	1016.52	-0.0001	-0.0983752
8	sp|Q5AUM3|ABNC_EMENI Arabinan endo-1,5-alpha-L-arabinosidase C OS=Emericella nidulans GN=abnC PE=2 SV=1	an13-15.xml	1704	30.88	GWYYLTFSSGR		yes	-	-	8.1	0.00011	2	1336.63	1336.63	-0.003	-2.24445
9	tr|Q5BDR0|Q5BDR0_EMENI Putative uncharacterized protein OS=Emericella nidulans GN=AN1320.2 PE=4 SV=1	an13-15.xml	1038	21.38	TNLLGDNPPEK		yes	-	-	9.1	1.1e-06	2	1197.61	1197.61	0.0007	0.584497
9	tr|Q5BDR0|Q5BDR0_EMENI Putative uncharacterized protein OS=Emericella nidulans GN=AN1320.2 PE=4 SV=1	an13-15.xml	1170	23.21	FINALTEK		yes	-	-	9.1	0.029	2	935.524	935.52	0.0043	4.59637
9	tr|Q5BDR0|Q5BDR0_EMENI Putative uncharacterized protein OS=Emericella nidulans GN=AN1320.2 PE=4 SV=1	an13-15.xml	1243	24.25	SANDATVPVENALR		yes	-	-	9.1	0.00019	2	1456.74	1456.74	0.0039	2.67721
9	tr|Q5BDR0|Q5BDR0_EMENI Putative uncharacterized protein OS=Emericella nidulans GN=AN1320.2 PE=4 SV=1	an13-15.xml	1355	25.86	GIALALDDPQR		yes	-	-	9.1	3.9e-05	2	1168.63	1168.63	-0.0012	-1.02684
9	tr|Q5BDR0|Q5BDR0_EMENI Putative uncharacterized protein OS=Emericella nidulans GN=AN1320.2 PE=4 SV=1	an13-15.xml	1503	28.02	TPPIFIYH		yes	-	-	9.1	0.00028	2	987.537	987.53	0.0066	6.68334
9	tr|Q5BDR0|Q5BDR0_EMENI Putative uncharacterized protein OS=Emericella nidulans GN=AN1320.2 PE=4 SV=1	an13-15.xml	1635	29.95	TPPIFIYHSANDATVPVENALR		yes	-	-	9.1	0.00011	3	2425.25	2425.25	-0.0003	-0.123699
10	tr|Q00208|Q00208_EMENI Alkaline protease OS=Emericella nidulans GN=prtA PE=4 SV=1	an13-15.xml	1051	21.57	VVDTGINADHEEFGGR		No	-	-	10.1	0.059	3	1715.8	1715.8	0	0
10	tr|Q00208|Q00208_EMENI Alkaline protease OS=Emericella nidulans GN=prtA PE=4 SV=1	an13-15.xml	1104	22.3	ANLLSVK		yes	-	-	10.1	0.0036	2	744.462	744.462	-0.0001	-0.134325
10	tr|Q00208|Q00208_EMENI Alkaline protease OS=Emericella nidulans GN=prtA PE=4 SV=1	an13-15.xml	1415	26.73	ALTSQSGAPWGLGAISHK		yes	-	-	10.1	0.00078	3	1780.93	1780.93	-0.0002	-0.112301
10	tr|Q00208|Q00208_EMENI Alkaline protease OS=Emericella nidulans GN=prtA PE=4 SV=1	an13-15.xml	1417	26.76	ELATQGVLSNVQGSPN		yes	-	-	10.1	1.9e-07	2	1613.81	1613.81	-0.0026	-1.61109
11	sp|Q5AUX2|AXHA2_EMENI Alpha-L-arabinofuranosidase axhA-2 OS=Emericella nidulans GN=axhA-2 PE=1 SV=1	an13-15.xml	1354	25.84	ANSGATWTDDISHGDLVR		yes	-	-	11.1	0.00057	3	1914.89	1914.89	-0.0022	-1.14889
11	sp|Q5AUX2|AXHA2_EMENI Alpha-L-arabinofuranosidase axhA-2 OS=Emericella nidulans GN=axhA-2 PE=1 SV=1	an13-15.xml	1718	31.09	NNLFEAVQVYTVSGQSK		yes	-	-	11.1	6e-12	2	1883.94	1883.95	-0.0061	-3.23788
11	sp|Q5AUX2|AXHA2_EMENI Alpha-L-arabinofuranosidase axhA-2 OS=Emericella nidulans GN=axhA-2 PE=1 SV=1	an13-15.xml	1949	34.11	DPSLNPGYDLLPYRPGLLTLK		yes	-	-	11.1	0.0019	3	2342.28	2342.28	0.0006	0.256161
12	tr|Q5ATW5|Q5ATW5_EMENI Predicted protein OS=Emericella nidulans GN=AN8265.2 PE=4 SV=1	an13-15.xml	1208	23.76	ASEILDEMGLR	M8:+15.9949	yes	-	-	12.1	3.9e-07	2	1249.61	1249.61	-0.0004	-0.3201
12	tr|Q5ATW5|Q5ATW5_EMENI Predicted protein OS=Emericella nidulans GN=AN8265.2 PE=4 SV=1	an13-15.xml	1390	26.37	GIIGAPAIDVQR		yes	-	-	12.1	1.2e-07	2	1209.7	1209.7	0.0007	0.578658
12	tr|Q5ATW5|Q5ATW5_EMENI Predicted protein OS=Emericella nidulans GN=AN8265.2 PE=4 SV=1	an13-15.xml	1554	28.74	ASEILDEMGLR		yes	-	-	12.1	7.1e-06	2	1233.61	1233.61	-0.0015	-1.21594
13	tr|Q5AYU5|Q5AYU5_EMENI Putative uncharacterized protein OS=Emericella nidulans GN=AN6535.2 PE=4 SV=1	an13-15.xml	674	16.11	NMQSVDFNKK	M2:+15.9949	yes	-	-	13.1	7.9e-05	2	1226.58	1226.58	-0.0022	-1.7936
13	tr|Q5AYU5|Q5AYU5_EMENI Putative uncharacterized protein OS=Emericella nidulans GN=AN6535.2 PE=4 SV=1	an13-15.xml	867	18.95	NHFPSPGVEGK		yes	-	-	13.1	0.011	2	1168.58	1168.58	0.0006	0.513446
13	tr|Q5AYU5|Q5AYU5_EMENI Putative uncharacterized protein OS=Emericella nidulans GN=AN6535.2 PE=4 SV=1	an13-15.xml	1306	25.17	YAASIPEIADR		yes	-	-	13.1	0.0002	2	1205.62	1205.62	-0.0005	-0.414726
14	tr|Q5B647|Q5B647_EMENI Putative uncharacterized protein OS=Emericella nidulans GN=AN3983.2 PE=4 SV=1	an13-15.xml	619	15.29	RNDEADSSVVR		yes	-	-	14.1	0.011	2	1247.59	1247.6	-0.003	-2.40462
14	tr|Q5B647|Q5B647_EMENI Putative uncharacterized protein OS=Emericella nidulans GN=AN3983.2 PE=4 SV=1	an13-15.xml	1015	21.04	YNSNAANAVSNIR		yes	-	-	14.1	1.5e-08	2	1393.68	1393.68	0.0005	0.358762
14	tr|Q5B647|Q5B647_EMENI Putative uncharacterized protein OS=Emericella nidulans GN=AN3983.2 PE=4 SV=1	an13-15.xml	1196	23.59	ALGFDGASGDINK		yes	-	-	14.1	0.0035	2	1264.62	1264.62	0.0015	1.18613
15	tr|Q5BCU2|Q5BCU2_EMENI Putative uncharacterized protein OS=Emericella nidulans GN=AN1638.2 PE=4 SV=1	an13-15.xml	817	18.21	YIASTQMEPTDAR	M7:+15.9949	yes	-	-	15.1	9.9e-08	2	1498.69	1498.68	0.002	1.3345
15	tr|Q5BCU2|Q5BCU2_EMENI Putative uncharacterized protein OS=Emericella nidulans GN=AN1638.2 PE=4 SV=1	an13-15.xml	1249	24.35	AIEQSLDAIR		yes	-	-	15.1	0.00044	2	1115.61	1115.61	0.0021	1.88238
15	tr|Q5BCU2|Q5BCU2_EMENI Putative uncharacterized protein OS=Emericella nidulans GN=AN1638.2 PE=4 SV=1	an13-15.xml	1329	25.5	ALLFSAAGNAGDK		yes	-	-	15.1	2.4e-07	2	1234.64	1234.64	0.0001	0.0809951
16	tr|Q5BDW7|Q5BDW7_EMENI Adenosylhomocysteinase OS=Emericella nidulans GN=AN1263.2 PE=3 SV=1	an13-15.xml	799	17.95	SVQNIKPQVDR		yes	-	-	16.1	0.00021	2	1283.71	1283.71	-0.0009	-0.701094
16	tr|Q5BDW7|Q5BDW7_EMENI Adenosylhomocysteinase OS=Emericella nidulans GN=AN1263.2 PE=3 SV=1	an13-15.xml	1008	20.95	YPEFGTSGK		yes	-	-	16.1	0.011	2	985.462	985.463	-0.0005	-0.507376
16	tr|Q5BDW7|Q5BDW7_EMENI Adenosylhomocysteinase OS=Emericella nidulans GN=AN1263.2 PE=3 SV=1	an13-15.xml	1205	23.72	HIILLAEGR		yes	-	-	16.1	0.00031	2	1021.62	1021.62	0.0005	0.489421
17	tr|Q5B368|Q5B368_EMENI Putative uncharacterized protein OS=Emericella nidulans GN=AN5012.2 PE=3 SV=1	an13-15.xml	1255	24.43	APLEPADDGTVTLR		yes	-	-	17.1	3.3e-11	2	1454.75	1454.75	-0.0006	-0.412442
17	tr|Q5B368|Q5B368_EMENI Putative uncharacterized protein OS=Emericella nidulans GN=AN5012.2 PE=3 SV=1	an13-15.xml	1436	27.05	LLIYTSTDLK		yes	-	-	17.1	0.015	2	1166.67	1166.67	-0.0005	-0.428571
18	tr|Q5B7P8|Q5B7P8_EMENI Putative uncharacterized protein OS=Emericella nidulans GN=AN3432.2 PE=4 SV=1	an13-15.xml	1043	21.45	LEINNPPNALHGGSR		yes	-	-	18.1	3.1e-07	2	1588.82	1588.82	-0.0034	-2.13995
18	tr|Q5B7P8|Q5B7P8_EMENI Putative uncharacterized protein OS=Emericella nidulans GN=AN3432.2 PE=4 SV=1	an13-15.xml	1213	23.83	DLSGVSLDTR		yes	-	-	18.1	0.00064	2	1062.54	1062.54	-0.0001	-0.0941138
19	tr|Q5BBM0|Q5BBM0_EMENI Putative uncharacterized protein OS=Emericella nidulans GN=AN2060.2 PE=4 SV=1	an13-15.xml	908	19.53	VHDTANGLGLR		yes	-	-	19.1	2.1e-06	2	1152.61	1152.61	0.0002	0.173519
19	tr|Q5BBM0|Q5BBM0_EMENI Putative uncharacterized protein OS=Emericella nidulans GN=AN2060.2 PE=4 SV=1	an13-15.xml	1028	21.24	SSDHGETWTEISR		yes	-	-	19.1	9.1e-07	2	1504.66	1504.67	-0.0039	-2.59194
Groupe	Description	Sample	Scan	Rt	Sequence	Modifs	Valid	Used	on a total of	Sub-groups	E-value	Charge	MH+ Obs	MH+ theo	DeltaMH+	Delta-ppm
1	tr|Q92222|Q92222_EMENI Chitinase OS=Emericella nidulans GN=chiB PE=3 SV=3	an16-19.xml	627	15.6	EALNAAQGQR		yes	-	-	1.1	3.7e-05	2	1057.54	1057.54	0.0002	0.189118
1	tr|Q92222|Q92222_EMENI Chitinase OS=Emericella nidulans GN=chiB PE=3 SV=3	an16-19.xml	631	15.66	FTNGAGTPENR		yes	-	-	1.1	0.0024	2	1163.54	1163.54	-0.0018	-1.547
1	tr|Q92222|Q92222_EMENI Chitinase OS=Emericella nidulans GN=chiB PE=3 SV=3	an16-19.xml	671	16.26	AFQNTDGPGR		yes	-	-	1.1	0.00012	2	1062.5	1062.5	0.0002	0.188236
1	tr|Q92222|Q92222_EMENI Chitinase OS=Emericella nidulans GN=chiB PE=3 SV=3	an16-19.xml	687	16.49	AAYIQSR		No	-	-	1.1	0.087	2	808.432	808.432	0.0001	0.123696
1	tr|Q92222|Q92222_EMENI Chitinase OS=Emericella nidulans GN=chiB PE=3 SV=3	an16-19.xml	967	20.53	NYNPQDLPAEK		yes	-	-	1.1	0.00048	2	1288.62	1288.62	0.0011	0.853628
1	tr|Q92222|Q92222_EMENI Chitinase OS=Emericella nidulans GN=chiB PE=3 SV=3	an16-19.xml	1239	24.31	TQNAISYPDSQYDNLK		yes	-	-	1.1	1.4e-09	2	1856.86	1856.87	-0.0039	-2.10031
1	tr|Q92222|Q92222_EMENI Chitinase OS=Emericella nidulans GN=chiB PE=3 SV=3	an16-19.xml	1295	25.08	EMVSYDTVAAADLK	M2:+15.9949	yes	-	-	1.1	7.6e-08	2	1528.72	1528.72	-0.0004	-0.261657
1	tr|Q92222|Q92222_EMENI Chitinase OS=Emericella nidulans GN=chiB PE=3 SV=3	an16-19.xml	1405	26.57	IILGMPIYGR	M5:+15.9949	yes	-	-	1.1	0.013	2	1148.65	1148.65	0	0
1	tr|Q92222|Q92222_EMENI Chitinase OS=Emericella nidulans GN=chiB PE=3 SV=3	an16-19.xml	1419	26.76	RFQLTVAVPAGPDNYNK		yes	-	-	1.1	0.018	3	1889.99	1889.99	0.0025	1.32276
1	tr|Q92222|Q92222_EMENI Chitinase OS=Emericella nidulans GN=chiB PE=3 SV=3	an16-19.xml	1574	28.88	FQLTVAVPAGPDNYNK		yes	-	-	1.1	6.8e-06	2	1733.89	1733.89	0.0043	2.47998
2	tr|Q5BAP7|Q5BAP7_EMENI Putative uncharacterized protein OS=Emericella nidulans GN=AN2383.2 PE=4 SV=1	an16-19.xml	1098	22.38	TGQQLPFR		yes	-	-	2.1	4.9e-05	2	946.511	946.511	-0.0001	-0.105651
2	tr|Q5BAP7|Q5BAP7_EMENI Putative uncharacterized protein OS=Emericella nidulans GN=AN2383.2 PE=4 SV=1	an16-19.xml	1176	23.43	PHGIYYDIEGNAPNR		yes	-	-	2.1	0.038	3	1715.81	1715.81	-0.0028	-1.63188
2	tr|Q5BAP7|Q5BAP7_EMENI Putative uncharacterized protein OS=Emericella nidulans GN=AN2383.2 PE=4 SV=1	an16-19.xml	1276	24.82	VIVGGLSGAPEDVDDK		yes	-	-	2.1	5.1e-12	2	1570.8	1570.8	-0.0006	-0.381972
2	tr|Q5BAP7|Q5BAP7_EMENI Putative uncharacterized protein OS=Emericella nidulans GN=AN2383.2 PE=4 SV=1	an16-19.xml	1381	26.23	YFDVQDEGAEGTVGVQGPQNYK		yes	-	-	2.1	6.9e-12	3	2401.09	2401.09	-0.0076	-3.16522
2	tr|Q5BAP7|Q5BAP7_EMENI Putative uncharacterized protein OS=Emericella nidulans GN=AN2383.2 PE=4 SV=1	an16-19.xml	1623	29.55	QANPDELPNAVTLR	Q1:-17.0265	yes	-	-	2.1	0.0059	2	1520.77	1520.77	-0.0029	-1.90693
2	tr|Q5BAP7|Q5BAP7_EMENI Putative uncharacterized protein OS=Emericella nidulans GN=AN2383.2 PE=4 SV=1	an16-19.xml	1650	29.93	KISPGLELVFDTTPNVNR		yes	-	-	2.1	0.00016	3	2000.08	2000.08	-0.0046	-2.29991
2	tr|Q5BAP7|Q5BAP7_EMENI Putative uncharacterized protein OS=Emericella nidulans GN=AN2383.2 PE=4 SV=1	an16-19.xml	1752	31.26	VETSTFPLP		yes	-	-	2.1	0.035	2	990.516	990.515	0.0013	1.31245
2	tr|Q5BAP7|Q5BAP7_EMENI Putative uncharacterized protein OS=Emericella nidulans GN=AN2383.2 PE=4 SV=1	an16-19.xml	1858	32.6	ISPGLELVFDTTPNVNR		yes	-	-	2.1	2.3e-08	2	1871.98	1871.99	-0.0039	-2.08335
3	sp|Q00177|XYNC_EMENI Endo-1,4-beta-xylanase C OS=Emericella nidulans GN=xlnC PE=1 SV=1	an16-19.xml	662	16.12	TQAMASYVK	M4:+15.9949	yes	-	-	3.1	0.00058	2	1014.49	1014.49	0.0003	0.295714
3	sp|Q00177|XYNC_EMENI Endo-1,4-beta-xylanase C OS=Emericella nidulans GN=xlnC PE=1 SV=1	an16-19.xml	904	19.64	SVMTNHINEVVGR	M3:+15.9949	yes	-	-	3.1	1.1e-06	2	1471.73	1471.73	-0.0009	-0.611524
3	sp|Q00177|XYNC_EMENI Endo-1,4-beta-xylanase C OS=Emericella nidulans GN=xlnC PE=1 SV=1	an16-19.xml	1100	22.41	SVMTNHINEVVGR		yes	-	-	3.1	3.8e-11	2	1455.74	1455.74	0	0
3	sp|Q00177|XYNC_EMENI Endo-1,4-beta-xylanase C OS=Emericella nidulans GN=xlnC PE=1 SV=1	an16-19.xml	1488	27.71	ASDSPLLFDGNYQPK		yes	-	-	3.1	3.7e-10	2	1651.8	1651.8	-0.0013	-0.787022
3	sp|Q00177|XYNC_EMENI Endo-1,4-beta-xylanase C OS=Emericella nidulans GN=xlnC PE=1 SV=1	an16-19.xml	1960	33.92	QSASLNDLFVAAGK	Q1:-17.0265	yes	-	-	3.1	2.5e-06	2	1403.72	1403.72	-0.0007	-0.498676
3	sp|Q00177|XYNC_EMENI Endo-1,4-beta-xylanase C OS=Emericella nidulans GN=xlnC PE=1 SV=1	an16-19.xml	2019	34.65	DAYNAIVNALS		yes	-	-	3.1	0.0044	2	1150.57	1150.57	-0.0011	-0.956044
3	sp|Q00177|XYNC_EMENI Endo-1,4-beta-xylanase C OS=Emericella nidulans GN=xlnC PE=1 SV=1	an16-19.xml	2041	34.93	NSVFYNLLGEDFVR		yes	-	-	3.1	2.5e-10	2	1672.83	1672.83	-0.0065	-3.88562
4	tr|Q5ASR6|Q5ASR6_EMENI Putative uncharacterized protein OS=Emericella nidulans GN=AN8664.2 PE=4 SV=1	an16-19.xml	637	15.75	SQLEDEQVRK		yes	-	-	4.1	0.00018	2	1231.63	1231.63	0.0029	2.35461
4	tr|Q5ASR6|Q5ASR6_EMENI Putative uncharacterized protein OS=Emericella nidulans GN=AN8664.2 PE=4 SV=1	an16-19.xml	755	17.49	SQLEDEQVR		yes	-	-	4.1	0.00019	2	1103.53	1103.53	0.0001	0.090618
4	tr|Q5ASR6|Q5ASR6_EMENI Putative uncharacterized protein OS=Emericella nidulans GN=AN8664.2 PE=4 SV=1	an16-19.xml	778	17.84	TYVTGPSDATK		yes	-	-	4.1	6.4e-05	2	1139.56	1139.56	0.0001	0.0877533
4	tr|Q5ASR6|Q5ASR6_EMENI Putative uncharacterized protein OS=Emericella nidulans GN=AN8664.2 PE=4 SV=1	an16-19.xml	918	19.84	ITVLSSGSENK		yes	-	-	4.1	0.00013	2	1134.6	1134.6	-0.0009	-0.793231
4	tr|Q5ASR6|Q5ASR6_EMENI Putative uncharacterized protein OS=Emericella nidulans GN=AN8664.2 PE=4 SV=1	an16-19.xml	1314	25.33	LGNFFQTK		yes	-	-	4.1	0.00059	2	954.502	954.505	-0.0026	-2.72393
4	tr|Q5ASR6|Q5ASR6_EMENI Putative uncharacterized protein OS=Emericella nidulans GN=AN8664.2 PE=4 SV=1	an16-19.xml	1532	28.32	GVNIPMALLASK	M6:+15.9949	yes	-	-	4.1	0.00058	2	1229.7	1229.69	0.0047	3.82209
4	tr|Q5ASR6|Q5ASR6_EMENI Putative uncharacterized protein OS=Emericella nidulans GN=AN8664.2 PE=4 SV=1	an16-19.xml	1686	30.39	GYQTALDFLAK		yes	-	-	4.1	0.00049	2	1226.65	1226.64	0.0047	3.8316
5	tr|Q5B647|Q5B647_EMENI Putative uncharacterized protein OS=Emericella nidulans GN=AN3983.2 PE=4 SV=1	an16-19.xml	606	15.28	RNDEADSSVVR		yes	-	-	5.1	0.00015	2	1247.6	1247.6	-0.0017	-1.36262
5	tr|Q5B647|Q5B647_EMENI Putative uncharacterized protein OS=Emericella nidulans GN=AN3983.2 PE=4 SV=1	an16-19.xml	668	16.22	NDEADSSVVR		yes	-	-	5.1	0.00014	2	1091.5	1091.5	-0.0015	-1.37426
5	tr|Q5B647|Q5B647_EMENI Putative uncharacterized protein OS=Emericella nidulans GN=AN3983.2 PE=4 SV=1	an16-19.xml	1000	21	YNSNAANAVSNIR		yes	-	-	5.1	1.1e-09	2	1393.68	1393.68	-0.0007	-0.502267
5	tr|Q5B647|Q5B647_EMENI Putative uncharacterized protein OS=Emericella nidulans GN=AN3983.2 PE=4 SV=1	an16-19.xml	1180	23.48	ALGFDGASGDINK		yes	-	-	5.1	5.8e-05	2	1264.61	1264.62	-0.0077	-6.0888
5	tr|Q5B647|Q5B647_EMENI Putative uncharacterized protein OS=Emericella nidulans GN=AN3983.2 PE=4 SV=1	an16-19.xml	1550	28.56	IIIQGDPDSAYVDLAK		yes	-	-	5.1	3.3e-08	2	1717.89	1717.9	-0.0082	-4.77327
5	tr|Q5B647|Q5B647_EMENI Putative uncharacterized protein OS=Emericella nidulans GN=AN3983.2 PE=4 SV=1	an16-19.xml	1688	30.41	TYLQSIDVR	T1:+42.0106	yes	-	-	5.1	0.0018	2	1136.6	1136.6	0.0001	0.0879821
6	tr|Q5BDW7|Q5BDW7_EMENI Adenosylhomocysteinase OS=Emericella nidulans GN=AN1263.2 PE=3 SV=1	an16-19.xml	780	17.86	SVQNIKPQVDR		yes	-	-	6.1	1.2e-05	2	1283.71	1283.71	-0.0006	-0.467396
6	tr|Q5BDW7|Q5BDW7_EMENI Adenosylhomocysteinase OS=Emericella nidulans GN=AN1263.2 PE=3 SV=1	an16-19.xml	875	19.25	YGPAQPLK		yes	-	-	6.1	0.00054	2	873.483	873.483	-0.0007	-0.801389
6	tr|Q5BDW7|Q5BDW7_EMENI Adenosylhomocysteinase OS=Emericella nidulans GN=AN1263.2 PE=3 SV=1	an16-19.xml	995	20.93	YPEFGTSGK		yes	-	-	6.1	0.018	2	985.463	985.463	0.0003	0.304425
6	tr|Q5BDW7|Q5BDW7_EMENI Adenosylhomocysteinase OS=Emericella nidulans GN=AN1263.2 PE=3 SV=1	an16-19.xml	1132	22.84	KPVGVYVLPK		yes	-	-	6.1	0.029	2	1099.69	1099.69	0.0018	1.63683
6	tr|Q5BDW7|Q5BDW7_EMENI Adenosylhomocysteinase OS=Emericella nidulans GN=AN1263.2 PE=3 SV=1	an16-19.xml	1199	23.74	HIILLAEGR		yes	-	-	6.1	0.00029	2	1021.62	1021.62	0	0
6	tr|Q5BDW7|Q5BDW7_EMENI Adenosylhomocysteinase OS=Emericella nidulans GN=AN1263.2 PE=3 SV=1	an16-19.xml	1357	25.91	VAVVAGFGDVGK		yes	-	-	6.1	1.6e-07	2	1118.62	1118.62	-0.0002	-0.178792
7	sp|Q5BA61|PELB_EMENI Pectin lyase B OS=Emericella nidulans GN=pelB PE=2 SV=1	an16-19.xml	736	17.21	GNYIYHMSGR	M7:+15.9949	yes	-	-	7.1	0.018	2	1213.54	1213.54	0.0023	1.89528
7	sp|Q5BA61|PELB_EMENI Pectin lyase B OS=Emericella nidulans GN=pelB PE=2 SV=1	an16-19.xml	858	19.01	QHLVLGTSASNR		yes	-	-	7.1	0.028	2	1282.69	1282.69	0.0025	1.94903
7	sp|Q5BA61|PELB_EMENI Pectin lyase B OS=Emericella nidulans GN=pelB PE=2 SV=1	an16-19.xml	928	19.98	AGVTGSAEGFAK		yes	-	-	7.1	1e-05	2	1094.55	1094.55	-0.0008	-0.730895
7	sp|Q5BA61|PELB_EMENI Pectin lyase B OS=Emericella nidulans GN=pelB PE=2 SV=1	an16-19.xml	1109	22.53	SLVGEGSSGVIK		yes	-	-	7.1	5.8e-05	2	1132.62	1132.62	-0.0018	-1.58923
8	tr|Q5AYU5|Q5AYU5_EMENI Putative uncharacterized protein OS=Emericella nidulans GN=AN6535.2 PE=4 SV=1	an16-19.xml	656	16.03	NMQSVDFNKK	M2:+15.9949	yes	-	-	8.1	0.00056	2	1226.58	1226.58	0.0003	0.244582
8	tr|Q5AYU5|Q5AYU5_EMENI Putative uncharacterized protein OS=Emericella nidulans GN=AN6535.2 PE=4 SV=1	an16-19.xml	777	17.82	NMQSVDFNK	M2:+15.9949	yes	-	-	8.1	0.0012	2	1098.49	1098.49	0.0002	0.182068
8	tr|Q5AYU5|Q5AYU5_EMENI Putative uncharacterized protein OS=Emericella nidulans GN=AN6535.2 PE=4 SV=1	an16-19.xml	1292	25.04	YAASIPEIADR		yes	-	-	8.1	3.6e-05	2	1205.62	1205.62	-0.001	-0.829451
8	tr|Q5AYU5|Q5AYU5_EMENI Putative uncharacterized protein OS=Emericella nidulans GN=AN6535.2 PE=4 SV=1	an16-19.xml	2137	36.15	AEQAAVLGIIAFESGEFR		yes	-	-	8.1	5.1e-10	2	1907.98	1907.99	-0.0047	-2.46333
9	sp|Q5AUT0|EGLC_EMENI Probable glucan endo-1,3-beta-glucosidase eglC OS=Emericella nidulans GN=eglC PE=1 SV=1	an16-19.xml	977	20.67	NLETTSGFNSAR		yes	-	-	9.1	6.5e-08	2	1296.62	1296.62	-0.0003	-0.231371
9	sp|Q5AUT0|EGLC_EMENI Probable glucan endo-1,3-beta-glucosidase eglC OS=Emericella nidulans GN=eglC PE=1 SV=1	an16-19.xml	1171	23.36	AAINQYGDEFAK		yes	-	-	9.1	3.3e-05	2	1326.63	1326.63	0.0013	0.979924
9	sp|Q5AUT0|EGLC_EMENI Probable glucan endo-1,3-beta-glucosidase eglC OS=Emericella nidulans GN=eglC PE=1 SV=1	an16-19.xml	1353	25.85	VQADFEAEFR		yes	-	-	9.1	7e-08	2	1211.57	1211.57	-0.0024	-1.9809
10	sp|Q8TFN0|NDK_EMENI Nucleoside diphosphate kinase OS=Emericella nidulans GN=swoH PE=3 SV=1	an16-19.xml	1271	24.76	GDFAIDVGR		yes	-	-	10.1	8.6e-05	2	949.474	949.474	-0.0001	-0.105321
10	sp|Q8TFN0|NDK_EMENI Nucleoside diphosphate kinase OS=Emericella nidulans GN=swoH PE=3 SV=1	an16-19.xml	1319	25.4	GLVGPIISR		yes	-	-	10.1	0.002	2	911.567	911.568	-0.0008	-0.877609
10	sp|Q8TFN0|NDK_EMENI Nucleoside diphosphate kinase OS=Emericella nidulans GN=swoH PE=3 SV=1	an16-19.xml	1582	28.99	TILGATNPLASAPGTIR		yes	-	-	10.1	4.7e-08	2	1652.93	1652.93	-0.0038	-2.29894
11	tr|Q5ASJ5|Q5ASJ5_EMENI Putative uncharacterized protein OS=Emericella nidulans GN=AN8735.2 PE=4 SV=1	an16-19.xml	1235	24.25	KVIADLLSR		yes	-	-	11.1	0.002	2	1014.63	1014.63	0.0006	0.591348
11	tr|Q5ASJ5|Q5ASJ5_EMENI Putative uncharacterized protein OS=Emericella nidulans GN=AN8735.2 PE=4 SV=1	an16-19.xml	1504	27.95	EVGDAFGTVVTSGEIKG		yes	-	-	11.1	2.6e-14	2	1665.83	1665.83	-0.0043	-2.58129
11	tr|Q5ASJ5|Q5ASJ5_EMENI Putative uncharacterized protein OS=Emericella nidulans GN=AN8735.2 PE=4 SV=1	an16-19.xml	1629	29.64	AGAELGYEVLVVR		yes	-	-	11.1	1.6e-07	2	1375.76	1375.76	-0.001	-0.726872
12	tr|Q5AWY7|Q5AWY7_EMENI Putative uncharacterized protein OS=Emericella nidulans GN=AN7193.2 PE=4 SV=1	an16-19.xml	820	18.45	YNTPYVANKPR		yes	-	-	12.1	0.00011	2	1322.68	1322.69	-0.0012	-0.907245
12	tr|Q5AWY7|Q5AWY7_EMENI Putative uncharacterized protein OS=Emericella nidulans GN=AN7193.2 PE=4 SV=1	an16-19.xml	1335	25.61	IAENFQEVELTK		yes	-	-	12.1	1.8e-05	2	1420.73	1420.73	-0.0044	-3.09699
12	tr|Q5AWY7|Q5AWY7_EMENI Putative uncharacterized protein OS=Emericella nidulans GN=AN7193.2 PE=4 SV=1	an16-19.xml	1410	26.63	IAENFQEVELTKEELAK		yes	-	-	12.1	0.01	3	1991.04	1991.03	0.0056	2.81261
13	tr|Q5B082|Q5B082_EMENI Putative uncharacterized protein OS=Emericella nidulans GN=AN6048.2 PE=4 SV=1	an16-19.xml	748	17.39	EVAVVMR	M6:+15.9949	yes	-	-	13.1	0.029	2	819.44	819.44	0.0001	0.122035
13	tr|Q5B082|Q5B082_EMENI Putative uncharacterized protein OS=Emericella nidulans GN=AN6048.2 PE=4 SV=1	an16-19.xml	969	20.57	GLAEYTTAAQK		yes	-	-	13.1	8e-06	2	1152.59	1152.59	-0.0037	-3.21016
13	tr|Q5B082|Q5B082_EMENI Putative uncharacterized protein OS=Emericella nidulans GN=AN6048.2 PE=4 SV=1	an16-19.xml	1359	25.94	LIIGADSPAIAENR		yes	-	-	13.1	2e-06	2	1439.79	1439.79	0.0041	2.84765
14	tr|Q5B6W8|Q5B6W8_EMENI Putative uncharacterized protein OS=Emericella nidulans GN=AN3712.2 PE=4 SV=1	an16-19.xml	771	17.73	HEGNPVGEIK		yes	-	-	14.1	0.00022	2	1079.55	1079.55	-0.0005	-0.463157
14	tr|Q5B6W8|Q5B6W8_EMENI Putative uncharacterized protein OS=Emericella nidulans GN=AN3712.2 PE=4 SV=1	an16-19.xml	1270	24.74	NVNGTDTYIVYPK		yes	-	-	14.1	2.2e-05	2	1483.74	1483.74	-0.0019	-1.28055
14	tr|Q5B6W8|Q5B6W8_EMENI Putative uncharacterized protein OS=Emericella nidulans GN=AN3712.2 PE=4 SV=1	an16-19.xml	1402	26.53	HQTPVVDPIVEATIK		yes	-	-	14.1	5.2e-08	2	1646.91	1646.91	-0.004	-2.42879
15	sp|Q5AUM3|ABNC_EMENI Arabinan endo-1,5-alpha-L-arabinosidase C OS=Emericella nidulans GN=abnC PE=2 SV=1	an16-19.xml	812	18.33	SASGTGDFVDK		yes	-	-	15.1	0.022	2	1083.49	1083.5	-0.001	-0.922939
15	sp|Q5AUM3|ABNC_EMENI Arabinan endo-1,5-alpha-L-arabinosidase C OS=Emericella nidulans GN=abnC PE=2 SV=1	an16-19.xml	929	19.99	AGSYDTNPPATGEEYR		yes	-	-	15.1	1.5e-07	2	1727.75	1727.75	-0.0048	-2.77818
16	tr|Q5B093|Q5B093_EMENI Glucose-6-phosphate isomerase OS=Emericella nidulans GN=AN6037.2 PE=3 SV=1	an16-19.xml	818	18.42	TFTTAETTTNANTAK		yes	-	-	16.1	1.2e-07	2	1571.76	1571.76	-0.0001	-0.0636231
16	tr|Q5B093|Q5B093_EMENI Glucose-6-phosphate isomerase OS=Emericella nidulans GN=AN6037.2 PE=3 SV=1	an16-19.xml	1139	22.93	HFVALSTNAEEVAK		yes	-	-	16.1	4.4e-07	2	1515.78	1515.78	0.0002	0.131945
17	tr|Q5BBM0|Q5BBM0_EMENI Putative uncharacterized protein OS=Emericella nidulans GN=AN2060.2 PE=4 SV=1	an16-19.xml	901	19.6	VHDTANGLGLR		yes	-	-	17.1	2.3e-05	2	1152.61	1152.61	-0.0004	-0.347038
17	tr|Q5BBM0|Q5BBM0_EMENI Putative uncharacterized protein OS=Emericella nidulans GN=AN2060.2 PE=4 SV=1	an16-19.xml	1012	21.18	SSDHGETWTEISR		yes	-	-	17.1	2e-06	2	1504.67	1504.67	0.0001	0.0664599
18	tr|Q5BCU2|Q5BCU2_EMENI Putative uncharacterized protein OS=Emericella nidulans GN=AN1638.2 PE=4 SV=1	an16-19.xml	808	18.27	YIASTQMEPTDAR	M7:+15.9949	yes	-	-	18.1	2.6e-05	2	1498.68	1498.68	-0.0008	-0.533801
18	tr|Q5BCU2|Q5BCU2_EMENI Putative uncharacterized protein OS=Emericella nidulans GN=AN1638.2 PE=4 SV=1	an16-19.xml	1328	25.52	ALLFSAAGNAGDK		yes	-	-	18.1	3.8e-08	2	1234.64	1234.64	-0.0019	-1.53891
19	tr|Q5BGU2|Q5BGU2_EMENI Putative uncharacterized protein OS=Emericella nidulans GN=AN0238.2 PE=4 SV=1	an16-19.xml	692	16.57	GSVANMSLGGGK	M6:+15.9949	yes	-	-	19.1	1.6e-06	2	1093.53	1093.53	0.0021	1.92038
19	tr|Q5BGU2|Q5BGU2_EMENI Putative uncharacterized protein OS=Emericella nidulans GN=AN0238.2 PE=4 SV=1	an16-19.xml	1092	22.31	AVTVGASTLADER		yes	-	-	19.1	2.1e-10	2	1289.67	1289.67	-0.0022	-1.70586
Groupe	Description	Sample	Scan	Rt	Sequence	Modifs	Valid	Used	on a total of	Sub-groups	E-value	Charge	MH+ Obs	MH+ theo	DeltaMH+	Delta-ppm
1	sp|P55332|XYNA_EMENI Endo-1,4-beta-xylanase A OS=Emericella nidulans GN=xlnA PE=1 SV=1	an20-23.xml	509	13.65	GTYNPGSGGQHR		yes	-	-	1.1	1.3e-07	2	1230.56	1230.56	-0.0041	-3.33181
1	sp|P55332|XYNA_EMENI Endo-1,4-beta-xylanase A OS=Emericella nidulans GN=xlnA PE=1 SV=1	an20-23.xml	766	17.81	AALGMR		yes	-	-	1.1	0.036	2	618.34	618.34	0.0005	0.808617
1	sp|P55332|XYNA_EMENI Endo-1,4-beta-xylanase A OS=Emericella nidulans GN=xlnA PE=1 SV=1	an20-23.xml	785	18.08	GWNPGSTR		yes	-	-	1.1	0.038	2	874.417	874.417	0.0001	0.114362
1	sp|P55332|XYNA_EMENI Endo-1,4-beta-xylanase A OS=Emericella nidulans GN=xlnA PE=1 SV=1	an20-23.xml	887	19.55	IVESYGTYNPGSGGQHR		yes	-	-	1.1	4e-12	2	1821.85	1821.85	0.0002	0.109778
1	sp|P55332|XYNA_EMENI Endo-1,4-beta-xylanase A OS=Emericella nidulans GN=xlnA PE=1 SV=1	an20-23.xml	906	19.82	TGGTVTTANHF		yes	-	-	1.1	0.041	2	1105.52	1105.53	-0.0038	-3.43727
1	sp|P55332|XYNA_EMENI Endo-1,4-beta-xylanase A OS=Emericella nidulans GN=xlnA PE=1 SV=1	an20-23.xml	932	20.18	SNVGNFVGGK		yes	-	-	1.1	9e-05	2	978.5	978.501	-0.0012	-1.22637
1	sp|P55332|XYNA_EMENI Endo-1,4-beta-xylanase A OS=Emericella nidulans GN=xlnA PE=1 SV=1	an20-23.xml	1090	22.39	YIVESYGTYNPGSGGQHR		yes	-	-	1.1	4.7e-11	2	1984.91	1984.92	-0.0066	-3.32508
1	sp|P55332|XYNA_EMENI Endo-1,4-beta-xylanase A OS=Emericella nidulans GN=xlnA PE=1 SV=1	an20-23.xml	1148	23.17	GATYDIYTATR		yes	-	-	1.1	1.1e-05	2	1231.59	1231.6	-0.0017	-1.38032
1	sp|P55332|XYNA_EMENI Endo-1,4-beta-xylanase A OS=Emericella nidulans GN=xlnA PE=1 SV=1	an20-23.xml	1177	23.56	SDGATYDIYTATR		yes	-	-	1.1	4.4e-10	2	1433.66	1433.65	0.0011	0.76727
1	sp|P55332|XYNA_EMENI Endo-1,4-beta-xylanase A OS=Emericella nidulans GN=xlnA PE=1 SV=1	an20-23.xml	1226	24.23	QSSGSASITVY		yes	-	-	1.1	0.042	2	1099.53	1099.53	0.0006	0.545689
1	sp|P55332|XYNA_EMENI Endo-1,4-beta-xylanase A OS=Emericella nidulans GN=xlnA PE=1 SV=1	an20-23.xml	1273	24.85	WSNVGNFVGGK		yes	-	-	1.1	0.0031	2	1164.58	1164.58	-0.0031	-2.6619
1	sp|P55332|XYNA_EMENI Endo-1,4-beta-xylanase A OS=Emericella nidulans GN=xlnA PE=1 SV=1	an20-23.xml	1284	25	TINYGGSFNPSGN		yes	-	-	1.1	4.3e-08	2	1327.59	1327.59	-0.0009	-0.677919
1	sp|P55332|XYNA_EMENI Endo-1,4-beta-xylanase A OS=Emericella nidulans GN=xlnA PE=1 SV=1	an20-23.xml	1302	25.24	TINYGGSFNPS		yes	-	-	1.1	0.04	2	1156.53	1156.53	0.0024	2.07518
1	sp|P55332|XYNA_EMENI Endo-1,4-beta-xylanase A OS=Emericella nidulans GN=xlnA PE=1 SV=1	an20-23.xml	1314	25.4	TGGTVTTANHFNAW		yes	-	-	1.1	6.6e-05	2	1476.69	1476.69	0.0004	0.270877
1	sp|P55332|XYNA_EMENI Endo-1,4-beta-xylanase A OS=Emericella nidulans GN=xlnA PE=1 SV=1	an20-23.xml	1339	25.74	LGTHNYQIVATEGY		yes	-	-	1.1	0.047	2	1565.76	1565.76	-0.0042	-2.6824
1	sp|P55332|XYNA_EMENI Endo-1,4-beta-xylanase A OS=Emericella nidulans GN=xlnA PE=1 SV=1	an20-23.xml	1369	26.14	GTVYSDGATYDIYTATR		yes	-	-	1.1	3.5e-12	2	1853.85	1853.86	-0.0036	-1.9419
1	sp|P55332|XYNA_EMENI Endo-1,4-beta-xylanase A OS=Emericella nidulans GN=xlnA PE=1 SV=1	an20-23.xml	1440	27.11	TGGTVTTANHFNAWAALGMR	M19:+15.9949	yes	-	-	1.1	2.8e-08	3	2092	2092	-0.0014	-0.669215
1	sp|P55332|XYNA_EMENI Endo-1,4-beta-xylanase A OS=Emericella nidulans GN=xlnA PE=1 SV=1	an20-23.xml	1449	27.23	TINYGGSFNPSGNGY		yes	-	-	1.1	2e-10	2	1547.67	1547.68	-0.0044	-2.84297
1	sp|P55332|XYNA_EMENI Endo-1,4-beta-xylanase A OS=Emericella nidulans GN=xlnA PE=1 SV=1	an20-23.xml	1455	27.33	GTVYSDGATYDIYTATR		yes	-	-	1.1	9.7e-09	2	1853.86	1853.86	0.0011	0.593358
1	sp|P55332|XYNA_EMENI Endo-1,4-beta-xylanase A OS=Emericella nidulans GN=xlnA PE=1 SV=1	an20-23.xml	1539	28.48	GTVYSDGATYDIY		yes	-	-	1.1	9.1e-05	2	1424.62	1424.62	-0.0053	-3.72029
1	sp|P55332|XYNA_EMENI Endo-1,4-beta-xylanase A OS=Emericella nidulans GN=xlnA PE=1 SV=1	an20-23.xml	1591	29.22	TGGTVTTANHFNAWAALGMR		yes	-	-	1.1	1.1e-11	2	2076	2076.01	-0.0071	-3.42002
1	sp|P55332|XYNA_EMENI Endo-1,4-beta-xylanase A OS=Emericella nidulans GN=xlnA PE=1 SV=1	an20-23.xml	1639	29.9	GAGGSYTVQWSNVGNFVGGK		yes	-	-	1.1	1e-07	2	1984.94	1984.95	-0.012	-6.04549
1	sp|P55332|XYNA_EMENI Endo-1,4-beta-xylanase A OS=Emericella nidulans GN=xlnA PE=1 SV=1	an20-23.xml	1976	34.39	YNAPSIEGTATFEQFWSVR		yes	-	-	1.1	7.8e-06	3	2203.05	2203.05	0.0002	0.0907834
2	tr|Q5BAP7|Q5BAP7_EMENI Putative uncharacterized protein OS=Emericella nidulans GN=AN2383.2 PE=4 SV=1	an20-23.xml	1054	21.9	PNIATFR		yes	-	-	2.1	0.00024	2	818.452	818.452	0	0
2	tr|Q5BAP7|Q5BAP7_EMENI Putative uncharacterized protein OS=Emericella nidulans GN=AN2383.2 PE=4 SV=1	an20-23.xml	1092	22.41	TGQQLPFR		yes	-	-	2.1	4.2e-05	2	946.511	946.511	0.0002	0.211302
2	tr|Q5BAP7|Q5BAP7_EMENI Putative uncharacterized protein OS=Emericella nidulans GN=AN2383.2 PE=4 SV=1	an20-23.xml	1166	23.41	PHGIYYDIEGNAPNR		yes	-	-	2.1	8.1e-05	2	1715.82	1715.81	0.0027	1.5736
2	tr|Q5BAP7|Q5BAP7_EMENI Putative uncharacterized protein OS=Emericella nidulans GN=AN2383.2 PE=4 SV=1	an20-23.xml	1271	24.82	VIVGGLSGAPEDVDDK		yes	-	-	2.1	2.5e-12	2	1570.8	1570.8	0.0022	1.40056
2	tr|Q5BAP7|Q5BAP7_EMENI Putative uncharacterized protein OS=Emericella nidulans GN=AN2383.2 PE=4 SV=1	an20-23.xml	1374	26.21	YFDVQDEGAEGTVGVQGPQNYK		yes	-	-	2.1	9.3e-18	2	2401.09	2401.09	-0.007	-2.91534
2	tr|Q5BAP7|Q5BAP7_EMENI Putative uncharacterized protein OS=Emericella nidulans GN=AN2383.2 PE=4 SV=1	an20-23.xml	1641	29.93	KISPGLELVFDTTPNVNR		yes	-	-	2.1	7.5e-05	3	2000.08	2000.08	-0.0008	-0.399984
2	tr|Q5BAP7|Q5BAP7_EMENI Putative uncharacterized protein OS=Emericella nidulans GN=AN2383.2 PE=4 SV=1	an20-23.xml	1737	31.23	VETSTFPLP		No	-	-	2.1	0.052	2	990.517	990.515	0.0024	2.42298
2	tr|Q5BAP7|Q5BAP7_EMENI Putative uncharacterized protein OS=Emericella nidulans GN=AN2383.2 PE=4 SV=1	an20-23.xml	1839	32.57	ISPGLELVFDTTPNVNR		yes	-	-	2.1	3e-06	2	1871.99	1871.99	0.0026	1.3889
2	tr|Q5BAP7|Q5BAP7_EMENI Putative uncharacterized protein OS=Emericella nidulans GN=AN2383.2 PE=4 SV=1	an20-23.xml	2312	38.57	DGLAPYSLFPLWK		yes	-	-	2.1	3.8e-05	2	1506.8	1506.8	-0.0045	-2.98646
3	tr|Q5B647|Q5B647_EMENI Putative uncharacterized protein OS=Emericella nidulans GN=AN3983.2 PE=4 SV=1	an20-23.xml	593	15.16	RNDEADSSVVR		yes	-	-	3.1	0.0069	2	1247.6	1247.6	-0.002	-1.60308
3	tr|Q5B647|Q5B647_EMENI Putative uncharacterized protein OS=Emericella nidulans GN=AN3983.2 PE=4 SV=1	an20-23.xml	654	16.11	NDEADSSVVR		yes	-	-	3.1	0.00096	2	1091.49	1091.5	-0.0037	-3.38984
3	tr|Q5B647|Q5B647_EMENI Putative uncharacterized protein OS=Emericella nidulans GN=AN3983.2 PE=4 SV=1	an20-23.xml	988	20.97	YNSNAANAVSNIR		yes	-	-	3.1	1.2e-08	2	1393.68	1393.68	-0.0016	-1.14804
3	tr|Q5B647|Q5B647_EMENI Putative uncharacterized protein OS=Emericella nidulans GN=AN3983.2 PE=4 SV=1	an20-23.xml	1171	23.48	ALGFDGASGDINK		yes	-	-	3.1	1.4e-06	2	1264.62	1264.62	-0.0021	-1.66058
3	tr|Q5B647|Q5B647_EMENI Putative uncharacterized protein OS=Emericella nidulans GN=AN3983.2 PE=4 SV=1	an20-23.xml	1672	30.36	TYLQSIDVR	T1:+42.0106	yes	-	-	3.1	0.0033	2	1136.59	1136.6	-0.0004	-0.351928
4	sp|Q5B4E7|PPID_EMENI Peptidyl-prolyl cis-trans isomerase D OS=Emericella nidulans GN=cpr6 PE=3 SV=1	an20-23.xml	1169	23.45	HVVFGEVINGK		yes	-	-	4.1	2.5e-05	2	1198.66	1198.66	0.0036	3.00336
4	sp|Q5B4E7|PPID_EMENI Peptidyl-prolyl cis-trans isomerase D OS=Emericella nidulans GN=cpr6 PE=3 SV=1	an20-23.xml	1192	23.77	HDRPFLLSMAN	M9:+15.9949	No	-	-	4.1	0.05	2	1316.65	1316.64	0.0066	5.01275
4	sp|Q5B4E7|PPID_EMENI Peptidyl-prolyl cis-trans isomerase D OS=Emericella nidulans GN=cpr6 PE=3 SV=1	an20-23.xml	1678	30.44	VFFDIQIGQQQTGR		yes	-	-	4.1	3.7e-09	2	1636.84	1636.84	0	0
4	sp|Q5B4E7|PPID_EMENI Peptidyl-prolyl cis-trans isomerase D OS=Emericella nidulans GN=cpr6 PE=3 SV=1	an20-23.xml	1948	34.02	IAFELFNDVVPK		yes	-	-	4.1	0.00022	2	1391.76	1391.76	-0.0006	-0.43111
5	sp|Q8TFN0|NDK_EMENI Nucleoside diphosphate kinase OS=Emericella nidulans GN=swoH PE=3 SV=1	an20-23.xml	1260	24.67	GDFAIDVGR		yes	-	-	5.1	7.1e-05	2	949.475	949.474	0.0009	0.947893
5	sp|Q8TFN0|NDK_EMENI Nucleoside diphosphate kinase OS=Emericella nidulans GN=swoH PE=3 SV=1	an20-23.xml	1317	25.44	GLVGPIISR		yes	-	-	5.1	0.016	2	911.566	911.568	-0.0014	-1.53582
5	sp|Q8TFN0|NDK_EMENI Nucleoside diphosphate kinase OS=Emericella nidulans GN=swoH PE=3 SV=1	an20-23.xml	1577	29.02	TILGATNPLASAPGTIR		yes	-	-	5.1	7.4e-07	2	1652.93	1652.93	-0.0031	-1.87545
6	tr|Q5AUR8|Q5AUR8_EMENI Putative uncharacterized protein OS=Emericella nidulans GN=AN7962.2 PE=4 SV=1	an20-23.xml	621	15.6	NAASLASR		yes	-	-	6.1	0.012	2	789.422	789.422	0.0003	0.380025
6	tr|Q5AUR8|Q5AUR8_EMENI Putative uncharacterized protein OS=Emericella nidulans GN=AN7962.2 PE=4 SV=1	an20-23.xml	1079	22.24	ATALQTALR		yes	-	-	6.1	0.00019	2	944.554	944.553	0.0009	0.952832
6	tr|Q5AUR8|Q5AUR8_EMENI Putative uncharacterized protein OS=Emericella nidulans GN=AN7962.2 PE=4 SV=1	an20-23.xml	1561	28.78	AASAASQGGSTFTTFFK		yes	-	-	6.1	3.1e-12	2	1678.8	1678.81	-0.0031	-1.84655
7	tr|Q5ATP7|Q5ATP7_EMENI Putative uncharacterized protein OS=Emericella nidulans GN=AN8333.2 PE=4 SV=1	an20-23.xml	1178	23.57	SGMGQGLIGYTTGDNASGPR	M3:+15.9949	yes	-	-	7.1	1.4e-12	2	1954.89	1954.89	-0.0054	-2.7623
7	tr|Q5ATP7|Q5ATP7_EMENI Putative uncharacterized protein OS=Emericella nidulans GN=AN8333.2 PE=4 SV=1	an20-23.xml	1630	29.78	APSTPETFGLVAIR		yes	-	-	7.1	2.7e-08	2	1458.79	1458.8	-0.0029	-1.98794

## Sheet: compar
Group	Sub-group	Description	MW	Evalue	an01-03.xml	an04.xml	an05.xml	an06.xml	an07.xml	an08.xml	an09.xml	an10.xml	an11.xml	an12.xml	an13-15.xml	an16-19.xml	an20-23.xml	Type	total
1	1.1	tr|Q92222|Q92222_EMENI Chitinase OS=Emericella nidulans GN=chiB PE=3 SV=3	44.1	-252.49	1				3	3	54	13	1	7	9	9	2	Spectra	102
2	2.1	tr|Q5BCU2|Q5BCU2_EMENI Putative uncharacterized protein OS=Emericella nidulans GN=AN1638.2 PE=4 SV=1	97.8	-119.677	24				4		13	2		2	3	2		Spectra	50
3	3.1	tr|Q5BG58|Q5BG58_EMENI Putative uncharacterized protein OS=Emericella nidulans GN=AN0472.2 PE=4 SV=1	100.9	-124.67	9	24	1	1	4		2				1	3		Spectra	45
4	4.1	tr|Q5B3Q5|Q5B3Q5_EMENI Putative uncharacterized protein OS=Emericella nidulans GN=AN4825.2 PE=4 SV=1	96.4	-129.993	6	20	5	3	3		2	2			2			Spectra	43
5	5.1	tr|Q5BDW7|Q5BDW7_EMENI Adenosylhomocysteinase OS=Emericella nidulans GN=AN1263.2 PE=3 SV=1	48.7	-43.1453	6				6	2	11	4			3	6	2	Spectra	40
6	6.1	tr|Q5B368|Q5B368_EMENI Putative uncharacterized protein OS=Emericella nidulans GN=AN5012.2 PE=3 SV=1	132.5	-72.138	9	11	6	1	3	1	1				2			Spectra	34
7	7.1	sp|Q00177|XYNC_EMENI Endo-1,4-beta-xylanase C OS=Emericella nidulans GN=xlnC PE=1 SV=1	35.3	-124.453											27	7		Spectra	34
8	8.1	tr|Q5AVM3|Q5AVM3_EMENI Putative uncharacterized protein OS=Emericella nidulans GN=AN7657.2 PE=4 SV=1	48.8	-72.3626			1	1	8	8	11	2			2			Spectra	33
9	9.1	tr|Q5AX63|Q5AX63_EMENI Putative uncharacterized protein OS=Emericella nidulans GN=AN7117.2 PE=4 SV=1	50.3	-66.893	1	1	6	11	4	1	5	1			1	1		Spectra	32
10	10.1	sp|Q5AUT0|EGLC_EMENI Probable glucan endo-1,3-beta-glucosidase eglC OS=Emericella nidulans GN=eglC PE=1 SV=1	46.6	-54.0977	3	1	3	1	2		5	4	2		8	3		Spectra	32
11	11.1	tr|Q5BBM0|Q5BBM0_EMENI Putative uncharacterized protein OS=Emericella nidulans GN=AN2060.2 PE=4 SV=1	42.5	-38.9813	1	1	3	3	5	6	4	1		1	2	2		Spectra	29
12	12.1	tr|Q5AX21|Q5AX21_EMENI Putative uncharacterized protein OS=Emericella nidulans GN=AN7159.2 PE=4 SV=1	70.4	-54.6894	3	4	6	8	3		2	2						Spectra	28
13	13.1	sp|Q5BA61|PELB_EMENI Pectin lyase B OS=Emericella nidulans GN=pelB PE=2 SV=1	39.2	-50.6309							2		11	8		4		Spectra	25
14	14.1	sp|P55332|XYNA_EMENI Endo-1,4-beta-xylanase A OS=Emericella nidulans GN=xlnA PE=1 SV=1	24	-117.706												2	23	Spectra	25
15	15.1	tr|Q5BDF4|Q5BDF4_EMENI Putative uncharacterized protein OS=Emericella nidulans GN=AN1426.2 PE=4 SV=1	61.6	-58.7446	4	11	2		1		1				1			Spectra	20
16	16.1	tr|Q5AWY7|Q5AWY7_EMENI Putative uncharacterized protein OS=Emericella nidulans GN=AN7193.2 PE=4 SV=1	37.2	-35.6237							6	3	7			3	1	Spectra	20
17	17.1	sp|Q5AUM3|ABNC_EMENI Arabinan endo-1,5-alpha-L-arabinosidase C OS=Emericella nidulans GN=abnC PE=2 SV=1	34.3	-36.0327							1		1	6	7	2		Spectra	17
18	18.1	tr|Q5BAP7|Q5BAP7_EMENI Putative uncharacterized protein OS=Emericella nidulans GN=AN2383.2 PE=4 SV=1	56.6	-60.5901											1	8	8	Spectra	17
19	19.1	tr|Q5BGU2|Q5BGU2_EMENI Putative uncharacterized protein OS=Emericella nidulans GN=AN0238.2 PE=4 SV=1	89.7	-48.252							2	1			11	2		Spectra	16
20	20.1	tr|Q5B647|Q5B647_EMENI Putative uncharacterized protein OS=Emericella nidulans GN=AN3983.2 PE=4 SV=1	26.1	-32.7165											3	6	5	Spectra	14
21	21.1	sp|P18819|DHE4_EMENI NADP-specific glutamate dehydrogenase OS=Emericella nidulans GN=gdhA PE=3 SV=2	49.5	-39.0904						8	4					1		Spectra	13
22	22.1	tr|Q5AYB3|Q5AYB3_EMENI Malate dehydrogenase OS=Emericella nidulans GN=AN6717.2 PE=3 SV=1	37.6	-67.9723											12	1		Spectra	13
23	23.1	tr|Q5BGU0|Q5BGU0_EMENI Transaldolase OS=Emericella nidulans GN=AN0240.2 PE=3 SV=1	35.4	-23.1916							3			7	1	1		Spectra	12
24	24.1	tr|Q5B3M0|Q5B3M0_EMENI Putative uncharacterized protein OS=Emericella nidulans GN=AN4860.2 PE=3 SV=1	42	-26.9117			1	7	4									Spectra	12
25	25.1	tr|Q5B3S1|Q5B3S1_EMENI Putative uncharacterized protein OS=Emericella nidulans GN=AN4809.2 PE=4 SV=1	73.6	-33.53	1	11												Spectra	12
26	26.1	tr|Q5BB43|Q5BB43_EMENI Putative uncharacterized protein OS=Emericella nidulans GN=AN2237.2 PE=4 SV=1	67.5	-46.2972	9	1	1	1										Spectra	12
27	27.1	tr|Q5B7P8|Q5B7P8_EMENI Putative uncharacterized protein OS=Emericella nidulans GN=AN3432.2 PE=4 SV=1	37.1	-31.7124								1	7		2	1		Spectra	11
28	28.1	tr|Q5B2B9|Q5B2B9_EMENI Putative uncharacterized protein OS=Emericella nidulans GN=AN5311.2 PE=4 SV=1	42.3	-8.80835	1	1	1	1	3	1	1	1						Spectra	10
29	29.1	tr|Q5BE75|Q5BE75_EMENI Putative uncharacterized protein OS=Emericella nidulans GN=AN1155.2 PE=3 SV=1	54.7	-50.8806											9	1		Spectra	10
30	30.1	tr|Q5AZ98|Q5AZ98_EMENI Putative uncharacterized protein OS=Emericella nidulans GN=AN6382.2 PE=4 SV=1	68.9	-16.9444			4	4		1								Spectra	9
31	31.1	tr|Q5BCJ5|Q5BCJ5_EMENI Putative uncharacterized protein OS=Emericella nidulans GN=AN1735.2 PE=4 SV=1	95.2	-9.89193									4	1	1	2		Spectra	8
32	32.1	sp|Q5B2G3|FAEC_EMENI Feruloyl esterase C OS=Emericella nidulans GN=faeC PE=1 SV=1	27.9	-37.617											8			Spectra	8
33	33.1	tr|Q5ASR6|Q5ASR6_EMENI Putative uncharacterized protein OS=Emericella nidulans GN=AN8664.2 PE=4 SV=1	28.4	-25.3214											1	7		Spectra	8
34	34.1	tr|Q5AQP7|Q5AQP7_EMENI Putative uncharacterized protein OS=Emericella nidulans GN=AN9383.2 PE=4 SV=1	42.8	-25.6556					5	2								Spectra	7
35	35.1	tr|Q5AWC9|Q5AWC9_EMENI Putative uncharacterized protein OS=Emericella nidulans GN=AN7401.2 PE=4 SV=1	37.6	-42.8797					6	1								Spectra	7
36	36.1	tr|Q5AWZ3|Q5AWZ3_EMENI Putative uncharacterized protein OS=Emericella nidulans GN=AN7187.2 PE=4 SV=1	29.7	-16.2365							5	2						Spectra	7
37	37.1	tr|Q5AYU5|Q5AYU5_EMENI Putative uncharacterized protein OS=Emericella nidulans GN=AN6535.2 PE=4 SV=1	23	-22.7179											3	4		Spectra	7
38	38.1	tr|Q5BDR0|Q5BDR0_EMENI Putative uncharacterized protein OS=Emericella nidulans GN=AN1320.2 PE=4 SV=1	26.3	-23.1378											6	1		Spectra	7
39	39.1	tr|Q96WX8|Q96WX8_EMENI Prolidase OS=Emericella nidulans GN=pepP PE=4 SV=1	55.2	-21.7276				7										Spectra	7
40	40.1	sp|Q8TFN0|NDK_EMENI Nucleoside diphosphate kinase OS=Emericella nidulans GN=swoH PE=3 SV=1	16.8	-14.1756												3	3	Spectra	6
41	41.1	tr|Q5AWC8|Q5AWC8_EMENI Putative uncharacterized protein OS=Emericella nidulans GN=AN7402.2 PE=4 SV=1	70.5	-45.5869		6												Spectra	6
42	42.1	sp|Q5B430|BTGC_EMENI Glucan endo-1,3-beta-glucosidase btgC OS=Emericella nidulans GN=btgC PE=2 SV=1	68.8	-11.5683							4	1						Spectra	5
43	43.1	tr|Q5B7X9|Q5B7X9_EMENI Putative uncharacterized protein OS=Emericella nidulans GN=AN3351.2 PE=4 SV=1	63.1	-21.0185			5											Spectra	5
44	44.1	tr|Q5BGD7|Q5BGD7_EMENI Putative uncharacterized protein OS=Emericella nidulans GN=AN0393.2 PE=4 SV=1	51.7	-18.4338					5									Spectra	5
45	45.1	sp|P20359|ACTG_EMENI Actin, gamma OS=Emericella nidulans GN=acnA PE=3 SV=2	41.5	-15.6615						3							1	Spectra	4
46	46.1	sp|Q5AX45|RGLA_EMENI Rhamnogalacturonate lyase A OS=Emericella nidulans GN=rglA PE=2 SV=1	56.3	-12.4647					4									Spectra	4
47	47.1	tr|Q5B8L8|Q5B8L8_EMENI Putative uncharacterized protein OS=Emericella nidulans GN=AN3112.2 PE=4 SV=1	59.3	-20.1082				4										Spectra	4
48	48.1	sp|Q5B4E7|PPID_EMENI Peptidyl-prolyl cis-trans isomerase D OS=Emericella nidulans GN=cpr6 PE=3 SV=1	41	-17.9925													3	Spectra	3
49	49.1	tr|Q00208|Q00208_EMENI Alkaline protease OS=Emericella nidulans GN=prtA PE=4 SV=1	42.1	-13.502											3			Spectra	3
50	50.1	sp|Q5AUX2|AXHA2_EMENI Alpha-L-arabinofuranosidase axhA-2 OS=Emericella nidulans GN=axhA-2 PE=1 SV=1	35.5	-17.1872											3			Spectra	3
51	51.1	tr|Q5ASJ5|Q5ASJ5_EMENI Putative uncharacterized protein OS=Emericella nidulans GN=AN8735.2 PE=4 SV=1	70.5	-23.0799												3		Spectra	3
52	52.1	tr|Q5ATW5|Q5ATW5_EMENI Predicted protein OS=Emericella nidulans GN=AN8265.2 PE=4 SV=1	25.1	-13.3298											3			Spectra	3
53	53.1	tr|Q5AUR8|Q5AUR8_EMENI Putative uncharacterized protein OS=Emericella nidulans GN=AN7962.2 PE=4 SV=1	37.3	-17.1507													3	Spectra	3
54	54.1	tr|Q5B082|Q5B082_EMENI Putative uncharacterized protein OS=Emericella nidulans GN=AN6048.2 PE=4 SV=1	48.7	-12.3335												3		Spectra	3
55	55.1	tr|Q5B4Z1|Q5B4Z1_EMENI Putative uncharacterized protein OS=Emericella nidulans GN=AN4390.2 PE=4 SV=1	40.9	-10.6107					2	1								Spectra	3
56	56.1	tr|Q5B6W8|Q5B6W8_EMENI Putative uncharacterized protein OS=Emericella nidulans GN=AN3712.2 PE=4 SV=1	26.9	-15.5992												3		Spectra	3
57	57.1	tr|Q5BC48|Q5BC48_EMENI Putative uncharacterized protein OS=Emericella nidulans GN=AN1882.2 PE=4 SV=1	45.6	-10.9772							3							Spectra	3
58	58.1	tr|Q5BGK0|Q5BGK0_EMENI Putative uncharacterized protein OS=Emericella nidulans GN=AN0330.2 PE=4 SV=1	46.8	-10.3576						3								Spectra	3
59	59.1	tr|Q5ASP1|Q5ASP1_EMENI HXKG_ASPNG GLUCOKINASE (GLUCOSE KINASE) (GLK) OS=Emericella nidulans GN=AN8689.2 PE=3 SV=1	53.6	-10.5717					2									Spectra	2
60	60.1	tr|Q5B093|Q5B093_EMENI Glucose-6-phosphate isomerase OS=Emericella nidulans GN=AN6037.2 PE=3 SV=1	61.1	-14.5531												2		Spectra	2
61	61.1	tr|Q5ASX8|Q5ASX8_EMENI Putative uncharacterized protein OS=Emericella nidulans GN=AN8602.2 PE=4 SV=1	47.5	-10.1575		2												Spectra	2
62	62.1	tr|Q5ATP7|Q5ATP7_EMENI Putative uncharacterized protein OS=Emericella nidulans GN=AN8333.2 PE=4 SV=1	18.7	-19.4225													2	Spectra	2
63	63.1	tr|Q5B0I6|Q5B0I6_EMENI Putative uncharacterized protein OS=Emericella nidulans GN=AN5944.2 PE=3 SV=1	57.4	-15.7042			2											Spectra	2
64	64.1	tr|Q5B147|Q5B147_EMENI Putative uncharacterized protein OS=Emericella nidulans GN=AN5733.2 PE=4 SV=1	58.3	-10.3487		2												Spectra	2
65	65.1	tr|Q5BCD1|Q5BCD1_EMENI Putative uncharacterized protein OS=Emericella nidulans GN=AN1799.2 PE=4 SV=1	47.9	-9.85201						2								Spectra	2
66	66.1	tr|Q92223|Q92223_EMENI Chitinase OS=Emericella nidulans GN=chiA PE=3 SV=3	96.7	-14.4406	2													Spectra	2
																			0
1	1.1	tr|Q92222|Q92222_EMENI Chitinase OS=Emericella nidulans GN=chiB PE=3 SV=3	44.1	-252.49	1				3	3	54	13	1	7	9	9	2	Specific	102
2	2.1	tr|Q5BCU2|Q5BCU2_EMENI Putative uncharacterized protein OS=Emericella nidulans GN=AN1638.2 PE=4 SV=1	97.8	-119.677	24				4		13	2		2	3	2		Specific	50
3	3.1	tr|Q5BG58|Q5BG58_EMENI Putative uncharacterized protein OS=Emericella nidulans GN=AN0472.2 PE=4 SV=1	100.9	-124.67	9	24	1	1	4		2				1	3		Specific	45
4	4.1	tr|Q5B3Q5|Q5B3Q5_EMENI Putative uncharacterized protein OS=Emericella nidulans GN=AN4825.2 PE=4 SV=1	96.4	-129.993	6	20	5	3	3		2	2			2			Specific	43
5	5.1	tr|Q5BDW7|Q5BDW7_EMENI Adenosylhomocysteinase OS=Emericella nidulans GN=AN1263.2 PE=3 SV=1	48.7	-43.1453	6				6	2	11	4			3	6	2	Specific	40
6	6.1	tr|Q5B368|Q5B368_EMENI Putative uncharacterized protein OS=Emericella nidulans GN=AN5012.2 PE=3 SV=1	132.5	-72.138	9	11	6	1	3	1	1				2			Specific	34
7	7.1	sp|Q00177|XYNC_EMENI Endo-1,4-beta-xylanase C OS=Emericella nidulans GN=xlnC PE=1 SV=1	35.3	-124.453											27	7		Specific	34
8	8.1	tr|Q5AVM3|Q5AVM3_EMENI Putative uncharacterized protein OS=Emericella nidulans GN=AN7657.2 PE=4 SV=1	48.8	-72.3626			1	1	8	8	11	2			2			Specific	33
9	9.1	tr|Q5AX63|Q5AX63_EMENI Putative uncharacterized protein OS=Emericella nidulans GN=AN7117.2 PE=4 SV=1	50.3	-66.893	1	1	6	11	4	1	5	1			1	1		Specific	32
10	10.1	sp|Q5AUT0|EGLC_EMENI Probable glucan endo-1,3-beta-glucosidase eglC OS=Emericella nidulans GN=eglC PE=1 SV=1	46.6	-54.0977	3	1	3	1	2		5	4	2		8	3		Specific	32
11	11.1	tr|Q5BBM0|Q5BBM0_EMENI Putative uncharacterized protein OS=Emericella nidulans GN=AN2060.2 PE=4 SV=1	42.5	-38.9813	1	1	3	3	5	6	4	1		1	2	2		Specific	29
12	12.1	tr|Q5AX21|Q5AX21_EMENI Putative uncharacterized protein OS=Emericella nidulans GN=AN7159.2 PE=4 SV=1	70.4	-54.6894	3	4	6	8	3		2	2						Specific	28
13	13.1	sp|Q5BA61|PELB_EMENI Pectin lyase B OS=Emericella nidulans GN=pelB PE=2 SV=1	39.2	-50.6309							2		11	8		4		Specific	25
14	14.1	sp|P55332|XYNA_EMENI Endo-1,4-beta-xylanase A OS=Emericella nidulans GN=xlnA PE=1 SV=1	24	-117.706												2	23	Specific	25
15	15.1	tr|Q5BDF4|Q5BDF4_EMENI Putative uncharacterized protein OS=Emericella nidulans GN=AN1426.2 PE=4 SV=1	61.6	-58.7446	4	11	2		1		1				1			Specific	20
16	16.1	tr|Q5AWY7|Q5AWY7_EMENI Putative uncharacterized protein OS=Emericella nidulans GN=AN7193.2 PE=4 SV=1	37.2	-35.6237							6	3	7			3	1	Specific	20
17	17.1	sp|Q5AUM3|ABNC_EMENI Arabinan endo-1,5-alpha-L-arabinosidase C OS=Emericella nidulans GN=abnC PE=2 SV=1	34.3	-36.0327							1		1	6	7	2		Specific	17
18	18.1	tr|Q5BAP7|Q5BAP7_EMENI Putative uncharacterized protein OS=Emericella nidulans GN=AN2383.2 PE=4 SV=1	56.6	-60.5901											1	8	8	Specific	17
19	19.1	tr|Q5BGU2|Q5BGU2_EMENI Putative uncharacterized protein OS=Emericella nidulans GN=AN0238.2 PE=4 SV=1	89.7	-48.252							2	1			11	2		Specific	16
20	20.1	tr|Q5B647|Q5B647_EMENI Putative uncharacterized protein OS=Emericella nidulans GN=AN3983.2 PE=4 SV=1	26.1	-32.7165											3	6	5	Specific	14
21	21.1	sp|P18819|DHE4_EMENI NADP-specific glutamate dehydrogenase OS=Emericella nidulans GN=gdhA PE=3 SV=2	49.5	-39.0904						8	4					1		Specific	13
22	22.1	tr|Q5AYB3|Q5AYB3_EMENI Malate dehydrogenase OS=Emericella nidulans GN=AN6717.2 PE=3 SV=1	37.6	-67.9723											12	1		Specific	13
23	23.1	tr|Q5BGU0|Q5BGU0_EMENI Transaldolase OS=Emericella nidulans GN=AN0240.2 PE=3 SV=1	35.4	-23.1916							3			7	1	1		Specific	12
24	24.1	tr|Q5B3M0|Q5B3M0_EMENI Putative uncharacterized protein OS=Emericella nidulans GN=AN4860.2 PE=3 SV=1	42	-26.9117			1	7	4									Specific	12
25	25.1	tr|Q5B3S1|Q5B3S1_EMENI Putative uncharacterized protein OS=Emericella nidulans GN=AN4809.2 PE=4 SV=1	73.6	-33.53	1	11												Specific	12
26	26.1	tr|Q5BB43|Q5BB43_EMENI Putative uncharacterized protein OS=Emericella nidulans GN=AN2237.2 PE=4 SV=1	67.5	-46.2972	9	1	1	1										Specific	12
27	27.1	tr|Q5B7P8|Q5B7P8_EMENI Putative uncharacterized protein OS=Emericella nidulans GN=AN3432.2 PE=4 SV=1	37.1	-31.7124								1	7		2	1		Specific	11
28	28.1	tr|Q5B2B9|Q5B2B9_EMENI Putative uncharacterized protein OS=Emericella nidulans GN=AN5311.2 PE=4 SV=1	42.3	-8.80835	1	1	1	1	3	1	1	1						Specific	10
29	29.1	tr|Q5BE75|Q5BE75_EMENI Putative uncharacterized protein OS=Emericella nidulans GN=AN1155.2 PE=3 SV=1	54.7	-50.8806											9	1		Specific	10
30	30.1	tr|Q5AZ98|Q5AZ98_EMENI Putative uncharacterized protein OS=Emericella nidulans GN=AN6382.2 PE=4 SV=1	68.9	-16.9444			4	4		1								Specific	9
31	31.1	tr|Q5BCJ5|Q5BCJ5_EMENI Putative uncharacterized protein OS=Emericella nidulans GN=AN1735.2 PE=4 SV=1	95.2	-9.89193									4	1	1	2		Specific	8
32	32.1	sp|Q5B2G3|FAEC_EMENI Feruloyl esterase C OS=Emericella nidulans GN=faeC PE=1 SV=1	27.9	-37.617											8			Specific	8
33	33.1	tr|Q5ASR6|Q5ASR6_EMENI Putative uncharacterized protein OS=Emericella nidulans GN=AN8664.2 PE=4 SV=1	28.4	-25.3214											1	7		Specific	8
34	34.1	tr|Q5AQP7|Q5AQP7_EMENI Putative uncharacterized protein OS=Emericella nidulans GN=AN9383.2 PE=4 SV=1	42.8	-25.6556					5	2								Specific	7
35	35.1	tr|Q5AWC9|Q5AWC9_EMENI Putative uncharacterized protein OS=Emericella nidulans GN=AN7401.2 PE=4 SV=1	37.6	-42.8797					6	1								Specific	7
36	36.1	tr|Q5AWZ3|Q5AWZ3_EMENI Putative uncharacterized protein OS=Emericella nidulans GN=AN7187.2 PE=4 SV=1	29.7	-16.2365							5	2						Specific	7
37	37.1	tr|Q5AYU5|Q5AYU5_EMENI Putative uncharacterized protein OS=Emericella nidulans GN=AN6535.2 PE=4 SV=1	23	-22.7179											3	4		Specific	7
38	38.1	tr|Q5BDR0|Q5BDR0_EMENI Putative uncharacterized protein OS=Emericella nidulans GN=AN1320.2 PE=4 SV=1	26.3	-23.1378											6	1		Specific	7
39	39.1	tr|Q96WX8|Q96WX8_EMENI Prolidase OS=Emericella nidulans GN=pepP PE=4 SV=1	55.2	-21.7276				7										Specific	7
40	40.1	sp|Q8TFN0|NDK_EMENI Nucleoside diphosphate kinase OS=Emericella nidulans GN=swoH PE=3 SV=1	16.8	-14.1756												3	3	Specific	6
41	41.1	tr|Q5AWC8|Q5AWC8_EMENI Putative uncharacterized protein OS=Emericella nidulans GN=AN7402.2 PE=4 SV=1	70.5	-45.5869		6												Specific	6
42	42.1	sp|Q5B430|BTGC_EMENI Glucan endo-1,3-beta-glucosidase btgC OS=Emericella nidulans GN=btgC PE=2 SV=1	68.8	-11.5683							4	1						Specific	5
43	43.1	tr|Q5B7X9|Q5B7X9_EMENI Putative uncharacterized protein OS=Emericella nidulans GN=AN3351.2 PE=4 SV=1	63.1	-21.0185			5											Specific	5
44	44.1	tr|Q5BGD7|Q5BGD7_EMENI Putative uncharacterized protein OS=Emericella nidulans GN=AN0393.2 PE=4 SV=1	51.7	-18.4338					5									Specific	5
45	45.1	sp|P20359|ACTG_EMENI Actin, gamma OS=Emericella nidulans GN=acnA PE=3 SV=2	41.5	-15.6615						3							1	Specific	4
46	46.1	sp|Q5AX45|RGLA_EMENI Rhamnogalacturonate lyase A OS=Emericella nidulans GN=rglA PE=2 SV=1	56.3	-12.4647					4									Specific	4
47	47.1	tr|Q5B8L8|Q5B8L8_EMENI Putative uncharacterized protein OS=Emericella nidulans GN=AN3112.2 PE=4 SV=1	59.3	-20.1082				4										Specific	4
48	48.1	sp|Q5B4E7|PPID_EMENI Peptidyl-prolyl cis-trans isomerase D OS=Emericella nidulans GN=cpr6 PE=3 SV=1	41	-17.9925													3	Specific	3
49	49.1	tr|Q00208|Q00208_EMENI Alkaline protease OS=Emericella nidulans GN=prtA PE=4 SV=1	42.1	-13.502											3			Specific	3
50	50.1	sp|Q5AUX2|AXHA2_EMENI Alpha-L-arabinofuranosidase axhA-2 OS=Emericella nidulans GN=axhA-2 PE=1 SV=1	35.5	-17.1872											3			Specific	3
51	51.1	tr|Q5ASJ5|Q5ASJ5_EMENI Putative uncharacterized protein OS=Emericella nidulans GN=AN8735.2 PE=4 SV=1	70.5	-23.0799												3		Specific	3
52	52.1	tr|Q5ATW5|Q5ATW5_EMENI Predicted protein OS=Emericella nidulans GN=AN8265.2 PE=4 SV=1	25.1	-13.3298											3			Specific	3
53	53.1	tr|Q5AUR8|Q5AUR8_EMENI Putative uncharacterized protein OS=Emericella nidulans GN=AN7962.2 PE=4 SV=1	37.3	-17.1507													3	Specific	3
54	54.1	tr|Q5B082|Q5B082_EMENI Putative uncharacterized protein OS=Emericella nidulans GN=AN6048.2 PE=4 SV=1	48.7	-12.3335												3		Specific	3
55	55.1	tr|Q5B4Z1|Q5B4Z1_EMENI Putative uncharacterized protein OS=Emericella nidulans GN=AN4390.2 PE=4 SV=1	40.9	-10.6107					2	1								Specific	3
56	56.1	tr|Q5B6W8|Q5B6W8_EMENI Putative uncharacterized protein OS=Emericella nidulans GN=AN3712.2 PE=4 SV=1	26.9	-15.5992												3		Specific	3
57	57.1	tr|Q5BC48|Q5BC48_EMENI Putative uncharacterized protein OS=Emericella nidulans GN=AN1882.2 PE=4 SV=1	45.6	-10.9772							3							Specific	3
58	58.1	tr|Q5BGK0|Q5BGK0_EMENI Putative uncharacterized protein OS=Emericella nidulans GN=AN0330.2 PE=4 SV=1	46.8	-10.3576						3								Specific	3
59	59.1	tr|Q5ASP1|Q5ASP1_EMENI HXKG_ASPNG GLUCOKINASE (GLUCOSE KINASE) (GLK) OS=Emericella nidulans GN=AN8689.2 PE=3 SV=1	53.6	-10.5717					2									Specific	2
60	60.1	tr|Q5B093|Q5B093_EMENI Glucose-6-phosphate isomerase OS=Emericella nidulans GN=AN6037.2 PE=3 SV=1	61.1	-14.5531												2		Specific	2
61	61.1	tr|Q5ASX8|Q5ASX8_EMENI Putative uncharacterized protein OS=Emericella nidulans GN=AN8602.2 PE=4 SV=1	47.5	-10.1575		2												Specific	2
62	62.1	tr|Q5ATP7|Q5ATP7_EMENI Putative uncharacterized protein OS=Emericella nidulans GN=AN8333.2 PE=4 SV=1	18.7	-19.4225													2	Specific	2
63	63.1	tr|Q5B0I6|Q5B0I6_EMENI Putative uncharacterized protein OS=Emericella nidulans GN=AN5944.2 PE=3 SV=1	57.4	-15.7042			2											Specific	2
64	64.1	tr|Q5B147|Q5B147_EMENI Putative uncharacterized protein OS=Emericella nidulans GN=AN5733.2 PE=4 SV=1	58.3	-10.3487		2												Specific	2
65	65.1	tr|Q5BCD1|Q5BCD1_EMENI Putative uncharacterized protein OS=Emericella nidulans GN=AN1799.2 PE=4 SV=1	47.9	-9.85201						2								Specific	2
66	66.1	tr|Q92223|Q92223_EMENI Chitinase OS=Emericella nidulans GN=chiA PE=3 SV=3	96.7	-14.4406	2													Specific	2
																			0
1	1.1	tr|Q92222|Q92222_EMENI Chitinase OS=Emericella nidulans GN=chiB PE=3 SV=3	44.1	-252.49	1				3	3	39	11	1	7	8	9	2	Unique	84
2	2.1	tr|Q5BCU2|Q5BCU2_EMENI Putative uncharacterized protein OS=Emericella nidulans GN=AN1638.2 PE=4 SV=1	97.8	-119.677	24				4		12	2		2	3	2		Unique	49
3	3.1	tr|Q5BG58|Q5BG58_EMENI Putative uncharacterized protein OS=Emericella nidulans GN=AN0472.2 PE=4 SV=1	100.9	-124.67	9	23	1	1	4		2				1	3		Unique	44
4	4.1	tr|Q5B3Q5|Q5B3Q5_EMENI Putative uncharacterized protein OS=Emericella nidulans GN=AN4825.2 PE=4 SV=1	96.4	-129.993	6	20	5	3	3		2	2			2			Unique	43
5	5.1	tr|Q5BDW7|Q5BDW7_EMENI Adenosylhomocysteinase OS=Emericella nidulans GN=AN1263.2 PE=3 SV=1	48.7	-43.1453	6				6	2	11	4			3	6	2	Unique	40
6	6.1	tr|Q5B368|Q5B368_EMENI Putative uncharacterized protein OS=Emericella nidulans GN=AN5012.2 PE=3 SV=1	132.5	-72.138	8	11	5	1	3	1	1				2			Unique	32
7	7.1	sp|Q00177|XYNC_EMENI Endo-1,4-beta-xylanase C OS=Emericella nidulans GN=xlnC PE=1 SV=1	35.3	-124.453											21	6		Unique	27
8	8.1	tr|Q5AVM3|Q5AVM3_EMENI Putative uncharacterized protein OS=Emericella nidulans GN=AN7657.2 PE=4 SV=1	48.8	-72.3626			1	1	8	8	11	2			2			Unique	33
9	9.1	tr|Q5AX63|Q5AX63_EMENI Putative uncharacterized protein OS=Emericella nidulans GN=AN7117.2 PE=4 SV=1	50.3	-66.893	1	1	6	11	4	1	5	1			1	1		Unique	32
10	10.1	sp|Q5AUT0|EGLC_EMENI Probable glucan endo-1,3-beta-glucosidase eglC OS=Emericella nidulans GN=eglC PE=1 SV=1	46.6	-54.0977	3	1	3	1	2		5	4	2		8	3		Unique	32
11	11.1	tr|Q5BBM0|Q5BBM0_EMENI Putative uncharacterized protein OS=Emericella nidulans GN=AN2060.2 PE=4 SV=1	42.5	-38.9813	1	1	3	3	5	5	4	1		1	2	2		Unique	28
12	12.1	tr|Q5AX21|Q5AX21_EMENI Putative uncharacterized protein OS=Emericella nidulans GN=AN7159.2 PE=4 SV=1	70.4	-54.6894	3	4	6	8	3		2	2						Unique	28
13	13.1	sp|Q5BA61|PELB_EMENI Pectin lyase B OS=Emericella nidulans GN=pelB PE=2 SV=1	39.2	-50.6309							2		9	8		4		Unique	23
14	14.1	sp|P55332|XYNA_EMENI Endo-1,4-beta-xylanase A OS=Emericella nidulans GN=xlnA PE=1 SV=1	24	-117.706												2	21	Unique	23
15	15.1	tr|Q5BDF4|Q5BDF4_EMENI Putative uncharacterized protein OS=Emericella nidulans GN=AN1426.2 PE=4 SV=1	61.6	-58.7446	4	11	2		1		1				1			Unique	20
16	16.1	tr|Q5AWY7|Q5AWY7_EMENI Putative uncharacterized protein OS=Emericella nidulans GN=AN7193.2 PE=4 SV=1	37.2	-35.6237							6	3	7			3	1	Unique	20
17	17.1	sp|Q5AUM3|ABNC_EMENI Arabinan endo-1,5-alpha-L-arabinosidase C OS=Emericella nidulans GN=abnC PE=2 SV=1	34.3	-36.0327							1		1	6	7	2		Unique	17
18	18.1	tr|Q5BAP7|Q5BAP7_EMENI Putative uncharacterized protein OS=Emericella nidulans GN=AN2383.2 PE=4 SV=1	56.6	-60.5901											1	8	8	Unique	17
19	19.1	tr|Q5BGU2|Q5BGU2_EMENI Putative uncharacterized protein OS=Emericella nidulans GN=AN0238.2 PE=4 SV=1	89.7	-48.252							2	1			9	2		Unique	14
20	20.1	tr|Q5B647|Q5B647_EMENI Putative uncharacterized protein OS=Emericella nidulans GN=AN3983.2 PE=4 SV=1	26.1	-32.7165											3	6	5	Unique	14
21	21.1	sp|P18819|DHE4_EMENI NADP-specific glutamate dehydrogenase OS=Emericella nidulans GN=gdhA PE=3 SV=2	49.5	-39.0904						8	4					1		Unique	13
22	22.1	tr|Q5AYB3|Q5AYB3_EMENI Malate dehydrogenase OS=Emericella nidulans GN=AN6717.2 PE=3 SV=1	37.6	-67.9723											12	1		Unique	13
23	23.1	tr|Q5BGU0|Q5BGU0_EMENI Transaldolase OS=Emericella nidulans GN=AN0240.2 PE=3 SV=1	35.4	-23.1916							3			7	1	1		Unique	12
24	24.1	tr|Q5B3M0|Q5B3M0_EMENI Putative uncharacterized protein OS=Emericella nidulans GN=AN4860.2 PE=3 SV=1	42	-26.9117			1	7	4									Unique	12
25	25.1	tr|Q5B3S1|Q5B3S1_EMENI Putative uncharacterized protein OS=Emericella nidulans GN=AN4809.2 PE=4 SV=1	73.6	-33.53	1	10												Unique	11
26	26.1	tr|Q5BB43|Q5BB43_EMENI Putative uncharacterized protein OS=Emericella nidulans GN=AN2237.2 PE=4 SV=1	67.5	-46.2972	8	1	1	1										Unique	11
27	27.1	tr|Q5B7P8|Q5B7P8_EMENI Putative uncharacterized protein OS=Emericella nidulans GN=AN3432.2 PE=4 SV=1	37.1	-31.7124								1	7		2	1		Unique	11
28	28.1	tr|Q5B2B9|Q5B2B9_EMENI Putative uncharacterized protein OS=Emericella nidulans GN=AN5311.2 PE=4 SV=1	42.3	-8.80835	1	1	1	1	3	1	1	1						Unique	10
29	29.1	tr|Q5BE75|Q5BE75_EMENI Putative uncharacterized protein OS=Emericella nidulans GN=AN1155.2 PE=3 SV=1	54.7	-50.8806											8	1		Unique	9
30	30.1	tr|Q5AZ98|Q5AZ98_EMENI Putative uncharacterized protein OS=Emericella nidulans GN=AN6382.2 PE=4 SV=1	68.9	-16.9444			3	4		1								Unique	8
31	31.1	tr|Q5BCJ5|Q5BCJ5_EMENI Putative uncharacterized protein OS=Emericella nidulans GN=AN1735.2 PE=4 SV=1	95.2	-9.89193									4	1	1	2		Unique	8
32	32.1	sp|Q5B2G3|FAEC_EMENI Feruloyl esterase C OS=Emericella nidulans GN=faeC PE=1 SV=1	27.9	-37.617											8			Unique	8
33	33.1	tr|Q5ASR6|Q5ASR6_EMENI Putative uncharacterized protein OS=Emericella nidulans GN=AN8664.2 PE=4 SV=1	28.4	-25.3214											1	7		Unique	8
34	34.1	tr|Q5AQP7|Q5AQP7_EMENI Putative uncharacterized protein OS=Emericella nidulans GN=AN9383.2 PE=4 SV=1	42.8	-25.6556					5	2								Unique	7
35	35.1	tr|Q5AWC9|Q5AWC9_EMENI Putative uncharacterized protein OS=Emericella nidulans GN=AN7401.2 PE=4 SV=1	37.6	-42.8797					6	1								Unique	7
36	36.1	tr|Q5AWZ3|Q5AWZ3_EMENI Putative uncharacterized protein OS=Emericella nidulans GN=AN7187.2 PE=4 SV=1	29.7	-16.2365							5	2						Unique	7
37	37.1	tr|Q5AYU5|Q5AYU5_EMENI Putative uncharacterized protein OS=Emericella nidulans GN=AN6535.2 PE=4 SV=1	23	-22.7179											3	4		Unique	7
38	38.1	tr|Q5BDR0|Q5BDR0_EMENI Putative uncharacterized protein OS=Emericella nidulans GN=AN1320.2 PE=4 SV=1	26.3	-23.1378											6	1		Unique	7
39	39.1	tr|Q96WX8|Q96WX8_EMENI Prolidase OS=Emericella nidulans GN=pepP PE=4 SV=1	55.2	-21.7276				7										Unique	7
40	40.1	sp|Q8TFN0|NDK_EMENI Nucleoside diphosphate kinase OS=Emericella nidulans GN=swoH PE=3 SV=1	16.8	-14.1756												3	3	Unique	6
41	41.1	tr|Q5AWC8|Q5AWC8_EMENI Putative uncharacterized protein OS=Emericella nidulans GN=AN7402.2 PE=4 SV=1	70.5	-45.5869		6												Unique	6
42	42.1	sp|Q5B430|BTGC_EMENI Glucan endo-1,3-beta-glucosidase btgC OS=Emericella nidulans GN=btgC PE=2 SV=1	68.8	-11.5683							4	1						Unique	5
43	43.1	tr|Q5B7X9|Q5B7X9_EMENI Putative uncharacterized protein OS=Emericella nidulans GN=AN3351.2 PE=4 SV=1	63.1	-21.0185			5											Unique	5
44	44.1	tr|Q5BGD7|Q5BGD7_EMENI Putative uncharacterized protein OS=Emericella nidulans GN=AN0393.2 PE=4 SV=1	51.7	-18.4338					5									Unique	5
45	45.1	sp|P20359|ACTG_EMENI Actin, gamma OS=Emericella nidulans GN=acnA PE=3 SV=2	41.5	-15.6615						3							1	Unique	4
46	46.1	sp|Q5AX45|RGLA_EMENI Rhamnogalacturonate lyase A OS=Emericella nidulans GN=rglA PE=2 SV=1	56.3	-12.4647					4									Unique	4
47	47.1	tr|Q5B8L8|Q5B8L8_EMENI Putative uncharacterized protein OS=Emericella nidulans GN=AN3112.2 PE=4 SV=1	59.3	-20.1082				4										Unique	4
48	48.1	sp|Q5B4E7|PPID_EMENI Peptidyl-prolyl cis-trans isomerase D OS=Emericella nidulans GN=cpr6 PE=3 SV=1	41	-17.9925													3	Unique	3
49	49.1	tr|Q00208|Q00208_EMENI Alkaline protease OS=Emericella nidulans GN=prtA PE=4 SV=1	42.1	-13.502											3			Unique	3
50	50.1	sp|Q5AUX2|AXHA2_EMENI Alpha-L-arabinofuranosidase axhA-2 OS=Emericella nidulans GN=axhA-2 PE=1 SV=1	35.5	-17.1872											3			Unique	3
51	51.1	tr|Q5ASJ5|Q5ASJ5_EMENI Putative uncharacterized protein OS=Emericella nidulans GN=AN8735.2 PE=4 SV=1	70.5	-23.0799												3		Unique	3
52	52.1	tr|Q5ATW5|Q5ATW5_EMENI Predicted protein OS=Emericella nidulans GN=AN8265.2 PE=4 SV=1	25.1	-13.3298											2			Unique	2
53	53.1	tr|Q5AUR8|Q5AUR8_EMENI Putative uncharacterized protein OS=Emericella nidulans GN=AN7962.2 PE=4 SV=1	37.3	-17.1507													3	Unique	3
54	54.1	tr|Q5B082|Q5B082_EMENI Putative uncharacterized protein OS=Emericella nidulans GN=AN6048.2 PE=4 SV=1	48.7	-12.3335												3		Unique	3
55	55.1	tr|Q5B4Z1|Q5B4Z1_EMENI Putative uncharacterized protein OS=Emericella nidulans GN=AN4390.2 PE=4 SV=1	40.9	-10.6107					2	1								Unique	3
56	56.1	tr|Q5B6W8|Q5B6W8_EMENI Putative uncharacterized protein OS=Emericella nidulans GN=AN3712.2 PE=4 SV=1	26.9	-15.5992												3		Unique	3
57	57.1	tr|Q5BC48|Q5BC48_EMENI Putative uncharacterized protein OS=Emericella nidulans GN=AN1882.2 PE=4 SV=1	45.6	-10.9772							3							Unique	3
58	58.1	tr|Q5BGK0|Q5BGK0_EMENI Putative uncharacterized protein OS=Emericella nidulans GN=AN0330.2 PE=4 SV=1	46.8	-10.3576						3								Unique	3
59	59.1	tr|Q5ASP1|Q5ASP1_EMENI HXKG_ASPNG GLUCOKINASE (GLUCOSE KINASE) (GLK) OS=Emericella nidulans GN=AN8689.2 PE=3 SV=1	53.6	-10.5717					2									Unique	2
60	60.1	tr|Q5B093|Q5B093_EMENI Glucose-6-phosphate isomerase OS=Emericella nidulans GN=AN6037.2 PE=3 SV=1	61.1	-14.5531												2		Unique	2
61	61.1	tr|Q5ASX8|Q5ASX8_EMENI Putative uncharacterized protein OS=Emericella nidulans GN=AN8602.2 PE=4 SV=1	47.5	-10.1575		2												Unique	2
62	62.1	tr|Q5ATP7|Q5ATP7_EMENI Putative uncharacterized protein OS=Emericella nidulans GN=AN8333.2 PE=4 SV=1	18.7	-19.4225													2	Unique	2
63	63.1	tr|Q5B0I6|Q5B0I6_EMENI Putative uncharacterized protein OS=Emericella nidulans GN=AN5944.2 PE=3 SV=1	57.4	-15.7042			2											Unique	2
64	64.1	tr|Q5B147|Q5B147_EMENI Putative uncharacterized protein OS=Emericella nidulans GN=AN5733.2 PE=4 SV=1	58.3	-10.3487		2												Unique	2
65	65.1	tr|Q5BCD1|Q5BCD1_EMENI Putative uncharacterized protein OS=Emericella nidulans GN=AN1799.2 PE=4 SV=1	47.9	-9.85201						2								Unique	2
66	66.1	tr|Q92223|Q92223_EMENI Chitinase OS=Emericella nidulans GN=chiA PE=3 SV=3	96.7	-14.4406	2													Unique	2
1	1.1	tr|Q92222|Q92222_EMENI Chitinase OS=Emericella nidulans GN=chiB PE=3 SV=3	44.1	-252.49	0.0666667				0.2	0.2	3.6	0.933333	0.0666667	0.466667	0.666667	0.666667	0.133333	PAI
2	2.1	tr|Q5BCU2|Q5BCU2_EMENI Putative uncharacterized protein OS=Emericella nidulans GN=AN1638.2 PE=4 SV=1	97.8	-119.677	0.545455				0.0909091		0.318182	0.0454545		0.0454545	0.0681818	0.0454545		PAI
3	3.1	tr|Q5BG58|Q5BG58_EMENI Putative uncharacterized protein OS=Emericella nidulans GN=AN0472.2 PE=4 SV=1	100.9	-124.67	0.416667	1	0.0416667	0.0416667	0.208333		0.0833333				0.0416667	0.125		PAI
4	4.1	tr|Q5B3Q5|Q5B3Q5_EMENI Putative uncharacterized protein OS=Emericella nidulans GN=AN4825.2 PE=4 SV=1	96.4	-129.993	0.214286	0.75	0.178571	0.107143	0.107143		0.0714286	0.0714286			0.0714286			PAI
5	5.1	tr|Q5BDW7|Q5BDW7_EMENI Adenosylhomocysteinase OS=Emericella nidulans GN=AN1263.2 PE=3 SV=1	48.7	-43.1453	0.333333	0.0555556			0.388889	0.166667	0.611111	0.222222			0.166667	0.333333	0.111111	PAI
6	6.1	tr|Q5B368|Q5B368_EMENI Putative uncharacterized protein OS=Emericella nidulans GN=AN5012.2 PE=3 SV=1	132.5	-72.138	0.277778	0.333333	0.166667	0.0277778	0.0833333	0.0277778	0.0277778				0.0555556			PAI
7	7.1	sp|Q00177|XYNC_EMENI Endo-1,4-beta-xylanase C OS=Emericella nidulans GN=xlnC PE=1 SV=1	35.3	-124.453											2.8	0.7		PAI
8	8.1	tr|Q5AVM3|Q5AVM3_EMENI Putative uncharacterized protein OS=Emericella nidulans GN=AN7657.2 PE=4 SV=1	48.8	-72.3626			0.125	0.0625	0.5	0.5	0.75	0.125			0.125			PAI
9	9.1	tr|Q5AX63|Q5AX63_EMENI Putative uncharacterized protein OS=Emericella nidulans GN=AN7117.2 PE=4 SV=1	50.3	-66.893	0.333333	0.111111	0.666667	1.44444	0.555556	0.222222	0.555556	0.111111			0.111111	0.111111		PAI
10	10.1	sp|Q5AUT0|EGLC_EMENI Probable glucan endo-1,3-beta-glucosidase eglC OS=Emericella nidulans GN=eglC PE=1 SV=1	46.6	-54.0977	0.333333	0.111111	0.333333	0.111111	0.222222		0.555556	0.444444	0.222222		0.888889	0.333333		PAI
11	11.1	tr|Q5BBM0|Q5BBM0_EMENI Putative uncharacterized protein OS=Emericella nidulans GN=AN2060.2 PE=4 SV=1	42.5	-38.9813	0.125	0.125	0.375	0.375	0.625	0.75	0.5	0.125		0.125	0.25	0.25		PAI
12	12.1	tr|Q5AX21|Q5AX21_EMENI Putative uncharacterized protein OS=Emericella nidulans GN=AN7159.2 PE=4 SV=1	70.4	-54.6894	0.176471	0.235294	0.352941	0.470588	0.176471		0.117647	0.117647						PAI
13	13.1	sp|Q5BA61|PELB_EMENI Pectin lyase B OS=Emericella nidulans GN=pelB PE=2 SV=1	39.2	-50.6309							0.333333		1.83333	1.5		0.666667		PAI
14	14.1	sp|P55332|XYNA_EMENI Endo-1,4-beta-xylanase A OS=Emericella nidulans GN=xlnA PE=1 SV=1	24	-117.706												0.4	4.6	PAI
15	15.1	tr|Q5BDF4|Q5BDF4_EMENI Putative uncharacterized protein OS=Emericella nidulans GN=AN1426.2 PE=4 SV=1	61.6	-58.7446	0.333333	0.916667	0.416667		0.0833333		0.0833333				0.0833333			PAI
16	16.1	tr|Q5AWY7|Q5AWY7_EMENI Putative uncharacterized protein OS=Emericella nidulans GN=AN7193.2 PE=4 SV=1	37.2	-35.6237							0.75	0.375	0.875			0.375	0.125	PAI
17	17.1	sp|Q5AUM3|ABNC_EMENI Arabinan endo-1,5-alpha-L-arabinosidase C OS=Emericella nidulans GN=abnC PE=2 SV=1	34.3	-36.0327							0.333333		0.333333	2.33333	2.33333	0.666667	0.333333	PAI
18	18.1	tr|Q5BAP7|Q5BAP7_EMENI Putative uncharacterized protein OS=Emericella nidulans GN=AN2383.2 PE=4 SV=1	56.6	-60.5901											0.0434783	0.347826	0.391304	PAI
19	19.1	tr|Q5BGU2|Q5BGU2_EMENI Putative uncharacterized protein OS=Emericella nidulans GN=AN0238.2 PE=4 SV=1	89.7	-48.252							0.0666667	0.0333333			0.4	0.0666667		PAI
20	20.1	tr|Q5B647|Q5B647_EMENI Putative uncharacterized protein OS=Emericella nidulans GN=AN3983.2 PE=4 SV=1	26.1	-32.7165											0.3	0.6	0.5	PAI
21	21.1	sp|P18819|DHE4_EMENI NADP-specific glutamate dehydrogenase OS=Emericella nidulans GN=gdhA PE=3 SV=2	49.5	-39.0904						0.275862	0.137931					0.0344828		PAI
22	22.1	tr|Q5AYB3|Q5AYB3_EMENI Malate dehydrogenase OS=Emericella nidulans GN=AN6717.2 PE=3 SV=1	37.6	-67.9723											0.631579	0.0526316		PAI
23	23.1	tr|Q5BGU0|Q5BGU0_EMENI Transaldolase OS=Emericella nidulans GN=AN0240.2 PE=3 SV=1	35.4	-23.1916							0.2			0.533333	0.0666667	0.266667		PAI
24	24.1	tr|Q5B3M0|Q5B3M0_EMENI Putative uncharacterized protein OS=Emericella nidulans GN=AN4860.2 PE=3 SV=1	42	-26.9117			0.0666667	0.466667	0.266667									PAI
25	25.1	tr|Q5B3S1|Q5B3S1_EMENI Putative uncharacterized protein OS=Emericella nidulans GN=AN4809.2 PE=4 SV=1	73.6	-33.53	0.0476191	0.52381												PAI
26	26.1	tr|Q5BB43|Q5BB43_EMENI Putative uncharacterized protein OS=Emericella nidulans GN=AN2237.2 PE=4 SV=1	67.5	-46.2972	0.75	0.0833333	0.0833333	0.0833333										PAI
27	27.1	tr|Q5B7P8|Q5B7P8_EMENI Putative uncharacterized protein OS=Emericella nidulans GN=AN3432.2 PE=4 SV=1	37.1	-31.7124								0.0909091	0.636364		0.181818	0.0909091		PAI
28	28.1	tr|Q5B2B9|Q5B2B9_EMENI Putative uncharacterized protein OS=Emericella nidulans GN=AN5311.2 PE=4 SV=1	42.3	-8.80835	0.0909091	0.0909091	0.0909091	0.0909091	0.272727	0.0909091	0.0909091	0.0909091						PAI
29	29.1	tr|Q5BE75|Q5BE75_EMENI Putative uncharacterized protein OS=Emericella nidulans GN=AN1155.2 PE=3 SV=1	54.7	-50.8806											0.529412	0.0588235		PAI
30	30.1	tr|Q5AZ98|Q5AZ98_EMENI Putative uncharacterized protein OS=Emericella nidulans GN=AN6382.2 PE=4 SV=1	68.9	-16.9444			0.25	0.25		0.0625								PAI
31	31.1	tr|Q5BCJ5|Q5BCJ5_EMENI Putative uncharacterized protein OS=Emericella nidulans GN=AN1735.2 PE=4 SV=1	95.2	-9.89193							0.030303		0.121212	0.030303	0.0606061	0.0606061		PAI
32	32.1	sp|Q5B2G3|FAEC_EMENI Feruloyl esterase C OS=Emericella nidulans GN=faeC PE=1 SV=1	27.9	-37.617											1.6			PAI
33	33.1	tr|Q5ASR6|Q5ASR6_EMENI Putative uncharacterized protein OS=Emericella nidulans GN=AN8664.2 PE=4 SV=1	28.4	-25.3214											0.1	0.7		PAI
34	34.1	tr|Q5AQP7|Q5AQP7_EMENI Putative uncharacterized protein OS=Emericella nidulans GN=AN9383.2 PE=4 SV=1	42.8	-25.6556					0.461538	0.153846					0.0769231			PAI
35	35.1	tr|Q5AWC9|Q5AWC9_EMENI Putative uncharacterized protein OS=Emericella nidulans GN=AN7401.2 PE=4 SV=1	37.6	-42.8797					1.6	0.2								PAI
36	36.1	tr|Q5AWZ3|Q5AWZ3_EMENI Putative uncharacterized protein OS=Emericella nidulans GN=AN7187.2 PE=4 SV=1	29.7	-16.2365							0.5	0.25						PAI
37	37.1	tr|Q5AYU5|Q5AYU5_EMENI Putative uncharacterized protein OS=Emericella nidulans GN=AN6535.2 PE=4 SV=1	23	-22.7179											0.428571	0.571429		PAI
38	38.1	tr|Q5BDR0|Q5BDR0_EMENI Putative uncharacterized protein OS=Emericella nidulans GN=AN1320.2 PE=4 SV=1	26.3	-23.1378											0.857143	0.142857		PAI
39	39.1	tr|Q96WX8|Q96WX8_EMENI Prolidase OS=Emericella nidulans GN=pepP PE=4 SV=1	55.2	-21.7276				0.304348										PAI
40	40.1	sp|Q8TFN0|NDK_EMENI Nucleoside diphosphate kinase OS=Emericella nidulans GN=swoH PE=3 SV=1	16.8	-14.1756												0.375	0.375	PAI
41	41.1	tr|Q5AWC8|Q5AWC8_EMENI Putative uncharacterized protein OS=Emericella nidulans GN=AN7402.2 PE=4 SV=1	70.5	-45.5869		0.352941												PAI
42	42.1	sp|Q5B430|BTGC_EMENI Glucan endo-1,3-beta-glucosidase btgC OS=Emericella nidulans GN=btgC PE=2 SV=1	68.8	-11.5683							0.26087	0.0434783						PAI
43	43.1	tr|Q5B7X9|Q5B7X9_EMENI Putative uncharacterized protein OS=Emericella nidulans GN=AN3351.2 PE=4 SV=1	63.1	-21.0185			0.454545											PAI
44	44.1	tr|Q5BGD7|Q5BGD7_EMENI Putative uncharacterized protein OS=Emericella nidulans GN=AN0393.2 PE=4 SV=1	51.7	-18.4338					0.416667									PAI
45	45.1	sp|P20359|ACTG_EMENI Actin, gamma OS=Emericella nidulans GN=acnA PE=3 SV=2	41.5	-15.6615						0.214286							0.0714286	PAI
46	46.1	sp|Q5AX45|RGLA_EMENI Rhamnogalacturonate lyase A OS=Emericella nidulans GN=rglA PE=2 SV=1	56.3	-12.4647					0.285714									PAI
47	47.1	tr|Q5B8L8|Q5B8L8_EMENI Putative uncharacterized protein OS=Emericella nidulans GN=AN3112.2 PE=4 SV=1	59.3	-20.1082				0.166667										PAI
48	48.1	sp|Q5B4E7|PPID_EMENI Peptidyl-prolyl cis-trans isomerase D OS=Emericella nidulans GN=cpr6 PE=3 SV=1	41	-17.9925													0.285714	PAI
49	49.1	tr|Q00208|Q00208_EMENI Alkaline protease OS=Emericella nidulans GN=prtA PE=4 SV=1	42.1	-13.502											1			PAI
50	50.1	sp|Q5AUX2|AXHA2_EMENI Alpha-L-arabinofuranosidase axhA-2 OS=Emericella nidulans GN=axhA-2 PE=1 SV=1	35.5	-17.1872											0.375			PAI
51	51.1	tr|Q5ASJ5|Q5ASJ5_EMENI Putative uncharacterized protein OS=Emericella nidulans GN=AN8735.2 PE=4 SV=1	70.5	-23.0799												0.142857		PAI
52	52.1	tr|Q5ATW5|Q5ATW5_EMENI Predicted protein OS=Emericella nidulans GN=AN8265.2 PE=4 SV=1	25.1	-13.3298											0.3			PAI
53	53.1	tr|Q5AUR8|Q5AUR8_EMENI Putative uncharacterized protein OS=Emericella nidulans GN=AN7962.2 PE=4 SV=1	37.3	-17.1507													0.3	PAI
54	54.1	tr|Q5B082|Q5B082_EMENI Putative uncharacterized protein OS=Emericella nidulans GN=AN6048.2 PE=4 SV=1	48.7	-12.3335												0.2		PAI
55	55.1	tr|Q5B4Z1|Q5B4Z1_EMENI Putative uncharacterized protein OS=Emericella nidulans GN=AN4390.2 PE=4 SV=1	40.9	-10.6107					0.285714	0.142857								PAI
56	56.1	tr|Q5B6W8|Q5B6W8_EMENI Putative uncharacterized protein OS=Emericella nidulans GN=AN3712.2 PE=4 SV=1	26.9	-15.5992												0.3		PAI
57	57.1	tr|Q5BC48|Q5BC48_EMENI Putative uncharacterized protein OS=Emericella nidulans GN=AN1882.2 PE=4 SV=1	45.6	-10.9772							0.176471							PAI
58	58.1	tr|Q5BGK0|Q5BGK0_EMENI Putative uncharacterized protein OS=Emericella nidulans GN=AN0330.2 PE=4 SV=1	46.8	-10.3576						0.166667								PAI
59	59.1	tr|Q5ASP1|Q5ASP1_EMENI HXKG_ASPNG GLUCOKINASE (GLUCOSE KINASE) (GLK) OS=Emericella nidulans GN=AN8689.2 PE=3 SV=1	53.6	-10.5717					0.15									PAI
60	60.1	tr|Q5B093|Q5B093_EMENI Glucose-6-phosphate isomerase OS=Emericella nidulans GN=AN6037.2 PE=3 SV=1	61.1	-14.5531											0.0416667	0.0833333		PAI
61	61.1	tr|Q5ASX8|Q5ASX8_EMENI Putative uncharacterized protein OS=Emericella nidulans GN=AN8602.2 PE=4 SV=1	47.5	-10.1575		0.4												PAI
62	62.1	tr|Q5ATP7|Q5ATP7_EMENI Putative uncharacterized protein OS=Emericella nidulans GN=AN8333.2 PE=4 SV=1	18.7	-19.4225													0.4	PAI
63	63.1	tr|Q5B0I6|Q5B0I6_EMENI Putative uncharacterized protein OS=Emericella nidulans GN=AN5944.2 PE=3 SV=1	57.4	-15.7042			0.2											PAI
64	64.1	tr|Q5B147|Q5B147_EMENI Putative uncharacterized protein OS=Emericella nidulans GN=AN5733.2 PE=4 SV=1	58.3	-10.3487		0.105263												PAI
65	65.1	tr|Q5BCD1|Q5BCD1_EMENI Putative uncharacterized protein OS=Emericella nidulans GN=AN1799.2 PE=4 SV=1	47.9	-9.85201						0.2								PAI
66	66.1	tr|Q92223|Q92223_EMENI Chitinase OS=Emericella nidulans GN=chiA PE=3 SV=3	96.7	-14.4406	0.181818													PAI
