# Supplementary material for: Post-genomic analyses of fungal lignocellulosic biomass degradation reveal the unexpected potential of the plant pathogen Ustilago maydis
Source: BMC Genomics. 2012 Feb 2;13:57. doi: 10.1186/1471-2164-13-57 (PMC3298532; doi:10.1186/1471-2164-13-57)
Supplement: Additional file 6 — Detailed list of the mass data of peptides identified in the U. maydis secretome using 1D LC-MS/MS analyses. The file contains an Excel table with data of peptides identified [file 1471-2164-13-57-S6.XLS]

## Sheet: descritpion
				Ustilago maydis secretome
				1	2	3	4	5	6	7	8	9	10	11	12
			D	b1	b2	b3	b4	b5	b6	b7	b8	b9	b10	b11	b12
			E	b13	b14	b15	b16	b17	b18	b19	b20	b21	b22	b23	b24
			F	b25
			G
			H

## Sheet: proteins
B01.xml
Group	Sub-group	Description	log(E value)	Coverage	MW	Spectra	Specifics	Uniques	PAI	Redundancy
1	1.1	tr|Q4PIN6|Q4PIN6_USTMA Predicted protein OS=Ustilago maydis GN=UM00027.1 PE=4 SV=1	-15.6583	33	27.2	7	-	7	0.583333
2	2.1	tr|Q4P902|Q4P902_USTMA Putative uncharacterized protein OS=Ustilago maydis GN=UM03411.1 PE=3 SV=1	-17.8761	26	37.5	6	-	6	0.4
B02.xml
Group	Sub-group	Description	log(E value)	Coverage	MW	Spectra	Specifics	Uniques	PAI	Redundancy
1	1.1	tr|Q4P5W0|Q4P5W0_USTMA Putative uncharacterized protein OS=Ustilago maydis GN=UM04503.1 PE=4 SV=1	-30.7164	29	60.4	9	-	9	0.526316
2	2.1	tr|Q4P769|Q4P769_USTMA Putative uncharacterized protein OS=Ustilago maydis GN=UM04044.1 PE=3 SV=1	-16.1983	24	68.1	7	-	7	0.428571
3	3.1	tr|Q4PIN6|Q4PIN6_USTMA Predicted protein OS=Ustilago maydis GN=UM00027.1 PE=4 SV=1	-21.6801	37	27.2	6	-	6	0.5
4	4.1	tr|Q4P9G7|Q4P9G7_USTMA Putative uncharacterized protein OS=Ustilago maydis GN=UM03246.1 PE=3 SV=1	-11.2791	11	67.8	5	-	5	0.315789
5	5.1	tr|Q4PAQ3|Q4PAQ3_USTMA Putative uncharacterized protein OS=Ustilago maydis GN=UM02810.1 PE=4 SV=1	-9.90922	2	260.9	5	-	5	0.0649351
6	6.1	tr|Q4P902|Q4P902_USTMA Putative uncharacterized protein OS=Ustilago maydis GN=UM03411.1 PE=3 SV=1	-13.5826	21	37.5	4	-	4	0.333333
7	7.1	tr|Q4PCF1|Q4PCF1_USTMA Putative uncharacterized protein OS=Ustilago maydis GN=UM02212.1 PE=4 SV=1	-8.07504	8	86.1	2	-	2	0.185185
B03.xml
Group	Sub-group	Description	log(E value)	Coverage	MW	Spectra	Specifics	Uniques	PAI	Redundancy
1	1.1	tr|Q4PCF1|Q4PCF1_USTMA Putative uncharacterized protein OS=Ustilago maydis GN=UM02212.1 PE=4 SV=1	-96.954	29	86.1	24	-	24	1.03704
2	2.1	tr|Q4PAQ3|Q4PAQ3_USTMA Putative uncharacterized protein OS=Ustilago maydis GN=UM02810.1 PE=4 SV=1	-42.2338	9	260.9	14	-	14	0.194805
3	3.1	tr|Q4P5W0|Q4P5W0_USTMA Putative uncharacterized protein OS=Ustilago maydis GN=UM04503.1 PE=4 SV=1	-35.7825	30	60.4	10	-	10	0.578947
4	4.1	tr|Q4PGC6|Q4PGC6_USTMA Putative uncharacterized protein OS=Ustilago maydis GN=UM00837.1 PE=4 SV=1	-18.9315	16	72.4	6	-	6	0.466667
5	5.1	tr|Q4PIN6|Q4PIN6_USTMA Predicted protein OS=Ustilago maydis GN=UM00027.1 PE=4 SV=1	-23.0183	41	27.2	6	-	6	0.583333
6	6.1	tr|Q4P9G7|Q4P9G7_USTMA Putative uncharacterized protein OS=Ustilago maydis GN=UM03246.1 PE=3 SV=1	-25.8896	11	67.8	6	-	6	0.315789
7	7.1	tr|Q4P902|Q4P902_USTMA Putative uncharacterized protein OS=Ustilago maydis GN=UM03411.1 PE=3 SV=1	-15.9715	31	37.5	5	-	5	0.466667
8	8.1	tr|Q4P1D8|Q4P1D8_USTMA Putative uncharacterized protein OS=Ustilago maydis GN=UM06075.1 PE=4 SV=1	-16.2089	7	94.3	5	-	5	0.172414
9	9.1	tr|Q4P769|Q4P769_USTMA Putative uncharacterized protein OS=Ustilago maydis GN=UM04044.1 PE=3 SV=1	-16.1962	13	68.1	4	-	4	0.238095
10	10.1	tr|Q4P6F4|Q4P6F4_USTMA Putative uncharacterized protein OS=Ustilago maydis GN=UM04309.1 PE=4 SV=1	-9.10973	12	36.2	4	-	4	0.266667
B04.xml
Group	Sub-group	Description	log(E value)	Coverage	MW	Spectra	Specifics	Uniques	PAI	Redundancy
1	1.1	tr|Q4P1D8|Q4P1D8_USTMA Putative uncharacterized protein OS=Ustilago maydis GN=UM06075.1 PE=4 SV=1	-126.741	46	94.3	35	-	34	1.27586
2	2.1	tr|Q4PGC6|Q4PGC6_USTMA Putative uncharacterized protein OS=Ustilago maydis GN=UM00837.1 PE=4 SV=1	-47.9521	37	72.4	15	-	14	1
3	3.1	tr|Q4PHG7|Q4PHG7_USTMA Putative uncharacterized protein OS=Ustilago maydis GN=UM00446.1 PE=4 SV=1	-47.0923	25	90.5	14	-	14	0.6
4	4.1	tr|Q4P5W0|Q4P5W0_USTMA Putative uncharacterized protein OS=Ustilago maydis GN=UM04503.1 PE=4 SV=1	-37.0702	32	60.4	11	-	11	0.631579
5	5.1	tr|Q4P155|Q4P155_USTMA Putative uncharacterized protein OS=Ustilago maydis GN=UM06158.1 PE=4 SV=1	-30.1261	16	101.1	9	-	9	0.243902
6	6.1	tr|Q4P9G7|Q4P9G7_USTMA Putative uncharacterized protein OS=Ustilago maydis GN=UM03246.1 PE=3 SV=1	-24.8804	13	67.8	8	-	8	0.421053
7	7.1	tr|Q4P6F4|Q4P6F4_USTMA Putative uncharacterized protein OS=Ustilago maydis GN=UM04309.1 PE=4 SV=1	-18.546	36	36.2	7	-	7	0.533333
8	8.1	tr|Q4P769|Q4P769_USTMA Putative uncharacterized protein OS=Ustilago maydis GN=UM04044.1 PE=3 SV=1	-29.8377	18	68.1	7	-	7	0.380952
9	9.1	tr|Q4PCF1|Q4PCF1_USTMA Putative uncharacterized protein OS=Ustilago maydis GN=UM02212.1 PE=4 SV=1	-29.7114	12	86.1	7	-	7	0.259259
10	10.1	tr|Q4PIN6|Q4PIN6_USTMA Predicted protein OS=Ustilago maydis GN=UM00027.1 PE=4 SV=1	-24.9539	49	27.2	6	-	6	0.666667
11	11.1	tr|Q4PFS8|Q4PFS8_USTMA Putative uncharacterized protein OS=Ustilago maydis GN=UM01035.1 PE=4 SV=1	-17.151	8	81.2	5	-	5	0.2
12	12.1	tr|Q4P902|Q4P902_USTMA Putative uncharacterized protein OS=Ustilago maydis GN=UM03411.1 PE=3 SV=1	-14.5308	22	37.5	4	-	3	0.4
13	13.1	tr|Q4P2C7|Q4P2C7_USTMA Putative uncharacterized protein OS=Ustilago maydis GN=UM05736.1 PE=4 SV=1	-9.94916	4	86.7	4	-	3	0.2
B05.xml
Group	Sub-group	Description	log(E value)	Coverage	MW	Spectra	Specifics	Uniques	PAI	Redundancy
1	1.1	tr|Q4PGQ6|Q4PGQ6_USTMA Putative uncharacterized protein OS=Ustilago maydis GN=UM00707.1 PE=4 SV=1	-100.623	36	111.1	30	-	23	1.06897
2	2.1	tr|Q4PGC6|Q4PGC6_USTMA Putative uncharacterized protein OS=Ustilago maydis GN=UM00837.1 PE=4 SV=1	-97.8985	59	72.4	26	-	21	1.93333
3	3.1	tr|Q4P1D8|Q4P1D8_USTMA Putative uncharacterized protein OS=Ustilago maydis GN=UM06075.1 PE=4 SV=1	-57.5207	31	94.3	16	-	16	0.724138
4	4.1	tr|Q4PFS8|Q4PFS8_USTMA Putative uncharacterized protein OS=Ustilago maydis GN=UM01035.1 PE=4 SV=1	-58.7187	23	81.2	14	-	13	0.6
5	5.1	tr|Q4P5W0|Q4P5W0_USTMA Putative uncharacterized protein OS=Ustilago maydis GN=UM04503.1 PE=4 SV=1	-44.2607	41	60.4	14	-	13	0.736842
6	6.1	tr|Q4P769|Q4P769_USTMA Putative uncharacterized protein OS=Ustilago maydis GN=UM04044.1 PE=3 SV=1	-36.3467	40	68.1	11	-	11	0.666667
7	7.1	tr|Q4P1L8|Q4P1L8_USTMA Putative uncharacterized protein OS=Ustilago maydis GN=UM05995.1 PE=4 SV=1	-31.3388	22	45.5	9	-	7	0.75
8	8.1	tr|Q4P6I1|Q4P6I1_USTMA Putative uncharacterized protein OS=Ustilago maydis GN=UM04282.1 PE=4 SV=1	-30.3578	19	60.9	7	-	7	0.615385
9	9.1	tr|Q4P9G7|Q4P9G7_USTMA Putative uncharacterized protein OS=Ustilago maydis GN=UM03246.1 PE=3 SV=1	-22.2353	17	67.8	7	-	7	0.421053
10	10.1	tr|Q4PIN6|Q4PIN6_USTMA Predicted protein OS=Ustilago maydis GN=UM00027.1 PE=4 SV=1	-25.719	55	27.2	6	-	6	0.75
11	11.1	tr|Q4P155|Q4P155_USTMA Putative uncharacterized protein OS=Ustilago maydis GN=UM06158.1 PE=4 SV=1	-24.7068	12	101.1	6	-	6	0.195122
12	12.1	tr|Q4P902|Q4P902_USTMA Putative uncharacterized protein OS=Ustilago maydis GN=UM03411.1 PE=3 SV=1	-17.3116	28	37.5	6	-	6	0.466667
13	13.1	tr|Q4P6L6|Q4P6L6_USTMA Putative uncharacterized protein OS=Ustilago maydis GN=UM04247.1 PE=3 SV=1	-17.0177	14	79.7	6	-	6	0.214286
14	14.1	tr|Q4PD76|Q4PD76_USTMA Putative uncharacterized protein OS=Ustilago maydis GN=UM01937.1 PE=4 SV=1	-14.9396	10	80.2	5	-	5	0.238095
15	15.1	tr|Q4P6F4|Q4P6F4_USTMA Putative uncharacterized protein OS=Ustilago maydis GN=UM04309.1 PE=4 SV=1	-10.7747	18	36.2	4	-	4	0.266667
B06.xml
Group	Sub-group	Description	log(E value)	Coverage	MW	Spectra	Specifics	Uniques	PAI	Redundancy
1	1.1	tr|Q4PGC6|Q4PGC6_USTMA Putative uncharacterized protein OS=Ustilago maydis GN=UM00837.1 PE=4 SV=1	-384.904	79	72.4	129	-	81	9.66667
2	2.1	tr|Q4P769|Q4P769_USTMA Putative uncharacterized protein OS=Ustilago maydis GN=UM04044.1 PE=3 SV=1	-172.18	60	68.1	52	-	42	2.57143
3	3.1	tr|Q4PIA9|Q4PIA9_USTMA Putative uncharacterized protein OS=Ustilago maydis GN=UM00154.1 PE=3 SV=1	-88.5469	40	75.4	22	-	20	0.814815
4	4.1	tr|Q4P5W0|Q4P5W0_USTMA Putative uncharacterized protein OS=Ustilago maydis GN=UM04503.1 PE=4 SV=1	-65.5709	46	60.4	17	-	16	0.894737
5	5.1	tr|Q4P1P9|Q4P1P9_USTMA Putative uncharacterized protein OS=Ustilago maydis GN=UM05964.1 PE=3 SV=1	-66.6839	31	66.4	14	-	14	1.15385
6	6.1	tr|Q4P9G7|Q4P9G7_USTMA Putative uncharacterized protein OS=Ustilago maydis GN=UM03246.1 PE=3 SV=1	-40.8133	27	67.8	12	-	11	0.631579
7	7.1	tr|Q7Z866|Q7Z866_USTMA Glyoxaloxidase 3 OS=Ustilago maydis GN=glo3 PE=4 SV=1	-35.2653	21	68.7	11	-	9	0.733333
8	8.1	tr|Q4P6I1|Q4P6I1_USTMA Putative uncharacterized protein OS=Ustilago maydis GN=UM04282.1 PE=4 SV=1	-42.1784	16	60.9	9	-	9	0.692308
9	9.1	tr|Q4PIN6|Q4PIN6_USTMA Predicted protein OS=Ustilago maydis GN=UM00027.1 PE=4 SV=1	-28.0116	49	27.2	8	-	8	0.666667
10	10.1	tr|Q4PDC5|Q4PDC5_USTMA Putative uncharacterized protein OS=Ustilago maydis GN=UM01888.1 PE=4 SV=1	-33.8277	20	64.8	7	-	7	0.615385
11	11.1	tr|Q4P7G6|Q4P7G6_USTMA Putative uncharacterized protein OS=Ustilago maydis GN=UM03947.1 PE=4 SV=1	-19.9474	17	65.6	6	-	6	0.777778
12	12.1	tr|Q4P1R8|Q4P1R8_USTMA Putative uncharacterized protein OS=Ustilago maydis GN=UM05945.1 PE=4 SV=1	-20.1881	13	64.4	6	-	6	0.375
13	13.1	tr|Q4P6F4|Q4P6F4_USTMA Putative uncharacterized protein OS=Ustilago maydis GN=UM04309.1 PE=4 SV=1	-21.1877	28	36.2	6	-	6	0.4
14	14.1	tr|Q4P8A3|Q4P8A3_USTMA Putative uncharacterized protein OS=Ustilago maydis GN=UM03660.1 PE=4 SV=1	-24.3422	15	64.4	5	-	5	0.454545
15	15.1	tr|Q4P902|Q4P902_USTMA Putative uncharacterized protein OS=Ustilago maydis GN=UM03411.1 PE=3 SV=1	-18.8431	17	37.5	5	-	5	0.333333
16	16.1	tr|Q4PD68|Q4PD68_USTMA Putative uncharacterized protein OS=Ustilago maydis GN=UM01945.1 PE=3 SV=1	-12.4212	10	66.4	5	-	5	0.333333
17	17.1	tr|Q4P0C3|Q4P0C3_USTMA Putative uncharacterized protein OS=Ustilago maydis GN=UM06440.1 PE=4 SV=1	-11.8834	12	60.7	4	-	4	0.263158
18	18.1	tr|Q4P1L8|Q4P1L8_USTMA Putative uncharacterized protein OS=Ustilago maydis GN=UM05995.1 PE=4 SV=1	-25.066	14	45.5	4	-	4	0.333333
19	19.1	tr|Q4P710|Q4P710_USTMA Putative uncharacterized protein OS=Ustilago maydis GN=UM04103.1 PE=4 SV=1	-25.081	13	62.2	4	-	4	0.333333
20	20.1	tr|Q4PGR8|Q4PGR8_USTMA Putative uncharacterized protein OS=Ustilago maydis GN=UM00695.1 PE=4 SV=1	-13.7903	8	75.1	3	-	3	0.148148	* 2
		tr|Q96VF2|Q96VF2_USTMA Putative exochitinase OS=Ustilago maydis PE=4 SV=1	-	-	-	-	-	-	-
21	21.1	tr|Q4P1D8|Q4P1D8_USTMA Putative uncharacterized protein OS=Ustilago maydis GN=UM06075.1 PE=4 SV=1	-10.5591	3	94.3	3	-	3	0.103448
22	22.1	tr|Q4P594|Q4P594_USTMA Putative uncharacterized protein OS=Ustilago maydis GN=UM04719.1 PE=4 SV=1	-13.5572	5	82.9	3	-	3	0.111111
23	23.1	tr|Q4PCX0|Q4PCX0_USTMA Putative uncharacterized protein OS=Ustilago maydis GN=UM02043.1 PE=3 SV=1	-10.1952	9	49	3	-	3	0.6
24	24.1	tr|Q4PGQ6|Q4PGQ6_USTMA Putative uncharacterized protein OS=Ustilago maydis GN=UM00707.1 PE=4 SV=1	-8.51021	4	111.1	3	-	3	0.103448
25	25.1	tr|Q4PEP1|Q4PEP1_USTMA Putative uncharacterized protein OS=Ustilago maydis GN=UM01422.1 PE=4 SV=1	-8.98317	14	35	2	-	2	0.375
26	26.1	tr|Q4P7Q3|Q4P7Q3_USTMA Putative uncharacterized protein OS=Ustilago maydis GN=UM03860.1 PE=3 SV=1	-8.68825	5	55.4	2	-	2	0.125
B07.xml
Group	Sub-group	Description	log(E value)	Coverage	MW	Spectra	Specifics	Uniques	PAI	Redundancy
1	1.1	tr|Q4P769|Q4P769_USTMA Putative uncharacterized protein OS=Ustilago maydis GN=UM04044.1 PE=3 SV=1	-200.398	73	68.1	65	-	52	3.52381
2	2.1	tr|Q4P9G7|Q4P9G7_USTMA Putative uncharacterized protein OS=Ustilago maydis GN=UM03246.1 PE=3 SV=1	-177.482	70	67.8	45	-	41	2.63158
3	3.1	tr|Q4PGC6|Q4PGC6_USTMA Putative uncharacterized protein OS=Ustilago maydis GN=UM00837.1 PE=4 SV=1	-106.521	59	72.4	32	-	22	2.13333
4	4.1	tr|Q4P5W0|Q4P5W0_USTMA Putative uncharacterized protein OS=Ustilago maydis GN=UM04503.1 PE=4 SV=1	-79.1813	51	60.4	19	-	18	1.05263
5	5.1	tr|Q4P1P9|Q4P1P9_USTMA Putative uncharacterized protein OS=Ustilago maydis GN=UM05964.1 PE=3 SV=1	-75.3498	37	66.4	18	-	17	1.53846
6	6.1	tr|Q4P1R8|Q4P1R8_USTMA Putative uncharacterized protein OS=Ustilago maydis GN=UM05945.1 PE=4 SV=1	-37.3813	30	64.4	13	-	13	0.8125
7	7.1	tr|Q4P0C3|Q4P0C3_USTMA Putative uncharacterized protein OS=Ustilago maydis GN=UM06440.1 PE=4 SV=1	-37.9819	24	60.7	10	-	10	0.526316
8	8.1	tr|Q4PIN6|Q4PIN6_USTMA Predicted protein OS=Ustilago maydis GN=UM00027.1 PE=4 SV=1	-27.3838	56	27.2	10	-	10	0.833333
9	9.1	tr|Q4PDC5|Q4PDC5_USTMA Putative uncharacterized protein OS=Ustilago maydis GN=UM01888.1 PE=4 SV=1	-33.1137	27	64.8	9	-	8	0.923077
10	10.1	tr|Q4PCX0|Q4PCX0_USTMA Putative uncharacterized protein OS=Ustilago maydis GN=UM02043.1 PE=3 SV=1	-33.4623	21	49	9	-	7	1.8
11	11.1	tr|Q4PD68|Q4PD68_USTMA Putative uncharacterized protein OS=Ustilago maydis GN=UM01945.1 PE=3 SV=1	-32.9303	20	66.4	9	-	8	0.6
12	12.1	tr|Q4P8A3|Q4P8A3_USTMA Putative uncharacterized protein OS=Ustilago maydis GN=UM03660.1 PE=4 SV=1	-24.9057	17	64.4	7	6	7	0.818182
	12.2	tr|Q4P151|Q4P151_USTMA Putative uncharacterized protein OS=Ustilago maydis GN=UM06162.1 PE=4 SV=1	-10.2865	7	38.6	2	1	2	0.4
13	13.1	tr|Q4PIA9|Q4PIA9_USTMA Putative uncharacterized protein OS=Ustilago maydis GN=UM00154.1 PE=3 SV=1	-17.2642	14	75.4	7	-	7	0.296296
14	14.1	tr|Q4P902|Q4P902_USTMA Putative uncharacterized protein OS=Ustilago maydis GN=UM03411.1 PE=3 SV=1	-23.7818	26	37.5	7	-	7	0.466667
15	15.1	tr|Q4PGR8|Q4PGR8_USTMA Putative uncharacterized protein OS=Ustilago maydis GN=UM00695.1 PE=4 SV=1	-27.5282	14	75.1	7	-	7	0.259259	* 2
		tr|Q96VF2|Q96VF2_USTMA Putative exochitinase OS=Ustilago maydis PE=4 SV=1	-	-	-	-	-	-	-
16	16.1	tr|Q4P6F4|Q4P6F4_USTMA Putative uncharacterized protein OS=Ustilago maydis GN=UM04309.1 PE=4 SV=1	-19.5518	37	36.2	6	-	6	0.533333
17	17.1	tr|Q4PB24|Q4PB24_USTMA Putative uncharacterized protein OS=Ustilago maydis GN=UM02689.1 PE=4 SV=1	-19.3845	16	64.1	6	-	6	0.333333
18	18.1	tr|Q4P594|Q4P594_USTMA Putative uncharacterized protein OS=Ustilago maydis GN=UM04719.1 PE=4 SV=1	-13.2912	9	82.9	4	-	4	0.148148
19	19.1	tr|Q4P7Q3|Q4P7Q3_USTMA Putative uncharacterized protein OS=Ustilago maydis GN=UM03860.1 PE=3 SV=1	-14.7608	12	55.4	4	-	4	0.25
20	20.1	tr|Q4P9Y7|Q4P9Y7_USTMA Putative uncharacterized protein OS=Ustilago maydis GN=UM03076.1 PE=4 SV=1	-10.6321	7	71.2	4	-	4	0.16
21	21.1	tr|Q4PDP1|Q4PDP1_USTMA Putative uncharacterized protein OS=Ustilago maydis GN=UM01772.1 PE=4 SV=1	-14.2219	19	50.8	4	-	4	0.444444
22	22.1	tr|Q4P1L8|Q4P1L8_USTMA Putative uncharacterized protein OS=Ustilago maydis GN=UM05995.1 PE=4 SV=1	-12.0516	10	45.5	3	-	3	0.25
B08.xml
Group	Sub-group	Description	log(E value)	Coverage	MW	Spectra	Specifics	Uniques	PAI	Redundancy
1	1.1	tr|Q4P9G7|Q4P9G7_USTMA Putative uncharacterized protein OS=Ustilago maydis GN=UM03246.1 PE=3 SV=1	-394.703	80	67.8	108	-	90	5.94737
2	2.1	tr|Q4P1R8|Q4P1R8_USTMA Putative uncharacterized protein OS=Ustilago maydis GN=UM05945.1 PE=4 SV=1	-287.664	67	64.4	72	-	64	4.5625
3	3.1	tr|Q4P5W0|Q4P5W0_USTMA Putative uncharacterized protein OS=Ustilago maydis GN=UM04503.1 PE=4 SV=1	-196.191	65	60.4	46	-	39	2.63158
4	4.1	tr|Q4PB24|Q4PB24_USTMA Putative uncharacterized protein OS=Ustilago maydis GN=UM02689.1 PE=4 SV=1	-103.995	34	64.1	32	-	25	1.88889
5	5.1	tr|Q4PGC6|Q4PGC6_USTMA Putative uncharacterized protein OS=Ustilago maydis GN=UM00837.1 PE=4 SV=1	-78.0272	45	72.4	18	-	15	1.26667
6	6.1	tr|Q4P769|Q4P769_USTMA Putative uncharacterized protein OS=Ustilago maydis GN=UM04044.1 PE=3 SV=1	-54.7607	34	68.1	16	-	13	0.809524
7	7.1	tr|Q4P0C3|Q4P0C3_USTMA Putative uncharacterized protein OS=Ustilago maydis GN=UM06440.1 PE=4 SV=1	-56.5065	30	60.7	15	-	14	0.789474
8	8.1	tr|Q4PDP1|Q4PDP1_USTMA Putative uncharacterized protein OS=Ustilago maydis GN=UM01772.1 PE=4 SV=1	-49.2559	28	50.8	13	-	11	1.66667
9	9.1	tr|Q4PCX0|Q4PCX0_USTMA Putative uncharacterized protein OS=Ustilago maydis GN=UM02043.1 PE=3 SV=1	-60.6668	31	49	13	-	11	2.6
10	10.1	tr|Q4P8A3|Q4P8A3_USTMA Putative uncharacterized protein OS=Ustilago maydis GN=UM03660.1 PE=4 SV=1	-39.9707	17	64.4	11	10	11	1.18182
	10.2	tr|Q4P151|Q4P151_USTMA Putative uncharacterized protein OS=Ustilago maydis GN=UM06162.1 PE=4 SV=1	-29.788	26	38.6	8	7	7	1.6
11	11.1	tr|Q4P6F4|Q4P6F4_USTMA Putative uncharacterized protein OS=Ustilago maydis GN=UM04309.1 PE=4 SV=1	-31.6582	39	36.2	11	-	9	0.733333
12	12.1	tr|Q4P9Y7|Q4P9Y7_USTMA Putative uncharacterized protein OS=Ustilago maydis GN=UM03076.1 PE=4 SV=1	-37.5118	19	71.2	11	-	10	0.44
13	13.1	tr|Q4PBY2|Q4PBY2_USTMA Putative uncharacterized protein OS=Ustilago maydis GN=UM02381.1 PE=4 SV=1	-36.8558	20	58.6	10	-	9	0.833333
14	14.1	tr|Q4P250|Q4P250_USTMA Putative uncharacterized protein OS=Ustilago maydis GN=UM05813.1 PE=4 SV=1	-21.1297	15	73.2	8	-	6	0.615385
15	15.1	tr|Q4P902|Q4P902_USTMA Putative uncharacterized protein OS=Ustilago maydis GN=UM03411.1 PE=3 SV=1	-20.1993	30	37.5	6	-	6	0.533333
16	16.1	tr|Q4PIN6|Q4PIN6_USTMA Predicted protein OS=Ustilago maydis GN=UM00027.1 PE=4 SV=1	-23.113	32	27.2	6	-	6	0.5
17	17.1	tr|Q4P4S9|Q4P4S9_USTMA Putative uncharacterized protein OS=Ustilago maydis GN=UM04884.1 PE=4 SV=1	-20.5498	11	64.5	5	-	4	0.315789
18	18.1	tr|Q4P7Q3|Q4P7Q3_USTMA Putative uncharacterized protein OS=Ustilago maydis GN=UM03860.1 PE=3 SV=1	-21.105	15	55.4	5	-	5	0.375
19	19.1	tr|Q4PGX5|Q4PGX5_USTMA Putative uncharacterized protein OS=Ustilago maydis GN=UM00638.1 PE=4 SV=1	-18.6437	18	44.7	5	-	5	1
20	20.1	tr|Q4P5T0|Q4P5T0_USTMA Putative uncharacterized protein OS=Ustilago maydis GN=UM04533.1 PE=4 SV=1	-13.6692	11	56.2	4	-	4	0.235294
B09.xml
Group	Sub-group	Description	log(E value)	Coverage	MW	Spectra	Specifics	Uniques	PAI	Redundancy
1	1.1	tr|Q4P5W0|Q4P5W0_USTMA Putative uncharacterized protein OS=Ustilago maydis GN=UM04503.1 PE=4 SV=1	-511.614	83	60.4	181	-	104	10.4211
2	2.1	tr|Q4P1R8|Q4P1R8_USTMA Putative uncharacterized protein OS=Ustilago maydis GN=UM05945.1 PE=4 SV=1	-213.248	67	64.4	53	-	45	3.5
3	3.1	tr|Q4P4S9|Q4P4S9_USTMA Putative uncharacterized protein OS=Ustilago maydis GN=UM04884.1 PE=4 SV=1	-122.83	46	64.5	43	-	30	2.31579
4	4.1	tr|Q4PB24|Q4PB24_USTMA Putative uncharacterized protein OS=Ustilago maydis GN=UM02689.1 PE=4 SV=1	-108.002	34	64.1	29	-	23	1.83333
5	5.1	tr|Q4PGX5|Q4PGX5_USTMA Putative uncharacterized protein OS=Ustilago maydis GN=UM00638.1 PE=4 SV=1	-103.894	52	44.7	24	-	20	5.4
6	6.1	tr|Q4P9G7|Q4P9G7_USTMA Putative uncharacterized protein OS=Ustilago maydis GN=UM03246.1 PE=3 SV=1	-85.1583	49	67.8	20	-	16	1.15789
7	7.1	tr|Q4PGC6|Q4PGC6_USTMA Putative uncharacterized protein OS=Ustilago maydis GN=UM00837.1 PE=4 SV=1	-63.1355	48	72.4	16	-	15	1.26667
8	8.1	tr|Q4P250|Q4P250_USTMA Putative uncharacterized protein OS=Ustilago maydis GN=UM05813.1 PE=4 SV=1	-32.6892	17	73.2	15	-	11	1.15385
9	9.1	tr|Q4P6F4|Q4P6F4_USTMA Putative uncharacterized protein OS=Ustilago maydis GN=UM04309.1 PE=4 SV=1	-48.2728	55	36.2	13	-	11	1
10	10.1	tr|Q4P0C3|Q4P0C3_USTMA Putative uncharacterized protein OS=Ustilago maydis GN=UM06440.1 PE=4 SV=1	-35.9436	21	60.7	12	-	10	0.631579
11	11.1	tr|Q4P5T0|Q4P5T0_USTMA Putative uncharacterized protein OS=Ustilago maydis GN=UM04533.1 PE=4 SV=1	-45.6702	35	56.2	11	-	11	0.705882
12	12.1	tr|Q4P769|Q4P769_USTMA Putative uncharacterized protein OS=Ustilago maydis GN=UM04044.1 PE=3 SV=1	-37.6823	26	68.1	10	-	9	0.571429
13	13.1	tr|Q4P902|Q4P902_USTMA Putative uncharacterized protein OS=Ustilago maydis GN=UM03411.1 PE=3 SV=1	-25.2949	31	37.5	8	-	7	0.6
14	14.1	tr|Q4PIJ1|Q4PIJ1_USTMA Putative uncharacterized protein OS=Ustilago maydis GN=UM00072.1 PE=4 SV=1	-38.4527	27	50.8	8	-	8	1
15	15.1	tr|Q4PIN6|Q4PIN6_USTMA Predicted protein OS=Ustilago maydis GN=UM00027.1 PE=4 SV=1	-29.7744	49	27.2	8	-	8	0.666667
16	16.1	tr|Q4PBY2|Q4PBY2_USTMA Putative uncharacterized protein OS=Ustilago maydis GN=UM02381.1 PE=4 SV=1	-29.1957	21	58.6	7	-	7	0.583333
17	17.1	tr|Q4PCX0|Q4PCX0_USTMA Putative uncharacterized protein OS=Ustilago maydis GN=UM02043.1 PE=3 SV=1	-36.1499	21	49	7	-	6	1.4
18	18.1	tr|Q4P7Q3|Q4P7Q3_USTMA Putative uncharacterized protein OS=Ustilago maydis GN=UM03860.1 PE=3 SV=1	-29.7696	20	55.4	6	-	6	0.375
19	19.1	tr|Q4PDP1|Q4PDP1_USTMA Putative uncharacterized protein OS=Ustilago maydis GN=UM01772.1 PE=4 SV=1	-33.2561	20	50.8	6	-	5	0.666667
20	20.1	tr|Q4P151|Q4P151_USTMA Putative uncharacterized protein OS=Ustilago maydis GN=UM06162.1 PE=4 SV=1	-32.2177	21	38.6	5	-	4	1.4
21	21.1	tr|Q7Z867|Q7Z867_USTMA Glyoxaloxidase 2 OS=Ustilago maydis GN=glo2 PE=4 SV=1	-16.4235	11	66.8	4	-	4	0.25
22	22.1	tr|Q4P8A3|Q4P8A3_USTMA Putative uncharacterized protein OS=Ustilago maydis GN=UM03660.1 PE=4 SV=1	-19.3249	14	64.4	3	-	3	0.363636
23	23.1	tr|Q4PEP1|Q4PEP1_USTMA Putative uncharacterized protein OS=Ustilago maydis GN=UM01422.1 PE=4 SV=1	-14.9196	16	35	3	-	3	0.5
24	24.1	tr|Q4PCM9|Q4PCM9_USTMA Putative uncharacterized protein OS=Ustilago maydis GN=UM02134.1 PE=4 SV=1	-13.1	9	41.4	3	-	3	0.272727
25	25.1	tr|Q4PE59|Q4PE59_USTMA Putative uncharacterized protein OS=Ustilago maydis GN=UM01604.1 PE=4 SV=1	-12.6216	9	56.3	3	-	3	0.166667
B10.xml
Group	Sub-group	Description	log(E value)	Coverage	MW	Spectra	Specifics	Uniques	PAI	Redundancy
1	1.1	tr|Q4P5W0|Q4P5W0_USTMA Putative uncharacterized protein OS=Ustilago maydis GN=UM04503.1 PE=4 SV=1	-402.74	80	60.4	128	-	88	7.31579
2	2.1	tr|Q4P4S9|Q4P4S9_USTMA Putative uncharacterized protein OS=Ustilago maydis GN=UM04884.1 PE=4 SV=1	-112.792	44	64.5	30	-	22	1.68421
3	3.1	tr|Q4P5T0|Q4P5T0_USTMA Putative uncharacterized protein OS=Ustilago maydis GN=UM04533.1 PE=4 SV=1	-104.43	53	56.2	29	-	27	1.76471
4	4.1	tr|Q4P1R8|Q4P1R8_USTMA Putative uncharacterized protein OS=Ustilago maydis GN=UM05945.1 PE=4 SV=1	-79.8039	40	64.4	21	-	19	1.375
5	5.1	tr|Q4PGX5|Q4PGX5_USTMA Putative uncharacterized protein OS=Ustilago maydis GN=UM00638.1 PE=4 SV=1	-76.3754	38	44.7	16	-	15	3.6
6	6.1	tr|Q4P7Q3|Q4P7Q3_USTMA Putative uncharacterized protein OS=Ustilago maydis GN=UM03860.1 PE=3 SV=1	-68.636	26	55.4	15	-	14	0.9375
7	7.1	tr|Q4PB24|Q4PB24_USTMA Putative uncharacterized protein OS=Ustilago maydis GN=UM02689.1 PE=4 SV=1	-51.7867	22	64.1	13	-	12	0.777778
8	8.1	tr|Q4PCX0|Q4PCX0_USTMA Putative uncharacterized protein OS=Ustilago maydis GN=UM02043.1 PE=3 SV=1	-47.1796	31	49	12	-	11	2.6
9	9.1	tr|Q4PCM9|Q4PCM9_USTMA Putative uncharacterized protein OS=Ustilago maydis GN=UM02134.1 PE=4 SV=1	-41.2901	21	41.4	12	-	9	1.09091
10	10.1	tr|Q4P9G7|Q4P9G7_USTMA Putative uncharacterized protein OS=Ustilago maydis GN=UM03246.1 PE=3 SV=1	-38.0572	22	67.8	10	-	10	0.526316
11	11.1	tr|Q4P6F4|Q4P6F4_USTMA Putative uncharacterized protein OS=Ustilago maydis GN=UM04309.1 PE=4 SV=1	-27.9992	42	36.2	9	-	9	0.666667
12	12.1	tr|Q4P769|Q4P769_USTMA Putative uncharacterized protein OS=Ustilago maydis GN=UM04044.1 PE=3 SV=1	-43.9972	24	68.1	8	-	7	0.52381
13	13.1	tr|Q4PIN6|Q4PIN6_USTMA Predicted protein OS=Ustilago maydis GN=UM00027.1 PE=4 SV=1	-40.0404	50	27.2	8	-	8	0.666667
14	14.1	tr|Q4P151|Q4P151_USTMA Putative uncharacterized protein OS=Ustilago maydis GN=UM06162.1 PE=4 SV=1	-24.8603	21	38.6	7	-	6	1.4
15	15.1	tr|Q4PGC6|Q4PGC6_USTMA Putative uncharacterized protein OS=Ustilago maydis GN=UM00837.1 PE=4 SV=1	-20.4411	19	72.4	6	-	6	0.466667
16	16.1	tr|Q4P902|Q4P902_USTMA Putative uncharacterized protein OS=Ustilago maydis GN=UM03411.1 PE=3 SV=1	-21.5247	22	37.5	6	-	6	0.4
17	17.1	tr|Q4PIJ1|Q4PIJ1_USTMA Putative uncharacterized protein OS=Ustilago maydis GN=UM00072.1 PE=4 SV=1	-20.423	18	50.8	6	-	6	0.666667
18	18.1	tr|Q4P1B1|Q4P1B1_USTMA Putative uncharacterized protein OS=Ustilago maydis GN=UM06102.1 PE=4 SV=1	-10.4318	8	67.4	5	-	5	0.375
19	19.1	tr|Q4P195|Q4P195_USTMA Putative uncharacterized protein OS=Ustilago maydis GN=UM06118.1 PE=4 SV=1	-13.4311	8	66	5	-	5	0.277778
20	20.1	tr|Q4PCK6|Q4PCK6_USTMA Putative uncharacterized protein OS=Ustilago maydis GN=UM02157.1 PE=4 SV=1	-15.3768	12	54.2	5	-	5	0.3125
21	21.1	tr|Q4PD56|Q4PD56_USTMA Putative uncharacterized protein OS=Ustilago maydis GN=UM01957.1 PE=4 SV=1	-15.0403	10	65.1	5	-	5	0.238095
22	22.1	tr|Q4PEP1|Q4PEP1_USTMA Putative uncharacterized protein OS=Ustilago maydis GN=UM01422.1 PE=4 SV=1	-19.561	29	35	4	-	4	0.75
23	23.1	tr|Q4P0C3|Q4P0C3_USTMA Putative uncharacterized protein OS=Ustilago maydis GN=UM06440.1 PE=4 SV=1	-12.7546	12	60.7	4	-	4	0.263158
24	24.1	tr|Q4P2N0|Q4P2N0_USTMA Putative uncharacterized protein OS=Ustilago maydis GN=UM05633.1 PE=4 SV=1	-8.75503	9	48.4	3	-	3	0.157895
25	25.1	tr|Q4PDP1|Q4PDP1_USTMA Putative uncharacterized protein OS=Ustilago maydis GN=UM01772.1 PE=4 SV=1	-10.0661	13	50.8	2	-	2	0.333333
26	26.1	tr|Q4PEF0|Q4PEF0_USTMA Putative uncharacterized protein OS=Ustilago maydis GN=UM01513.1 PE=4 SV=1	-8.44009	4	69.8	2	-	2	0.5
B11.xml
Group	Sub-group	Description	log(E value)	Coverage	MW	Spectra	Specifics	Uniques	PAI	Redundancy
1	1.1	tr|Q4P5W0|Q4P5W0_USTMA Putative uncharacterized protein OS=Ustilago maydis GN=UM04503.1 PE=4 SV=1	-146.215	66	60.4	44	-	34	2.47368
2	2.1	tr|Q4P7Q3|Q4P7Q3_USTMA Putative uncharacterized protein OS=Ustilago maydis GN=UM03860.1 PE=3 SV=1	-88.941	45	55.4	26	-	20	1.875
3	3.1	tr|Q4PB24|Q4PB24_USTMA Putative uncharacterized protein OS=Ustilago maydis GN=UM02689.1 PE=4 SV=1	-79.7372	32	64.1	21	-	20	1.16667
4	4.1	tr|Q4P6F4|Q4P6F4_USTMA Putative uncharacterized protein OS=Ustilago maydis GN=UM04309.1 PE=4 SV=1	-44.4156	62	36.2	17	-	16	1.2
5	5.1	tr|Q4PCX0|Q4PCX0_USTMA Putative uncharacterized protein OS=Ustilago maydis GN=UM02043.1 PE=3 SV=1	-61.3943	31	49	17	-	15	3.4
6	6.1	tr|Q4P195|Q4P195_USTMA Putative uncharacterized protein OS=Ustilago maydis GN=UM06118.1 PE=4 SV=1	-46.6671	18	66	13	-	12	0.722222
7	7.1	tr|Q4P902|Q4P902_USTMA Putative uncharacterized protein OS=Ustilago maydis GN=UM03411.1 PE=3 SV=1	-47.6085	52	37.5	13	-	12	0.866667
8	8.1	tr|Q4P1B1|Q4P1B1_USTMA Putative uncharacterized protein OS=Ustilago maydis GN=UM06102.1 PE=4 SV=1	-27.5592	24	67.4	11	-	11	0.75
9	9.1	tr|Q4PCU1|Q4PCU1_USTMA Putative uncharacterized protein OS=Ustilago maydis GN=UM02072.1 PE=4 SV=1	-33.7794	34	49.4	11	-	11	0.571429
10	10.1	tr|Q4P9G7|Q4P9G7_USTMA Putative uncharacterized protein OS=Ustilago maydis GN=UM03246.1 PE=3 SV=1	-29.4827	26	67.8	11	-	10	0.578947
11	11.1	tr|Q4PIN6|Q4PIN6_USTMA Predicted protein OS=Ustilago maydis GN=UM00027.1 PE=4 SV=1	-49.7103	66	27.2	11	-	11	0.916667
12	12.1	tr|Q4P4S9|Q4P4S9_USTMA Putative uncharacterized protein OS=Ustilago maydis GN=UM04884.1 PE=4 SV=1	-27.0732	23	64.5	10	-	7	0.631579
13	13.1	tr|Q4P1R8|Q4P1R8_USTMA Putative uncharacterized protein OS=Ustilago maydis GN=UM05945.1 PE=4 SV=1	-27.9166	29	64.4	10	-	10	0.6875
14	14.1	tr|Q4PCM9|Q4PCM9_USTMA Putative uncharacterized protein OS=Ustilago maydis GN=UM02134.1 PE=4 SV=1	-24.6319	19	41.4	10	-	9	0.909091
15	15.1	tr|Q4PGC6|Q4PGC6_USTMA Putative uncharacterized protein OS=Ustilago maydis GN=UM00837.1 PE=4 SV=1	-32.0316	28	72.4	9	-	9	0.666667
16	16.1	tr|Q4P749|Q4P749_USTMA Putative uncharacterized protein OS=Ustilago maydis GN=UM04064.1 PE=4 SV=1	-22.7419	19	59	7	-	7	0.35
17	17.1	tr|Q4P769|Q4P769_USTMA Putative uncharacterized protein OS=Ustilago maydis GN=UM04044.1 PE=3 SV=1	-22.3729	14	68.1	7	-	6	0.333333
18	18.1	tr|Q4PGX5|Q4PGX5_USTMA Putative uncharacterized protein OS=Ustilago maydis GN=UM00638.1 PE=4 SV=1	-26	29	44.7	7	-	6	1.4
19	19.1	tr|Q4PH46|Q4PH46_USTMA Putative uncharacterized protein OS=Ustilago maydis GN=UM00567.1 PE=4 SV=1	-20.09	28	28.9	7	-	5	1.4
20	20.1	sp|P54424|GUN1_USTMA Endoglucanase 1 OS=Ustilago maydis GN=EGL1 PE=2 SV=1	-11.2472	11	39.5	4	-	4	0.444444
21	21.1	tr|Q4P0M7|Q4P0M7_USTMA Putative uncharacterized protein OS=Ustilago maydis GN=UM06336.1 PE=4 SV=1	-13.5447	20	40.9	4	-	4	0.571429
22	22.1	tr|Q4P5T0|Q4P5T0_USTMA Putative uncharacterized protein OS=Ustilago maydis GN=UM04533.1 PE=4 SV=1	-14.6242	11	56.2	4	-	4	0.235294
23	23.1	tr|Q4PB73|Q4PB73_USTMA Putative uncharacterized protein OS=Ustilago maydis GN=UM02640.1 PE=4 SV=1	-12.5126	6	56.5	3	-	3	0.25
24	24.1	tr|Q4PEP1|Q4PEP1_USTMA Putative uncharacterized protein OS=Ustilago maydis GN=UM01422.1 PE=4 SV=1	-11.5013	17	35	3	-	3	0.375
B12.xml
Group	Sub-group	Description	log(E value)	Coverage	MW	Spectra	Specifics	Uniques	PAI	Redundancy
1	1.1	tr|Q4P5W0|Q4P5W0_USTMA Putative uncharacterized protein OS=Ustilago maydis GN=UM04503.1 PE=4 SV=1	-101.122	66	60.4	28	-	25	1.52632
2	2.1	tr|Q4P2W3|Q4P2W3_USTMA Putative uncharacterized protein OS=Ustilago maydis GN=UM05550.1 PE=4 SV=1	-74.7733	42	55.9	18	-	18	0.869565
3	3.1	tr|Q4P6F4|Q4P6F4_USTMA Putative uncharacterized protein OS=Ustilago maydis GN=UM04309.1 PE=4 SV=1	-48.2506	62	36.2	17	-	16	1.13333
4	4.1	tr|Q4PCX0|Q4PCX0_USTMA Putative uncharacterized protein OS=Ustilago maydis GN=UM02043.1 PE=3 SV=1	-55.7369	34	49	17	-	15	3.4
5	5.1	tr|Q4P8L2|Q4P8L2_USTMA Putative uncharacterized protein OS=Ustilago maydis GN=UM03551.1 PE=3 SV=1	-45.6025	32	67.1	12	-	12	0.5
6	6.1	tr|Q4P902|Q4P902_USTMA Putative uncharacterized protein OS=Ustilago maydis GN=UM03411.1 PE=3 SV=1	-41.9575	55	37.5	11	-	11	0.8
7	7.1	tr|Q4PGC6|Q4PGC6_USTMA Putative uncharacterized protein OS=Ustilago maydis GN=UM00837.1 PE=4 SV=1	-37.3392	32	72.4	10	-	10	0.733333
8	8.1	tr|Q4PIN6|Q4PIN6_USTMA Predicted protein OS=Ustilago maydis GN=UM00027.1 PE=4 SV=1	-36.9985	64	27.2	10	-	10	0.833333
9	9.1	tr|Q4PCP3|Q4PCP3_USTMA Putative uncharacterized protein OS=Ustilago maydis GN=UM02120.1 PE=4 SV=1	-28.5829	12	94.8	9	-	8	0.236842
10	10.1	tr|Q4P769|Q4P769_USTMA Putative uncharacterized protein OS=Ustilago maydis GN=UM04044.1 PE=3 SV=1	-22.5098	17	68.1	7	-	6	0.380952
11	11.1	tr|Q4P9G7|Q4P9G7_USTMA Putative uncharacterized protein OS=Ustilago maydis GN=UM03246.1 PE=3 SV=1	-25.909	17	67.8	7	-	7	0.421053
12	12.1	tr|Q4PEP1|Q4PEP1_USTMA Putative uncharacterized protein OS=Ustilago maydis GN=UM01422.1 PE=4 SV=1	-16.5104	38	35	7	-	7	1
13	13.1	tr|Q4P5T0|Q4P5T0_USTMA Putative uncharacterized protein OS=Ustilago maydis GN=UM04533.1 PE=4 SV=1	-21.4023	20	56.2	6	-	6	0.411765
14	14.1	tr|Q4PH46|Q4PH46_USTMA Putative uncharacterized protein OS=Ustilago maydis GN=UM00567.1 PE=4 SV=1	-21.4117	28	28.9	6	-	4	1.4
15	15.1	tr|Q4P0M7|Q4P0M7_USTMA Putative uncharacterized protein OS=Ustilago maydis GN=UM06336.1 PE=4 SV=1	-29.1265	29	40.9	6	-	6	0.857143
16	16.1	tr|Q4P7Q3|Q4P7Q3_USTMA Putative uncharacterized protein OS=Ustilago maydis GN=UM03860.1 PE=3 SV=1	-15.8034	14	55.4	4	-	4	0.3125
17	17.1	tr|Q4PB24|Q4PB24_USTMA Putative uncharacterized protein OS=Ustilago maydis GN=UM02689.1 PE=4 SV=1	-12.5182	11	64.1	4	-	4	0.222222
18	18.1	tr|Q4PCI5|Q4PCI5_USTMA Putative uncharacterized protein OS=Ustilago maydis GN=UM02178.1 PE=3 SV=1	-11.3725	11	47.3	4	-	4	0.5
19	19.1	tr|Q4P4S9|Q4P4S9_USTMA Putative uncharacterized protein OS=Ustilago maydis GN=UM04884.1 PE=4 SV=1	-10.643	7	64.5	3	-	2	0.210526
20	20.1	tr|Q4PGX5|Q4PGX5_USTMA Putative uncharacterized protein OS=Ustilago maydis GN=UM00638.1 PE=4 SV=1	-8.17289	7	44.7	2	-	2	0.6
21	21.1	tr|Q4PEF0|Q4PEF0_USTMA Putative uncharacterized protein OS=Ustilago maydis GN=UM01513.1 PE=4 SV=1	-11.8002	4	69.8	2	-	2	0.5
B13.xml
Group	Sub-group	Description	log(E value)	Coverage	MW	Spectra	Specifics	Uniques	PAI	Redundancy
1	1.1	tr|Q4P6F4|Q4P6F4_USTMA Putative uncharacterized protein OS=Ustilago maydis GN=UM04309.1 PE=4 SV=1	-63.8818	81	36.2	23	-	22	1.66667
2	2.1	tr|Q4P4N7|Q4P4N7_USTMA Putative uncharacterized protein OS=Ustilago maydis GN=UM04926.1 PE=3 SV=1	-62.7123	47	44.6	17	-	16	1.53846
3	3.1	tr|Q4P5W0|Q4P5W0_USTMA Putative uncharacterized protein OS=Ustilago maydis GN=UM04503.1 PE=4 SV=1	-68.4601	51	60.4	17	-	16	0.947368
4	4.1	tr|Q4P902|Q4P902_USTMA Putative uncharacterized protein OS=Ustilago maydis GN=UM03411.1 PE=3 SV=1	-59.685	60	37.5	14	-	14	1.2
5	5.1	tr|Q4PCX0|Q4PCX0_USTMA Putative uncharacterized protein OS=Ustilago maydis GN=UM02043.1 PE=3 SV=1	-41.8126	27	49	11	-	10	2.2
6	6.1	tr|Q4PIN6|Q4PIN6_USTMA Predicted protein OS=Ustilago maydis GN=UM00027.1 PE=4 SV=1	-43.9436	62	27.2	9	-	9	0.833333
7	7.1	tr|Q4PEP1|Q4PEP1_USTMA Putative uncharacterized protein OS=Ustilago maydis GN=UM01422.1 PE=4 SV=1	-31.5571	44	35	8	-	8	1.25
8	8.1	tr|Q4P5T0|Q4P5T0_USTMA Putative uncharacterized protein OS=Ustilago maydis GN=UM04533.1 PE=4 SV=1	-33.1526	23	56.2	8	-	8	0.529412
9	9.1	tr|Q4PGC6|Q4PGC6_USTMA Putative uncharacterized protein OS=Ustilago maydis GN=UM00837.1 PE=4 SV=1	-20.4985	23	72.4	8	-	8	0.533333
10	10.1	tr|Q4P9G7|Q4P9G7_USTMA Putative uncharacterized protein OS=Ustilago maydis GN=UM03246.1 PE=3 SV=1	-22.7575	18	67.8	7	-	7	0.473684
11	11.1	tr|Q4P156|Q4P156_USTMA Putative uncharacterized protein OS=Ustilago maydis GN=UM06157.1 PE=4 SV=1	-13.9249	30	35.4	5	-	5	0.545455
12	12.1	tr|Q4PGX5|Q4PGX5_USTMA Putative uncharacterized protein OS=Ustilago maydis GN=UM00638.1 PE=4 SV=1	-22.5907	22	44.7	5	-	5	1.2
13	13.1	tr|Q4PCI5|Q4PCI5_USTMA Putative uncharacterized protein OS=Ustilago maydis GN=UM02178.1 PE=3 SV=1	-13.1383	14	47.3	4	-	4	0.5
14	14.1	tr|Q4PEF0|Q4PEF0_USTMA Putative uncharacterized protein OS=Ustilago maydis GN=UM01513.1 PE=4 SV=1	-25.6621	9	69.8	4	-	4	1
15	15.1	tr|Q4PB24|Q4PB24_USTMA Putative uncharacterized protein OS=Ustilago maydis GN=UM02689.1 PE=4 SV=1	-8.89483	8	64.1	3	-	3	0.166667
16	16.1	tr|Q4P0M7|Q4P0M7_USTMA Putative uncharacterized protein OS=Ustilago maydis GN=UM06336.1 PE=4 SV=1	-12.1378	15	40.9	2	-	2	0.428571
B14.xml
Group	Sub-group	Description	log(E value)	Coverage	MW	Spectra	Specifics	Uniques	PAI	Redundancy
1	1.1	tr|Q4PEP1|Q4PEP1_USTMA Putative uncharacterized protein OS=Ustilago maydis GN=UM01422.1 PE=4 SV=1	-119.714	62	35	29	-	26	3.625
2	2.1	tr|Q4P6F4|Q4P6F4_USTMA Putative uncharacterized protein OS=Ustilago maydis GN=UM04309.1 PE=4 SV=1	-99.9961	79	36.2	27	-	25	1.93333
3	3.1	tr|Q4P902|Q4P902_USTMA Putative uncharacterized protein OS=Ustilago maydis GN=UM03411.1 PE=3 SV=1	-61.5431	64	37.5	20	-	18	1.33333
4	4.1	tr|Q4PI28|Q4PI28_USTMA Putative uncharacterized protein OS=Ustilago maydis GN=UM00235.1 PE=4 SV=1	-69.9226	47	51.1	16	-	15	0.8
5	5.1	tr|Q4P5W0|Q4P5W0_USTMA Putative uncharacterized protein OS=Ustilago maydis GN=UM04503.1 PE=4 SV=1	-49.2146	48	60.4	15	-	15	0.894737
6	6.1	tr|Q4PCI5|Q4PCI5_USTMA Putative uncharacterized protein OS=Ustilago maydis GN=UM02178.1 PE=3 SV=1	-46.3827	28	47.3	12	-	11	1.5
7	7.1	tr|Q4PIN6|Q4PIN6_USTMA Predicted protein OS=Ustilago maydis GN=UM00027.1 PE=4 SV=1	-44.3336	61	27.2	11	-	11	0.916667
8	8.1	tr|Q4P0M7|Q4P0M7_USTMA Putative uncharacterized protein OS=Ustilago maydis GN=UM06336.1 PE=4 SV=1	-31.8482	31	40.9	8	-	8	1.28571
9	9.1	tr|Q4PGC6|Q4PGC6_USTMA Putative uncharacterized protein OS=Ustilago maydis GN=UM00837.1 PE=4 SV=1	-22.2478	22	72.4	8	-	8	0.6
10	10.1	tr|Q4P156|Q4P156_USTMA Putative uncharacterized protein OS=Ustilago maydis GN=UM06157.1 PE=4 SV=1	-22.8875	40	35.4	7	-	7	0.818182
11	11.1	tr|Q4P8H8|Q4P8H8_USTMA Putative uncharacterized protein OS=Ustilago maydis GN=UM03585.1 PE=4 SV=1	-19.972	38	37.6	7	-	6	0.888889
12	12.1	tr|Q4P4N7|Q4P4N7_USTMA Putative uncharacterized protein OS=Ustilago maydis GN=UM04926.1 PE=3 SV=1	-13.5213	21	44.6	5	-	5	0.615385
13	13.1	tr|Q4P2Q9|Q4P2Q9_USTMA Putative uncharacterized protein OS=Ustilago maydis GN=UM05604.1 PE=4 SV=1	-19.1216	31	26.9	5	-	5	1.66667
14	14.1	tr|Q4P769|Q4P769_USTMA Putative uncharacterized protein OS=Ustilago maydis GN=UM04044.1 PE=3 SV=1	-11.6283	10	68.1	4	-	4	0.190476
15	15.1	tr|Q4P9G7|Q4P9G7_USTMA Putative uncharacterized protein OS=Ustilago maydis GN=UM03246.1 PE=3 SV=1	-17.8995	7	67.8	4	-	4	0.210526
16	16.1	tr|Q4PCX0|Q4PCX0_USTMA Putative uncharacterized protein OS=Ustilago maydis GN=UM02043.1 PE=3 SV=1	-9.25787	10	49	4	-	4	0.8
17	17.1	tr|Q4P5T0|Q4P5T0_USTMA Putative uncharacterized protein OS=Ustilago maydis GN=UM04533.1 PE=4 SV=1	-11.5686	7	56.2	3	-	3	0.176471
18	18.1	tr|Q4PEF0|Q4PEF0_USTMA Putative uncharacterized protein OS=Ustilago maydis GN=UM01513.1 PE=4 SV=1	-13.4185	7	69.8	3	-	3	0.75
19	19.1	tr|Q4PIJ9|Q4PIJ9_USTMA Putative uncharacterized protein OS=Ustilago maydis GN=UM00064.1 PE=3 SV=1	-13.218	14	41.5	3	-	3	0.333333
B15.xml
Group	Sub-group	Description	log(E value)	Coverage	MW	Spectra	Specifics	Uniques	PAI	Redundancy
1	1.1	tr|Q4PEP1|Q4PEP1_USTMA Putative uncharacterized protein OS=Ustilago maydis GN=UM01422.1 PE=4 SV=1	-118.572	70	35	34	-	32	4.25
2	2.1	tr|Q4P6F4|Q4P6F4_USTMA Putative uncharacterized protein OS=Ustilago maydis GN=UM04309.1 PE=4 SV=1	-82.9199	75	36.2	26	-	23	1.93333
3	3.1	tr|Q4P902|Q4P902_USTMA Putative uncharacterized protein OS=Ustilago maydis GN=UM03411.1 PE=3 SV=1	-74.0642	64	37.5	21	-	19	1.46667
4	4.1	tr|Q4P156|Q4P156_USTMA Putative uncharacterized protein OS=Ustilago maydis GN=UM06157.1 PE=4 SV=1	-58.6422	40	35.4	18	-	18	1.81818
5	5.1	tr|Q4P2Q9|Q4P2Q9_USTMA Putative uncharacterized protein OS=Ustilago maydis GN=UM05604.1 PE=4 SV=1	-56.7539	37	26.9	17	-	14	5.66667
6	6.1	tr|Q4P5W0|Q4P5W0_USTMA Putative uncharacterized protein OS=Ustilago maydis GN=UM04503.1 PE=4 SV=1	-46.5122	37	60.4	12	-	12	0.631579
7	7.1	tr|Q4PCI5|Q4PCI5_USTMA Putative uncharacterized protein OS=Ustilago maydis GN=UM02178.1 PE=3 SV=1	-38.5796	30	47.3	12	-	11	1.5
8	8.1	tr|Q4PIN6|Q4PIN6_USTMA Predicted protein OS=Ustilago maydis GN=UM00027.1 PE=4 SV=1	-37.5269	51	27.2	9	-	9	0.833333
9	9.1	tr|Q4PHT3|Q4PHT3_USTMA Putative uncharacterized protein OS=Ustilago maydis GN=UM00330.1 PE=4 SV=1	-22.7281	22	38.6	7	-	6	0.615385
10	10.1	tr|Q4P0M7|Q4P0M7_USTMA Putative uncharacterized protein OS=Ustilago maydis GN=UM06336.1 PE=4 SV=1	-29.9857	31	40.9	6	-	6	1
11	11.1	tr|Q4PDB9|Q4PDB9_USTMA Predicted protein OS=Ustilago maydis GN=UM01894.1 PE=4 SV=1	-22.0202	37	30.3	6	-	6	1.16667
B16.xml
Group	Sub-group	Description	log(E value)	Coverage	MW	Spectra	Specifics	Uniques	PAI	Redundancy
1	1.1	tr|Q4P902|Q4P902_USTMA Putative uncharacterized protein OS=Ustilago maydis GN=UM03411.1 PE=3 SV=1	-153.975	75	37.5	47	-	38	3.4
2	2.1	tr|Q4P6F4|Q4P6F4_USTMA Putative uncharacterized protein OS=Ustilago maydis GN=UM04309.1 PE=4 SV=1	-156.735	86	36.2	44	-	40	3
3	3.1	tr|Q4P156|Q4P156_USTMA Putative uncharacterized protein OS=Ustilago maydis GN=UM06157.1 PE=4 SV=1	-66.2141	58	35.4	16	-	16	1.72727
4	4.1	tr|Q4P5W0|Q4P5W0_USTMA Putative uncharacterized protein OS=Ustilago maydis GN=UM04503.1 PE=4 SV=1	-62.0811	45	60.4	16	-	15	0.894737
5	5.1	tr|Q4PIN6|Q4PIN6_USTMA Predicted protein OS=Ustilago maydis GN=UM00027.1 PE=4 SV=1	-56.8291	61	27.2	12	-	11	1.16667
6	6.1	tr|Q4PEP1|Q4PEP1_USTMA Putative uncharacterized protein OS=Ustilago maydis GN=UM01422.1 PE=4 SV=1	-42.6185	39	35	10	-	9	1.375
7	7.1	tr|Q4P2Q9|Q4P2Q9_USTMA Putative uncharacterized protein OS=Ustilago maydis GN=UM05604.1 PE=4 SV=1	-38.152	32	26.9	10	-	8	3.33333
8	8.1	tr|Q4PDB9|Q4PDB9_USTMA Predicted protein OS=Ustilago maydis GN=UM01894.1 PE=4 SV=1	-23.9276	44	30.3	9	-	9	1.5
9	9.1	tr|Q4P2D2|Q4P2D2_USTMA Putative uncharacterized protein OS=Ustilago maydis GN=UM05731.1 PE=4 SV=1	-18.8895	28	31.8	6	-	6	0.583333
10	10.1	tr|Q4PCI5|Q4PCI5_USTMA Putative uncharacterized protein OS=Ustilago maydis GN=UM02178.1 PE=3 SV=1	-24.0733	26	47.3	6	-	6	0.75
11	11.1	tr|Q4P769|Q4P769_USTMA Putative uncharacterized protein OS=Ustilago maydis GN=UM04044.1 PE=3 SV=1	-19.6162	13	68.1	5	-	4	0.285714
12	12.1	tr|Q4PCQ2|Q4PCQ2_USTMA Putative uncharacterized protein OS=Ustilago maydis GN=UM02111.1 PE=4 SV=1	-15.908	28	33.8	4	-	4	0.777778
13	13.1	tr|Q4PGC6|Q4PGC6_USTMA Putative uncharacterized protein OS=Ustilago maydis GN=UM00837.1 PE=4 SV=1	-17.1322	13	72.4	4	-	4	0.333333
14	14.1	tr|Q4P167|Q4P167_USTMA Putative uncharacterized protein OS=Ustilago maydis GN=UM06146.1 PE=4 SV=1	-9.49471	9	24.4	2	-	2	0.4
15	15.1	tr|Q4PEF0|Q4PEF0_USTMA Putative uncharacterized protein OS=Ustilago maydis GN=UM01513.1 PE=4 SV=1	-10.5784	4	69.8	2	-	2	0.5
16	16.1	tr|Q4PG02|Q4PG02_USTMA Putative uncharacterized protein OS=Ustilago maydis GN=UM00961.1 PE=4 SV=1	-12.0241	8	31.5	2	-	2	0.181818
B17.xml
Group	Sub-group	Description	log(E value)	Coverage	MW	Spectra	Specifics	Uniques	PAI	Redundancy
1	1.1	tr|Q4P6F4|Q4P6F4_USTMA Putative uncharacterized protein OS=Ustilago maydis GN=UM04309.1 PE=4 SV=1	-307.728	86	36.2	115	-	73	8.46667
2	2.1	tr|Q4P902|Q4P902_USTMA Putative uncharacterized protein OS=Ustilago maydis GN=UM03411.1 PE=3 SV=1	-245.333	76	37.5	72	-	54	4.93333
3	3.1	tr|Q4PIN6|Q4PIN6_USTMA Predicted protein OS=Ustilago maydis GN=UM00027.1 PE=4 SV=1	-62.7984	68	27.2	14	-	13	1.16667
4	4.1	tr|Q4P156|Q4P156_USTMA Putative uncharacterized protein OS=Ustilago maydis GN=UM06157.1 PE=4 SV=1	-38.1006	51	35.4	8	-	8	0.909091
5	5.1	tr|Q4P5W0|Q4P5W0_USTMA Putative uncharacterized protein OS=Ustilago maydis GN=UM04503.1 PE=4 SV=1	-26.9063	20	60.4	8	-	8	0.421053
6	6.1	tr|Q4P167|Q4P167_USTMA Putative uncharacterized protein OS=Ustilago maydis GN=UM06146.1 PE=4 SV=1	-33.5282	46	24.4	7	-	7	1.4
7	7.1	tr|Q4P2D2|Q4P2D2_USTMA Putative uncharacterized protein OS=Ustilago maydis GN=UM05731.1 PE=4 SV=1	-26.2098	32	31.8	7	-	7	0.583333
8	8.1	tr|Q4PEP1|Q4PEP1_USTMA Putative uncharacterized protein OS=Ustilago maydis GN=UM01422.1 PE=4 SV=1	-13.0822	23	35	4	-	4	0.5
9	9.1	tr|Q4PA40|Q4PA40_USTMA Putative uncharacterized protein OS=Ustilago maydis GN=UM03023.1 PE=3 SV=1	-13.5379	13	32.6	3	-	3	0.333333
10	10.1	tr|Q4PG02|Q4PG02_USTMA Putative uncharacterized protein OS=Ustilago maydis GN=UM00961.1 PE=4 SV=1	-17.9385	22	31.5	2	-	2	0.363636
B18.xml
Group	Sub-group	Description	log(E value)	Coverage	MW	Spectra	Specifics	Uniques	PAI	Redundancy
1	1.1	tr|Q4P902|Q4P902_USTMA Putative uncharacterized protein OS=Ustilago maydis GN=UM03411.1 PE=3 SV=1	-336.411	82	37.5	137	-	66	9.93333
2	2.1	tr|Q4P6F4|Q4P6F4_USTMA Putative uncharacterized protein OS=Ustilago maydis GN=UM04309.1 PE=4 SV=1	-317.91	89	36.2	135	-	77	9.53333
3	3.1	tr|Q4PIN6|Q4PIN6_USTMA Predicted protein OS=Ustilago maydis GN=UM00027.1 PE=4 SV=1	-86.0041	67	27.2	16	-	14	1.33333
4	4.1	tr|Q4P5W0|Q4P5W0_USTMA Putative uncharacterized protein OS=Ustilago maydis GN=UM04503.1 PE=4 SV=1	-53.9384	42	60.4	13	-	13	0.736842
5	5.1	tr|Q4P156|Q4P156_USTMA Putative uncharacterized protein OS=Ustilago maydis GN=UM06157.1 PE=4 SV=1	-44.5215	40	35.4	8	-	8	0.818182
6	6.1	tr|Q4PG02|Q4PG02_USTMA Putative uncharacterized protein OS=Ustilago maydis GN=UM00961.1 PE=4 SV=1	-30.5998	34	31.5	8	-	6	0.727273
7	7.1	tr|Q4P167|Q4P167_USTMA Putative uncharacterized protein OS=Ustilago maydis GN=UM06146.1 PE=4 SV=1	-37.5045	51	24.4	7	-	7	1.6
8	8.1	tr|Q4PA40|Q4PA40_USTMA Putative uncharacterized protein OS=Ustilago maydis GN=UM03023.1 PE=3 SV=1	-23.8926	28	32.6	6	-	6	0.666667
9	9.1	tr|Q4P2D2|Q4P2D2_USTMA Putative uncharacterized protein OS=Ustilago maydis GN=UM05731.1 PE=4 SV=1	-17.676	21	31.8	5	-	5	0.416667
10	10.1	sp|P54424|GUN1_USTMA Endoglucanase 1 OS=Ustilago maydis GN=EGL1 PE=2 SV=1	-15.002	11	39.5	4	-	4	0.444444
B19.xml
Group	Sub-group	Description	log(E value)	Coverage	MW	Spectra	Specifics	Uniques	PAI	Redundancy
1	1.1	tr|Q4PIN6|Q4PIN6_USTMA Predicted protein OS=Ustilago maydis GN=UM00027.1 PE=4 SV=1	-180.119	79	27.2	57	-	40	4.91667
2	2.1	tr|Q4P6F4|Q4P6F4_USTMA Putative uncharacterized protein OS=Ustilago maydis GN=UM04309.1 PE=4 SV=1	-98.2734	86	36.2	42	-	31	2.86667
3	3.1	tr|Q4P902|Q4P902_USTMA Putative uncharacterized protein OS=Ustilago maydis GN=UM03411.1 PE=3 SV=1	-81.6043	67	37.5	34	-	22	2.46667
4	4.1	tr|Q4P5W0|Q4P5W0_USTMA Putative uncharacterized protein OS=Ustilago maydis GN=UM04503.1 PE=4 SV=1	-36.1917	39	60.4	13	-	13	0.684211
5	5.1	tr|Q4PDM5|Q4PDM5_USTMA Putative uncharacterized protein OS=Ustilago maydis GN=UM01788.1 PE=4 SV=1	-48.521	58	33.4	11	-	11	0.857143
6	6.1	tr|Q4P167|Q4P167_USTMA Putative uncharacterized protein OS=Ustilago maydis GN=UM06146.1 PE=4 SV=1	-17.1832	22	24.4	5	-	5	1
7	7.1	sp|P54424|GUN1_USTMA Endoglucanase 1 OS=Ustilago maydis GN=EGL1 PE=2 SV=1	-9.48838	11	39.5	4	-	4	0.444444
8	8.1	tr|Q4PGC6|Q4PGC6_USTMA Putative uncharacterized protein OS=Ustilago maydis GN=UM00837.1 PE=4 SV=1	-9.68191	12	72.4	4	-	4	0.266667
9	9.1	tr|Q4PG02|Q4PG02_USTMA Putative uncharacterized protein OS=Ustilago maydis GN=UM00961.1 PE=4 SV=1	-12.1345	22	31.5	3	-	3	0.363636
10	10.1	tr|Q4P156|Q4P156_USTMA Putative uncharacterized protein OS=Ustilago maydis GN=UM06157.1 PE=4 SV=1	-11.731	13	35.4	3	-	3	0.272727
B20.xml
Group	Sub-group	Description	log(E value)	Coverage	MW	Spectra	Specifics	Uniques	PAI	Redundancy
1	1.1	tr|Q4PIN6|Q4PIN6_USTMA Predicted protein OS=Ustilago maydis GN=UM00027.1 PE=4 SV=1	-307.678	84	27.2	103	-	62	9.66667
2	2.1	tr|Q4P6F4|Q4P6F4_USTMA Putative uncharacterized protein OS=Ustilago maydis GN=UM04309.1 PE=4 SV=1	-79.0959	73	36.2	29	-	22	2
3	3.1	tr|Q4P902|Q4P902_USTMA Putative uncharacterized protein OS=Ustilago maydis GN=UM03411.1 PE=3 SV=1	-103.428	69	37.5	27	-	22	1.93333
4	4.1	tr|Q4PDM5|Q4PDM5_USTMA Putative uncharacterized protein OS=Ustilago maydis GN=UM01788.1 PE=4 SV=1	-54.0341	58	33.4	14	-	12	1.07143
5	5.1	tr|Q4P5W0|Q4P5W0_USTMA Putative uncharacterized protein OS=Ustilago maydis GN=UM04503.1 PE=4 SV=1	-33.3462	29	60.4	10	-	10	0.526316
6	6.1	sp|P54424|GUN1_USTMA Endoglucanase 1 OS=Ustilago maydis GN=EGL1 PE=2 SV=1	-17.4363	14	39.5	5	-	5	0.555556
7	7.1	tr|Q4PG02|Q4PG02_USTMA Putative uncharacterized protein OS=Ustilago maydis GN=UM00961.1 PE=4 SV=1	-13.0886	19	31.5	3	-	3	0.272727
8	8.1	tr|Q4P167|Q4P167_USTMA Putative uncharacterized protein OS=Ustilago maydis GN=UM06146.1 PE=4 SV=1	-8.43227	14	24.4	2	-	2	0.4
9	9.1	tr|Q4PBA2|Q4PBA2_USTMA Putative uncharacterized protein OS=Ustilago maydis GN=UM02611.1 PE=3 SV=1	-9.15243	8	29.4	2	-	2	0.5
10	10.1	tr|Q4PEP1|Q4PEP1_USTMA Putative uncharacterized protein OS=Ustilago maydis GN=UM01422.1 PE=4 SV=1	-8.66254	10	35	2	-	2	0.25
B21.xml
Group	Sub-group	Description	log(E value)	Coverage	MW	Spectra	Specifics	Uniques	PAI	Redundancy
1	1.1	tr|Q4PIN6|Q4PIN6_USTMA Predicted protein OS=Ustilago maydis GN=UM00027.1 PE=4 SV=1	-93.2321	66	27.2	26	-	21	2.5
2	2.1	tr|Q4P6F4|Q4P6F4_USTMA Putative uncharacterized protein OS=Ustilago maydis GN=UM04309.1 PE=4 SV=1	-59.999	67	36.2	18	-	16	1.26667
3	3.1	tr|Q4P902|Q4P902_USTMA Putative uncharacterized protein OS=Ustilago maydis GN=UM03411.1 PE=3 SV=1	-46.464	52	37.5	15	-	14	1
4	4.1	tr|Q4PHG8|Q4PHG8_USTMA Putative uncharacterized protein OS=Ustilago maydis GN=UM00445.1 PE=4 SV=1	-35.621	71	23.1	9	-	9	1
5	5.1	tr|Q4P0L3|Q4P0L3_USTMA Endo-1,4-beta-xylanase OS=Ustilago maydis GN=UM06350.1 PE=3 SV=1	-22.9144	51	23.7	8	-	7	1.33333
6	6.1	tr|Q4PAY6|Q4PAY6_USTMA Putative uncharacterized protein OS=Ustilago maydis GN=UM02727.1 PE=4 SV=1	-31.0545	50	25	7	-	7	0.875
7	7.1	tr|Q4PDM5|Q4PDM5_USTMA Putative uncharacterized protein OS=Ustilago maydis GN=UM01788.1 PE=4 SV=1	-10.4742	22	33.4	4	-	4	0.357143
8	8.1	tr|Q4P2Q9|Q4P2Q9_USTMA Putative uncharacterized protein OS=Ustilago maydis GN=UM05604.1 PE=4 SV=1	-8.47366	16	26.9	2	-	2	0.666667
B22.xml
Group	Sub-group	Description	log(E value)	Coverage	MW	Spectra	Specifics	Uniques	PAI	Redundancy
1	1.1	tr|Q4PIN6|Q4PIN6_USTMA Predicted protein OS=Ustilago maydis GN=UM00027.1 PE=4 SV=1	-58.4172	70	27.2	18	-	15	1.66667
2	2.1	tr|Q4P6F4|Q4P6F4_USTMA Putative uncharacterized protein OS=Ustilago maydis GN=UM04309.1 PE=4 SV=1	-38.5422	66	36.2	16	-	14	1.13333
3	3.1	tr|Q4P902|Q4P902_USTMA Putative uncharacterized protein OS=Ustilago maydis GN=UM03411.1 PE=3 SV=1	-30.0889	47	37.5	10	-	9	0.733333
4	4.1	tr|Q4P0L3|Q4P0L3_USTMA Endo-1,4-beta-xylanase OS=Ustilago maydis GN=UM06350.1 PE=3 SV=1	-19.9366	37	23.7	6	-	5	1
5	5.1	sp|Q4P580|NPC2_USTMA Phosphatidylglycerol/phosphatidylinositol transfer protein OS=Ustilago maydis GN=NPC2 PE=3 SV=1	-13.7475	19	20.7	3	-	3	2
6	6.1	tr|Q4P156|Q4P156_USTMA Putative uncharacterized protein OS=Ustilago maydis GN=UM06157.1 PE=4 SV=1	-10.8938	19	35.4	3	-	3	0.363636
7	7.1	tr|Q4P7V6|Q4P7V6_USTMA Putative uncharacterized protein OS=Ustilago maydis GN=UM03807.1 PE=4 SV=1	-10.4331	33	19.3	3	-	3	0.5
8	8.1	tr|Q4PE31|Q4PE31_USTMA Putative uncharacterized protein OS=Ustilago maydis GN=UM01632.1 PE=4 SV=1	-9.70006	12	36.3	3	-	3	0.375
9	9.1	tr|Q4PCX0|Q4PCX0_USTMA Putative uncharacterized protein OS=Ustilago maydis GN=UM02043.1 PE=3 SV=1	-9.62852	7	49	2	-	2	0.6
B23.xml
Group	Sub-group	Description	log(E value)	Coverage	MW	Spectra	Specifics	Uniques	PAI	Redundancy
1	1.1	tr|Q4P6F4|Q4P6F4_USTMA Putative uncharacterized protein OS=Ustilago maydis GN=UM04309.1 PE=4 SV=1	-41.4112	65	36.2	12	-	12	0.933333
2	2.1	tr|Q4PIN6|Q4PIN6_USTMA Predicted protein OS=Ustilago maydis GN=UM00027.1 PE=4 SV=1	-41.1591	68	27.2	11	-	11	1
3	3.1	tr|Q4P156|Q4P156_USTMA Putative uncharacterized protein OS=Ustilago maydis GN=UM06157.1 PE=4 SV=1	-36.3885	38	35.4	11	-	11	1
4	4.1	tr|Q4P7V6|Q4P7V6_USTMA Putative uncharacterized protein OS=Ustilago maydis GN=UM03807.1 PE=4 SV=1	-35.3291	47	19.3	10	-	8	1.375
5	5.1	tr|Q4P902|Q4P902_USTMA Putative uncharacterized protein OS=Ustilago maydis GN=UM03411.1 PE=3 SV=1	-29.7788	42	37.5	10	-	10	0.733333
6	6.1	tr|Q4P0L3|Q4P0L3_USTMA Endo-1,4-beta-xylanase OS=Ustilago maydis GN=UM06350.1 PE=3 SV=1	-23.2	50	23.7	6	-	6	1
7	7.1	tr|Q4PAY6|Q4PAY6_USTMA Putative uncharacterized protein OS=Ustilago maydis GN=UM02727.1 PE=4 SV=1	-19.4847	42	25	5	-	5	0.625
8	8.1	tr|Q4PE31|Q4PE31_USTMA Putative uncharacterized protein OS=Ustilago maydis GN=UM01632.1 PE=4 SV=1	-13.943	19	36.3	5	-	5	0.625
9	9.1	tr|Q4P5W0|Q4P5W0_USTMA Putative uncharacterized protein OS=Ustilago maydis GN=UM04503.1 PE=4 SV=1	-8.00703	7	60.4	2	-	2	0.157895
B24.xml
Group	Sub-group	Description	log(E value)	Coverage	MW	Spectra	Specifics	Uniques	PAI	Redundancy
1	1.1	tr|Q4P6F4|Q4P6F4_USTMA Putative uncharacterized protein OS=Ustilago maydis GN=UM04309.1 PE=4 SV=1	-52.984	66	36.2	19	-	19	1.26667
2	2.1	tr|Q4P902|Q4P902_USTMA Putative uncharacterized protein OS=Ustilago maydis GN=UM03411.1 PE=3 SV=1	-56.9071	58	37.5	15	-	14	1.2
3	3.1	tr|Q4P5W0|Q4P5W0_USTMA Putative uncharacterized protein OS=Ustilago maydis GN=UM04503.1 PE=4 SV=1	-50.5729	40	60.4	13	-	13	0.789474
4	4.1	tr|Q4PIN6|Q4PIN6_USTMA Predicted protein OS=Ustilago maydis GN=UM00027.1 PE=4 SV=1	-52.9219	74	27.2	12	-	12	1.08333
5	5.1	tr|Q4P156|Q4P156_USTMA Putative uncharacterized protein OS=Ustilago maydis GN=UM06157.1 PE=4 SV=1	-43.5016	37	35.4	11	-	11	1
6	6.1	tr|Q4P7V6|Q4P7V6_USTMA Putative uncharacterized protein OS=Ustilago maydis GN=UM03807.1 PE=4 SV=1	-33.8864	48	19.3	11	-	8	1.375
7	7.1	tr|Q4P8L2|Q4P8L2_USTMA Putative uncharacterized protein OS=Ustilago maydis GN=UM03551.1 PE=3 SV=1	-14.4181	10	67.1	5	-	5	0.178571
8	8.1	tr|Q4PE31|Q4PE31_USTMA Putative uncharacterized protein OS=Ustilago maydis GN=UM01632.1 PE=4 SV=1	-13.11	16	36.3	4	-	4	0.5
B25.xml
Group	Sub-group	Description	log(E value)	Coverage	MW	Spectra	Specifics	Uniques	PAI	Redundancy

## Sheet: peptides
Group	Description	Sample	Scan	Rt	Sequence	Modifs	Valid	Used	on a total of	Sub-groups	E-value	Charge	MH+ Obs	MH+ theo	DeltaMH+	Delta-ppm
1	tr|Q4PIN6|Q4PIN6_USTMA Predicted protein OS=Ustilago maydis GN=UM00027.1 PE=4 SV=1	B01.xml	726	14.4	YNAPHNPYK		yes	-	-	1.1	0.0072	2	1103.53	1103.53	0.0013	1.17804
1	tr|Q4PIN6|Q4PIN6_USTMA Predicted protein OS=Ustilago maydis GN=UM00027.1 PE=4 SV=1	B01.xml	982	16.8	YHQDVFDAR		yes	-	-	1.1	0.045	2	1150.53	1150.53	-0.0021	-1.82525
1	tr|Q4PIN6|Q4PIN6_USTMA Predicted protein OS=Ustilago maydis GN=UM00027.1 PE=4 SV=1	B01.xml	1733	23.5	ALDISATAPNAPVHFR		yes	-	-	1.1	0.017	3	1679.88	1679.89	-0.0027	-1.60725
1	tr|Q4PIN6|Q4PIN6_USTMA Predicted protein OS=Ustilago maydis GN=UM00027.1 PE=4 SV=1	B01.xml	1736	23.6	IISVDAYSANDLSDK		yes	-	-	1.1	0.0088	2	1610.79	1610.79	-0.0041	-2.54533
1	tr|Q4PIN6|Q4PIN6_USTMA Predicted protein OS=Ustilago maydis GN=UM00027.1 PE=4 SV=1	B01.xml	1893	25.1	NANIISVDAYSANDLSDK		yes	-	-	1.1	0.048	2	1909.91	1909.91	-0.0046	-2.40849
1	tr|Q4PIN6|Q4PIN6_USTMA Predicted protein OS=Ustilago maydis GN=UM00027.1 PE=4 SV=1	B01.xml	1903	25.2	HAPLGASGYFADVTLTGK		yes	-	-	1.1	5.9e-05	3	1804.92	1804.92	-0.0005	-0.27702
1	tr|Q4PIN6|Q4PIN6_USTMA Predicted protein OS=Ustilago maydis GN=UM00027.1 PE=4 SV=1	B01.xml	2537	31.4	LVIMLDAPEPSFFK	M4:+15.9949	yes	-	-	1.1	0.0016	2	1622.85	1622.85	-0.0044	-2.71128
2	tr|Q4P902|Q4P902_USTMA Putative uncharacterized protein OS=Ustilago maydis GN=UM03411.1 PE=3 SV=1	B01.xml	1208	18.8	LVDFATSNGK		yes	-	-	2.1	0.012	2	1051.54	1051.54	0.0012	1.14118
2	tr|Q4P902|Q4P902_USTMA Putative uncharacterized protein OS=Ustilago maydis GN=UM03411.1 PE=3 SV=1	B01.xml	1346	20	GTFNFGNADR		yes	-	-	2.1	0.002	2	1098.5	1098.5	-0.0005	-0.455168
2	tr|Q4P902|Q4P902_USTMA Putative uncharacterized protein OS=Ustilago maydis GN=UM03411.1 PE=3 SV=1	B01.xml	1778	24	NANPLLWNSSYQK		yes	-	-	2.1	0.00061	2	1534.76	1534.77	-0.0004	-0.260626
2	tr|Q4P902|Q4P902_USTMA Putative uncharacterized protein OS=Ustilago maydis GN=UM03411.1 PE=3 SV=1	B01.xml	1823	24.4	SQGVPIDGIGSQSHLQAAGHFLDASK		yes	-	-	2.1	0.014	3	2620.31	2620.31	-0.001	-0.381634
2	tr|Q4P902|Q4P902_USTMA Putative uncharacterized protein OS=Ustilago maydis GN=UM03411.1 PE=3 SV=1	B01.xml	2022	26.3	LYINDYNLDDPDYPK		yes	-	-	2.1	5.9e-07	2	1857.85	1857.85	-0.0076	-4.09074
2	tr|Q4P902|Q4P902_USTMA Putative uncharacterized protein OS=Ustilago maydis GN=UM03411.1 PE=3 SV=1	B01.xml	2088	27	KPAYNAVLSTLNSYQA		yes	-	-	2.1	0.011	2	1739.9	1739.9	0.0029	1.66677
Group	Description	Sample	Scan	Rt	Sequence	Modifs	Valid	Used	on a total of	Sub-groups	E-value	Charge	MH+ Obs	MH+ theo	DeltaMH+	Delta-ppm
1	tr|Q4P5W0|Q4P5W0_USTMA Putative uncharacterized protein OS=Ustilago maydis GN=UM04503.1 PE=4 SV=1	B02.xml	774	15.4	SLGQYATSK		yes	-	-	1.1	0.01	2	954.486	954.49	-0.0037	-3.87642
1	tr|Q4P5W0|Q4P5W0_USTMA Putative uncharacterized protein OS=Ustilago maydis GN=UM04503.1 PE=4 SV=1	B02.xml	812	15.8	TGNFDLHAGK		yes	-	-	1.1	0.047	2	1059.52	1059.52	-0.0009	-0.849439
1	tr|Q4P5W0|Q4P5W0_USTMA Putative uncharacterized protein OS=Ustilago maydis GN=UM04503.1 PE=4 SV=1	B02.xml	1647	24.2	DASGNLITNTDAFPSGMK	M17:+15.9949	yes	-	-	1.1	6.1e-06	2	1854.86	1854.85	0.0012	0.646951
1	tr|Q4P5W0|Q4P5W0_USTMA Putative uncharacterized protein OS=Ustilago maydis GN=UM04503.1 PE=4 SV=1	B02.xml	1699	24.7	LLVCQWGVPQK	C4:+57.0215	yes	-	-	1.1	0.01	2	1327.72	1327.72	-0.0005	-0.376586
1	tr|Q4P5W0|Q4P5W0_USTMA Putative uncharacterized protein OS=Ustilago maydis GN=UM04503.1 PE=4 SV=1	B02.xml	1859	26.3	ACDPQAPSPVLGSLGHEAQDAQLLK	C2:+57.0215	No	-	-	1.1	0.056	3	2602.29	2602.29	-0.0038	-1.46025
1	tr|Q4P5W0|Q4P5W0_USTMA Putative uncharacterized protein OS=Ustilago maydis GN=UM04503.1 PE=4 SV=1	B02.xml	1910	26.9	SPLVISTDLSSISSNAK		yes	-	-	1.1	0.00015	2	1718.91	1718.92	-0.0028	-1.62893
1	tr|Q4P5W0|Q4P5W0_USTMA Putative uncharacterized protein OS=Ustilago maydis GN=UM04503.1 PE=4 SV=1	B02.xml	1916	26.9	GLEFGLYSDAGYR		yes	-	-	1.1	9.5e-05	2	1447.69	1447.69	0.0087	6.00959
1	tr|Q4P5W0|Q4P5W0_USTMA Putative uncharacterized protein OS=Ustilago maydis GN=UM04503.1 PE=4 SV=1	B02.xml	1963	27.4	YTNAAAPSLTYIQAESGTLAGR		yes	-	-	1.1	0.00017	3	2255.13	2255.13	-0.0037	-1.6407
1	tr|Q4P5W0|Q4P5W0_USTMA Putative uncharacterized protein OS=Ustilago maydis GN=UM04503.1 PE=4 SV=1	B02.xml	2030	28.1	LSDDIATGWINVER		yes	-	-	1.1	0.0013	2	1588.79	1588.8	-0.0025	-1.57352
1	tr|Q4P5W0|Q4P5W0_USTMA Putative uncharacterized protein OS=Ustilago maydis GN=UM04503.1 PE=4 SV=1	B02.xml	2228	30.2	TAHISVNGGSPQTVSFPLSGYDWSQDVIR		yes	-	-	1.1	3.8e-05	3	3118.53	3118.52	0.006	1.92399
2	tr|Q4P769|Q4P769_USTMA Putative uncharacterized protein OS=Ustilago maydis GN=UM04044.1 PE=3 SV=1	B02.xml	1330	20.9	TTSVTEYHPIGTASMLPR	M15:+15.9949	No	-	-	2.1	0.08	3	1976.98	1976.97	0.0002	0.101165
2	tr|Q4P769|Q4P769_USTMA Putative uncharacterized protein OS=Ustilago maydis GN=UM04044.1 PE=3 SV=1	B02.xml	1570	23.3	VLYENANVGENLQDHTYSATVYK		yes	-	-	2.1	0.0092	3	2628.24	2628.26	-0.013	-4.94624
2	tr|Q4P769|Q4P769_USTMA Putative uncharacterized protein OS=Ustilago maydis GN=UM04044.1 PE=3 SV=1	B02.xml	1741	25.1	SYSAPAYLFPNQAR		yes	-	-	2.1	0.0019	2	1584.78	1584.78	-0.0017	-1.0727
2	tr|Q4P769|Q4P769_USTMA Putative uncharacterized protein OS=Ustilago maydis GN=UM04044.1 PE=3 SV=1	B02.xml	2072	28.6	QLDFLIQYPDK		yes	-	-	2.1	0.0064	2	1379.72	1379.72	-0.0018	-1.30461
2	tr|Q4P769|Q4P769_USTMA Putative uncharacterized protein OS=Ustilago maydis GN=UM04044.1 PE=3 SV=1	B02.xml	2145	29.3	PNLDVLTDALVSK		yes	-	-	2.1	0.032	2	1384.77	1384.77	0.0006	0.433285
2	tr|Q4P769|Q4P769_USTMA Putative uncharacterized protein OS=Ustilago maydis GN=UM04044.1 PE=3 SV=1	B02.xml	2223	30.1	PVASDYGSSGPIQVAFPNYISQQVR		yes	-	-	2.1	0.025	3	2680.33	2680.34	-0.0035	-1.30581
2	tr|Q4P769|Q4P769_USTMA Putative uncharacterized protein OS=Ustilago maydis GN=UM04044.1 PE=3 SV=1	B02.xml	2339	31.3	WIPALSELGIPK		No	-	-	2.1	0.076	2	1323.77	1323.77	-0.0014	-1.05759
2	tr|Q4P769|Q4P769_USTMA Putative uncharacterized protein OS=Ustilago maydis GN=UM04044.1 PE=3 SV=1	B02.xml	2382	31.8	EVILSGGTVNTPQILELSGIGSK		yes	-	-	2.1	0.012	3	2312.28	2312.27	0.0094	4.06527
2	tr|Q4P769|Q4P769_USTMA Putative uncharacterized protein OS=Ustilago maydis GN=UM04044.1 PE=3 SV=1	B02.xml	2484	32.9	VLGGSSALNFLVWDR		yes	-	-	2.1	0.0097	2	1633.87	1633.87	0.0003	0.183613
3	tr|Q4PIN6|Q4PIN6_USTMA Predicted protein OS=Ustilago maydis GN=UM00027.1 PE=4 SV=1	B02.xml	914	16.8	YHQDVFDAR		yes	-	-	3.1	0.01	2	1150.53	1150.53	0.0005	0.434583
3	tr|Q4PIN6|Q4PIN6_USTMA Predicted protein OS=Ustilago maydis GN=UM00027.1 PE=4 SV=1	B02.xml	1587	23.5	IISVDAYSANDLSDK		yes	-	-	3.1	0.00088	2	1610.79	1610.79	-0.0051	-3.16615
3	tr|Q4PIN6|Q4PIN6_USTMA Predicted protein OS=Ustilago maydis GN=UM00027.1 PE=4 SV=1	B02.xml	1590	23.5	ALDISATAPNAPVHFR		yes	-	-	3.1	0.00023	3	1679.89	1679.89	-0.0009	-0.53575
3	tr|Q4PIN6|Q4PIN6_USTMA Predicted protein OS=Ustilago maydis GN=UM00027.1 PE=4 SV=1	B02.xml	1750	25.2	HAPLGASGYFADVTLTGK		yes	-	-	3.1	2.6e-05	3	1804.92	1804.92	0.0002	0.110808
3	tr|Q4PIN6|Q4PIN6_USTMA Predicted protein OS=Ustilago maydis GN=UM00027.1 PE=4 SV=1	B02.xml	2342	31.4	LVIMLDAPEPSFFK	M4:+15.9949	yes	-	-	3.1	4.9e-06	2	1622.85	1622.85	-0.0035	-2.1567
3	tr|Q4PIN6|Q4PIN6_USTMA Predicted protein OS=Ustilago maydis GN=UM00027.1 PE=4 SV=1	B02.xml	2447	32.5	ASLAPSLQTWWTGLPNTCAVQR	C18:+57.0215	yes	-	-	3.1	0.00081	3	2457.23	2457.23	-0.0028	-1.13949
4	tr|Q4P9G7|Q4P9G7_USTMA Putative uncharacterized protein OS=Ustilago maydis GN=UM03246.1 PE=3 SV=1	B02.xml	1109	18.7	VVDASSFPR		yes	-	-	4.1	0.0011	2	977.506	977.505	0.0005	0.511506
4	tr|Q4P9G7|Q4P9G7_USTMA Putative uncharacterized protein OS=Ustilago maydis GN=UM03246.1 PE=3 SV=1	B02.xml	1290	20.5	SFYQQALNEK		yes	-	-	4.1	0.028	2	1227.6	1227.6	0.0011	0.896057
4	tr|Q4P9G7|Q4P9G7_USTMA Putative uncharacterized protein OS=Ustilago maydis GN=UM03246.1 PE=3 SV=1	B02.xml	1337	20.9	DAQSGVLDSNFK		yes	-	-	4.1	0.0039	2	1280.61	1280.61	0.0011	0.858964
4	tr|Q4P9G7|Q4P9G7_USTMA Putative uncharacterized protein OS=Ustilago maydis GN=UM03246.1 PE=3 SV=1	B02.xml	1990	27.7	GVTVAVLEAGIDYK		No	-	-	4.1	0.076	2	1434.78	1434.78	-0.0064	-4.4606
4	tr|Q4P9G7|Q4P9G7_USTMA Putative uncharacterized protein OS=Ustilago maydis GN=UM03246.1 PE=3 SV=1	B02.xml	2167	29.5	INLQVITSALAK		yes	-	-	4.1	0.024	2	1270.78	1270.77	0.0027	2.12469
4	tr|Q4P9G7|Q4P9G7_USTMA Putative uncharacterized protein OS=Ustilago maydis GN=UM03246.1 PE=3 SV=1	B02.xml	2196	29.8	AVAVEYTLPFGIK		yes	-	-	4.1	0.024	2	1407.79	1407.79	0.0005	0.355167
5	tr|Q4PAQ3|Q4PAQ3_USTMA Putative uncharacterized protein OS=Ustilago maydis GN=UM02810.1 PE=4 SV=1	B02.xml	1205	19.6	NPSNIGVNLDR		yes	-	-	5.1	0.026	2	1198.62	1198.62	-0.0013	-1.08458
5	tr|Q4PAQ3|Q4PAQ3_USTMA Putative uncharacterized protein OS=Ustilago maydis GN=UM02810.1 PE=4 SV=1	B02.xml	1421	21.8	SITTSPQFPVR		yes	-	-	5.1	0.043	2	1232.67	1232.66	0.0018	1.46025
5	tr|Q4PAQ3|Q4PAQ3_USTMA Putative uncharacterized protein OS=Ustilago maydis GN=UM02810.1 PE=4 SV=1	B02.xml	1893	26.7	TSPIVISGLDVTGGTR		yes	-	-	5.1	0.016	2	1572.86	1572.86	-0.0022	-1.39873
5	tr|Q4PAQ3|Q4PAQ3_USTMA Putative uncharacterized protein OS=Ustilago maydis GN=UM02810.1 PE=4 SV=1	B02.xml	2074	28.6	TYATLDHTFDPALVLPR		yes	-	-	5.1	0.00053	3	1930.01	1930.01	-0.0021	-1.08808
5	tr|Q4PAQ3|Q4PAQ3_USTMA Putative uncharacterized protein OS=Ustilago maydis GN=UM02810.1 PE=4 SV=1	B02.xml	2085	28.7	IDDVPVHLQPITLEVDDSVR		yes	-	-	5.1	0.013	3	2260.18	2260.18	-0.0067	-2.96436
6	tr|Q4P902|Q4P902_USTMA Putative uncharacterized protein OS=Ustilago maydis GN=UM03411.1 PE=3 SV=1	B02.xml	538	12.6	AEMGQVTPENSMK	M3:+15.9949 - M12:+15.9949	yes	-	-	6.1	0.041	2	1453.63	1453.63	0.0004	0.275173
6	tr|Q4P902|Q4P902_USTMA Putative uncharacterized protein OS=Ustilago maydis GN=UM03411.1 PE=3 SV=1	B02.xml	1111	18.7	LVDFATSNGK		yes	-	-	6.1	4.1e-05	2	1051.54	1051.54	-0.0004	-0.380394
6	tr|Q4P902|Q4P902_USTMA Putative uncharacterized protein OS=Ustilago maydis GN=UM03411.1 PE=3 SV=1	B02.xml	1238	20	GTFNFGNADR		yes	-	-	6.1	0.012	2	1098.5	1098.5	-0.0001	-0.0910335
6	tr|Q4P902|Q4P902_USTMA Putative uncharacterized protein OS=Ustilago maydis GN=UM03411.1 PE=3 SV=1	B02.xml	1675	24.5	SQGVPIDGIGSQSHLQAAGHFLDASK		No	-	-	6.1	0.081	3	2620.31	2620.31	-0.0014	-0.534288
6	tr|Q4P902|Q4P902_USTMA Putative uncharacterized protein OS=Ustilago maydis GN=UM03411.1 PE=3 SV=1	B02.xml	1854	26.3	LYINDYNLDDPDYPK		yes	-	-	6.1	1.6e-05	2	1857.85	1857.85	-0.0021	-1.13034
7	tr|Q4PCF1|Q4PCF1_USTMA Putative uncharacterized protein OS=Ustilago maydis GN=UM02212.1 PE=4 SV=1	B02.xml	1052	18.2	ANYWAQQAQAR		yes	-	-	7.1	0.0024	2	1306.63	1306.63	-0.0004	-0.306131
7	tr|Q4PCF1|Q4PCF1_USTMA Putative uncharacterized protein OS=Ustilago maydis GN=UM02212.1 PE=4 SV=1	B02.xml	1429	21.9	VFVIPGGR		No	-	-	7.1	0.057	2	844.505	844.504	0.0009	1.06571
7	tr|Q4PCF1|Q4PCF1_USTMA Putative uncharacterized protein OS=Ustilago maydis GN=UM02212.1 PE=4 SV=1	B02.xml	2229	30.2	AILENFGDLIDR		No	-	-	7.1	0.082	2	1375.72	1375.72	0.0024	1.74454
7	tr|Q4PCF1|Q4PCF1_USTMA Putative uncharacterized protein OS=Ustilago maydis GN=UM02212.1 PE=4 SV=1	B02.xml	2843	37	APFFTPAGFFPLWAK		No	-	-	7.1	0.075	2	1696.88	1696.89	-0.005	-2.94657
7	tr|Q4PCF1|Q4PCF1_USTMA Putative uncharacterized protein OS=Ustilago maydis GN=UM02212.1 PE=4 SV=1	B02.xml	2861	37.3	FLETAAQLPVDLNAILFACEQK	C19:+57.0215	yes	-	-	7.1	0.01	3	2491.28	2491.29	-0.0072	-2.89007
Group	Description	Sample	Scan	Rt	Sequence	Modifs	Valid	Used	on a total of	Sub-groups	E-value	Charge	MH+ Obs	MH+ theo	DeltaMH+	Delta-ppm
1	tr|Q4PCF1|Q4PCF1_USTMA Putative uncharacterized protein OS=Ustilago maydis GN=UM02212.1 PE=4 SV=1	B03.xml	699	14.3	VEDEVVR		yes	-	-	1.1	0.034	2	845.438	845.437	0.0014	1.65595
1	tr|Q4PCF1|Q4PCF1_USTMA Putative uncharacterized protein OS=Ustilago maydis GN=UM02212.1 PE=4 SV=1	B03.xml	817	15.5	IAAGAESGSDYSAAR		yes	-	-	1.1	0.026	2	1425.66	1425.66	-0.0008	-0.561143
1	tr|Q4PCF1|Q4PCF1_USTMA Putative uncharacterized protein OS=Ustilago maydis GN=UM02212.1 PE=4 SV=1	B03.xml	979	17	SNIAAGAESGSDYSAAR		yes	-	-	1.1	3.9e-07	2	1626.73	1626.74	-0.0008	-0.491782
1	tr|Q4PCF1|Q4PCF1_USTMA Putative uncharacterized protein OS=Ustilago maydis GN=UM02212.1 PE=4 SV=1	B03.xml	1101	18.1	ANYWAQQAQAR		yes	-	-	1.1	9.1e-07	2	1306.63	1306.63	-0.0035	-2.67865
1	tr|Q4PCF1|Q4PCF1_USTMA Putative uncharacterized protein OS=Ustilago maydis GN=UM02212.1 PE=4 SV=1	B03.xml	1186	18.9	PESEVVDNFNR		yes	-	-	1.1	0.014	2	1305.6	1305.61	-0.0033	-2.52756
1	tr|Q4PCF1|Q4PCF1_USTMA Putative uncharacterized protein OS=Ustilago maydis GN=UM02212.1 PE=4 SV=1	B03.xml	1256	19.5	PESYLEDYK		No	-	-	1.1	0.082	2	1143.52	1143.52	-0.003	-2.62348
1	tr|Q4PCF1|Q4PCF1_USTMA Putative uncharacterized protein OS=Ustilago maydis GN=UM02212.1 PE=4 SV=1	B03.xml	1332	20.2	TFVDKPTSKPESEVVDNFNR		yes	-	-	1.1	9.3e-07	3	2309.14	2309.14	0.0011	0.476368
1	tr|Q4PCF1|Q4PCF1_USTMA Putative uncharacterized protein OS=Ustilago maydis GN=UM02212.1 PE=4 SV=1	B03.xml	1417	21.1	AILFACEQK	C6:+57.0215	No	-	-	1.1	0.076	2	1079.55	1079.56	-0.001	-0.926307
1	tr|Q4PCF1|Q4PCF1_USTMA Putative uncharacterized protein OS=Ustilago maydis GN=UM02212.1 PE=4 SV=1	B03.xml	1637	23.1	YVASALCSWR	C7:+57.0215	yes	-	-	1.1	0.00015	2	1212.58	1212.58	0.0002	0.164937
1	tr|Q4PCF1|Q4PCF1_USTMA Putative uncharacterized protein OS=Ustilago maydis GN=UM02212.1 PE=4 SV=1	B03.xml	1682	23.4	WSSRPTINLSDTIPAQR		yes	-	-	1.1	0.004	3	1942.01	1942.01	-0.0001	-0.0514929
1	tr|Q4PCF1|Q4PCF1_USTMA Putative uncharacterized protein OS=Ustilago maydis GN=UM02212.1 PE=4 SV=1	B03.xml	1697	23.6	ATLYSNIAAGAESGSDYSAAR		yes	-	-	1.1	0.00014	2	2074.96	2074.97	-0.01	-4.81935
1	tr|Q4PCF1|Q4PCF1_USTMA Putative uncharacterized protein OS=Ustilago maydis GN=UM02212.1 PE=4 SV=1	B03.xml	1849	25.1	QNLQGVFSGLR		No	-	-	1.1	0.062	2	1218.66	1218.66	-0.0005	-0.410287
1	tr|Q4PCF1|Q4PCF1_USTMA Putative uncharacterized protein OS=Ustilago maydis GN=UM02212.1 PE=4 SV=1	B03.xml	1880	25.4	TYIALEALR		No	-	-	1.1	0.067	2	1049.61	1049.6	0.007	6.66921
1	tr|Q4PCF1|Q4PCF1_USTMA Putative uncharacterized protein OS=Ustilago maydis GN=UM02212.1 PE=4 SV=1	B03.xml	1967	26.3	AVQLAGIFEDSK		yes	-	-	1.1	4e-05	2	1277.67	1277.67	-0.0014	-1.09574
1	tr|Q4PCF1|Q4PCF1_USTMA Putative uncharacterized protein OS=Ustilago maydis GN=UM02212.1 PE=4 SV=1	B03.xml	2116	27.8	KEAILDLFWDPSKR		yes	-	-	1.1	0.0011	3	1717.93	1717.93	-0.0008	-0.465677
1	tr|Q4PCF1|Q4PCF1_USTMA Putative uncharacterized protein OS=Ustilago maydis GN=UM02212.1 PE=4 SV=1	B03.xml	2189	28.5	ILPQEFVNESISIDQR		yes	-	-	1.1	0.00042	3	1887.98	1887.98	-0.0004	-0.211866
1	tr|Q4PCF1|Q4PCF1_USTMA Putative uncharacterized protein OS=Ustilago maydis GN=UM02212.1 PE=4 SV=1	B03.xml	2278	29.4	LQAVQLAGIFEDSK		yes	-	-	1.1	6.7e-07	2	1518.81	1518.82	-0.0018	-1.18513
1	tr|Q4PCF1|Q4PCF1_USTMA Putative uncharacterized protein OS=Ustilago maydis GN=UM02212.1 PE=4 SV=1	B03.xml	2300	29.6	QVHSYWELLAR	Q1:-17.0265	yes	-	-	1.1	1.5e-06	2	1384.7	1384.7	-0.0016	-1.15548
1	tr|Q4PCF1|Q4PCF1_USTMA Putative uncharacterized protein OS=Ustilago maydis GN=UM02212.1 PE=4 SV=1	B03.xml	2362	30.1	AILENFGDLIDR		yes	-	-	1.1	0.00065	2	1375.72	1375.72	0.0007	0.508824
1	tr|Q4PCF1|Q4PCF1_USTMA Putative uncharacterized protein OS=Ustilago maydis GN=UM02212.1 PE=4 SV=1	B03.xml	2380	30.3	KEAILDLFWDPSK		yes	-	-	1.1	2e-05	2	1561.83	1561.83	0.0001	0.0640276
1	tr|Q4PCF1|Q4PCF1_USTMA Putative uncharacterized protein OS=Ustilago maydis GN=UM02212.1 PE=4 SV=1	B03.xml	2466	31.2	QNLQGVFSGLR	Q1:-17.0265	yes	-	-	1.1	0.00016	2	1201.63	1201.63	-0.002	-1.6644
1	tr|Q4PCF1|Q4PCF1_USTMA Putative uncharacterized protein OS=Ustilago maydis GN=UM02212.1 PE=4 SV=1	B03.xml	2502	31.5	FLETAAQLPVDLN		yes	-	-	1.1	0.015	2	1430.76	1430.75	0.0028	1.95701
1	tr|Q4PCF1|Q4PCF1_USTMA Putative uncharacterized protein OS=Ustilago maydis GN=UM02212.1 PE=4 SV=1	B03.xml	2504	31.5	EAILDLFWDPSKR		yes	-	-	1.1	0.0052	2	1589.83	1589.83	0.0008	0.503198
1	tr|Q4PCF1|Q4PCF1_USTMA Putative uncharacterized protein OS=Ustilago maydis GN=UM02212.1 PE=4 SV=1	B03.xml	2675	33.3	FTPAGFFPLWAK		yes	-	-	1.1	0.00062	2	1381.73	1381.73	-0.0002	-0.144746
1	tr|Q4PCF1|Q4PCF1_USTMA Putative uncharacterized protein OS=Ustilago maydis GN=UM02212.1 PE=4 SV=1	B03.xml	2810	34.7	NVPDILGAGAQLAAENGSF		yes	-	-	1.1	3.2e-06	2	1843.92	1843.92	-0.0014	-0.759252
1	tr|Q4PCF1|Q4PCF1_USTMA Putative uncharacterized protein OS=Ustilago maydis GN=UM02212.1 PE=4 SV=1	B03.xml	2821	34.8	EAILDLFWDPSK		yes	-	-	1.1	1.1e-05	2	1433.73	1433.73	-0.003	-2.09244
1	tr|Q4PCF1|Q4PCF1_USTMA Putative uncharacterized protein OS=Ustilago maydis GN=UM02212.1 PE=4 SV=1	B03.xml	3005	36.9	APFFTPAGFFPLWAK		yes	-	-	1.1	5.9e-05	2	1696.88	1696.89	-0.0047	-2.76977
1	tr|Q4PCF1|Q4PCF1_USTMA Putative uncharacterized protein OS=Ustilago maydis GN=UM02212.1 PE=4 SV=1	B03.xml	3022	37.1	FLETAAQLPVDLNAILFACEQK	C19:+57.0215	yes	-	-	1.1	0.0002	3	2491.29	2491.29	-0.0017	-0.682377
2	tr|Q4PAQ3|Q4PAQ3_USTMA Putative uncharacterized protein OS=Ustilago maydis GN=UM02810.1 PE=4 SV=1	B03.xml	974	16.9	AAATFVNPGK		yes	-	-	2.1	0.036	2	975.527	975.526	0.0004	0.410035
2	tr|Q4PAQ3|Q4PAQ3_USTMA Putative uncharacterized protein OS=Ustilago maydis GN=UM02810.1 PE=4 SV=1	B03.xml	1284	19.8	QLIQPVPGTR		yes	-	-	2.1	0.021	2	1108.65	1108.65	0.0001	0.0902
2	tr|Q4PAQ3|Q4PAQ3_USTMA Putative uncharacterized protein OS=Ustilago maydis GN=UM02810.1 PE=4 SV=1	B03.xml	1407	21	VDVAGQNLNPVSR		yes	-	-	2.1	0.00017	2	1368.72	1368.72	0.0001	0.0730608
2	tr|Q4PAQ3|Q4PAQ3_USTMA Putative uncharacterized protein OS=Ustilago maydis GN=UM02810.1 PE=4 SV=1	B03.xml	1931	26	QLIQPVPGTR	Q1:-17.0265	No	-	-	2.1	0.093	2	1091.62	1091.62	0.0007	0.641248
2	tr|Q4PAQ3|Q4PAQ3_USTMA Putative uncharacterized protein OS=Ustilago maydis GN=UM02810.1 PE=4 SV=1	B03.xml	2104	27.6	TLQGTQLAADAQADVLVGQYR		yes	-	-	2.1	0.00023	3	2218.15	2218.15	0.0039	1.75822
2	tr|Q4PAQ3|Q4PAQ3_USTMA Putative uncharacterized protein OS=Ustilago maydis GN=UM02810.1 PE=4 SV=1	B03.xml	2194	28.6	TYATLDHTFDPALVLPR		yes	-	-	2.1	0.00047	3	1930	1930.01	-0.0028	-1.45077
2	tr|Q4PAQ3|Q4PAQ3_USTMA Putative uncharacterized protein OS=Ustilago maydis GN=UM02810.1 PE=4 SV=1	B03.xml	2205	28.7	IDDVPVHLQPITLEVDDSVR		yes	-	-	2.1	0.00025	3	2260.18	2260.18	-0.0005	-0.221221
2	tr|Q4PAQ3|Q4PAQ3_USTMA Putative uncharacterized protein OS=Ustilago maydis GN=UM02810.1 PE=4 SV=1	B03.xml	2226	28.9	MPELSIPVTLDDVR	M1:+15.9949	yes	-	-	2.1	0.0038	2	1600.83	1600.83	0.0036	2.24884
2	tr|Q4PAQ3|Q4PAQ3_USTMA Putative uncharacterized protein OS=Ustilago maydis GN=UM02810.1 PE=4 SV=1	B03.xml	2237	29	VPGGIILTPGSEIPLHVTGQVNQITNDGQR		yes	-	-	2.1	0.0013	3	3110.66	3110.66	-0.0007	-0.225033
2	tr|Q4PAQ3|Q4PAQ3_USTMA Putative uncharacterized protein OS=Ustilago maydis GN=UM02810.1 PE=4 SV=1	B03.xml	2360	30.1	IGAINVPTFCFPADGR	C10:+57.0215	yes	-	-	2.1	0.012	2	1734.86	1734.86	-0.0016	-0.922263
2	tr|Q4PAQ3|Q4PAQ3_USTMA Putative uncharacterized protein OS=Ustilago maydis GN=UM02810.1 PE=4 SV=1	B03.xml	2462	31.1	VSLAIGGIGPFAAQVSFGKPIEAR		yes	-	-	2.1	0.0063	3	2385.33	2385.33	-0.0029	-1.21576
2	tr|Q4PAQ3|Q4PAQ3_USTMA Putative uncharacterized protein OS=Ustilago maydis GN=UM02810.1 PE=4 SV=1	B03.xml	2546	32	GLALELVQLVK		yes	-	-	2.1	0.00015	2	1182.75	1182.75	-0.0008	-0.676392
2	tr|Q4PAQ3|Q4PAQ3_USTMA Putative uncharacterized protein OS=Ustilago maydis GN=UM02810.1 PE=4 SV=1	B03.xml	2586	32.4	LLSDGLQNLGSGNIPGLVENGLK		yes	-	-	2.1	0.015	3	2308.25	2308.25	-0.0048	-2.0795
2	tr|Q4PAQ3|Q4PAQ3_USTMA Putative uncharacterized protein OS=Ustilago maydis GN=UM02810.1 PE=4 SV=1	B03.xml	3036	37.3	LLVAATFVLQNPFSATITLLHAK		yes	-	-	2.1	0.001	3	2468.43	2468.43	0.0058	2.34967
2	tr|Q4PAQ3|Q4PAQ3_USTMA Putative uncharacterized protein OS=Ustilago maydis GN=UM02810.1 PE=4 SV=1	B03.xml	3138	38.4	ANNVDLGALLALLDSLK		yes	-	-	2.1	2e-07	2	1739.99	1739.99	0.0008	0.459773
3	tr|Q4P5W0|Q4P5W0_USTMA Putative uncharacterized protein OS=Ustilago maydis GN=UM04503.1 PE=4 SV=1	B03.xml	805	15.3	SLGQYATSK		yes	-	-	3.1	0.012	2	954.49	954.49	0.0009	0.942912
3	tr|Q4P5W0|Q4P5W0_USTMA Putative uncharacterized protein OS=Ustilago maydis GN=UM04503.1 PE=4 SV=1	B03.xml	853	15.8	TGNFDLHAGK		yes	-	-	3.1	0.046	2	1059.52	1059.52	0.0001	0.0943822
3	tr|Q4P5W0|Q4P5W0_USTMA Putative uncharacterized protein OS=Ustilago maydis GN=UM04503.1 PE=4 SV=1	B03.xml	1757	24.2	DASGNLITNTDAFPSGMK	M17:+15.9949	yes	-	-	3.1	0.0012	2	1854.85	1854.85	-0.0052	-2.80345
3	tr|Q4P5W0|Q4P5W0_USTMA Putative uncharacterized protein OS=Ustilago maydis GN=UM04503.1 PE=4 SV=1	B03.xml	1805	24.7	LLVCQWGVPQK	C4:+57.0215	yes	-	-	3.1	0.0015	2	1327.72	1327.72	0.0027	2.03356
3	tr|Q4P5W0|Q4P5W0_USTMA Putative uncharacterized protein OS=Ustilago maydis GN=UM04503.1 PE=4 SV=1	B03.xml	1814	24.8	SITISNANSYAPDFDR		No	-	-	3.1	0.069	2	1770.82	1770.83	-0.0058	-3.2753
3	tr|Q4P5W0|Q4P5W0_USTMA Putative uncharacterized protein OS=Ustilago maydis GN=UM04503.1 PE=4 SV=1	B03.xml	1976	26.4	ACDPQAPSPVLGSLGHEAQDAQLLK	C2:+57.0215	yes	-	-	3.1	0.015	3	2602.28	2602.29	-0.011	-4.22704
3	tr|Q4P5W0|Q4P5W0_USTMA Putative uncharacterized protein OS=Ustilago maydis GN=UM04503.1 PE=4 SV=1	B03.xml	2029	26.9	SPLVISTDLSSISSNAK		yes	-	-	3.1	1.2e-07	2	1718.92	1718.92	-0.0002	-0.116352
3	tr|Q4P5W0|Q4P5W0_USTMA Putative uncharacterized protein OS=Ustilago maydis GN=UM04503.1 PE=4 SV=1	B03.xml	2035	26.9	GLEFGLYSDAGYR		yes	-	-	3.1	1.7e-08	2	1447.69	1447.69	0.0026	1.79597
3	tr|Q4P5W0|Q4P5W0_USTMA Putative uncharacterized protein OS=Ustilago maydis GN=UM04503.1 PE=4 SV=1	B03.xml	2085	27.4	YTNAAAPSLTYIQAESGTLAGR		yes	-	-	3.1	0.0002	3	2255.13	2255.13	-0.0043	-1.90676
3	tr|Q4P5W0|Q4P5W0_USTMA Putative uncharacterized protein OS=Ustilago maydis GN=UM04503.1 PE=4 SV=1	B03.xml	2151	28.1	LSDDIATGWINVER		yes	-	-	3.1	0.00057	2	1588.79	1588.8	-0.0069	-4.34291
3	tr|Q4P5W0|Q4P5W0_USTMA Putative uncharacterized protein OS=Ustilago maydis GN=UM04503.1 PE=4 SV=1	B03.xml	2190	28.5	LSNGDMAVLAFDWSNAR	M6:+15.9949	yes	-	-	3.1	0.0069	2	1882.87	1882.88	-0.0023	-1.22154
4	tr|Q4PGC6|Q4PGC6_USTMA Putative uncharacterized protein OS=Ustilago maydis GN=UM00837.1 PE=4 SV=1	B03.xml	1318	20.1	ASQIYHSFGSNGQGDLVAK		yes	-	-	4.1	0.0055	3	1978.96	1978.96	-0.002	-1.01063
4	tr|Q4PGC6|Q4PGC6_USTMA Putative uncharacterized protein OS=Ustilago maydis GN=UM00837.1 PE=4 SV=1	B03.xml	2253	29.1	STSYWIQYGWGNNPIK		yes	-	-	4.1	0.0016	2	1913.91	1913.92	-0.0078	-4.07541
4	tr|Q4PGC6|Q4PGC6_USTMA Putative uncharacterized protein OS=Ustilago maydis GN=UM00837.1 PE=4 SV=1	B03.xml	2442	30.9	QDLAQALADIKPVFVR		yes	-	-	4.1	0.00022	3	1784.01	1784.01	-0.0012	-0.672643
4	tr|Q4PGC6|Q4PGC6_USTMA Putative uncharacterized protein OS=Ustilago maydis GN=UM00837.1 PE=4 SV=1	B03.xml	2448	31	LSLSLDNSLSSALPQSAIVSGDK		yes	-	-	4.1	0.0015	3	2302.21	2302.21	-0.0047	-2.04151
4	tr|Q4PGC6|Q4PGC6_USTMA Putative uncharacterized protein OS=Ustilago maydis GN=UM00837.1 PE=4 SV=1	B03.xml	2562	32.1	EFPQLNLIASTLK		yes	-	-	4.1	0.00028	2	1473.83	1473.83	-0.001	-0.678504
4	tr|Q4PGC6|Q4PGC6_USTMA Putative uncharacterized protein OS=Ustilago maydis GN=UM00837.1 PE=4 SV=1	B03.xml	2625	32.7	LKHPTLIGALAEAAFLAAAER		yes	-	-	4.1	0.0016	3	2163.23	2163.23	0.0047	2.17268
4	tr|Q4PGC6|Q4PGC6_USTMA Putative uncharacterized protein OS=Ustilago maydis GN=UM00837.1 PE=4 SV=1	B03.xml	2866	35.3	HPTLIGALAEAAFLAAAER		No	-	-	4.1	0.09	3	1922.05	1922.05	-0.0033	-1.71692
5	tr|Q4PIN6|Q4PIN6_USTMA Predicted protein OS=Ustilago maydis GN=UM00027.1 PE=4 SV=1	B03.xml	956	16.8	YHQDVFDAR		yes	-	-	5.1	0.017	2	1150.53	1150.53	-0.0006	-0.5215
5	tr|Q4PIN6|Q4PIN6_USTMA Predicted protein OS=Ustilago maydis GN=UM00027.1 PE=4 SV=1	B03.xml	1340	20.3	DPLQCHMQAF	C5:+57.0215 - M7:+15.9949	yes	-	-	5.1	0.033	2	1262.53	1262.53	0.0025	1.98015
5	tr|Q4PIN6|Q4PIN6_USTMA Predicted protein OS=Ustilago maydis GN=UM00027.1 PE=4 SV=1	B03.xml	1366	20.5	VCNIDYVENQPGNSCAQVTQR	C2:+57.0215 - C15:+57.0215	No	-	-	5.1	0.088	3	2452.09	2452.1	-0.0058	-2.36532
5	tr|Q4PIN6|Q4PIN6_USTMA Predicted protein OS=Ustilago maydis GN=UM00027.1 PE=4 SV=1	B03.xml	1689	23.5	ALDISATAPNAPVHFR		yes	-	-	5.1	0.00083	3	1679.89	1679.89	-0.0011	-0.654806
5	tr|Q4PIN6|Q4PIN6_USTMA Predicted protein OS=Ustilago maydis GN=UM00027.1 PE=4 SV=1	B03.xml	1693	23.6	IISVDAYSANDLSDK		yes	-	-	5.1	0.0002	2	1610.79	1610.79	-0.004	-2.48325
5	tr|Q4PIN6|Q4PIN6_USTMA Predicted protein OS=Ustilago maydis GN=UM00027.1 PE=4 SV=1	B03.xml	1854	25.2	HAPLGASGYFADVTLTGK		yes	-	-	5.1	1.5e-06	3	1804.92	1804.92	-0.0041	-2.27156
5	tr|Q4PIN6|Q4PIN6_USTMA Predicted protein OS=Ustilago maydis GN=UM00027.1 PE=4 SV=1	B03.xml	2486	31.4	LVIMLDAPEPSFFK	M4:+15.9949	yes	-	-	5.1	7.8e-07	2	1622.85	1622.85	0	0
6	tr|Q4P9G7|Q4P9G7_USTMA Putative uncharacterized protein OS=Ustilago maydis GN=UM03246.1 PE=3 SV=1	B03.xml	1170	18.8	VVDASSFPR		yes	-	-	6.1	0.0039	2	977.505	977.505	-0.0006	-0.613807
6	tr|Q4P9G7|Q4P9G7_USTMA Putative uncharacterized protein OS=Ustilago maydis GN=UM03246.1 PE=3 SV=1	B03.xml	1365	20.5	SFYQQALNEK		yes	-	-	6.1	0.00015	2	1227.6	1227.6	0.0004	0.325839
6	tr|Q4P9G7|Q4P9G7_USTMA Putative uncharacterized protein OS=Ustilago maydis GN=UM03246.1 PE=3 SV=1	B03.xml	2111	27.7	GVTVAVLEAGIDYK		yes	-	-	6.1	4.1e-07	2	1434.78	1434.78	-0.0009	-0.627272
6	tr|Q4P9G7|Q4P9G7_USTMA Putative uncharacterized protein OS=Ustilago maydis GN=UM03246.1 PE=3 SV=1	B03.xml	2303	29.6	WLSSPVDQQVAIAAFK		yes	-	-	6.1	0.035	2	1759.94	1759.94	0.0067	3.80695
6	tr|Q4P9G7|Q4P9G7_USTMA Putative uncharacterized protein OS=Ustilago maydis GN=UM03246.1 PE=3 SV=1	B03.xml	2305	29.6	INLQVITSALAK		yes	-	-	6.1	2.4e-07	2	1270.77	1270.77	-0.0013	-1.023
6	tr|Q4P9G7|Q4P9G7_USTMA Putative uncharacterized protein OS=Ustilago maydis GN=UM03246.1 PE=3 SV=1	B03.xml	2326	29.8	AVAVEYTLPFGIK		yes	-	-	6.1	6.4e-06	2	1407.78	1407.79	-0.0049	-3.48064
7	tr|Q4P902|Q4P902_USTMA Putative uncharacterized protein OS=Ustilago maydis GN=UM03411.1 PE=3 SV=1	B03.xml	905	16.3	AGSSLNAAIK		No	-	-	7.1	0.075	2	931.52	931.521	-0.0007	-0.751459
7	tr|Q4P902|Q4P902_USTMA Putative uncharacterized protein OS=Ustilago maydis GN=UM03411.1 PE=3 SV=1	B03.xml	1171	18.8	LVDFATSNGK		yes	-	-	7.1	0.0012	2	1051.54	1051.54	-0.0007	-0.665689
7	tr|Q4P902|Q4P902_USTMA Putative uncharacterized protein OS=Ustilago maydis GN=UM03411.1 PE=3 SV=1	B03.xml	1733	24	NANPLLWNSSYQK		yes	-	-	7.1	0.0041	2	1534.76	1534.77	-0.0028	-1.82438
7	tr|Q4P902|Q4P902_USTMA Putative uncharacterized protein OS=Ustilago maydis GN=UM03411.1 PE=3 SV=1	B03.xml	1778	24.4	SQGVPIDGIGSQSHLQAAGHFLDASK		No	-	-	7.1	0.053	3	2620.31	2620.31	-0.0065	-2.48062
7	tr|Q4P902|Q4P902_USTMA Putative uncharacterized protein OS=Ustilago maydis GN=UM03411.1 PE=3 SV=1	B03.xml	1970	26.3	LYINDYNLDDPDYPK		yes	-	-	7.1	2.1e-05	2	1857.85	1857.85	-0.0036	-1.93772
7	tr|Q4P902|Q4P902_USTMA Putative uncharacterized protein OS=Ustilago maydis GN=UM03411.1 PE=3 SV=1	B03.xml	2034	26.9	KPAYNAVLSTLNSYQA		yes	-	-	7.1	0.02	2	1739.89	1739.9	-0.0016	-0.919595
7	tr|Q4P902|Q4P902_USTMA Putative uncharacterized protein OS=Ustilago maydis GN=UM03411.1 PE=3 SV=1	B03.xml	2375	30.3	VYAWDVVNEMFNENGSFR	M10:+15.9949	yes	-	-	7.1	0.013	3	2192.97	2192.97	0.0039	1.77841
8	tr|Q4P1D8|Q4P1D8_USTMA Putative uncharacterized protein OS=Ustilago maydis GN=UM06075.1 PE=4 SV=1	B03.xml	1422	21.1	APLAGTFYR		yes	-	-	8.1	0.0019	2	995.532	995.531	0.001	1.00449
8	tr|Q4P1D8|Q4P1D8_USTMA Putative uncharacterized protein OS=Ustilago maydis GN=UM06075.1 PE=4 SV=1	B03.xml	1459	21.4	AAALGAEFVAK		yes	-	-	8.1	0.00093	2	1047.58	1047.58	-0.0004	-0.381831
8	tr|Q4P1D8|Q4P1D8_USTMA Putative uncharacterized protein OS=Ustilago maydis GN=UM06075.1 PE=4 SV=1	B03.xml	1979	26.4	EIGEAAVTLIYNK		yes	-	-	8.1	0.0017	2	1420.77	1420.77	-0.0011	-0.774229
8	tr|Q4P1D8|Q4P1D8_USTMA Putative uncharacterized protein OS=Ustilago maydis GN=UM06075.1 PE=4 SV=1	B03.xml	2235	29	QAAGLSDAALVFVQAR		yes	-	-	8.1	0.00042	2	1616.87	1616.88	-0.0034	-2.10282
8	tr|Q4P1D8|Q4P1D8_USTMA Putative uncharacterized protein OS=Ustilago maydis GN=UM06075.1 PE=4 SV=1	B03.xml	2476	31.3	FGIPELCFQDGPAGLR	C7:+57.0215	yes	-	-	8.1	4.9e-05	2	1776.88	1776.87	0.0018	1.01301
9	tr|Q4P769|Q4P769_USTMA Putative uncharacterized protein OS=Ustilago maydis GN=UM04044.1 PE=3 SV=1	B03.xml	1397	20.8	TTSVTEYHPIGTASMLPR	M15:+15.9949	yes	-	-	9.1	0.0036	3	1976.97	1976.97	-0.0058	-2.93377
9	tr|Q4P769|Q4P769_USTMA Putative uncharacterized protein OS=Ustilago maydis GN=UM04044.1 PE=3 SV=1	B03.xml	1668	23.3	VLYENANVGENLQDHTYSATVYK		yes	-	-	9.1	0.002	3	2628.26	2628.26	-0.0027	-1.0273
9	tr|Q4P769|Q4P769_USTMA Putative uncharacterized protein OS=Ustilago maydis GN=UM04044.1 PE=3 SV=1	B03.xml	1850	25.1	SYSAPAYLFPNQAR		No	-	-	9.1	0.082	2	1584.78	1584.78	-0.0006	-0.378601
9	tr|Q4P769|Q4P769_USTMA Putative uncharacterized protein OS=Ustilago maydis GN=UM04044.1 PE=3 SV=1	B03.xml	2272	29.3	PNLDVLTDALVSK		yes	-	-	9.1	7.7e-06	2	1384.77	1384.77	-0.0014	-1.011
9	tr|Q4P769|Q4P769_USTMA Putative uncharacterized protein OS=Ustilago maydis GN=UM04044.1 PE=3 SV=1	B03.xml	2640	32.9	VLGGSSALNFLVWDR		yes	-	-	9.1	1.4e-05	2	1633.87	1633.87	-0.0038	-2.32577
10	tr|Q4P6F4|Q4P6F4_USTMA Putative uncharacterized protein OS=Ustilago maydis GN=UM04309.1 PE=4 SV=1	B03.xml	988	17	VQAGSESAPFAGK		yes	-	-	10.1	0.0045	2	1248.62	1248.62	-0.0013	-1.04115
10	tr|Q4P6F4|Q4P6F4_USTMA Putative uncharacterized protein OS=Ustilago maydis GN=UM04309.1 PE=4 SV=1	B03.xml	1268	19.7	VADSGTGPIDQTVIADDRK		yes	-	-	10.1	0.0058	3	1957.99	1957.98	0.0081	4.13691
10	tr|Q4P6F4|Q4P6F4_USTMA Putative uncharacterized protein OS=Ustilago maydis GN=UM04309.1 PE=4 SV=1	B03.xml	1539	22.2	VADSGTGPIDQTVIADDR		yes	-	-	10.1	0.032	2	1829.89	1829.89	-0.0012	-0.655778
10	tr|Q4P6F4|Q4P6F4_USTMA Putative uncharacterized protein OS=Ustilago maydis GN=UM04309.1 PE=4 SV=1	B03.xml	2244	29	VYLFFVADNGK		yes	-	-	10.1	0.00093	2	1272.67	1272.66	0.0043	3.37874
Groupe	Description	Sample	Scan	Rt	Sequence	Modifs	Valid	Used	on a total of	Sub-groups	E-value	Charge	MH+ Obs	MH+ theo	DeltaMH+	Delta-ppm
1	tr|Q4P1D8|Q4P1D8_USTMA Putative uncharacterized protein OS=Ustilago maydis GN=UM06075.1 PE=4 SV=1	B04.xml	730	14.6	DVQADHWK		yes	-	-	1.1	0.00014	2	998.471	998.469	0.0016	1.60245
1	tr|Q4P1D8|Q4P1D8_USTMA Putative uncharacterized protein OS=Ustilago maydis GN=UM06075.1 PE=4 SV=1	B04.xml	860	16	AGSGAVMCVYNR	C8:+57.0215 - M7:+15.9949	yes	-	-	1.1	0.017	2	1300.58	1300.58	-0.0022	-1.69156
1	tr|Q4P1D8|Q4P1D8_USTMA Putative uncharacterized protein OS=Ustilago maydis GN=UM06075.1 PE=4 SV=1	B04.xml	929	16.7	TVSGTQSAGVISTAK		yes	-	-	1.1	0.017	2	1406.75	1406.75	-0.0014	-0.995202
1	tr|Q4P1D8|Q4P1D8_USTMA Putative uncharacterized protein OS=Ustilago maydis GN=UM06075.1 PE=4 SV=1	B04.xml	1115	18.4	VLYGDVNPSGK		yes	-	-	1.1	0.03	2	1148.59	1148.6	-0.0003	-0.261189
1	tr|Q4P1D8|Q4P1D8_USTMA Putative uncharacterized protein OS=Ustilago maydis GN=UM06075.1 PE=4 SV=1	B04.xml	1144	18.6	AGSGAVMCVYNR	C8:+57.0215	yes	-	-	1.1	0.00017	2	1284.58	1284.58	-0.0033	-2.56893
1	tr|Q4P1D8|Q4P1D8_USTMA Putative uncharacterized protein OS=Ustilago maydis GN=UM06075.1 PE=4 SV=1	B04.xml	1168	18.8	RAAALGAEFVAK		yes	-	-	1.1	0.0098	2	1203.68	1203.68	0.0001	0.0830782
1	tr|Q4P1D8|Q4P1D8_USTMA Putative uncharacterized protein OS=Ustilago maydis GN=UM06075.1 PE=4 SV=1	B04.xml	1177	18.9	SNQAGPQGSTAF		yes	-	-	1.1	0.0001	2	1164.53	1164.53	0.0003	0.257615
1	tr|Q4P1D8|Q4P1D8_USTMA Putative uncharacterized protein OS=Ustilago maydis GN=UM06075.1 PE=4 SV=1	B04.xml	1246	19.5	HFLAYEQETYR		yes	-	-	1.1	0.00044	2	1456.68	1456.69	-0.0045	-3.0892
1	tr|Q4P1D8|Q4P1D8_USTMA Putative uncharacterized protein OS=Ustilago maydis GN=UM06075.1 PE=4 SV=1	B04.xml	1352	20.5	MPYSILADK	M1:+15.9949	yes	-	-	1.1	0.0033	2	1053.53	1053.53	-0.0003	-0.284757
1	tr|Q4P1D8|Q4P1D8_USTMA Putative uncharacterized protein OS=Ustilago maydis GN=UM06075.1 PE=4 SV=1	B04.xml	1388	20.8	VLPHLPGQESGNSLAR		yes	-	-	1.1	0.0073	2	1674.89	1674.89	-0.0041	-2.44792
1	tr|Q4P1D8|Q4P1D8_USTMA Putative uncharacterized protein OS=Ustilago maydis GN=UM06075.1 PE=4 SV=1	B04.xml	1390	20.9	LGPVTGGPLGR		yes	-	-	1.1	0.00045	2	1023.59	1023.6	-0.0003	-0.293085
1	tr|Q4P1D8|Q4P1D8_USTMA Putative uncharacterized protein OS=Ustilago maydis GN=UM06075.1 PE=4 SV=1	B04.xml	1436	21.3	AAALGAEFVAK		yes	-	-	1.1	4.1e-07	2	1047.58	1047.58	-0.0008	-0.763662
1	tr|Q4P1D8|Q4P1D8_USTMA Putative uncharacterized protein OS=Ustilago maydis GN=UM06075.1 PE=4 SV=1	B04.xml	1438	21.3	LHGEAAYYTVSGTQSAGVISTAK		yes	-	-	1.1	0.00085	3	2311.16	2311.16	0.0082	3.54801
1	tr|Q4P1D8|Q4P1D8_USTMA Putative uncharacterized protein OS=Ustilago maydis GN=UM06075.1 PE=4 SV=1	B04.xml	1565	22.4	AALVFVQAR		yes	-	-	1.1	0.0069	2	974.58	974.579	0.0009	0.923476
1	tr|Q4P1D8|Q4P1D8_USTMA Putative uncharacterized protein OS=Ustilago maydis GN=UM06075.1 PE=4 SV=1	B04.xml	1584	22.6	GVNVHLGPVTGGPLGR		yes	-	-	1.1	0.0016	3	1529.85	1529.86	-0.0012	-0.784388
1	tr|Q4P1D8|Q4P1D8_USTMA Putative uncharacterized protein OS=Ustilago maydis GN=UM06075.1 PE=4 SV=1	B04.xml	1600	22.8	SVVEQLTLEEK		yes	-	-	1.1	0.00073	2	1274.69	1274.68	0.001	0.784508
1	tr|Q4P1D8|Q4P1D8_USTMA Putative uncharacterized protein OS=Ustilago maydis GN=UM06075.1 PE=4 SV=1	B04.xml	1705	23.8	QNHGSVINNLNDVGDEYNQMLVK	M20:+15.9949	yes	-	-	1.1	5.2e-06	3	2617.23	2617.23	-0.0005	-0.191042
1	tr|Q4P1D8|Q4P1D8_USTMA Putative uncharacterized protein OS=Ustilago maydis GN=UM06075.1 PE=4 SV=1	B04.xml	1708	23.9	SNQAGPQGSTAFGLGLPLNKK		No	-	-	1.1	0.077	3	2085.11	2085.11	-0.001	-0.479591
1	tr|Q4P1D8|Q4P1D8_USTMA Putative uncharacterized protein OS=Ustilago maydis GN=UM06075.1 PE=4 SV=1	B04.xml	1736	24.1	SDAALVFVQAR		yes	-	-	1.1	0.013	2	1176.64	1176.64	0	0
1	tr|Q4P1D8|Q4P1D8_USTMA Putative uncharacterized protein OS=Ustilago maydis GN=UM06075.1 PE=4 SV=1	B04.xml	1949	26.3	EIGEAAVTLIYNK		yes	-	-	1.1	8.8e-05	2	1420.77	1420.77	-0.0004	-0.281538
1	tr|Q4P1D8|Q4P1D8_USTMA Putative uncharacterized protein OS=Ustilago maydis GN=UM06075.1 PE=4 SV=1	B04.xml	2032	27	SNQAGPQGSTAFGLGLPLNK		yes	-	-	1.1	0.0052	3	1957.02	1957.01	0.0015	0.766474
1	tr|Q4P1D8|Q4P1D8_USTMA Putative uncharacterized protein OS=Ustilago maydis GN=UM06075.1 PE=4 SV=1	B04.xml	2096	27.7	GDEVAQLYVGYPPAADAPIK		yes	-	-	1.1	0.00062	3	2074.05	2074.05	0.0001	0.0482149
1	tr|Q4P1D8|Q4P1D8_USTMA Putative uncharacterized protein OS=Ustilago maydis GN=UM06075.1 PE=4 SV=1	B04.xml	2100	27.7	LIDPLGGISQVAK		yes	-	-	1.1	0.001	2	1310.77	1310.77	-0.0006	-0.457747
1	tr|Q4P1D8|Q4P1D8_USTMA Putative uncharacterized protein OS=Ustilago maydis GN=UM06075.1 PE=4 SV=1	B04.xml	2183	28.6	NWEGFGPDPYLHGEAAYYTVSGTQSAGVISTAK		yes	-	-	1.1	5.4e-07	3	3473.62	3473.63	-0.0098	-2.82126
1	tr|Q4P1D8|Q4P1D8_USTMA Putative uncharacterized protein OS=Ustilago maydis GN=UM06075.1 PE=4 SV=1	B04.xml	2208	28.9	QAAGLSDAALVFVQAR		yes	-	-	1.1	8.8e-07	2	1616.87	1616.88	-0.0026	-1.60804
1	tr|Q4P1D8|Q4P1D8_USTMA Putative uncharacterized protein OS=Ustilago maydis GN=UM06075.1 PE=4 SV=1	B04.xml	2233	29.1	MGIEPLIPFGH	M1:+15.9949	yes	-	-	1.1	7.3e-05	2	1226.62	1226.62	-0.0008	-0.652196
1	tr|Q4P1D8|Q4P1D8_USTMA Putative uncharacterized protein OS=Ustilago maydis GN=UM06075.1 PE=4 SV=1	B04.xml	2261	29.4	GGPELADVNSPFHPVTGSGGWEWAVEK		yes	-	-	1.1	8e-06	3	2823.33	2823.34	-0.0047	-1.6647
1	tr|Q4P1D8|Q4P1D8_USTMA Putative uncharacterized protein OS=Ustilago maydis GN=UM06075.1 PE=4 SV=1	B04.xml	2329	30	TLHELYLWPFMNAVR	M11:+15.9949	yes	-	-	1.1	0.0064	3	1905.97	1905.97	-0.0029	-1.52154
1	tr|Q4P1D8|Q4P1D8_USTMA Putative uncharacterized protein OS=Ustilago maydis GN=UM06075.1 PE=4 SV=1	B04.xml	2412	30.9	IVGSPASDPQVDFTEQLYIDYR		yes	-	-	1.1	0.00015	3	2513.22	2513.22	-0.0031	-1.23348
1	tr|Q4P1D8|Q4P1D8_USTMA Putative uncharacterized protein OS=Ustilago maydis GN=UM06075.1 PE=4 SV=1	B04.xml	2429	31	RDFSVWDVTQQQFNIVDGEYK		yes	-	-	1.1	1.1e-07	3	2574.22	2574.23	-0.0061	-2.36964
1	tr|Q4P1D8|Q4P1D8_USTMA Putative uncharacterized protein OS=Ustilago maydis GN=UM06075.1 PE=4 SV=1	B04.xml	2443	31.2	FGIPELCFQDGPAGLR	C7:+57.0215	yes	-	-	1.1	0.00014	2	1776.87	1776.87	0.0005	0.281393
1	tr|Q4P1D8|Q4P1D8_USTMA Putative uncharacterized protein OS=Ustilago maydis GN=UM06075.1 PE=4 SV=1	B04.xml	2482	31.5	ASDFVTVFPAGVTTAATWDR		yes	-	-	1.1	0.017	2	2112.03	2112.04	-0.0051	-2.41473
1	tr|Q4P1D8|Q4P1D8_USTMA Putative uncharacterized protein OS=Ustilago maydis GN=UM06075.1 PE=4 SV=1	B04.xml	2533	32	TLHELYLWPFMNAVR		No	-	-	1.1	0.051	3	1889.97	1889.97	-0.0014	-0.740751
1	tr|Q4P1D8|Q4P1D8_USTMA Putative uncharacterized protein OS=Ustilago maydis GN=UM06075.1 PE=4 SV=1	B04.xml	2735	34.1	SNQAGPQGSTAFGLGLPL		yes	-	-	1.1	0.00011	2	1714.88	1714.88	0.0024	1.39952
1	tr|Q4P1D8|Q4P1D8_USTMA Putative uncharacterized protein OS=Ustilago maydis GN=UM06075.1 PE=4 SV=1	B04.xml	2827	35.1	DFSVWDVTQQQFN		yes	-	-	1.1	6.1e-05	2	1613.72	1613.72	-0.0031	-1.92102
1	tr|Q4P1D8|Q4P1D8_USTMA Putative uncharacterized protein OS=Ustilago maydis GN=UM06075.1 PE=4 SV=1	B04.xml	2852	35.3	DFSVWDVTQQQFNIVDGEYK		yes	-	-	1.1	1.5e-07	3	2418.12	2418.13	-0.0017	-0.703024
1	tr|Q4P1D8|Q4P1D8_USTMA Putative uncharacterized protein OS=Ustilago maydis GN=UM06075.1 PE=4 SV=1	B04.xml	3116	38.3	QPGGSGSLFQYLVEVTADIQNVGGIR		yes	-	-	1.1	1.1e-05	3	2705.38	2705.39	-0.01	-3.69632
2	tr|Q4PGC6|Q4PGC6_USTMA Putative uncharacterized protein OS=Ustilago maydis GN=UM00837.1 PE=4 SV=1	B04.xml	1152	18.7	LININGSPR		yes	-	-	2.1	0.017	2	983.559	983.564	-0.0047	-4.77854
2	tr|Q4PGC6|Q4PGC6_USTMA Putative uncharacterized protein OS=Ustilago maydis GN=UM00837.1 PE=4 SV=1	B04.xml	1299	20	ASQIYHSFGSNGQGDLVAK		yes	-	-	2.1	3.6e-05	3	1978.96	1978.96	-0.0022	-1.11169
2	tr|Q4PGC6|Q4PGC6_USTMA Putative uncharacterized protein OS=Ustilago maydis GN=UM00837.1 PE=4 SV=1	B04.xml	1660	23.4	AVDDHMYATPAQMLDFAEGMDATSR	M6:+15.9949 - M13:+15.9949 - M20:+15.9949	yes	-	-	2.1	0.00045	3	2791.15	2791.16	-0.011	-3.94101
2	tr|Q4PGC6|Q4PGC6_USTMA Putative uncharacterized protein OS=Ustilago maydis GN=UM00837.1 PE=4 SV=1	B04.xml	1663	23.4	SHSCGIENAGFEGISVTTEPH	C4:+57.0215	yes	-	-	2.1	0.00063	3	2228.99	2228.99	0.0009	0.403771
2	tr|Q4PGC6|Q4PGC6_USTMA Putative uncharacterized protein OS=Ustilago maydis GN=UM00837.1 PE=4 SV=1	B04.xml	2051	27.2	LVSLMPPTWEGTVAR	M5:+15.9949	yes	-	-	2.1	0.039	2	1672.87	1672.87	0.0007	0.418442
2	tr|Q4PGC6|Q4PGC6_USTMA Putative uncharacterized protein OS=Ustilago maydis GN=UM00837.1 PE=4 SV=1	B04.xml	2227	29.1	STSYWIQYGWGNNPIK		yes	-	-	2.1	6.6e-08	2	1913.92	1913.92	-0.0027	-1.41072
2	tr|Q4PGC6|Q4PGC6_USTMA Putative uncharacterized protein OS=Ustilago maydis GN=UM00837.1 PE=4 SV=1	B04.xml	2381	30.6	HVEIGNEDWLGAAIDTYGAYR		yes	-	-	2.1	6.5e-06	3	2350.11	2350.11	0.0015	0.638268
2	tr|Q4PGC6|Q4PGC6_USTMA Putative uncharacterized protein OS=Ustilago maydis GN=UM00837.1 PE=4 SV=1	B04.xml	2417	30.9	QDLAQALADIKPVFVR		yes	-	-	2.1	0.0003	3	1784.01	1784.01	0.0003	0.168161
2	tr|Q4PGC6|Q4PGC6_USTMA Putative uncharacterized protein OS=Ustilago maydis GN=UM00837.1 PE=4 SV=1	B04.xml	2426	31	LSLSLDNSLSSALPQSAIVSGDK		yes	-	-	2.1	0.04	2	2302.21	2302.21	-0.0058	-2.51931
2	tr|Q4PGC6|Q4PGC6_USTMA Putative uncharacterized protein OS=Ustilago maydis GN=UM00837.1 PE=4 SV=1	B04.xml	2539	32.1	EFPQLNLIASTLK		yes	-	-	2.1	0.0015	2	1473.83	1473.83	-0.0029	-1.96766
2	tr|Q4PGC6|Q4PGC6_USTMA Putative uncharacterized protein OS=Ustilago maydis GN=UM00837.1 PE=4 SV=1	B04.xml	2577	32.5	SPTGQTVTVPVEVGLYSNDYSITFVR		yes	-	-	2.1	0.014	3	2829.42	2829.43	-0.0084	-2.96879
2	tr|Q4PGC6|Q4PGC6_USTMA Putative uncharacterized protein OS=Ustilago maydis GN=UM00837.1 PE=4 SV=1	B04.xml	2646	33.2	TSGACQDGFQINLVSLMPPTWEGTVAR	C5:+57.0215 - M17:+15.9949	yes	-	-	2.1	5.3e-06	3	2951.4	2951.4	-0.0002	-0.0677644
2	tr|Q4PGC6|Q4PGC6_USTMA Putative uncharacterized protein OS=Ustilago maydis GN=UM00837.1 PE=4 SV=1	B04.xml	2693	33.7	QIMLLELTSEWQQFQR	M3:+15.9949	yes	-	-	2.1	0.016	3	2066.03	2066.04	-0.0031	-1.50046
2	tr|Q4PGC6|Q4PGC6_USTMA Putative uncharacterized protein OS=Ustilago maydis GN=UM00837.1 PE=4 SV=1	B04.xml	2843	35.2	HPTLIGALAEAAFLAAAER		yes	-	-	2.1	0.00045	3	1922.05	1922.05	0.0009	0.46825
2	tr|Q4PGC6|Q4PGC6_USTMA Putative uncharacterized protein OS=Ustilago maydis GN=UM00837.1 PE=4 SV=1	B04.xml	2892	35.8	QIMLLELTSEWQQFQR		yes	-	-	2.1	0.00064	3	2050.04	2050.04	0.0001	0.0487795
3	tr|Q4PHG7|Q4PHG7_USTMA Putative uncharacterized protein OS=Ustilago maydis GN=UM00446.1 PE=4 SV=1	B04.xml	650	13.8	HALPLNKPR		yes	-	-	3.1	0.0038	3	1045.63	1045.63	-0.0005	-0.478182
3	tr|Q4PHG7|Q4PHG7_USTMA Putative uncharacterized protein OS=Ustilago maydis GN=UM00446.1 PE=4 SV=1	B04.xml	805	15.4	MDPATNQHIDATADHYK	M1:+15.9949	yes	-	-	3.1	0.046	3	1943.85	1943.86	-0.0018	-0.925995
3	tr|Q4PHG7|Q4PHG7_USTMA Putative uncharacterized protein OS=Ustilago maydis GN=UM00446.1 PE=4 SV=1	B04.xml	871	16.1	VLIGASSR		No	-	-	3.1	0.055	2	802.479	802.479	0.0006	0.747683
3	tr|Q4PHG7|Q4PHG7_USTMA Putative uncharacterized protein OS=Ustilago maydis GN=UM00446.1 PE=4 SV=1	B04.xml	1364	20.6	VMLTTGSGWTR	M2:+15.9949	yes	-	-	3.1	0.0001	2	1224.6	1224.6	-0.0003	-0.244977
3	tr|Q4PHG7|Q4PHG7_USTMA Putative uncharacterized protein OS=Ustilago maydis GN=UM00446.1 PE=4 SV=1	B04.xml	1412	21.1	EVASAGTVLLK		yes	-	-	3.1	0.018	2	1087.64	1087.64	0.0002	0.183885
3	tr|Q4PHG7|Q4PHG7_USTMA Putative uncharacterized protein OS=Ustilago maydis GN=UM00446.1 PE=4 SV=1	B04.xml	1481	21.7	AYALGEEFK		yes	-	-	3.1	0.0019	2	1027.51	1027.51	0.0019	1.84913
3	tr|Q4PHG7|Q4PHG7_USTMA Putative uncharacterized protein OS=Ustilago maydis GN=UM00446.1 PE=4 SV=1	B04.xml	1537	22.2	GPCVGNIAPIPR	C3:+57.0215	yes	-	-	3.1	0.00057	2	1250.67	1250.67	0.0001	0.0799573
3	tr|Q4PHG7|Q4PHG7_USTMA Putative uncharacterized protein OS=Ustilago maydis GN=UM00446.1 PE=4 SV=1	B04.xml	1967	26.4	YELTFSLTNSGDR		yes	-	-	3.1	0.0028	2	1502.71	1502.71	-0.0031	-2.06294
3	tr|Q4PHG7|Q4PHG7_USTMA Putative uncharacterized protein OS=Ustilago maydis GN=UM00446.1 PE=4 SV=1	B04.xml	1979	26.6	NMAVVGSDAGPLYQGSNYWPDR	M2:+15.9949	yes	-	-	3.1	0.005	3	2413.09	2413.09	-0.0015	-0.62161
3	tr|Q4PHG7|Q4PHG7_USTMA Putative uncharacterized protein OS=Ustilago maydis GN=UM00446.1 PE=4 SV=1	B04.xml	2025	27	FTLSQYDVSTWCNK	C12:+57.0215	yes	-	-	3.1	0.02	2	1748.8	1748.8	0.0018	1.02928
3	tr|Q4PHG7|Q4PHG7_USTMA Putative uncharacterized protein OS=Ustilago maydis GN=UM00446.1 PE=4 SV=1	B04.xml	2084	27.6	YEFGFGLSYTK		yes	-	-	3.1	0.045	2	1311.63	1311.63	-0.0006	-0.457448
3	tr|Q4PHG7|Q4PHG7_USTMA Putative uncharacterized protein OS=Ustilago maydis GN=UM00446.1 PE=4 SV=1	B04.xml	2190	28.7	ALVDVLYGDYNPSGR		yes	-	-	3.1	3.8e-06	2	1638.81	1638.81	-0.0001	-0.0610198
3	tr|Q4PHG7|Q4PHG7_USTMA Putative uncharacterized protein OS=Ustilago maydis GN=UM00446.1 PE=4 SV=1	B04.xml	2277	29.5	DGHEVWQAYLEFPR		yes	-	-	3.1	0.001	3	1746.83	1746.82	0.0015	0.858701
3	tr|Q4PHG7|Q4PHG7_USTMA Putative uncharacterized protein OS=Ustilago maydis GN=UM00446.1 PE=4 SV=1	B04.xml	2306	29.8	ITSFPDAITAAASFDR		yes	-	-	3.1	1.7e-10	2	1682.84	1682.84	-0.0035	-2.07982
3	tr|Q4PHG7|Q4PHG7_USTMA Putative uncharacterized protein OS=Ustilago maydis GN=UM00446.1 PE=4 SV=1	B04.xml	3113	38.3	ILAGWFLLGQDQGFPEPNFNFFDK		yes	-	-	3.1	5.3e-05	3	2800.38	2800.38	-0.0021	-0.749899
4	tr|Q4P5W0|Q4P5W0_USTMA Putative uncharacterized protein OS=Ustilago maydis GN=UM04503.1 PE=4 SV=1	B04.xml	768	15	TVNAHGSVPLR		No	-	-	4.1	0.07	2	1150.63	1150.63	-0.0013	-1.12981
4	tr|Q4P5W0|Q4P5W0_USTMA Putative uncharacterized protein OS=Ustilago maydis GN=UM04503.1 PE=4 SV=1	B04.xml	837	15.7	TGNFDLHAGK		yes	-	-	4.1	0.01	2	1059.52	1059.52	0.002	1.88764
4	tr|Q4P5W0|Q4P5W0_USTMA Putative uncharacterized protein OS=Ustilago maydis GN=UM04503.1 PE=4 SV=1	B04.xml	1302	20	GLIAINQDR		yes	-	-	4.1	0.024	2	999.556	999.559	-0.0026	-2.60115
4	tr|Q4P5W0|Q4P5W0_USTMA Putative uncharacterized protein OS=Ustilago maydis GN=UM04503.1 PE=4 SV=1	B04.xml	1740	24.2	DASGNLITNTDAFPSGMK	M17:+15.9949	yes	-	-	4.1	2.9e-06	2	1854.85	1854.85	-0.0015	-0.808689
4	tr|Q4P5W0|Q4P5W0_USTMA Putative uncharacterized protein OS=Ustilago maydis GN=UM04503.1 PE=4 SV=1	B04.xml	1786	24.6	LLVCQWGVPQK	C4:+57.0215	yes	-	-	4.1	0.047	2	1327.72	1327.72	-0.0015	-1.12976
4	tr|Q4P5W0|Q4P5W0_USTMA Putative uncharacterized protein OS=Ustilago maydis GN=UM04503.1 PE=4 SV=1	B04.xml	1797	24.7	SITISNANSYAPDFDR		yes	-	-	4.1	0.0055	2	1770.83	1770.83	-0.004	-2.25883
4	tr|Q4P5W0|Q4P5W0_USTMA Putative uncharacterized protein OS=Ustilago maydis GN=UM04503.1 PE=4 SV=1	B04.xml	1871	25.5	LSTNALPTPGMGFNTYNQVSCSPTESK	C21:+57.0215 - M11:+15.9949	yes	-	-	4.1	0.0012	3	2917.33	2917.33	-0.0088	-3.01645
4	tr|Q4P5W0|Q4P5W0_USTMA Putative uncharacterized protein OS=Ustilago maydis GN=UM04503.1 PE=4 SV=1	B04.xml	2011	26.8	SPLVISTDLSSISSNAK		yes	-	-	4.1	3.4e-06	2	1718.92	1718.92	-0.0007	-0.407233
4	tr|Q4P5W0|Q4P5W0_USTMA Putative uncharacterized protein OS=Ustilago maydis GN=UM04503.1 PE=4 SV=1	B04.xml	2019	26.9	GLEFGLYSDAGYR		yes	-	-	4.1	2.9e-07	2	1447.69	1447.69	0.0001	0.0690758
4	tr|Q4P5W0|Q4P5W0_USTMA Putative uncharacterized protein OS=Ustilago maydis GN=UM04503.1 PE=4 SV=1	B04.xml	2067	27.4	YTNAAAPSLTYIQAESGTLAGR		yes	-	-	4.1	0.017	3	2255.13	2255.13	-0.0001	-0.0443433
4	tr|Q4P5W0|Q4P5W0_USTMA Putative uncharacterized protein OS=Ustilago maydis GN=UM04503.1 PE=4 SV=1	B04.xml	2133	28.1	LSDDIATGWINVER		yes	-	-	4.1	0.00073	2	1588.79	1588.8	-0.009	-5.66466
4	tr|Q4P5W0|Q4P5W0_USTMA Putative uncharacterized protein OS=Ustilago maydis GN=UM04503.1 PE=4 SV=1	B04.xml	2170	28.5	LSNGDMAVLAFDWSNAR	M6:+15.9949	yes	-	-	4.1	0.00046	2	1882.87	1882.88	-0.0074	-3.93016
5	tr|Q4P155|Q4P155_USTMA Putative uncharacterized protein OS=Ustilago maydis GN=UM06158.1 PE=4 SV=1	B04.xml	810	15.5	IADMLGR	M4:+15.9949	yes	-	-	5.1	0.0034	2	791.409	791.408	0.0002	0.252714
5	tr|Q4P155|Q4P155_USTMA Putative uncharacterized protein OS=Ustilago maydis GN=UM06158.1 PE=4 SV=1	B04.xml	973	17.1	GISAIAAMGK	M8:+15.9949	yes	-	-	5.1	0.012	2	934.504	934.503	0.0008	0.85607
5	tr|Q4P155|Q4P155_USTMA Putative uncharacterized protein OS=Ustilago maydis GN=UM06158.1 PE=4 SV=1	B04.xml	1629	23.1	PVVGGHFSFLAK		No	-	-	5.1	0.057	2	1258.69	1258.69	-0.002	-1.58895
5	tr|Q4P155|Q4P155_USTMA Putative uncharacterized protein OS=Ustilago maydis GN=UM06158.1 PE=4 SV=1	B04.xml	1730	24.1	YAAITQLSLR		yes	-	-	5.1	0.04	2	1135.65	1135.65	0.0017	1.49694
5	tr|Q4P155|Q4P155_USTMA Putative uncharacterized protein OS=Ustilago maydis GN=UM06158.1 PE=4 SV=1	B04.xml	2284	29.6	QSLPLSYLHVELDPSTIK		yes	-	-	5.1	6.5e-05	3	2040.1	2040.1	-0.0006	-0.294103
5	tr|Q4P155|Q4P155_USTMA Putative uncharacterized protein OS=Ustilago maydis GN=UM06158.1 PE=4 SV=1	B04.xml	2626	33.1	LSFDHGPVLGPDNSFAFAVDFDVK		yes	-	-	5.1	1.7e-06	3	2594.24	2594.26	-0.015	-5.782
5	tr|Q4P155|Q4P155_USTMA Putative uncharacterized protein OS=Ustilago maydis GN=UM06158.1 PE=4 SV=1	B04.xml	2738	34.1	QAFSSSSFFPVNPPSFPLAVR		yes	-	-	5.1	0.048	3	2282.17	2282.16	0.01	4.38181
5	tr|Q4P155|Q4P155_USTMA Putative uncharacterized protein OS=Ustilago maydis GN=UM06158.1 PE=4 SV=1	B04.xml	3018	37.3	LDDAVAFFVNDFDSALAK		yes	-	-	5.1	0.00049	2	1957.96	1957.95	0.0034	1.73651
5	tr|Q4P155|Q4P155_USTMA Putative uncharacterized protein OS=Ustilago maydis GN=UM06158.1 PE=4 SV=1	B04.xml	3135	38.5	LFIDLLYSFISAGK		yes	-	-	5.1	9.1e-05	2	1586.88	1586.88	-0.0004	-0.252066
5	tr|Q4P155|Q4P155_USTMA Putative uncharacterized protein OS=Ustilago maydis GN=UM06158.1 PE=4 SV=1	B04.xml	3147	38.6	SDSLTTLFEALADLTR		yes	-	-	5.1	3.4e-05	2	1752.9	1752.9	0.0031	1.7685
6	tr|Q4P9G7|Q4P9G7_USTMA Putative uncharacterized protein OS=Ustilago maydis GN=UM03246.1 PE=3 SV=1	B04.xml	1151	18.7	VVDASSFPR		yes	-	-	6.1	0.014	2	977.504	977.505	-0.0014	-1.43222
6	tr|Q4P9G7|Q4P9G7_USTMA Putative uncharacterized protein OS=Ustilago maydis GN=UM03246.1 PE=3 SV=1	B04.xml	1157	18.7	SADTNDYPAIRPN		yes	-	-	6.1	0.024	2	1433.67	1433.67	0.0002	0.139503
6	tr|Q4P9G7|Q4P9G7_USTMA Putative uncharacterized protein OS=Ustilago maydis GN=UM03246.1 PE=3 SV=1	B04.xml	1346	20.4	SFYQQALNEK		yes	-	-	6.1	0.0063	2	1227.59	1227.6	-0.0088	-7.16845
6	tr|Q4P9G7|Q4P9G7_USTMA Putative uncharacterized protein OS=Ustilago maydis GN=UM03246.1 PE=3 SV=1	B04.xml	1393	20.9	DAQSGVLDSNFK		yes	-	-	6.1	0.014	2	1280.61	1280.61	-0.003	-2.34263
6	tr|Q4P9G7|Q4P9G7_USTMA Putative uncharacterized protein OS=Ustilago maydis GN=UM03246.1 PE=3 SV=1	B04.xml	2276	29.5	INLQVITSALAK		yes	-	-	6.1	6.2e-08	2	1270.77	1270.77	0.0012	0.944307
6	tr|Q4P9G7|Q4P9G7_USTMA Putative uncharacterized protein OS=Ustilago maydis GN=UM03246.1 PE=3 SV=1	B04.xml	2279	29.5	WLSSPVDQQVAIAAFK		yes	-	-	6.1	0.047	2	1759.94	1759.94	0.0018	1.02276
6	tr|Q4P9G7|Q4P9G7_USTMA Putative uncharacterized protein OS=Ustilago maydis GN=UM03246.1 PE=3 SV=1	B04.xml	2308	29.8	AVAVEYTLPFGIK		yes	-	-	6.1	2.5e-06	2	1407.79	1407.79	-0.0004	-0.284134
6	tr|Q4P9G7|Q4P9G7_USTMA Putative uncharacterized protein OS=Ustilago maydis GN=UM03246.1 PE=3 SV=1	B04.xml	2439	31.1	SADTNDYPAIRPNWLSSPVDQQVAIAAFK		yes	-	-	6.1	0.00061	3	3174.6	3174.59	0.016	5.04003
7	tr|Q4P6F4|Q4P6F4_USTMA Putative uncharacterized protein OS=Ustilago maydis GN=UM04309.1 PE=4 SV=1	B04.xml	897	16.4	SNPDQTMTIDPCR	C12:+57.0215 - M7:+15.9949	No	-	-	7.1	0.061	2	1550.66	1550.66	-0.0015	-0.967331
7	tr|Q4P6F4|Q4P6F4_USTMA Putative uncharacterized protein OS=Ustilago maydis GN=UM04309.1 PE=4 SV=1	B04.xml	969	17	VQAGSESAPFAGK		yes	-	-	7.1	0.00015	2	1248.62	1248.62	-0.0006	-0.48053
7	tr|Q4P6F4|Q4P6F4_USTMA Putative uncharacterized protein OS=Ustilago maydis GN=UM04309.1 PE=4 SV=1	B04.xml	1526	22.1	VADSGTGPIDQTVIADDR		yes	-	-	7.1	0.00078	2	1829.88	1829.89	-0.0034	-1.85804
7	tr|Q4P6F4|Q4P6F4_USTMA Putative uncharacterized protein OS=Ustilago maydis GN=UM04309.1 PE=4 SV=1	B04.xml	1529	22.1	ANSGASWTNDVSHGDLIR		yes	-	-	7.1	0.012	3	1899.89	1899.89	-0.0033	-1.73694
7	tr|Q4P6F4|Q4P6F4_USTMA Putative uncharacterized protein OS=Ustilago maydis GN=UM04309.1 PE=4 SV=1	B04.xml	1535	22.2	LQLLYQGR		yes	-	-	7.1	0.0025	2	990.574	990.573	0.0003	0.302855
7	tr|Q4P6F4|Q4P6F4_USTMA Putative uncharacterized protein OS=Ustilago maydis GN=UM04309.1 PE=4 SV=1	B04.xml	1902	25.8	VNGWSAPQPLFTGK		yes	-	-	7.1	0.0045	2	1501.77	1501.78	-0.0071	-4.72772
7	tr|Q4P6F4|Q4P6F4_USTMA Putative uncharacterized protein OS=Ustilago maydis GN=UM04309.1 PE=4 SV=1	B04.xml	2228	29.1	VYLFFVADNGK		yes	-	-	7.1	0.036	2	1272.66	1272.66	-0.0001	-0.0785754
7	tr|Q4P6F4|Q4P6F4_USTMA Putative uncharacterized protein OS=Ustilago maydis GN=UM04309.1 PE=4 SV=1	B04.xml	2722	34	TSMAIGDFPANFGTASEVILSDTQAK		yes	-	-	7.1	0.0082	3	2671.29	2671.29	-0.0024	-0.898442
8	tr|Q4P769|Q4P769_USTMA Putative uncharacterized protein OS=Ustilago maydis GN=UM04044.1 PE=3 SV=1	B04.xml	668	14	GNIHITSNDATK		yes	-	-	8.1	0.019	2	1270.64	1270.64	0.0001	0.0787005
8	tr|Q4P769|Q4P769_USTMA Putative uncharacterized protein OS=Ustilago maydis GN=UM04044.1 PE=3 SV=1	B04.xml	1182	18.9	GNIHITSNDATKYPSIDAK		yes	-	-	8.1	0.00026	3	2045.03	2045.03	0.0009	0.440091
8	tr|Q4P769|Q4P769_USTMA Putative uncharacterized protein OS=Ustilago maydis GN=UM04044.1 PE=3 SV=1	B04.xml	1449	21.4	FHAPSQENADLLGVK		yes	-	-	8.1	0.00033	3	1625.83	1625.83	-0.003	-1.84521
8	tr|Q4P769|Q4P769_USTMA Putative uncharacterized protein OS=Ustilago maydis GN=UM04044.1 PE=3 SV=1	B04.xml	1833	25.1	SYSAPAYLFPNQAR		yes	-	-	8.1	6.4e-07	2	1584.78	1584.78	-0.0009	-0.567902
8	tr|Q4P769|Q4P769_USTMA Putative uncharacterized protein OS=Ustilago maydis GN=UM04044.1 PE=3 SV=1	B04.xml	2220	29	QYDYLVVGAGTAGLAVAAR		No	-	-	8.1	0.08	3	1895.01	1895	0.007	3.69393
8	tr|Q4P769|Q4P769_USTMA Putative uncharacterized protein OS=Ustilago maydis GN=UM04044.1 PE=3 SV=1	B04.xml	2253	29.3	PNLDVLTDALVSK		yes	-	-	8.1	2.9e-06	2	1384.77	1384.77	-0.0027	-1.94978
8	tr|Q4P769|Q4P769_USTMA Putative uncharacterized protein OS=Ustilago maydis GN=UM04044.1 PE=3 SV=1	B04.xml	2500	31.7	EVILSGGTVNTPQILELSGIGSK		yes	-	-	8.1	7.6e-05	3	2312.27	2312.27	-0.0005	-0.216238
8	tr|Q4P769|Q4P769_USTMA Putative uncharacterized protein OS=Ustilago maydis GN=UM04044.1 PE=3 SV=1	B04.xml	2613	32.9	VLGGSSALNFLVWDR		yes	-	-	8.1	7.9e-05	2	1633.87	1633.87	-0.0033	-2.01974
9	tr|Q4PCF1|Q4PCF1_USTMA Putative uncharacterized protein OS=Ustilago maydis GN=UM02212.1 PE=4 SV=1	B04.xml	1094	18.2	ANYWAQQAQAR		yes	-	-	9.1	2.7e-07	2	1306.63	1306.63	-0.0014	-1.07146
9	tr|Q4PCF1|Q4PCF1_USTMA Putative uncharacterized protein OS=Ustilago maydis GN=UM02212.1 PE=4 SV=1	B04.xml	1633	23.1	YVASALCSWR	C7:+57.0215	yes	-	-	9.1	0.046	2	1212.58	1212.58	0.0013	1.07209
9	tr|Q4PCF1|Q4PCF1_USTMA Putative uncharacterized protein OS=Ustilago maydis GN=UM02212.1 PE=4 SV=1	B04.xml	1689	23.7	ATLYSNIAAGAESGSDYSAAR		yes	-	-	9.1	2.1e-09	2	2074.96	2074.97	-0.008	-3.85548
9	tr|Q4PCF1|Q4PCF1_USTMA Putative uncharacterized protein OS=Ustilago maydis GN=UM02212.1 PE=4 SV=1	B04.xml	2349	30.2	AILENFGDLIDR		yes	-	-	9.1	0.0036	2	1375.72	1375.72	-0.0013	-0.944958
9	tr|Q4PCF1|Q4PCF1_USTMA Putative uncharacterized protein OS=Ustilago maydis GN=UM02212.1 PE=4 SV=1	B04.xml	2817	35	EAILDLFWDPSK		yes	-	-	9.1	0.0006	2	1433.73	1433.73	-0.0026	-1.81345
9	tr|Q4PCF1|Q4PCF1_USTMA Putative uncharacterized protein OS=Ustilago maydis GN=UM02212.1 PE=4 SV=1	B04.xml	2997	37	APFFTPAGFFPLWAK		yes	-	-	9.1	0.00015	2	1696.9	1696.89	0.0082	4.83237
9	tr|Q4PCF1|Q4PCF1_USTMA Putative uncharacterized protein OS=Ustilago maydis GN=UM02212.1 PE=4 SV=1	B04.xml	3024	37.3	FLETAAQLPVDLNAILFACEQK	C19:+57.0215	yes	-	-	9.1	0.00023	3	2491.29	2491.29	-0.0028	-1.12392
10	tr|Q4PIN6|Q4PIN6_USTMA Predicted protein OS=Ustilago maydis GN=UM00027.1 PE=4 SV=1	B04.xml	704	14.4	YNAPHNPYK		No	-	-	10.1	0.075	2	1103.53	1103.53	0.0018	1.63113
10	tr|Q4PIN6|Q4PIN6_USTMA Predicted protein OS=Ustilago maydis GN=UM00027.1 PE=4 SV=1	B04.xml	937	16.7	YHQDVFDAR		yes	-	-	10.1	0.002	2	1150.53	1150.53	-0.003	-2.6075
10	tr|Q4PIN6|Q4PIN6_USTMA Predicted protein OS=Ustilago maydis GN=UM00027.1 PE=4 SV=1	B04.xml	1353	20.5	VCNIDYVENQPGNSCAQVTQR	C2:+57.0215 - C15:+57.0215	yes	-	-	10.1	0.011	3	2452.1	2452.1	0.0002	0.0815628
10	tr|Q4PIN6|Q4PIN6_USTMA Predicted protein OS=Ustilago maydis GN=UM00027.1 PE=4 SV=1	B04.xml	1670	23.5	IISVDAYSANDLSDK		yes	-	-	10.1	6.3e-06	2	1610.79	1610.79	-0.0041	-2.54533
10	tr|Q4PIN6|Q4PIN6_USTMA Predicted protein OS=Ustilago maydis GN=UM00027.1 PE=4 SV=1	B04.xml	1672	23.5	ALDISATAPNAPVHFR		No	-	-	10.1	0.051	3	1679.89	1679.89	-0.0013	-0.773862
10	tr|Q4PIN6|Q4PIN6_USTMA Predicted protein OS=Ustilago maydis GN=UM00027.1 PE=4 SV=1	B04.xml	1838	25.1	HAPLGASGYFADVTLTGK		yes	-	-	10.1	0.00057	3	1804.92	1804.92	-0.0007	-0.387828
10	tr|Q4PIN6|Q4PIN6_USTMA Predicted protein OS=Ustilago maydis GN=UM00027.1 PE=4 SV=1	B04.xml	2471	31.4	LVIMLDAPEPSFFK	M4:+15.9949	yes	-	-	10.1	2.3e-07	2	1622.85	1622.85	-0.0027	-1.66374
10	tr|Q4PIN6|Q4PIN6_USTMA Predicted protein OS=Ustilago maydis GN=UM00027.1 PE=4 SV=1	B04.xml	2570	32.4	ASLAPSLQTWWTGLPNTCAVQR	C18:+57.0215	yes	-	-	10.1	0.0016	3	2457.23	2457.23	-0.0033	-1.34297
11	tr|Q4PFS8|Q4PFS8_USTMA Putative uncharacterized protein OS=Ustilago maydis GN=UM01035.1 PE=4 SV=1	B04.xml	1027	17.6	ASPSGSFAPANMACPQR	C14:+57.0215 - M12:+15.9949	yes	-	-	11.1	0.0047	2	1764.78	1764.78	0.0001	0.0566643
11	tr|Q4PFS8|Q4PFS8_USTMA Putative uncharacterized protein OS=Ustilago maydis GN=UM01035.1 PE=4 SV=1	B04.xml	1180	18.9	GNGNVQVADFR		yes	-	-	11.1	0.0017	2	1176.58	1176.58	0.0053	4.5046
11	tr|Q4PFS8|Q4PFS8_USTMA Putative uncharacterized protein OS=Ustilago maydis GN=UM01035.1 PE=4 SV=1	B04.xml	1776	24.5	AMLVGAGTLQGFDGR	M2:+15.9949	yes	-	-	11.1	2.6e-05	2	1508.75	1508.75	-0.0042	-2.78376
11	tr|Q4PFS8|Q4PFS8_USTMA Putative uncharacterized protein OS=Ustilago maydis GN=UM01035.1 PE=4 SV=1	B04.xml	1841	25.2	LGFALSGGGLR		yes	-	-	11.1	0.0001	2	1047.59	1047.6	-0.0007	-0.668197
11	tr|Q4PFS8|Q4PFS8_USTMA Putative uncharacterized protein OS=Ustilago maydis GN=UM01035.1 PE=4 SV=1	B04.xml	2262	29.4	NDVSLVPNPFYGYR		yes	-	-	11.1	0.00034	2	1640.81	1640.81	-0.0016	-0.97513
12	tr|Q4P902|Q4P902_USTMA Putative uncharacterized protein OS=Ustilago maydis GN=UM03411.1 PE=3 SV=1	B04.xml	889	16.3	AGSSLNAAIK		No	-	-	12.1	0.071	2	931.52	931.521	-0.0011	-1.18086
12	tr|Q4P902|Q4P902_USTMA Putative uncharacterized protein OS=Ustilago maydis GN=UM03411.1 PE=3 SV=1	B04.xml	1373	20.7	SQGVPIDGIGSQSHLQAAGH		No	-	-	12.1	0.068	3	1958.97	1958.97	0.0004	0.204189
12	tr|Q4P902|Q4P902_USTMA Putative uncharacterized protein OS=Ustilago maydis GN=UM03411.1 PE=3 SV=1	B04.xml	1713	23.9	NANPLLWNSSYQK		yes	-	-	12.1	8.2e-06	2	1534.76	1534.77	-0.0023	-1.4986
12	tr|Q4P902|Q4P902_USTMA Putative uncharacterized protein OS=Ustilago maydis GN=UM03411.1 PE=3 SV=1	B04.xml	1951	26.3	LYINDYNLDDPDYPK		yes	-	-	12.1	3.1e-06	2	1857.85	1857.85	-0.0036	-1.93772
12	tr|Q4P902|Q4P902_USTMA Putative uncharacterized protein OS=Ustilago maydis GN=UM03411.1 PE=3 SV=1	B04.xml	2346	30.2	VYAWDVVNEMFNENGSFR	M10:+15.9949	yes	-	-	12.1	0.044	3	2192.97	2192.97	-0.0003	-0.136801
12	tr|Q4P902|Q4P902_USTMA Putative uncharacterized protein OS=Ustilago maydis GN=UM03411.1 PE=3 SV=1	B04.xml	2872	35.5	VYAWDVVNEMFNENGSFR		yes	-	-	12.1	0.024	3	2176.97	2176.98	-0.0021	-0.964641
13	tr|Q4P2C7|Q4P2C7_USTMA Putative uncharacterized protein OS=Ustilago maydis GN=UM05736.1 PE=4 SV=1	B04.xml	1524	22.1	TSSMLFGDPVTSR	M4:+15.9949	yes	-	-	13.1	7e-06	2	1413.67	1413.67	-0.0021	-1.4855
13	tr|Q4P2C7|Q4P2C7_USTMA Putative uncharacterized protein OS=Ustilago maydis GN=UM05736.1 PE=4 SV=1	B04.xml	1588	22.7	VTLTSITVEMQH	M10:+15.9949	yes	-	-	13.1	0.0022	2	1374.7	1374.69	0.0031	2.25505
13	tr|Q4P2C7|Q4P2C7_USTMA Putative uncharacterized protein OS=Ustilago maydis GN=UM05736.1 PE=4 SV=1	B04.xml	1764	24.4	GFANGQLAY		yes	-	-	13.1	0.0073	2	940.453	940.453	0.0004	0.425327
13	tr|Q4P2C7|Q4P2C7_USTMA Putative uncharacterized protein OS=Ustilago maydis GN=UM05736.1 PE=4 SV=1	B04.xml	1769	24.5	TSSMLFGDPVTSR		yes	-	-	13.1	2.4e-05	2	1397.67	1397.67	0.001	0.715475
Groupe	Description	Sample	Scan	Rt	Sequence	Modifs	Valid	Used	on a total of	Sub-groups	E-value	Charge	MH+ Obs	MH+ theo	DeltaMH+	Delta-ppm
1	tr|Q4PGQ6|Q4PGQ6_USTMA Putative uncharacterized protein OS=Ustilago maydis GN=UM00707.1 PE=4 SV=1	B05.xml	1291	20	ISDLSSCYSQPAGTVQR	C7:+57.0215	yes	-	-	1.1	0.0019	2	1868.89	1868.88	0.0045	2.40786
1	tr|Q4PGQ6|Q4PGQ6_USTMA Putative uncharacterized protein OS=Ustilago maydis GN=UM00707.1 PE=4 SV=1	B05.xml	1575	22.6	IMTTQAQWDCLPTK	C10:+57.0215 - M2:+15.9949	yes	-	-	1.1	0.00088	2	1708.81	1708.8	0.0014	0.819287
1	tr|Q4PGQ6|Q4PGQ6_USTMA Putative uncharacterized protein OS=Ustilago maydis GN=UM00707.1 PE=4 SV=1	B05.xml	1590	22.8	TATLTQSSITNPNAAINVK		yes	-	-	1.1	4.6e-06	2	1944.04	1944.04	-0.0016	-0.823028
1	tr|Q4PGQ6|Q4PGQ6_USTMA Putative uncharacterized protein OS=Ustilago maydis GN=UM00707.1 PE=4 SV=1	B05.xml	1596	22.8	FATTANQLMLYSK	M9:+15.9949	yes	-	-	1.1	3.4e-06	2	1503.75	1503.75	-0.0013	-0.864505
1	tr|Q4PGQ6|Q4PGQ6_USTMA Putative uncharacterized protein OS=Ustilago maydis GN=UM00707.1 PE=4 SV=1	B05.xml	1716	24.1	IMTTQAQWDCLPTK	C10:+57.0215	yes	-	-	1.1	0.00026	2	1692.81	1692.81	-0.0007	-0.413514
1	tr|Q4PGQ6|Q4PGQ6_USTMA Putative uncharacterized protein OS=Ustilago maydis GN=UM00707.1 PE=4 SV=1	B05.xml	1787	24.8	FATTANQLMLYSK		yes	-	-	1.1	1.3e-06	2	1487.76	1487.76	-0.0016	-1.07544
1	tr|Q4PGQ6|Q4PGQ6_USTMA Putative uncharacterized protein OS=Ustilago maydis GN=UM00707.1 PE=4 SV=1	B05.xml	1860	25.4	SVPLSQWSLTSHN		yes	-	-	1.1	0.014	2	1455.72	1455.72	-0.001	-0.686944
1	tr|Q4PGQ6|Q4PGQ6_USTMA Putative uncharacterized protein OS=Ustilago maydis GN=UM00707.1 PE=4 SV=1	B05.xml	1873	25.6	TSAFHMYVSGPGGLFAYGDNGPNK	M6:+15.9949	yes	-	-	1.1	6.3e-07	3	2503.13	2503.14	-0.0015	-0.599248
1	tr|Q4PGQ6|Q4PGQ6_USTMA Putative uncharacterized protein OS=Ustilago maydis GN=UM00707.1 PE=4 SV=1	B05.xml	1899	25.8	ATDGQNTLTINLQNQDVN		yes	-	-	1.1	0.045	2	1958.93	1958.94	-0.0077	-3.93069
1	tr|Q4PGQ6|Q4PGQ6_USTMA Putative uncharacterized protein OS=Ustilago maydis GN=UM00707.1 PE=4 SV=1	B05.xml	1926	26.1	IADGGFGGSGILDVSR		yes	-	-	1.1	1.1e-05	2	1520.77	1520.77	-0.002	-1.31512
1	tr|Q4PGQ6|Q4PGQ6_USTMA Putative uncharacterized protein OS=Ustilago maydis GN=UM00707.1 PE=4 SV=1	B05.xml	2154	28.3	GAFWNGLPLDR		yes	-	-	1.1	0.00018	2	1245.64	1245.64	0	0
1	tr|Q4PGQ6|Q4PGQ6_USTMA Putative uncharacterized protein OS=Ustilago maydis GN=UM00707.1 PE=4 SV=1	B05.xml	2159	28.4	VQILSPSTAVFSVDGPPANR		yes	-	-	1.1	3.3e-08	2	2055.08	2055.09	-0.0043	-2.09237
1	tr|Q4PGQ6|Q4PGQ6_USTMA Putative uncharacterized protein OS=Ustilago maydis GN=UM00707.1 PE=4 SV=1	B05.xml	2186	28.6	QVLVQDEIAQSSQITDVQWR		yes	-	-	1.1	5.7e-06	3	2343.19	2343.19	-0.0049	-2.09116
1	tr|Q4PGQ6|Q4PGQ6_USTMA Putative uncharacterized protein OS=Ustilago maydis GN=UM00707.1 PE=4 SV=1	B05.xml	2211	28.9	ALSALISATGSDQGLMAENPNWYK	M16:+15.9949	yes	-	-	1.1	8.5e-06	3	2553.23	2553.23	-0.004	-1.56664
1	tr|Q4PGQ6|Q4PGQ6_USTMA Putative uncharacterized protein OS=Ustilago maydis GN=UM00707.1 PE=4 SV=1	B05.xml	2223	29	ASILTGHQTHGDLDAGDFVLDALGTR		yes	-	-	1.1	3.2e-09	3	2680.32	2680.33	-0.011	-4.10397
1	tr|Q4PGQ6|Q4PGQ6_USTMA Putative uncharacterized protein OS=Ustilago maydis GN=UM00707.1 PE=4 SV=1	B05.xml	2247	29.2	SSWTDPSAVFVGIK		yes	-	-	1.1	0.0057	2	1493.76	1493.76	-0.0047	-3.14641
1	tr|Q4PGQ6|Q4PGQ6_USTMA Putative uncharacterized protein OS=Ustilago maydis GN=UM00707.1 PE=4 SV=1	B05.xml	2259	29.3	GVYDDGTWTETANYWYFGTNAHGR		yes	-	-	1.1	0.00029	3	2781.2	2781.2	0.0014	0.50338
1	tr|Q4PGQ6|Q4PGQ6_USTMA Putative uncharacterized protein OS=Ustilago maydis GN=UM00707.1 PE=4 SV=1	B05.xml	2260	29.3	QPANGDGNWNCVCNGGMLTGALAIR	C11:+57.0215 - C13:+57.0215	yes	-	-	1.1	0.0056	3	2646.2	2646.2	0.0011	0.415691
1	tr|Q4PGQ6|Q4PGQ6_USTMA Putative uncharacterized protein OS=Ustilago maydis GN=UM00707.1 PE=4 SV=1	B05.xml	2297	29.7	QTHGDLDAGDFVLDALGTR		yes	-	-	1.1	0.0042	3	2000.97	2000.97	-0.0021	-1.04949
1	tr|Q4PGQ6|Q4PGQ6_USTMA Putative uncharacterized protein OS=Ustilago maydis GN=UM00707.1 PE=4 SV=1	B05.xml	2363	30.3	TLQVVWQPQWDSLSAEDQATPK		yes	-	-	1.1	0.00085	3	2527.24	2527.25	-0.003	-1.18706
1	tr|Q4PGQ6|Q4PGQ6_USTMA Putative uncharacterized protein OS=Ustilago maydis GN=UM00707.1 PE=4 SV=1	B05.xml	2375	30.5	QPANGDGNWNCVCNGGMLTGALAIR	C11:+57.0215 - C13:+57.0215 - M17:+15.9949 - Q1:-17.0265	yes	-	-	1.1	0.021	3	2645.16	2645.17	-0.0039	-1.47439
1	tr|Q4PGQ6|Q4PGQ6_USTMA Putative uncharacterized protein OS=Ustilago maydis GN=UM00707.1 PE=4 SV=1	B05.xml	2397	30.7	ALSALISATGSDQGLMAENPNWYK		yes	-	-	1.1	6.1e-07	3	2537.22	2537.23	-0.014	-5.51782
1	tr|Q4PGQ6|Q4PGQ6_USTMA Putative uncharacterized protein OS=Ustilago maydis GN=UM00707.1 PE=4 SV=1	B05.xml	2551	32.2	DRADAAFDPLSMFWYEPTAK	M12:+15.9949	yes	-	-	1.1	7.9e-06	3	2347.07	2347.07	-0.0033	-1.40601
1	tr|Q4PGQ6|Q4PGQ6_USTMA Putative uncharacterized protein OS=Ustilago maydis GN=UM00707.1 PE=4 SV=1	B05.xml	2554	32.3	PATTDAVQFISDLSSCYSQPAGTVQR	C16:+57.0215	yes	-	-	1.1	0.00084	3	2799.33	2799.33	0.0006	0.214337
1	tr|Q4PGQ6|Q4PGQ6_USTMA Putative uncharacterized protein OS=Ustilago maydis GN=UM00707.1 PE=4 SV=1	B05.xml	2667	33.4	GDLDAGDFVLDALGTR		No	-	-	1.1	0.065	2	1634.79	1634.8	-0.016	-9.78712
1	tr|Q4PGQ6|Q4PGQ6_USTMA Putative uncharacterized protein OS=Ustilago maydis GN=UM00707.1 PE=4 SV=1	B05.xml	2713	33.9	ADAAFDPLSMFWYEPTAK	M10:+15.9949	yes	-	-	1.1	1.3e-07	2	2075.94	2075.94	-0.0055	-2.6494
1	tr|Q4PGQ6|Q4PGQ6_USTMA Putative uncharacterized protein OS=Ustilago maydis GN=UM00707.1 PE=4 SV=1	B05.xml	2724	34	QVLVQDEIAQSSQITDVQWR	Q1:-17.0265	yes	-	-	1.1	0.0011	3	2326.17	2326.17	0.0068	2.92326
1	tr|Q4PGQ6|Q4PGQ6_USTMA Putative uncharacterized protein OS=Ustilago maydis GN=UM00707.1 PE=4 SV=1	B05.xml	2816	34.9	DRADAAFDPLSMFWYEPTAK		yes	-	-	1.1	0.00014	3	2331.08	2331.08	0.0051	2.18783
1	tr|Q4PGQ6|Q4PGQ6_USTMA Putative uncharacterized protein OS=Ustilago maydis GN=UM00707.1 PE=4 SV=1	B05.xml	2894	35.7	NAILQYGLLPGLNQY		yes	-	-	1.1	0.028	2	1676.9	1676.9	0.001	0.596338
1	tr|Q4PGQ6|Q4PGQ6_USTMA Putative uncharacterized protein OS=Ustilago maydis GN=UM00707.1 PE=4 SV=1	B05.xml	2949	36.4	NAILQYGLLPGLNQYATDAGWWK		yes	-	-	1.1	0.0014	3	2592.32	2592.32	-0.0014	-0.540056
1	tr|Q4PGQ6|Q4PGQ6_USTMA Putative uncharacterized protein OS=Ustilago maydis GN=UM00707.1 PE=4 SV=1	B05.xml	2971	36.6	ADAAFDPLSMFWYEPTAK		yes	-	-	1.1	5e-11	2	2059.93	2059.95	-0.013	-6.31084
2	tr|Q4PGC6|Q4PGC6_USTMA Putative uncharacterized protein OS=Ustilago maydis GN=UM00837.1 PE=4 SV=1	B05.xml	661	14	HIHDATLSTPTK		yes	-	-	2.1	0.035	3	1320.69	1320.69	0.0007	0.530026
2	tr|Q4PGC6|Q4PGC6_USTMA Putative uncharacterized protein OS=Ustilago maydis GN=UM00837.1 PE=4 SV=1	B05.xml	739	14.8	NVQVQVGNGK		yes	-	-	2.1	9e-06	2	1042.56	1042.56	-0.0005	-0.479587
2	tr|Q4PGC6|Q4PGC6_USTMA Putative uncharacterized protein OS=Ustilago maydis GN=UM00837.1 PE=4 SV=1	B05.xml	1084	18.1	SFGSNGQGDLVAK		yes	-	-	2.1	0.045	2	1279.63	1279.63	-0.0022	-1.71925
2	tr|Q4PGC6|Q4PGC6_USTMA Putative uncharacterized protein OS=Ustilago maydis GN=UM00837.1 PE=4 SV=1	B05.xml	1148	18.6	LININGSPR		No	-	-	2.1	0.079	2	983.563	983.564	-0.0006	-0.610027
2	tr|Q4PGC6|Q4PGC6_USTMA Putative uncharacterized protein OS=Ustilago maydis GN=UM00837.1 PE=4 SV=1	B05.xml	1611	23	ASSPPADAAASIPAVTYHVAGNPSR		No	-	-	2.1	0.08	3	2407.2	2407.2	-0.0047	-1.95248
2	tr|Q4PGC6|Q4PGC6_USTMA Putative uncharacterized protein OS=Ustilago maydis GN=UM00837.1 PE=4 SV=1	B05.xml	1651	23.4	AVDDHMYATPAQMLDFAEGMDATSR	M6:+15.9949 - M13:+15.9949 - M20:+15.9949	yes	-	-	2.1	1.3e-05	3	2791.16	2791.16	-0.0052	-1.86302
2	tr|Q4PGC6|Q4PGC6_USTMA Putative uncharacterized protein OS=Ustilago maydis GN=UM00837.1 PE=4 SV=1	B05.xml	1652	23.4	SHSCGIENAGFEGISVTTEPH	C4:+57.0215	yes	-	-	2.1	1e-06	3	2228.98	2228.99	-0.0033	-1.48049
2	tr|Q4PGC6|Q4PGC6_USTMA Putative uncharacterized protein OS=Ustilago maydis GN=UM00837.1 PE=4 SV=1	B05.xml	1706	23.9	TLTPTQASSNNDNVFAIK		yes	-	-	2.1	2.2e-05	2	1920.97	1920.97	-0.0003	-0.156171
2	tr|Q4PGC6|Q4PGC6_USTMA Putative uncharacterized protein OS=Ustilago maydis GN=UM00837.1 PE=4 SV=1	B05.xml	1878	25.6	AVDDHMYATPAQMLDFAEGMDATSR	M6:+15.9949 - M13:+15.9949	yes	-	-	2.1	0.00053	3	2775.17	2775.17	-0.0039	-1.40532
2	tr|Q4PGC6|Q4PGC6_USTMA Putative uncharacterized protein OS=Ustilago maydis GN=UM00837.1 PE=4 SV=1	B05.xml	2033	27.1	LVSLMPPTWEGTVAR	M5:+15.9949	yes	-	-	2.1	0.018	2	1672.87	1672.87	-0.0066	-3.94531
2	tr|Q4PGC6|Q4PGC6_USTMA Putative uncharacterized protein OS=Ustilago maydis GN=UM00837.1 PE=4 SV=1	B05.xml	2102	27.9	SHSCGIENAGFEGISVTTEPHMLSF	C4:+57.0215 - M22:+15.9949	yes	-	-	2.1	9.6e-05	3	2723.19	2723.21	-0.014	-5.141
2	tr|Q4PGC6|Q4PGC6_USTMA Putative uncharacterized protein OS=Ustilago maydis GN=UM00837.1 PE=4 SV=1	B05.xml	2114	28	AVDDHMYATPAQMLDFAEGMDATSR	M6:+15.9949 - M20:+15.9949	yes	-	-	2.1	4.4e-06	3	2775.16	2775.17	-0.0051	-1.83773
2	tr|Q4PGC6|Q4PGC6_USTMA Putative uncharacterized protein OS=Ustilago maydis GN=UM00837.1 PE=4 SV=1	B05.xml	2198	28.8	EFPQLNLIASTLKK		No	-	-	2.1	0.059	2	1601.93	1601.93	-0.0007	-0.436974
2	tr|Q4PGC6|Q4PGC6_USTMA Putative uncharacterized protein OS=Ustilago maydis GN=UM00837.1 PE=4 SV=1	B05.xml	2227	29	STSYWIQYGWGNNPIK		yes	-	-	2.1	3.3e-11	2	1913.92	1913.92	-0.0026	-1.35847
2	tr|Q4PGC6|Q4PGC6_USTMA Putative uncharacterized protein OS=Ustilago maydis GN=UM00837.1 PE=4 SV=1	B05.xml	2345	30.2	AVDDHMYATPAQMLDFAEGMDATSR	M6:+15.9949	yes	-	-	2.1	2.4e-07	3	2759.18	2759.18	0.001	0.362427
2	tr|Q4PGC6|Q4PGC6_USTMA Putative uncharacterized protein OS=Ustilago maydis GN=UM00837.1 PE=4 SV=1	B05.xml	2382	30.5	HVEIGNEDWLGAAIDTYGAYR		yes	-	-	2.1	3.5e-05	3	2350.11	2350.11	0.0037	1.57439
2	tr|Q4PGC6|Q4PGC6_USTMA Putative uncharacterized protein OS=Ustilago maydis GN=UM00837.1 PE=4 SV=1	B05.xml	2417	30.9	QDLAQALADIKPVFVR		yes	-	-	2.1	0.00027	3	1784.01	1784.01	0.0008	0.448429
2	tr|Q4PGC6|Q4PGC6_USTMA Putative uncharacterized protein OS=Ustilago maydis GN=UM00837.1 PE=4 SV=1	B05.xml	2427	31	LSLSLDNSLSSALPQSAIVSGDK		yes	-	-	2.1	1.9e-05	3	2302.21	2302.21	-0.0036	-1.56371
2	tr|Q4PGC6|Q4PGC6_USTMA Putative uncharacterized protein OS=Ustilago maydis GN=UM00837.1 PE=4 SV=1	B05.xml	2534	32.1	EFPQLNLIASTLK		yes	-	-	2.1	0.00042	2	1473.83	1473.83	-0.0027	-1.83196
2	tr|Q4PGC6|Q4PGC6_USTMA Putative uncharacterized protein OS=Ustilago maydis GN=UM00837.1 PE=4 SV=1	B05.xml	2577	32.5	SPTGQTVTVPVEVGLYSNDYSITFVR		yes	-	-	2.1	1.2e-06	3	2829.43	2829.43	-0.002	-0.706856
2	tr|Q4PGC6|Q4PGC6_USTMA Putative uncharacterized protein OS=Ustilago maydis GN=UM00837.1 PE=4 SV=1	B05.xml	2585	32.6	LKHPTLIGALAEAAFLAAAER		yes	-	-	2.1	0.00012	3	2163.24	2163.23	0.0064	2.95854
2	tr|Q4PGC6|Q4PGC6_USTMA Putative uncharacterized protein OS=Ustilago maydis GN=UM00837.1 PE=4 SV=1	B05.xml	2634	33.1	TSGACQDGFQINLVSLMPPTWEGTVAR	C5:+57.0215 - M17:+15.9949	yes	-	-	2.1	0.0032	3	2951.4	2951.4	-0.0075	-2.54116
2	tr|Q4PGC6|Q4PGC6_USTMA Putative uncharacterized protein OS=Ustilago maydis GN=UM00837.1 PE=4 SV=1	B05.xml	2690	33.6	QIMLLELTSEWQQFQR	M3:+15.9949	yes	-	-	2.1	2.4e-05	3	2066.03	2066.04	-0.0048	-2.32329
2	tr|Q4PGC6|Q4PGC6_USTMA Putative uncharacterized protein OS=Ustilago maydis GN=UM00837.1 PE=4 SV=1	B05.xml	2804	34.8	TPTWTTSWNTEGLGLMELMDLTEK	M16:+15.9949 - M19:+15.9949	yes	-	-	2.1	0.0023	3	2786.29	2786.29	-0.005	-1.7945
2	tr|Q4PGC6|Q4PGC6_USTMA Putative uncharacterized protein OS=Ustilago maydis GN=UM00837.1 PE=4 SV=1	B05.xml	2840	35.2	HPTLIGALAEAAFLAAAER		yes	-	-	2.1	0.00047	3	1922.05	1922.05	0.0009	0.46825
2	tr|Q4PGC6|Q4PGC6_USTMA Putative uncharacterized protein OS=Ustilago maydis GN=UM00837.1 PE=4 SV=1	B05.xml	2862	35.4	QDLAQALADIKPVFVR	Q1:-17.0265	yes	-	-	2.1	7.6e-05	2	1766.99	1766.98	0.0049	2.77309
2	tr|Q4PGC6|Q4PGC6_USTMA Putative uncharacterized protein OS=Ustilago maydis GN=UM00837.1 PE=4 SV=1	B05.xml	2893	35.7	QIMLLELTSEWQQFQR		yes	-	-	2.1	4.5e-05	3	2050.04	2050.04	-0.001	-0.487795
2	tr|Q4PGC6|Q4PGC6_USTMA Putative uncharacterized protein OS=Ustilago maydis GN=UM00837.1 PE=4 SV=1	B05.xml	3061	37.7	QSNFALAAFIETNINSGTDGGLYAEIIR		yes	-	-	2.1	4.6e-08	3	2985.49	2985.5	-0.005	-1.67476
2	tr|Q4PGC6|Q4PGC6_USTMA Putative uncharacterized protein OS=Ustilago maydis GN=UM00837.1 PE=4 SV=1	B05.xml	3128	38.4	GELGPYIQSALNQLHFLLDASGSWADLR		yes	-	-	2.1	6.8e-07	3	3071.55	3071.56	-0.012	-3.90681
3	tr|Q4P1D8|Q4P1D8_USTMA Putative uncharacterized protein OS=Ustilago maydis GN=UM06075.1 PE=4 SV=1	B05.xml	612	13.4	RLDPEGAPK		No	-	-	3.1	0.071	2	982.53	982.532	-0.0022	-2.23911
3	tr|Q4P1D8|Q4P1D8_USTMA Putative uncharacterized protein OS=Ustilago maydis GN=UM06075.1 PE=4 SV=1	B05.xml	871	16	AGSGAVMCVYNR	C8:+57.0215 - M7:+15.9949	yes	-	-	3.1	0.012	2	1300.58	1300.58	-0.0017	-1.30711
3	tr|Q4P1D8|Q4P1D8_USTMA Putative uncharacterized protein OS=Ustilago maydis GN=UM06075.1 PE=4 SV=1	B05.xml	1154	18.7	AGSGAVMCVYNR	C8:+57.0215	No	-	-	3.1	0.077	2	1284.58	1284.58	-0.0012	-0.934155
3	tr|Q4P1D8|Q4P1D8_USTMA Putative uncharacterized protein OS=Ustilago maydis GN=UM06075.1 PE=4 SV=1	B05.xml	1332	20.3	LDADGDQLIR		yes	-	-	3.1	0.015	2	1115.57	1115.57	0.0001	0.0896403
3	tr|Q4P1D8|Q4P1D8_USTMA Putative uncharacterized protein OS=Ustilago maydis GN=UM06075.1 PE=4 SV=1	B05.xml	1356	20.6	MPYSILADK	M1:+15.9949	yes	-	-	3.1	0.0019	2	1053.53	1053.53	-0.0037	-3.51201
3	tr|Q4P1D8|Q4P1D8_USTMA Putative uncharacterized protein OS=Ustilago maydis GN=UM06075.1 PE=4 SV=1	B05.xml	1403	21	APLAGTFYR		yes	-	-	3.1	0.013	2	995.534	995.531	0.0022	2.20987
3	tr|Q4P1D8|Q4P1D8_USTMA Putative uncharacterized protein OS=Ustilago maydis GN=UM06075.1 PE=4 SV=1	B05.xml	1434	21.3	AAALGAEFVAK		yes	-	-	3.1	6e-05	2	1047.58	1047.58	-0.0006	-0.572747
3	tr|Q4P1D8|Q4P1D8_USTMA Putative uncharacterized protein OS=Ustilago maydis GN=UM06075.1 PE=4 SV=1	B05.xml	1584	22.7	GVNVHLGPVTGGPLGR		yes	-	-	3.1	6.2e-05	3	1529.86	1529.86	-0.0001	-0.0653657
3	tr|Q4P1D8|Q4P1D8_USTMA Putative uncharacterized protein OS=Ustilago maydis GN=UM06075.1 PE=4 SV=1	B05.xml	1600	22.9	SVVEQLTLEEK		yes	-	-	3.1	1.5e-06	2	1274.68	1274.68	-0.0009	-0.706057
3	tr|Q4P1D8|Q4P1D8_USTMA Putative uncharacterized protein OS=Ustilago maydis GN=UM06075.1 PE=4 SV=1	B05.xml	1708	24	QNHGSVINNLNDVGDEYNQMLVK	M20:+15.9949	yes	-	-	3.1	0.0013	3	2617.23	2617.23	-0.0027	-1.03162
3	tr|Q4P1D8|Q4P1D8_USTMA Putative uncharacterized protein OS=Ustilago maydis GN=UM06075.1 PE=4 SV=1	B05.xml	1731	24.2	EIGEAAVTLIYNKR		yes	-	-	3.1	0.032	2	1576.86	1576.87	-0.012	-7.61001
3	tr|Q4P1D8|Q4P1D8_USTMA Putative uncharacterized protein OS=Ustilago maydis GN=UM06075.1 PE=4 SV=1	B05.xml	1953	26.4	EIGEAAVTLIYNK		yes	-	-	3.1	3.8e-05	2	1420.77	1420.77	0.0015	1.05577
3	tr|Q4P1D8|Q4P1D8_USTMA Putative uncharacterized protein OS=Ustilago maydis GN=UM06075.1 PE=4 SV=1	B05.xml	1984	26.7	LLAQWYLR		yes	-	-	3.1	0.006	2	1062.61	1062.61	-0.0017	-1.59983
3	tr|Q4P1D8|Q4P1D8_USTMA Putative uncharacterized protein OS=Ustilago maydis GN=UM06075.1 PE=4 SV=1	B05.xml	2029	27.1	SNQAGPQGSTAFGLGLPLNK		No	-	-	3.1	0.05	2	1957.03	1957.01	0.013	6.64277
3	tr|Q4P1D8|Q4P1D8_USTMA Putative uncharacterized protein OS=Ustilago maydis GN=UM06075.1 PE=4 SV=1	B05.xml	2191	28.7	NWEGFGPDPYLHGEAAYYTVSGTQSAGVISTAK		yes	-	-	3.1	2.7e-08	3	3473.62	3473.63	-0.0065	-1.87124
3	tr|Q4P1D8|Q4P1D8_USTMA Putative uncharacterized protein OS=Ustilago maydis GN=UM06075.1 PE=4 SV=1	B05.xml	2216	28.9	QAAGLSDAALVFVQAR		yes	-	-	3.1	8.4e-05	2	1616.88	1616.88	0.0015	0.927715
3	tr|Q4P1D8|Q4P1D8_USTMA Putative uncharacterized protein OS=Ustilago maydis GN=UM06075.1 PE=4 SV=1	B05.xml	2274	29.5	GGPELADVNSPFHPVTGSGGWEWAVEK		yes	-	-	3.1	0.0016	3	2823.33	2823.34	-0.0038	-1.34592
3	tr|Q4P1D8|Q4P1D8_USTMA Putative uncharacterized protein OS=Ustilago maydis GN=UM06075.1 PE=4 SV=1	B05.xml	2334	30.1	TLHELYLWPFMNAVR	M11:+15.9949	No	-	-	3.1	0.074	3	1905.96	1905.97	-0.0049	-2.57087
3	tr|Q4P1D8|Q4P1D8_USTMA Putative uncharacterized protein OS=Ustilago maydis GN=UM06075.1 PE=4 SV=1	B05.xml	2455	31.3	FGIPELCFQDGPAGLR	C7:+57.0215	yes	-	-	3.1	0.0024	2	1776.87	1776.87	-0.006	-3.37672
3	tr|Q4P1D8|Q4P1D8_USTMA Putative uncharacterized protein OS=Ustilago maydis GN=UM06075.1 PE=4 SV=1	B05.xml	2489	31.6	ASDFVTVFPAGVTTAATWDR		yes	-	-	3.1	0.00056	2	2112.03	2112.04	-0.0054	-2.55677
3	tr|Q4P1D8|Q4P1D8_USTMA Putative uncharacterized protein OS=Ustilago maydis GN=UM06075.1 PE=4 SV=1	B05.xml	2791	34.7	QAAGLSDAALVFVQAR	Q1:-17.0265	No	-	-	3.1	0.08	2	1599.85	1599.85	-0.001	-0.625059
4	tr|Q4PFS8|Q4PFS8_USTMA Putative uncharacterized protein OS=Ustilago maydis GN=UM01035.1 PE=4 SV=1	B05.xml	751	14.9	EIAQAVSQEK		No	-	-	4.1	0.052	2	1102.58	1102.57	0.0024	2.17672
4	tr|Q4PFS8|Q4PFS8_USTMA Putative uncharacterized protein OS=Ustilago maydis GN=UM01035.1 PE=4 SV=1	B05.xml	1025	17.5	ASPSGSFAPANMACPQR	C14:+57.0215 - M12:+15.9949	yes	-	-	4.1	1.9e-05	2	1764.78	1764.78	-0.0035	-1.98325
4	tr|Q4PFS8|Q4PFS8_USTMA Putative uncharacterized protein OS=Ustilago maydis GN=UM01035.1 PE=4 SV=1	B05.xml	1170	18.8	GNGNVQVADFR		yes	-	-	4.1	0.00049	2	1176.58	1176.58	0.0032	2.71976
4	tr|Q4PFS8|Q4PFS8_USTMA Putative uncharacterized protein OS=Ustilago maydis GN=UM01035.1 PE=4 SV=1	B05.xml	1310	20.1	IPDTNTIINR		yes	-	-	4.1	9e-05	2	1156.63	1156.63	-0.0001	-0.0864579
4	tr|Q4PFS8|Q4PFS8_USTMA Putative uncharacterized protein OS=Ustilago maydis GN=UM01035.1 PE=4 SV=1	B05.xml	1475	21.7	YSVEWSDVK		yes	-	-	4.1	0.0075	2	1112.53	1112.53	0.0002	0.179771
4	tr|Q4PFS8|Q4PFS8_USTMA Putative uncharacterized protein OS=Ustilago maydis GN=UM01035.1 PE=4 SV=1	B05.xml	1680	23.7	QLSNGEADYISR	Q1:-17.0265	yes	-	-	4.1	0.0053	2	1335.62	1335.62	0.0003	0.224615
4	tr|Q4PFS8|Q4PFS8_USTMA Putative uncharacterized protein OS=Ustilago maydis GN=UM01035.1 PE=4 SV=1	B05.xml	1755	24.5	AMLVGAGTLQGFDGR	M2:+15.9949	yes	-	-	4.1	5.4e-06	2	1508.75	1508.75	-0.0015	-0.994198
4	tr|Q4PFS8|Q4PFS8_USTMA Putative uncharacterized protein OS=Ustilago maydis GN=UM01035.1 PE=4 SV=1	B05.xml	1824	25.1	LGFALSGGGLR		yes	-	-	4.1	4.1e-06	2	1047.6	1047.6	0.0005	0.477284
4	tr|Q4PFS8|Q4PFS8_USTMA Putative uncharacterized protein OS=Ustilago maydis GN=UM01035.1 PE=4 SV=1	B05.xml	1964	26.5	AMLVGAGTLQGFDGR		yes	-	-	4.1	2e-09	2	1492.76	1492.76	-0.0018	-1.20582
4	tr|Q4PFS8|Q4PFS8_USTMA Putative uncharacterized protein OS=Ustilago maydis GN=UM01035.1 PE=4 SV=1	B05.xml	2254	29.3	NDVSLVPNPFYGYR		yes	-	-	4.1	9.3e-07	2	1640.8	1640.81	-0.0023	-1.40175
4	tr|Q4PFS8|Q4PFS8_USTMA Putative uncharacterized protein OS=Ustilago maydis GN=UM01035.1 PE=4 SV=1	B05.xml	2350	30.2	DGKVSFYASILAAVAGKR		yes	-	-	4.1	0.00046	3	1853.03	1853.03	-0.0011	-0.593623
4	tr|Q4PFS8|Q4PFS8_USTMA Putative uncharacterized protein OS=Ustilago maydis GN=UM01035.1 PE=4 SV=1	B05.xml	2503	31.7	TEGYQTSLTDYFGLSIADK		yes	-	-	4.1	2e-10	2	2109	2109	-0.0058	-2.75012
4	tr|Q4PFS8|Q4PFS8_USTMA Putative uncharacterized protein OS=Ustilago maydis GN=UM01035.1 PE=4 SV=1	B05.xml	2614	32.9	DGKVSFYASILAAVAGK		yes	-	-	4.1	0.00026	3	1696.93	1696.93	0.0001	0.05893
4	tr|Q4PFS8|Q4PFS8_USTMA Putative uncharacterized protein OS=Ustilago maydis GN=UM01035.1 PE=4 SV=1	B05.xml	2705	33.8	QAQGVIDNSVQVATLGGADDSWSTCLGCALLQR	C25:+57.0215 - C28:+57.0215	yes	-	-	4.1	0.011	3	3490.65	3490.67	-0.019	-5.44308
4	tr|Q4PFS8|Q4PFS8_USTMA Putative uncharacterized protein OS=Ustilago maydis GN=UM01035.1 PE=4 SV=1	B05.xml	2737	34.1	VSFYASILAAVAGK		yes	-	-	4.1	0.0055	2	1396.78	1396.78	-0.0021	-1.50345
5	tr|Q4P5W0|Q4P5W0_USTMA Putative uncharacterized protein OS=Ustilago maydis GN=UM04503.1 PE=4 SV=1	B05.xml	718	14.5	TGAISYTK		yes	-	-	5.1	0.015	2	840.446	840.447	-0.0007	-0.83289
5	tr|Q4P5W0|Q4P5W0_USTMA Putative uncharacterized protein OS=Ustilago maydis GN=UM04503.1 PE=4 SV=1	B05.xml	842	15.8	TGNFDLHAGK		yes	-	-	5.1	0.0018	2	1059.52	1059.52	0.0004	0.377529
5	tr|Q4P5W0|Q4P5W0_USTMA Putative uncharacterized protein OS=Ustilago maydis GN=UM04503.1 PE=4 SV=1	B05.xml	1728	24.2	DASGNLITNTDAFPSGMK	M17:+15.9949	yes	-	-	5.1	0.0048	2	1854.85	1854.85	-0.0069	-3.71997
5	tr|Q4P5W0|Q4P5W0_USTMA Putative uncharacterized protein OS=Ustilago maydis GN=UM04503.1 PE=4 SV=1	B05.xml	1775	24.6	LLVCQWGVPQK	C4:+57.0215	yes	-	-	5.1	0.0035	2	1327.72	1327.72	-0.0001	-0.0753171
5	tr|Q4P5W0|Q4P5W0_USTMA Putative uncharacterized protein OS=Ustilago maydis GN=UM04503.1 PE=4 SV=1	B05.xml	1855	25.4	LSTNALPTPGMGFNTYNQVSCSPTESK	C21:+57.0215 - M11:+15.9949	yes	-	-	5.1	0.0039	3	2917.33	2917.33	-0.0092	-3.15356
5	tr|Q4P5W0|Q4P5W0_USTMA Putative uncharacterized protein OS=Ustilago maydis GN=UM04503.1 PE=4 SV=1	B05.xml	1950	26.3	ACDPQAPSPVLGSLGHEAQDAQLLK	C2:+57.0215	yes	-	-	5.1	0.024	3	2602.29	2602.29	-0.0058	-2.2288
5	tr|Q4P5W0|Q4P5W0_USTMA Putative uncharacterized protein OS=Ustilago maydis GN=UM04503.1 PE=4 SV=1	B05.xml	1966	26.5	DASGNLITNTDAFPSGMK		yes	-	-	5.1	0.029	2	1838.86	1838.86	-0.0028	-1.52268
5	tr|Q4P5W0|Q4P5W0_USTMA Putative uncharacterized protein OS=Ustilago maydis GN=UM04503.1 PE=4 SV=1	B05.xml	2002	26.8	SPLVISTDLSSISSNAK		yes	-	-	5.1	4.5e-06	2	1718.92	1718.92	0.0036	2.09434
5	tr|Q4P5W0|Q4P5W0_USTMA Putative uncharacterized protein OS=Ustilago maydis GN=UM04503.1 PE=4 SV=1	B05.xml	2011	26.9	GLEFGLYSDAGYR		yes	-	-	5.1	5.3e-08	2	1447.68	1447.69	-0.0048	-3.31564
5	tr|Q4P5W0|Q4P5W0_USTMA Putative uncharacterized protein OS=Ustilago maydis GN=UM04503.1 PE=4 SV=1	B05.xml	2054	27.4	YTNAAAPSLTYIQAESGTLAGR		yes	-	-	5.1	0.031	3	2255.12	2255.13	-0.0067	-2.971
5	tr|Q4P5W0|Q4P5W0_USTMA Putative uncharacterized protein OS=Ustilago maydis GN=UM04503.1 PE=4 SV=1	B05.xml	2132	28.1	LSDDIATGWINVER		yes	-	-	5.1	6.1e-05	2	1588.79	1588.8	-0.0021	-1.32175
5	tr|Q4P5W0|Q4P5W0_USTMA Putative uncharacterized protein OS=Ustilago maydis GN=UM04503.1 PE=4 SV=1	B05.xml	2170	28.5	LSNGDMAVLAFDWSNAR	M6:+15.9949	yes	-	-	5.1	5.8e-05	2	1882.88	1882.88	-0.0004	-0.212441
5	tr|Q4P5W0|Q4P5W0_USTMA Putative uncharacterized protein OS=Ustilago maydis GN=UM04503.1 PE=4 SV=1	B05.xml	2339	30.1	TAHISVNGGSPQTVSFPLSGYDWSQDVIR		yes	-	-	5.1	1.3e-06	3	3118.52	3118.52	-0.0039	-1.25059
5	tr|Q4P5W0|Q4P5W0_USTMA Putative uncharacterized protein OS=Ustilago maydis GN=UM04503.1 PE=4 SV=1	B05.xml	3077	37.9	NTITVNFSELGIASADVADLWAGTTK		yes	-	-	5.1	0.0038	3	2694.36	2694.36	-0.0037	-1.37324
6	tr|Q4P769|Q4P769_USTMA Putative uncharacterized protein OS=Ustilago maydis GN=UM04044.1 PE=3 SV=1	B05.xml	1172	18.9	GNIHITSNDATKYPSIDAK		yes	-	-	6.1	0.011	3	2045.03	2045.03	0	0
6	tr|Q4P769|Q4P769_USTMA Putative uncharacterized protein OS=Ustilago maydis GN=UM04044.1 PE=3 SV=1	B05.xml	1437	21.4	FHAPSQENADLLGVK		yes	-	-	6.1	0.0031	3	1625.83	1625.83	0.0011	0.676578
6	tr|Q4P769|Q4P769_USTMA Putative uncharacterized protein OS=Ustilago maydis GN=UM04044.1 PE=3 SV=1	B05.xml	1633	23.2	VLYENANVGENLQDHTYSATVYK		yes	-	-	6.1	4.3e-05	3	2628.26	2628.26	0.0017	0.646816
6	tr|Q4P769|Q4P769_USTMA Putative uncharacterized protein OS=Ustilago maydis GN=UM04044.1 PE=3 SV=1	B05.xml	1821	25.1	SYSAPAYLFPNQAR		yes	-	-	6.1	0.0011	2	1584.78	1584.78	-0.0004	-0.252401
6	tr|Q4P769|Q4P769_USTMA Putative uncharacterized protein OS=Ustilago maydis GN=UM04044.1 PE=3 SV=1	B05.xml	2169	28.5	QLDFLIQYPDK		No	-	-	6.1	0.056	2	1379.72	1379.72	-0.0002	-0.144957
6	tr|Q4P769|Q4P769_USTMA Putative uncharacterized protein OS=Ustilago maydis GN=UM04044.1 PE=3 SV=1	B05.xml	2225	29	QYDYLVVGAGTAGLAVAAR		No	-	-	6.1	0.065	3	1895	1895	-0.0044	-2.3219
6	tr|Q4P769|Q4P769_USTMA Putative uncharacterized protein OS=Ustilago maydis GN=UM04044.1 PE=3 SV=1	B05.xml	2233	29.1	TYSDMVDSEYWPGNVDIQEYTK	M5:+15.9949	yes	-	-	6.1	0.029	3	2656.13	2656.14	-0.0068	-2.56011
6	tr|Q4P769|Q4P769_USTMA Putative uncharacterized protein OS=Ustilago maydis GN=UM04044.1 PE=3 SV=1	B05.xml	2251	29.3	PNLDVLTDALVSK		yes	-	-	6.1	0.00043	2	1384.77	1384.77	-0.0011	-0.794357
6	tr|Q4P769|Q4P769_USTMA Putative uncharacterized protein OS=Ustilago maydis GN=UM04044.1 PE=3 SV=1	B05.xml	2393	30.6	PDETYFTILAANQHLFSR		yes	-	-	6.1	2.7e-06	3	2123.06	2123.06	-0.0007	-0.329713
6	tr|Q4P769|Q4P769_USTMA Putative uncharacterized protein OS=Ustilago maydis GN=UM04044.1 PE=3 SV=1	B05.xml	2446	31.2	HEIDAWEQLGNPGWNWNNLYSAMK	M23:+15.9949	yes	-	-	6.1	0.015	3	2889.3	2889.31	-0.0049	-1.69591
6	tr|Q4P769|Q4P769_USTMA Putative uncharacterized protein OS=Ustilago maydis GN=UM04044.1 PE=3 SV=1	B05.xml	2459	31.3	WIPALSELGIPK		No	-	-	6.1	0.05	2	1323.76	1323.77	-0.0028	-2.11517
6	tr|Q4P769|Q4P769_USTMA Putative uncharacterized protein OS=Ustilago maydis GN=UM04044.1 PE=3 SV=1	B05.xml	2494	31.7	EVILSGGTVNTPQILELSGIGSK		yes	-	-	6.1	0.0022	3	2312.27	2312.27	0.002	0.86495
6	tr|Q4P769|Q4P769_USTMA Putative uncharacterized protein OS=Ustilago maydis GN=UM04044.1 PE=3 SV=1	B05.xml	2610	32.9	VLGGSSALNFLVWDR		yes	-	-	6.1	0.0069	2	1633.87	1633.87	0.0021	1.28529
6	tr|Q4P769|Q4P769_USTMA Putative uncharacterized protein OS=Ustilago maydis GN=UM04044.1 PE=3 SV=1	B05.xml	2769	34.5	VVDASIIPLHVAAHIQATIYGVAEYAAK		yes	-	-	6.1	0.0002	3	2920.59	2920.59	-0.0058	-1.9859
7	tr|Q4P1L8|Q4P1L8_USTMA Putative uncharacterized protein OS=Ustilago maydis GN=UM05995.1 PE=4 SV=1	B05.xml	643	13.8	VLMVSPSHNQSGK	M3:+15.9949	yes	-	-	7.1	0.012	2	1399.69	1399.7	-0.0054	-3.85797
7	tr|Q4P1L8|Q4P1L8_USTMA Putative uncharacterized protein OS=Ustilago maydis GN=UM05995.1 PE=4 SV=1	B05.xml	808	15.4	VLMVSPSHNQSGK		yes	-	-	7.1	0.0051	2	1383.71	1383.71	0.0015	1.08405
7	tr|Q4P1L8|Q4P1L8_USTMA Putative uncharacterized protein OS=Ustilago maydis GN=UM05995.1 PE=4 SV=1	B05.xml	1469	21.7	ALYYALR		yes	-	-	7.1	0.0097	2	869.488	869.488	-0.0002	-0.23002
7	tr|Q4P1L8|Q4P1L8_USTMA Putative uncharacterized protein OS=Ustilago maydis GN=UM05995.1 PE=4 SV=1	B05.xml	1534	22.3	CQASASIYSVDYDAPTGK	C1:+57.0215	yes	-	-	7.1	3.3e-07	2	1932.86	1932.86	-0.0032	-1.65557
7	tr|Q4P1L8|Q4P1L8_USTMA Putative uncharacterized protein OS=Ustilago maydis GN=UM05995.1 PE=4 SV=1	B05.xml	1772	24.6	GVPSIAISASTDIR		yes	-	-	7.1	0.00013	2	1386.76	1386.76	-0.0006	-0.432663
7	tr|Q4P1L8|Q4P1L8_USTMA Putative uncharacterized protein OS=Ustilago maydis GN=UM05995.1 PE=4 SV=1	B05.xml	1857	25.4	IATYSANFVTTVSDEAK		yes	-	-	7.1	1.1e-07	2	1816.89	1816.9	-0.0077	-4.23799
7	tr|Q4P1L8|Q4P1L8_USTMA Putative uncharacterized protein OS=Ustilago maydis GN=UM05995.1 PE=4 SV=1	B05.xml	1977	26.6	CQASASIYSVDYDAPTGK	C1:+57.0215 - C1:-17.0265	yes	-	-	7.1	6.2e-09	2	1915.83	1915.84	-0.0073	-3.81034
7	tr|Q4P1L8|Q4P1L8_USTMA Putative uncharacterized protein OS=Ustilago maydis GN=UM05995.1 PE=4 SV=1	B05.xml	2390	30.6	IPLNIVLTNDDSWASANVR		yes	-	-	7.1	9.5e-06	3	2098.09	2098.09	-0.0013	-0.61961
7	tr|Q4P1L8|Q4P1L8_USTMA Putative uncharacterized protein OS=Ustilago maydis GN=UM05995.1 PE=4 SV=1	B05.xml	2409	30.8	ILPLGIGLTVNYPK		yes	-	-	7.1	0.0011	2	1497.9	1497.9	-0.0032	-2.13632
8	tr|Q4P6I1|Q4P6I1_USTMA Putative uncharacterized protein OS=Ustilago maydis GN=UM04282.1 PE=4 SV=1	B05.xml	1344	20.4	IPGQLNDASIETR		yes	-	-	8.1	0.00056	2	1413.73	1413.73	0.0006	0.424408
8	tr|Q4P6I1|Q4P6I1_USTMA Putative uncharacterized protein OS=Ustilago maydis GN=UM04282.1 PE=4 SV=1	B05.xml	1581	22.7	LNEAVIPYSTAQGCPH	C14:+57.0215	yes	-	-	8.1	0.0059	2	1756.83	1756.83	-0.0031	-1.76454
8	tr|Q4P6I1|Q4P6I1_USTMA Putative uncharacterized protein OS=Ustilago maydis GN=UM04282.1 PE=4 SV=1	B05.xml	1841	25.2	YGTPPLLAVTDR		yes	-	-	8.1	0.01	2	1302.7	1302.71	-0.0013	-0.997923
8	tr|Q4P6I1|Q4P6I1_USTMA Putative uncharacterized protein OS=Ustilago maydis GN=UM04282.1 PE=4 SV=1	B05.xml	1917	26	TFVLSHITPFAAR		No	-	-	8.1	0.072	3	1459.81	1459.81	-0.0005	-0.342511
8	tr|Q4P6I1|Q4P6I1_USTMA Putative uncharacterized protein OS=Ustilago maydis GN=UM04282.1 PE=4 SV=1	B05.xml	2184	28.6	FSSPLFAEFQK		yes	-	-	8.1	0.023	2	1300.66	1300.66	0.0002	0.153768
8	tr|Q4P6I1|Q4P6I1_USTMA Putative uncharacterized protein OS=Ustilago maydis GN=UM04282.1 PE=4 SV=1	B05.xml	2432	31	AASLCPLDEFVNFQR	C5:+57.0215	yes	-	-	8.1	8.1e-07	2	1766.85	1766.85	-0.0073	-4.13164
8	tr|Q4P6I1|Q4P6I1_USTMA Putative uncharacterized protein OS=Ustilago maydis GN=UM04282.1 PE=4 SV=1	B05.xml	2562	32.4	AQGIGWVSEFLDR		yes	-	-	8.1	1.1e-09	2	1477.74	1477.74	-0.0017	-1.1504
8	tr|Q4P6I1|Q4P6I1_USTMA Putative uncharacterized protein OS=Ustilago maydis GN=UM04282.1 PE=4 SV=1	B05.xml	2824	35	YWTLGFFGWDAPTK		yes	-	-	8.1	9e-06	2	1688.81	1688.81	0.001	0.592133
9	tr|Q4P9G7|Q4P9G7_USTMA Putative uncharacterized protein OS=Ustilago maydis GN=UM03246.1 PE=3 SV=1	B05.xml	1150	18.7	VVDASSFPR		yes	-	-	9.1	0.0022	2	977.506	977.505	0.0002	0.204602
9	tr|Q4P9G7|Q4P9G7_USTMA Putative uncharacterized protein OS=Ustilago maydis GN=UM03246.1 PE=3 SV=1	B05.xml	1345	20.4	SFYQQALNEK		yes	-	-	9.1	0.00029	2	1227.6	1227.6	0	0
9	tr|Q4P9G7|Q4P9G7_USTMA Putative uncharacterized protein OS=Ustilago maydis GN=UM03246.1 PE=3 SV=1	B05.xml	1387	20.9	DAQSGVLDSNFK		No	-	-	9.1	0.087	2	1280.61	1280.61	-0.0025	-1.95219
9	tr|Q4P9G7|Q4P9G7_USTMA Putative uncharacterized protein OS=Ustilago maydis GN=UM03246.1 PE=3 SV=1	B05.xml	2085	27.7	GVTVAVLEAGIDYK		yes	-	-	9.1	0.0048	2	1434.79	1434.78	0.0013	0.90606
9	tr|Q4P9G7|Q4P9G7_USTMA Putative uncharacterized protein OS=Ustilago maydis GN=UM03246.1 PE=3 SV=1	B05.xml	2275	29.5	WLSSPVDQQVAIAAFK		yes	-	-	9.1	0.0079	2	1759.94	1759.94	-0.0015	-0.852303
9	tr|Q4P9G7|Q4P9G7_USTMA Putative uncharacterized protein OS=Ustilago maydis GN=UM03246.1 PE=3 SV=1	B05.xml	2282	29.5	INLQVITSALAK		yes	-	-	9.1	0.0006	2	1270.77	1270.77	-0.0007	-0.550846
9	tr|Q4P9G7|Q4P9G7_USTMA Putative uncharacterized protein OS=Ustilago maydis GN=UM03246.1 PE=3 SV=1	B05.xml	2308	29.8	AVAVEYTLPFGIK		yes	-	-	9.1	0.00094	2	1407.79	1407.79	-0.0022	-1.56273
9	tr|Q4P9G7|Q4P9G7_USTMA Putative uncharacterized protein OS=Ustilago maydis GN=UM03246.1 PE=3 SV=1	B05.xml	2486	31.6	TKPNVEEFPGFDVATDDQILASIR		yes	-	-	9.1	4.9e-05	3	2662.34	2662.34	0.0012	0.450732
10	tr|Q4PIN6|Q4PIN6_USTMA Predicted protein OS=Ustilago maydis GN=UM00027.1 PE=4 SV=1	B05.xml	703	14.4	YNAPHNPYK		yes	-	-	10.1	0.024	2	1103.52	1103.53	-0.0025	-2.26546
10	tr|Q4PIN6|Q4PIN6_USTMA Predicted protein OS=Ustilago maydis GN=UM00027.1 PE=4 SV=1	B05.xml	940	16.7	YHQDVFDAR		No	-	-	10.1	0.052	2	1150.53	1150.53	-0.0019	-1.65142
10	tr|Q4PIN6|Q4PIN6_USTMA Predicted protein OS=Ustilago maydis GN=UM00027.1 PE=4 SV=1	B05.xml	1266	19.7	IVTLTASGMHTWTK	M9:+15.9949	yes	-	-	10.1	0.00041	2	1561.8	1561.8	-0.0041	-2.62517
10	tr|Q4PIN6|Q4PIN6_USTMA Predicted protein OS=Ustilago maydis GN=UM00027.1 PE=4 SV=1	B05.xml	1355	20.5	VCNIDYVENQPGNSCAQVTQR	C2:+57.0215 - C15:+57.0215	yes	-	-	10.1	0.0017	3	2452.09	2452.1	-0.0049	-1.99829
10	tr|Q4PIN6|Q4PIN6_USTMA Predicted protein OS=Ustilago maydis GN=UM00027.1 PE=4 SV=1	B05.xml	1661	23.5	IISVDAYSANDLSDK		No	-	-	10.1	0.056	2	1610.79	1610.79	-0.0013	-0.807057
10	tr|Q4PIN6|Q4PIN6_USTMA Predicted protein OS=Ustilago maydis GN=UM00027.1 PE=4 SV=1	B05.xml	1664	23.5	ALDISATAPNAPVHFR		No	-	-	10.1	0.079	3	1679.89	1679.89	-0.0007	-0.416695
10	tr|Q4PIN6|Q4PIN6_USTMA Predicted protein OS=Ustilago maydis GN=UM00027.1 PE=4 SV=1	B05.xml	1830	25.1	HAPLGASGYFADVTLTGK		yes	-	-	10.1	4.8e-05	3	1804.92	1804.92	-0.0018	-0.997272
10	tr|Q4PIN6|Q4PIN6_USTMA Predicted protein OS=Ustilago maydis GN=UM00027.1 PE=4 SV=1	B05.xml	2468	31.4	LVIMLDAPEPSFFK	M4:+15.9949	yes	-	-	10.1	2.2e-07	2	1622.85	1622.85	0.0027	1.66374
10	tr|Q4PIN6|Q4PIN6_USTMA Predicted protein OS=Ustilago maydis GN=UM00027.1 PE=4 SV=1	B05.xml	2569	32.4	ASLAPSLQTWWTGLPNTCAVQR	C18:+57.0215	yes	-	-	10.1	0.00047	3	2457.24	2457.23	0.0027	1.0988
11	tr|Q4P155|Q4P155_USTMA Putative uncharacterized protein OS=Ustilago maydis GN=UM06158.1 PE=4 SV=1	B05.xml	1375	20.7	TPYVNYIR		yes	-	-	11.1	0.0089	2	1025.54	1025.54	-0.0014	-1.36513
11	tr|Q4P155|Q4P155_USTMA Putative uncharacterized protein OS=Ustilago maydis GN=UM06158.1 PE=4 SV=1	B05.xml	1723	24.1	YAAITQLSLR		yes	-	-	11.1	1.5e-05	2	1135.65	1135.65	-0.0015	-1.32083
11	tr|Q4P155|Q4P155_USTMA Putative uncharacterized protein OS=Ustilago maydis GN=UM06158.1 PE=4 SV=1	B05.xml	2061	27.4	TDAPFTDLMESTTGDFPK	M9:+15.9949	yes	-	-	11.1	0.0052	2	1988.87	1988.88	-0.01	-5.02796
11	tr|Q4P155|Q4P155_USTMA Putative uncharacterized protein OS=Ustilago maydis GN=UM06158.1 PE=4 SV=1	B05.xml	2125	28.1	LLNLNLVPH		No	-	-	11.1	0.077	2	1032.62	1032.62	-0.0003	-0.290523
11	tr|Q4P155|Q4P155_USTMA Putative uncharacterized protein OS=Ustilago maydis GN=UM06158.1 PE=4 SV=1	B05.xml	2284	29.6	QSLPLSYLHVELDPSTIK		yes	-	-	11.1	9.9e-05	3	2040.11	2040.1	0.0035	1.7156
11	tr|Q4P155|Q4P155_USTMA Putative uncharacterized protein OS=Ustilago maydis GN=UM06158.1 PE=4 SV=1	B05.xml	2599	32.7	SSSSFFPVNPPSFPLAVR		No	-	-	11.1	0.058	2	1936	1936	-0.0009	-0.464877
11	tr|Q4P155|Q4P155_USTMA Putative uncharacterized protein OS=Ustilago maydis GN=UM06158.1 PE=4 SV=1	B05.xml	3024	37.3	LDDAVAFFVNDFDSALAK		yes	-	-	11.1	0.0001	2	1957.95	1957.95	-0.003	-1.53221
11	tr|Q4P155|Q4P155_USTMA Putative uncharacterized protein OS=Ustilago maydis GN=UM06158.1 PE=4 SV=1	B05.xml	3138	38.5	LFIDLLYSFISAGK		yes	-	-	11.1	6.4e-06	2	1586.88	1586.88	-0.0027	-1.70145
12	tr|Q4P902|Q4P902_USTMA Putative uncharacterized protein OS=Ustilago maydis GN=UM03411.1 PE=3 SV=1	B05.xml	895	16.3	AGSSLNAAIK		yes	-	-	12.1	0.014	2	931.52	931.521	-0.0007	-0.751459
12	tr|Q4P902|Q4P902_USTMA Putative uncharacterized protein OS=Ustilago maydis GN=UM03411.1 PE=3 SV=1	B05.xml	1286	19.9	GTFNFGNADR		No	-	-	12.1	0.083	2	1098.49	1098.5	-0.0019	-1.72964
12	tr|Q4P902|Q4P902_USTMA Putative uncharacterized protein OS=Ustilago maydis GN=UM03411.1 PE=3 SV=1	B05.xml	1702	23.9	NANPLLWNSSYQK		yes	-	-	12.1	0.0027	2	1534.76	1534.77	-0.0006	-0.390939
12	tr|Q4P902|Q4P902_USTMA Putative uncharacterized protein OS=Ustilago maydis GN=UM03411.1 PE=3 SV=1	B05.xml	1948	26.3	LYINDYNLDDPDYPK		yes	-	-	12.1	1.2e-06	2	1857.85	1857.85	-0.0006	-0.322953
12	tr|Q4P902|Q4P902_USTMA Putative uncharacterized protein OS=Ustilago maydis GN=UM03411.1 PE=3 SV=1	B05.xml	2014	27	KPAYNAVLSTLNSYQA		yes	-	-	12.1	0.016	2	1739.89	1739.9	-0.0022	-1.26444
12	tr|Q4P902|Q4P902_USTMA Putative uncharacterized protein OS=Ustilago maydis GN=UM03411.1 PE=3 SV=1	B05.xml	2207	28.9	NCVGITVWGVSDNTSWR	C2:+57.0215	yes	-	-	12.1	0.015	2	1950.91	1950.91	-0.0022	-1.12768
12	tr|Q4P902|Q4P902_USTMA Putative uncharacterized protein OS=Ustilago maydis GN=UM03411.1 PE=3 SV=1	B05.xml	2875	35.5	VYAWDVVNEMFNENGSFR		yes	-	-	12.1	0.0054	3	2176.98	2176.98	-0.0006	-0.275612
13	tr|Q4P6L6|Q4P6L6_USTMA Putative uncharacterized protein OS=Ustilago maydis GN=UM04247.1 PE=3 SV=1	B05.xml	1216	19.2	TQYLSAPNGVTR		yes	-	-	13.1	0.026	2	1306.68	1306.68	-0.0001	-0.0765301
13	tr|Q4P6L6|Q4P6L6_USTMA Putative uncharacterized protein OS=Ustilago maydis GN=UM04247.1 PE=3 SV=1	B05.xml	1502	22	YVTPAVAGSLGCPTSGK	C12:+57.0215	yes	-	-	13.1	0.00029	2	1664.83	1664.83	0.0005	0.300331
13	tr|Q4P6L6|Q4P6L6_USTMA Putative uncharacterized protein OS=Ustilago maydis GN=UM04247.1 PE=3 SV=1	B05.xml	1817	25	ITIGGQSAGAQSVSALLSSSHAK		yes	-	-	13.1	0.034	3	2170.15	2170.15	-0.0014	-0.645118
13	tr|Q4P6L6|Q4P6L6_USTMA Putative uncharacterized protein OS=Ustilago maydis GN=UM04247.1 PE=3 SV=1	B05.xml	2133	28.1	NVFGSLNYEGLEVSR		yes	-	-	13.1	6.7e-06	2	1683.84	1683.83	0.0009	0.534494
13	tr|Q4P6L6|Q4P6L6_USTMA Putative uncharacterized protein OS=Ustilago maydis GN=UM04247.1 PE=3 SV=1	B05.xml	2151	28.3	SDIVVVMINYR		yes	-	-	13.1	0.0043	2	1308.7	1308.7	0.0028	2.13953
13	tr|Q4P6L6|Q4P6L6_USTMA Putative uncharacterized protein OS=Ustilago maydis GN=UM04247.1 PE=3 SV=1	B05.xml	2968	36.6	LGALGWLASAQDLPGNAGLSDQILALK		yes	-	-	13.1	0.0013	3	2692.46	2692.47	-0.0039	-1.44849
14	tr|Q4PD76|Q4PD76_USTMA Putative uncharacterized protein OS=Ustilago maydis GN=UM01937.1 PE=4 SV=1	B05.xml	836	15.7	SHYAGYSVTPR		yes	-	-	14.1	5.5e-05	2	1237.59	1237.6	-0.0018	-1.45443
14	tr|Q4PD76|Q4PD76_USTMA Putative uncharacterized protein OS=Ustilago maydis GN=UM01937.1 PE=4 SV=1	B05.xml	1250	19.6	FFVGGEASCTNGR	C9:+57.0215	yes	-	-	14.1	0.00013	2	1401.62	1401.62	0.002	1.42692
14	tr|Q4PD76|Q4PD76_USTMA Putative uncharacterized protein OS=Ustilago maydis GN=UM01937.1 PE=4 SV=1	B05.xml	1809	24.9	GPVFNAIGNHDSSPSDFASQGALPDGR		yes	-	-	14.1	0.0014	3	2713.25	2713.26	-0.0061	-2.24822
14	tr|Q4PD76|Q4PD76_USTMA Putative uncharacterized protein OS=Ustilago maydis GN=UM01937.1 PE=4 SV=1	B05.xml	1961	26.4	FLTDELFHAEER		yes	-	-	14.1	0.0082	2	1506.72	1506.72	-0.0004	-0.265477
14	tr|Q4PD76|Q4PD76_USTMA Putative uncharacterized protein OS=Ustilago maydis GN=UM01937.1 PE=4 SV=1	B05.xml	2294	29.7	SDQLSWDWDNLAR		yes	-	-	14.1	0.014	2	1605.72	1605.73	-0.0074	-4.6085
15	tr|Q4P6F4|Q4P6F4_USTMA Putative uncharacterized protein OS=Ustilago maydis GN=UM04309.1 PE=4 SV=1	B05.xml	1255	19.6	VADSGTGPIDQTVIADDRK		yes	-	-	15.1	0.00016	3	1957.98	1957.98	-0.0036	-1.83863
15	tr|Q4P6F4|Q4P6F4_USTMA Putative uncharacterized protein OS=Ustilago maydis GN=UM04309.1 PE=4 SV=1	B05.xml	1513	22.1	VADSGTGPIDQTVIADDR		yes	-	-	15.1	0.0014	2	1829.88	1829.89	-0.005	-2.73241
15	tr|Q4P6F4|Q4P6F4_USTMA Putative uncharacterized protein OS=Ustilago maydis GN=UM04309.1 PE=4 SV=1	B05.xml	1522	22.1	ANSGASWTNDVSHGDLIR		yes	-	-	15.1	0.01	3	1899.89	1899.89	-0.0004	-0.210538
15	tr|Q4P6F4|Q4P6F4_USTMA Putative uncharacterized protein OS=Ustilago maydis GN=UM04309.1 PE=4 SV=1	B05.xml	2735	34.1	TSMAIGDFPANFGTASEVILSDTQAK		yes	-	-	15.1	0.0075	3	2671.29	2671.29	-0.007	-2.62045
Groupe	Description	Sample	Scan	Rt	Sequence	Modifs	Valid	Used	on a total of	Sub-groups	E-value	Charge	MH+ Obs	MH+ theo	DeltaMH+	Delta-ppm
1	tr|Q4PGC6|Q4PGC6_USTMA Putative uncharacterized protein OS=Ustilago maydis GN=UM00837.1 PE=4 SV=1	B06.xml	658	13.7	GSNGQGDLVAK		yes	-	-	1.1	0.025	2	1045.53	1045.53	-0.0008	-0.765164
1	tr|Q4PGC6|Q4PGC6_USTMA Putative uncharacterized protein OS=Ustilago maydis GN=UM00837.1 PE=4 SV=1	B06.xml	713	14.2	HIHDATLSTPTK		yes	-	-	1.1	0.0065	3	1320.69	1320.69	-0.0007	-0.530026
1	tr|Q4PGC6|Q4PGC6_USTMA Putative uncharacterized protein OS=Ustilago maydis GN=UM00837.1 PE=4 SV=1	B06.xml	724	14.3	VTYHVAGNPSR		yes	-	-	1.1	0.03	2	1200.61	1200.61	0.0014	1.16607
1	tr|Q4PGC6|Q4PGC6_USTMA Putative uncharacterized protein OS=Ustilago maydis GN=UM00837.1 PE=4 SV=1	B06.xml	770	14.7	NVQVQVGNGK		yes	-	-	1.1	2.3e-06	2	1042.56	1042.56	-0.0002	-0.191835
1	tr|Q4PGC6|Q4PGC6_USTMA Putative uncharacterized protein OS=Ustilago maydis GN=UM00837.1 PE=4 SV=1	B06.xml	954	16.2	NVQVQVGNGK		yes	-	-	1.1	0.00017	2	1042.56	1042.56	0.0001	0.0959173
1	tr|Q4PGC6|Q4PGC6_USTMA Putative uncharacterized protein OS=Ustilago maydis GN=UM00837.1 PE=4 SV=1	B06.xml	988	16.5	FAEGMDATSR		yes	-	-	1.1	0.00036	2	1084.47	1084.47	-0.0005	-0.461053
1	tr|Q4PGC6|Q4PGC6_USTMA Putative uncharacterized protein OS=Ustilago maydis GN=UM00837.1 PE=4 SV=1	B06.xml	1096	17.4	KLININGSPR		No	-	-	1.1	0.084	2	1111.66	1111.66	0.0001	0.0899557
1	tr|Q4PGC6|Q4PGC6_USTMA Putative uncharacterized protein OS=Ustilago maydis GN=UM00837.1 PE=4 SV=1	B06.xml	1133	17.8	SFNPGQMIR	M7:+15.9949	yes	-	-	1.1	0.0051	2	1065.51	1065.52	-0.001	-0.938513
1	tr|Q4PGC6|Q4PGC6_USTMA Putative uncharacterized protein OS=Ustilago maydis GN=UM00837.1 PE=4 SV=1	B06.xml	1166	18	SFGSNGQGDLVAK		yes	-	-	1.1	1.3e-05	2	1279.63	1279.63	-0.0009	-0.703329
1	tr|Q4PGC6|Q4PGC6_USTMA Putative uncharacterized protein OS=Ustilago maydis GN=UM00837.1 PE=4 SV=1	B06.xml	1236	18.6	IPAVTYHVAGNPSR		No	-	-	1.1	0.058	3	1481.79	1481.79	-0.0001	-0.0674861
1	tr|Q4PGC6|Q4PGC6_USTMA Putative uncharacterized protein OS=Ustilago maydis GN=UM00837.1 PE=4 SV=1	B06.xml	1330	19.3	ASQIYHSF		yes	-	-	1.1	0.00086	2	952.452	952.453	-0.0005	-0.52496
1	tr|Q4PGC6|Q4PGC6_USTMA Putative uncharacterized protein OS=Ustilago maydis GN=UM00837.1 PE=4 SV=1	B06.xml	1386	19.7	AAFLAAAER		yes	-	-	1.1	6.1e-06	2	919.499	919.5	-0.0009	-0.978793
1	tr|Q4PGC6|Q4PGC6_USTMA Putative uncharacterized protein OS=Ustilago maydis GN=UM00837.1 PE=4 SV=1	B06.xml	1414	20	ASQIYHSFGSNGQGDLVAK		yes	-	-	1.1	3.9e-08	3	1978.96	1978.96	-0.0019	-0.960099
1	tr|Q4PGC6|Q4PGC6_USTMA Putative uncharacterized protein OS=Ustilago maydis GN=UM00837.1 PE=4 SV=1	B06.xml	1419	20	LININGSPR		yes	-	-	1.1	0.0028	2	983.564	983.564	0.0004	0.406684
1	tr|Q4PGC6|Q4PGC6_USTMA Putative uncharacterized protein OS=Ustilago maydis GN=UM00837.1 PE=4 SV=1	B06.xml	1421	20	ASGSWADLR		yes	-	-	1.1	0.00079	2	962.47	962.469	0.0003	0.311698
1	tr|Q4PGC6|Q4PGC6_USTMA Putative uncharacterized protein OS=Ustilago maydis GN=UM00837.1 PE=4 SV=1	B06.xml	1426	20.1	TSEWQQFQR		yes	-	-	1.1	3.5e-05	2	1209.56	1209.57	-0.0019	-1.57081
1	tr|Q4PGC6|Q4PGC6_USTMA Putative uncharacterized protein OS=Ustilago maydis GN=UM00837.1 PE=4 SV=1	B06.xml	1458	20.3	MLSFYAR	M1:+15.9949	No	-	-	1.1	0.055	2	903.44	903.44	0.0001	0.110688
1	tr|Q4PGC6|Q4PGC6_USTMA Putative uncharacterized protein OS=Ustilago maydis GN=UM00837.1 PE=4 SV=1	B06.xml	1496	20.6	AAASIPAVTYHVAGNPSR		yes	-	-	1.1	0.00073	2	1781.93	1781.93	-0.0005	-0.280595
1	tr|Q4PGC6|Q4PGC6_USTMA Putative uncharacterized protein OS=Ustilago maydis GN=UM00837.1 PE=4 SV=1	B06.xml	1515	20.8	QASSNNDNVFAIK		yes	-	-	1.1	4.2e-05	2	1407.69	1407.69	-0.0004	-0.284154
1	tr|Q4PGC6|Q4PGC6_USTMA Putative uncharacterized protein OS=Ustilago maydis GN=UM00837.1 PE=4 SV=1	B06.xml	1518	20.8	SSNNDNVFAIK		yes	-	-	1.1	1.4e-07	2	1208.59	1208.59	0.0033	2.73045
1	tr|Q4PGC6|Q4PGC6_USTMA Putative uncharacterized protein OS=Ustilago maydis GN=UM00837.1 PE=4 SV=1	B06.xml	1603	21.5	ASQIYHSFGSNGQGDLVAK		yes	-	-	1.1	0.00015	3	1978.97	1978.96	0.0082	4.14359
1	tr|Q4PGC6|Q4PGC6_USTMA Putative uncharacterized protein OS=Ustilago maydis GN=UM00837.1 PE=4 SV=1	B06.xml	1618	21.6	ASQIYHSFGSNGQGDLVAK		yes	-	-	1.1	0.00045	2	1978.95	1978.96	-0.013	-6.5691
1	tr|Q4PGC6|Q4PGC6_USTMA Putative uncharacterized protein OS=Ustilago maydis GN=UM00837.1 PE=4 SV=1	B06.xml	1620	21.7	LGAAIDTYGAYR		yes	-	-	1.1	5.8e-05	2	1270.64	1270.64	-0.0018	-1.41661
1	tr|Q4PGC6|Q4PGC6_USTMA Putative uncharacterized protein OS=Ustilago maydis GN=UM00837.1 PE=4 SV=1	B06.xml	1657	22	AEAAFLAAAER		yes	-	-	1.1	8.9e-06	2	1119.58	1119.58	-0.0034	-3.03685
1	tr|Q4PGC6|Q4PGC6_USTMA Putative uncharacterized protein OS=Ustilago maydis GN=UM00837.1 PE=4 SV=1	B06.xml	1666	22.1	SFNPGQMIR		No	-	-	1.1	0.08	2	1049.51	1049.52	-0.0055	-5.24049
1	tr|Q4PGC6|Q4PGC6_USTMA Putative uncharacterized protein OS=Ustilago maydis GN=UM00837.1 PE=4 SV=1	B06.xml	1737	22.6	AVDDHMYATPAQMLDFAEGMDATSR	M6:+15.9949 - M13:+15.9949 - M20:+15.9949	yes	-	-	1.1	4.7e-05	3	2791.16	2791.16	-0.0027	-0.967338
1	tr|Q4PGC6|Q4PGC6_USTMA Putative uncharacterized protein OS=Ustilago maydis GN=UM00837.1 PE=4 SV=1	B06.xml	1740	22.7	ASSPPADAAASIPAVTYHVAGNPSR		yes	-	-	1.1	0.0026	3	2407.2	2407.2	0.0005	0.20771
1	tr|Q4PGC6|Q4PGC6_USTMA Putative uncharacterized protein OS=Ustilago maydis GN=UM00837.1 PE=4 SV=1	B06.xml	1760	22.8	SPPADAAASIPAVTYHVAGNPSR		yes	-	-	1.1	0.0017	3	2249.14	2249.13	0.0046	2.04523
1	tr|Q4PGC6|Q4PGC6_USTMA Putative uncharacterized protein OS=Ustilago maydis GN=UM00837.1 PE=4 SV=1	B06.xml	1811	23.3	ASSPPADAAASIPAVTYH		yes	-	-	1.1	6e-07	2	1725.84	1725.84	-0.007	-4.05598
1	tr|Q4PGC6|Q4PGC6_USTMA Putative uncharacterized protein OS=Ustilago maydis GN=UM00837.1 PE=4 SV=1	B06.xml	1819	23.3	SHSCGIENAGFEGISVTTEPH	C4:+57.0215	yes	-	-	1.1	1.6e-05	3	2228.99	2228.99	0.0003	0.13459
1	tr|Q4PGC6|Q4PGC6_USTMA Putative uncharacterized protein OS=Ustilago maydis GN=UM00837.1 PE=4 SV=1	B06.xml	1836	23.5	GNDPQQANTIDDSEAVTPQTY		yes	-	-	1.1	0.00025	2	2263.99	2264	-0.0014	-0.618376
1	tr|Q4PGC6|Q4PGC6_USTMA Putative uncharacterized protein OS=Ustilago maydis GN=UM00837.1 PE=4 SV=1	B06.xml	1841	23.5	ALADIKPVFVR		No	-	-	1.1	0.085	2	1228.74	1228.74	0.0013	1.05799
1	tr|Q4PGC6|Q4PGC6_USTMA Putative uncharacterized protein OS=Ustilago maydis GN=UM00837.1 PE=4 SV=1	B06.xml	1882	23.8	AVDDHMYATPAQMLD	M6:+15.9949	No	-	-	1.1	0.067	2	1693.73	1693.72	0.0053	3.12921
1	tr|Q4PGC6|Q4PGC6_USTMA Putative uncharacterized protein OS=Ustilago maydis GN=UM00837.1 PE=4 SV=1	B06.xml	1889	23.9	TLTPTQASSNNDNVFAIK		yes	-	-	1.1	4.5e-08	2	1920.96	1920.97	-0.0016	-0.832914
1	tr|Q4PGC6|Q4PGC6_USTMA Putative uncharacterized protein OS=Ustilago maydis GN=UM00837.1 PE=4 SV=1	B06.xml	1891	23.9	GGLYAEIIR		yes	-	-	1.1	0.029	2	991.559	991.558	0.0014	1.41192
1	tr|Q4PGC6|Q4PGC6_USTMA Putative uncharacterized protein OS=Ustilago maydis GN=UM00837.1 PE=4 SV=1	B06.xml	1903	24	ELTSEWQQFQR		yes	-	-	1.1	2.8e-06	2	1451.69	1451.69	-0.0022	-1.51547
1	tr|Q4PGC6|Q4PGC6_USTMA Putative uncharacterized protein OS=Ustilago maydis GN=UM00837.1 PE=4 SV=1	B06.xml	1913	24.1	QDLAQALAD		No	-	-	1.1	0.089	2	944.468	944.469	-0.0004	-0.423518
1	tr|Q4PGC6|Q4PGC6_USTMA Putative uncharacterized protein OS=Ustilago maydis GN=UM00837.1 PE=4 SV=1	B06.xml	1921	24.1	AVDDHMYATPAQMLDFAEGMDATSR	M6:+15.9949 - M13:+15.9949 - M20:+15.9949	yes	-	-	1.1	1.3e-06	3	2791.16	2791.16	0.0003	0.107482
1	tr|Q4PGC6|Q4PGC6_USTMA Putative uncharacterized protein OS=Ustilago maydis GN=UM00837.1 PE=4 SV=1	B06.xml	1923	24.2	LLSFNPGQMIR	M9:+15.9949	yes	-	-	1.1	4.8e-07	2	1291.68	1291.68	-0.0012	-0.92902
1	tr|Q4PGC6|Q4PGC6_USTMA Putative uncharacterized protein OS=Ustilago maydis GN=UM00837.1 PE=4 SV=1	B06.xml	1959	24.5	TLTPTQASSNNDNVF		yes	-	-	1.1	0.035	2	1608.75	1608.75	-0.0016	-0.994561
1	tr|Q4PGC6|Q4PGC6_USTMA Putative uncharacterized protein OS=Ustilago maydis GN=UM00837.1 PE=4 SV=1	B06.xml	1998	24.8	AVDDHMYATPAQMLDFAEGMDATSR	M13:+15.9949 - M20:+15.9949	yes	-	-	1.1	0.00012	3	2775.16	2775.17	-0.0068	-2.4503
1	tr|Q4PGC6|Q4PGC6_USTMA Putative uncharacterized protein OS=Ustilago maydis GN=UM00837.1 PE=4 SV=1	B06.xml	2001	24.8	DYSITFVR		No	-	-	1.1	0.052	2	1000.51	1000.51	0.0015	1.49924
1	tr|Q4PGC6|Q4PGC6_USTMA Putative uncharacterized protein OS=Ustilago maydis GN=UM00837.1 PE=4 SV=1	B06.xml	2054	25.3	SHSCGIENAGFEGISVTTEPHML	C4:+57.0215 - M22:+15.9949	yes	-	-	1.1	0.0011	3	2489.11	2489.11	-0.0006	-0.24105
1	tr|Q4PGC6|Q4PGC6_USTMA Putative uncharacterized protein OS=Ustilago maydis GN=UM00837.1 PE=4 SV=1	B06.xml	2056	25.3	LAEAAFLAAAER		yes	-	-	1.1	0.0099	2	1232.67	1232.66	0.0017	1.37913
1	tr|Q4PGC6|Q4PGC6_USTMA Putative uncharacterized protein OS=Ustilago maydis GN=UM00837.1 PE=4 SV=1	B06.xml	2070	25.4	TLTPTQASSNNDNVFAIK		No	-	-	1.1	0.083	2	1920.96	1920.97	-0.0033	-1.71789
1	tr|Q4PGC6|Q4PGC6_USTMA Putative uncharacterized protein OS=Ustilago maydis GN=UM00837.1 PE=4 SV=1	B06.xml	2072	25.4	SGTDGGLYAEIIR		yes	-	-	1.1	1.5e-06	2	1351.68	1351.69	-0.0018	-1.33167
1	tr|Q4PGC6|Q4PGC6_USTMA Putative uncharacterized protein OS=Ustilago maydis GN=UM00837.1 PE=4 SV=1	B06.xml	2095	25.6	AVDDHMYATPAQMLDFAEGMDAT	M6:+15.9949 - M13:+15.9949 - M20:+15.9949	No	-	-	1.1	0.057	3	2548.03	2548.03	-0.0039	-1.53059
1	tr|Q4PGC6|Q4PGC6_USTMA Putative uncharacterized protein OS=Ustilago maydis GN=UM00837.1 PE=4 SV=1	B06.xml	2129	25.9	AVDDHMYATPAQMLDFAEGMDATSR	M6:+15.9949 - M13:+15.9949 - M20:+15.9949	yes	-	-	1.1	0.046	3	2791.16	2791.16	-0.0047	-1.68388
1	tr|Q4PGC6|Q4PGC6_USTMA Putative uncharacterized protein OS=Ustilago maydis GN=UM00837.1 PE=4 SV=1	B06.xml	2142	26	LAQALADIKPVFVR		yes	-	-	1.1	0.016	3	1540.92	1540.92	0.0036	2.33626
1	tr|Q4PGC6|Q4PGC6_USTMA Putative uncharacterized protein OS=Ustilago maydis GN=UM00837.1 PE=4 SV=1	B06.xml	2145	26.1	INSGTDGGLYAEIIR		yes	-	-	1.1	3e-07	2	1578.81	1578.81	-0.0017	-1.07676
1	tr|Q4PGC6|Q4PGC6_USTMA Putative uncharacterized protein OS=Ustilago maydis GN=UM00837.1 PE=4 SV=1	B06.xml	2147	26.1	SHSCGIENAGFEGISVTTEPHMLSFYAR	C4:+57.0215 - M22:+15.9949	yes	-	-	1.1	4.1e-08	3	3113.4	3113.41	-0.013	-4.17549
1	tr|Q4PGC6|Q4PGC6_USTMA Putative uncharacterized protein OS=Ustilago maydis GN=UM00837.1 PE=4 SV=1	B06.xml	2211	26.6	SLDNSLSSALPQSAIVSGDK		yes	-	-	1.1	1.1e-06	2	1989.01	1989.01	-0.0023	-1.15635
1	tr|Q4PGC6|Q4PGC6_USTMA Putative uncharacterized protein OS=Ustilago maydis GN=UM00837.1 PE=4 SV=1	B06.xml	2238	26.8	WLGAAIDTYGAYR		yes	-	-	1.1	0.0088	2	1456.72	1456.72	-0.0014	-0.961062
1	tr|Q4PGC6|Q4PGC6_USTMA Putative uncharacterized protein OS=Ustilago maydis GN=UM00837.1 PE=4 SV=1	B06.xml	2241	26.8	AGFEGISVTTEPHMLSFYAR	M14:+15.9949	yes	-	-	1.1	8.6e-05	3	2229.06	2229.07	-0.0029	-1.30099
1	tr|Q4PGC6|Q4PGC6_USTMA Putative uncharacterized protein OS=Ustilago maydis GN=UM00837.1 PE=4 SV=1	B06.xml	2257	27	AVDDHMYATPAQMLDFAEGMDATSR	M13:+15.9949	yes	-	-	1.1	0.00069	3	2759.18	2759.18	0.0069	2.50075
1	tr|Q4PGC6|Q4PGC6_USTMA Putative uncharacterized protein OS=Ustilago maydis GN=UM00837.1 PE=4 SV=1	B06.xml	2261	27	QDLAQALADIK		yes	-	-	1.1	0.00033	2	1185.65	1185.65	0.0001	0.0843421
1	tr|Q4PGC6|Q4PGC6_USTMA Putative uncharacterized protein OS=Ustilago maydis GN=UM00837.1 PE=4 SV=1	B06.xml	2263	27	LVSLMPPTWEGTVAR	M5:+15.9949	yes	-	-	1.1	0.0033	2	1672.87	1672.87	-0.0026	-1.55421
1	tr|Q4PGC6|Q4PGC6_USTMA Putative uncharacterized protein OS=Ustilago maydis GN=UM00837.1 PE=4 SV=1	B06.xml	2267	27	ASSPPADAAASIPAVTY		yes	-	-	1.1	0.0012	2	1588.78	1588.79	-0.0015	-0.944117
1	tr|Q4PGC6|Q4PGC6_USTMA Putative uncharacterized protein OS=Ustilago maydis GN=UM00837.1 PE=4 SV=1	B06.xml	2330	27.6	KEFPQLNLIASTLK		yes	-	-	1.1	0.00061	2	1601.92	1601.93	-0.0038	-2.37214
1	tr|Q4PGC6|Q4PGC6_USTMA Putative uncharacterized protein OS=Ustilago maydis GN=UM00837.1 PE=4 SV=1	B06.xml	2347	27.8	IETNINSGTDGGLYAEIIR		yes	-	-	1.1	1.3e-09	2	2036.03	2036.03	-0.0012	-0.589382
1	tr|Q4PGC6|Q4PGC6_USTMA Putative uncharacterized protein OS=Ustilago maydis GN=UM00837.1 PE=4 SV=1	B06.xml	2350	27.8	TPDLLSFNPGQMIR	M12:+15.9949	yes	-	-	1.1	3.1e-05	2	1604.81	1604.81	-0.0001	-0.0623126
1	tr|Q4PGC6|Q4PGC6_USTMA Putative uncharacterized protein OS=Ustilago maydis GN=UM00837.1 PE=4 SV=1	B06.xml	2355	27.8	AVDDHMYATPAQMLDFAEGMDATSR	M6:+15.9949 - M20:+15.9949	yes	-	-	1.1	6.8e-06	3	2775.17	2775.17	-0.0017	-0.612575
1	tr|Q4PGC6|Q4PGC6_USTMA Putative uncharacterized protein OS=Ustilago maydis GN=UM00837.1 PE=4 SV=1	B06.xml	2386	28.1	GIENAGFEGISVTTEPHMLSFYAR	M18:+15.9949	yes	-	-	1.1	1.4e-05	3	2642.26	2642.26	-0.0003	-0.113539
1	tr|Q4PGC6|Q4PGC6_USTMA Putative uncharacterized protein OS=Ustilago maydis GN=UM00837.1 PE=4 SV=1	B06.xml	2422	28.4	AVDDHMYATPAQMLDFAEGMDATSR	M6:+15.9949 - M13:+15.9949 - M20:+15.9949	yes	-	-	1.1	0.00034	3	2791.16	2791.16	-0.0034	-1.21813
1	tr|Q4PGC6|Q4PGC6_USTMA Putative uncharacterized protein OS=Ustilago maydis GN=UM00837.1 PE=4 SV=1	B06.xml	2427	28.4	STKLSLSLDNSLSSALPQSAIVSGDK		yes	-	-	1.1	0.031	3	2618.38	2618.39	-0.0069	-2.63521
1	tr|Q4PGC6|Q4PGC6_USTMA Putative uncharacterized protein OS=Ustilago maydis GN=UM00837.1 PE=4 SV=1	B06.xml	2433	28.5	HVEIGNEDWLGAAIDTYGAYR		yes	-	-	1.1	9.2e-06	3	2350.11	2350.11	-0.0023	-0.978677
1	tr|Q4PGC6|Q4PGC6_USTMA Putative uncharacterized protein OS=Ustilago maydis GN=UM00837.1 PE=4 SV=1	B06.xml	2438	28.5	LSLSLDNSLSS		No	-	-	1.1	0.061	2	1135.58	1135.58	-0.0022	-1.93733
1	tr|Q4PGC6|Q4PGC6_USTMA Putative uncharacterized protein OS=Ustilago maydis GN=UM00837.1 PE=4 SV=1	B06.xml	2476	28.8	PQLNLIASTLKK		yes	-	-	1.1	0.0034	2	1325.82	1325.82	0.0008	0.603402
1	tr|Q4PGC6|Q4PGC6_USTMA Putative uncharacterized protein OS=Ustilago maydis GN=UM00837.1 PE=4 SV=1	B06.xml	2494	29	STSYWIQYGWGNNPIK		yes	-	-	1.1	4.5e-09	2	1913.92	1913.92	-0.0029	-1.51522
1	tr|Q4PGC6|Q4PGC6_USTMA Putative uncharacterized protein OS=Ustilago maydis GN=UM00837.1 PE=4 SV=1	B06.xml	2556	29.4	AVDDHMYATPAQMLDFAEGMDATSR	M20:+15.9949	yes	-	-	1.1	2.5e-05	3	2759.16	2759.18	-0.013	-4.71155
1	tr|Q4PGC6|Q4PGC6_USTMA Putative uncharacterized protein OS=Ustilago maydis GN=UM00837.1 PE=4 SV=1	B06.xml	2563	29.5	LLELTSEWQQFQR		yes	-	-	1.1	1e-07	2	1677.86	1677.86	0.0005	0.297999
1	tr|Q4PGC6|Q4PGC6_USTMA Putative uncharacterized protein OS=Ustilago maydis GN=UM00837.1 PE=4 SV=1	B06.xml	2577	29.6	FIETNINSGTDGGLYAEIIR		yes	-	-	1.1	2.4e-07	2	2183.1	2183.1	-0.0031	-1.42
1	tr|Q4PGC6|Q4PGC6_USTMA Putative uncharacterized protein OS=Ustilago maydis GN=UM00837.1 PE=4 SV=1	B06.xml	2646	30.2	IGALAEAAFLAAAER		yes	-	-	1.1	9.6e-06	3	1473.81	1473.81	-0.0006	-0.407109
1	tr|Q4PGC6|Q4PGC6_USTMA Putative uncharacterized protein OS=Ustilago maydis GN=UM00837.1 PE=4 SV=1	B06.xml	2676	30.5	HVEIGNEDWLGAAIDTYGAYR		yes	-	-	1.1	2.4e-08	3	2350.11	2350.11	-0.0012	-0.510614
1	tr|Q4PGC6|Q4PGC6_USTMA Putative uncharacterized protein OS=Ustilago maydis GN=UM00837.1 PE=4 SV=1	B06.xml	2692	30.6	GELGPYIQSALNQLH		yes	-	-	1.1	2.9e-06	2	1639.84	1639.84	-0.0066	-4.02477
1	tr|Q4PGC6|Q4PGC6_USTMA Putative uncharacterized protein OS=Ustilago maydis GN=UM00837.1 PE=4 SV=1	B06.xml	2699	30.6	STSYWIQYGWGNNPIK		yes	-	-	1.1	0.031	2	1913.92	1913.92	-0.0018	-0.940479
1	tr|Q4PGC6|Q4PGC6_USTMA Putative uncharacterized protein OS=Ustilago maydis GN=UM00837.1 PE=4 SV=1	B06.xml	2714	30.7	AAFIETNINSGTDGGLYAEIIR		yes	-	-	1.1	3.8e-06	3	2325.17	2325.17	0.0016	0.688121
1	tr|Q4PGC6|Q4PGC6_USTMA Putative uncharacterized protein OS=Ustilago maydis GN=UM00837.1 PE=4 SV=1	B06.xml	2715	30.8	FLLDASGSWADLR		yes	-	-	1.1	1.3e-07	2	1450.73	1450.73	0.0009	0.620376
1	tr|Q4PGC6|Q4PGC6_USTMA Putative uncharacterized protein OS=Ustilago maydis GN=UM00837.1 PE=4 SV=1	B06.xml	2716	30.8	AVDDHMYATPAQMLDFAEGMDATSR	M6:+15.9949 - M13:+15.9949	yes	-	-	1.1	6.9e-05	3	2775.17	2775.17	0.0005	0.180169
1	tr|Q4PGC6|Q4PGC6_USTMA Putative uncharacterized protein OS=Ustilago maydis GN=UM00837.1 PE=4 SV=1	B06.xml	2718	30.8	QDLAQALADIKPVFVR		yes	-	-	1.1	6e-05	3	1784.01	1784.01	-0.001	-0.560536
1	tr|Q4PGC6|Q4PGC6_USTMA Putative uncharacterized protein OS=Ustilago maydis GN=UM00837.1 PE=4 SV=1	B06.xml	2727	30.8	LSLSLDNSLSSALPQSAIVSGDK		yes	-	-	1.1	0.00038	3	2302.21	2302.21	0.0003	0.130309
1	tr|Q4PGC6|Q4PGC6_USTMA Putative uncharacterized protein OS=Ustilago maydis GN=UM00837.1 PE=4 SV=1	B06.xml	2736	30.9	QDLAQALADIKPVFVR	Q1:-17.0265	yes	-	-	1.1	1.8e-05	3	1766.99	1766.98	0.012	6.79125
1	tr|Q4PGC6|Q4PGC6_USTMA Putative uncharacterized protein OS=Ustilago maydis GN=UM00837.1 PE=4 SV=1	B06.xml	2834	31.7	AVDDHMYATPAQMLDFAEGMDATSR		yes	-	-	1.1	1.4e-07	3	2743.18	2743.18	-0.0044	-1.60398
1	tr|Q4PGC6|Q4PGC6_USTMA Putative uncharacterized protein OS=Ustilago maydis GN=UM00837.1 PE=4 SV=1	B06.xml	2843	31.7	HVEIGNEDWLGAAIDTY		yes	-	-	1.1	3.3e-06	2	1902.87	1902.89	-0.015	-7.88276
1	tr|Q4PGC6|Q4PGC6_USTMA Putative uncharacterized protein OS=Ustilago maydis GN=UM00837.1 PE=4 SV=1	B06.xml	2869	32	NGDIYYGAAYAPIFQN		yes	-	-	1.1	0.049	2	1776.83	1776.82	0.0024	1.35073
1	tr|Q4PGC6|Q4PGC6_USTMA Putative uncharacterized protein OS=Ustilago maydis GN=UM00837.1 PE=4 SV=1	B06.xml	2873	32	EFPQLNLIASTLK		yes	-	-	1.1	0.00024	2	1473.83	1473.83	-0.0022	-1.49271
1	tr|Q4PGC6|Q4PGC6_USTMA Putative uncharacterized protein OS=Ustilago maydis GN=UM00837.1 PE=4 SV=1	B06.xml	2888	32.1	HVEIGNEDWLGAAIDTYGAYR		yes	-	-	1.1	0.021	3	2350.11	2350.11	0.0015	0.638268
1	tr|Q4PGC6|Q4PGC6_USTMA Putative uncharacterized protein OS=Ustilago maydis GN=UM00837.1 PE=4 SV=1	B06.xml	2892	32.1	PQLNLIASTLK		yes	-	-	1.1	3.1e-07	2	1197.73	1197.72	0.0098	8.18221
1	tr|Q4PGC6|Q4PGC6_USTMA Putative uncharacterized protein OS=Ustilago maydis GN=UM00837.1 PE=4 SV=1	B06.xml	2898	32.2	PQLNLIASTLK		yes	-	-	1.1	5.8e-06	2	1197.72	1197.72	-0.0021	-1.75333
1	tr|Q4PGC6|Q4PGC6_USTMA Putative uncharacterized protein OS=Ustilago maydis GN=UM00837.1 PE=4 SV=1	B06.xml	2904	32.2	LSLSLDNSLSSALPQSA		yes	-	-	1.1	0.011	2	1702.88	1702.89	-0.0064	-3.75832
1	tr|Q4PGC6|Q4PGC6_USTMA Putative uncharacterized protein OS=Ustilago maydis GN=UM00837.1 PE=4 SV=1	B06.xml	2912	32.3	QDLAQALADIKPVFVR		yes	-	-	1.1	1.3e-05	3	1784.01	1784.01	0.0004	0.224214
1	tr|Q4PGC6|Q4PGC6_USTMA Putative uncharacterized protein OS=Ustilago maydis GN=UM00837.1 PE=4 SV=1	B06.xml	2923	32.4	LSLSLDNSLSSALPQSAIVSGDK		yes	-	-	1.1	0.00056	3	2302.21	2302.21	-0.0019	-0.825292
1	tr|Q4PGC6|Q4PGC6_USTMA Putative uncharacterized protein OS=Ustilago maydis GN=UM00837.1 PE=4 SV=1	B06.xml	2928	32.4	SPTGQTVTVPVEVGLYSNDYSITFVR		yes	-	-	1.1	6.8e-13	3	2829.43	2829.43	-0.0018	-0.63617
1	tr|Q4PGC6|Q4PGC6_USTMA Putative uncharacterized protein OS=Ustilago maydis GN=UM00837.1 PE=4 SV=1	B06.xml	2939	32.5	LSLSLDNSLSSALPQ		yes	-	-	1.1	0.0092	2	1544.82	1544.82	-0.0015	-0.970989
1	tr|Q4PGC6|Q4PGC6_USTMA Putative uncharacterized protein OS=Ustilago maydis GN=UM00837.1 PE=4 SV=1	B06.xml	2941	32.5	LKHPTLIGALAEAAFLAAAER		yes	-	-	1.1	2.1e-09	3	2163.23	2163.23	0.002	0.924544
1	tr|Q4PGC6|Q4PGC6_USTMA Putative uncharacterized protein OS=Ustilago maydis GN=UM00837.1 PE=4 SV=1	B06.xml	2944	32.5	TVTVPVEVGLYSNDYSITFVR		yes	-	-	1.1	0.00015	3	2359.21	2359.22	-0.0065	-2.75515
1	tr|Q4PGC6|Q4PGC6_USTMA Putative uncharacterized protein OS=Ustilago maydis GN=UM00837.1 PE=4 SV=1	B06.xml	3001	33	TSGACQDGFQINLVSLMPPTWEGTVAR	C5:+57.0215 - M17:+15.9949	yes	-	-	1.1	4.1e-06	3	2951.39	2951.4	-0.01	-3.38822
1	tr|Q4PGC6|Q4PGC6_USTMA Putative uncharacterized protein OS=Ustilago maydis GN=UM00837.1 PE=4 SV=1	B06.xml	3068	33.5	EFPQLNLIASTLK		yes	-	-	1.1	0.00018	2	1473.83	1473.83	-0.0022	-1.49271
1	tr|Q4PGC6|Q4PGC6_USTMA Putative uncharacterized protein OS=Ustilago maydis GN=UM00837.1 PE=4 SV=1	B06.xml	3098	33.8	LIGALAEAAFLAAAER		yes	-	-	1.1	0.015	3	1586.89	1586.89	0	0
1	tr|Q4PGC6|Q4PGC6_USTMA Putative uncharacterized protein OS=Ustilago maydis GN=UM00837.1 PE=4 SV=1	B06.xml	3103	33.8	HVEIGNEDWLGAAIDTYGAYR		yes	-	-	1.1	0.015	3	2350.1	2350.11	-0.0093	-3.95726
1	tr|Q4PGC6|Q4PGC6_USTMA Putative uncharacterized protein OS=Ustilago maydis GN=UM00837.1 PE=4 SV=1	B06.xml	3110	33.9	QDLAQALADIKPVFVR		yes	-	-	1.1	3.5e-05	3	1784.01	1784.01	-0.0019	-1.06502
1	tr|Q4PGC6|Q4PGC6_USTMA Putative uncharacterized protein OS=Ustilago maydis GN=UM00837.1 PE=4 SV=1	B06.xml	3119	33.9	SPTGQTVTVPVEVGLYSNDYSITFVR		yes	-	-	1.1	7.8e-05	3	2829.44	2829.43	0.0072	2.54468
1	tr|Q4PGC6|Q4PGC6_USTMA Putative uncharacterized protein OS=Ustilago maydis GN=UM00837.1 PE=4 SV=1	B06.xml	3132	34	LKHPTLIGALAEAAFLAAAER		yes	-	-	1.1	4.6e-05	3	2163.23	2163.23	0.0009	0.416045
1	tr|Q4PGC6|Q4PGC6_USTMA Putative uncharacterized protein OS=Ustilago maydis GN=UM00837.1 PE=4 SV=1	B06.xml	3186	34.5	LSLSLDNSLSSALPQSAIVSGDK		yes	-	-	1.1	0.036	3	2302.2	2302.21	-0.012	-5.21237
1	tr|Q4PGC6|Q4PGC6_USTMA Putative uncharacterized protein OS=Ustilago maydis GN=UM00837.1 PE=4 SV=1	B06.xml	3188	34.6	TPTWTTSWNTEGLGLMELMDLTEK	M16:+15.9949 - M19:+15.9949	yes	-	-	1.1	3e-08	3	2786.29	2786.29	-0.0039	-1.39971
1	tr|Q4PGC6|Q4PGC6_USTMA Putative uncharacterized protein OS=Ustilago maydis GN=UM00837.1 PE=4 SV=1	B06.xml	3207	34.7	IQSALNQLHFLLDASGSWADLR		yes	-	-	1.1	4.1e-05	3	2455.28	2455.27	0.002	0.814573
1	tr|Q4PGC6|Q4PGC6_USTMA Putative uncharacterized protein OS=Ustilago maydis GN=UM00837.1 PE=4 SV=1	B06.xml	3213	34.8	QIMLLELTSEWQQFQR	M3:+15.9949	No	-	-	1.1	0.088	3	2066.04	2066.04	0.0009	0.435616
1	tr|Q4PGC6|Q4PGC6_USTMA Putative uncharacterized protein OS=Ustilago maydis GN=UM00837.1 PE=4 SV=1	B06.xml	3247	35	EFPQLNLIASTLK		yes	-	-	1.1	0.011	2	1473.83	1473.83	0.0009	0.610653
1	tr|Q4PGC6|Q4PGC6_USTMA Putative uncharacterized protein OS=Ustilago maydis GN=UM00837.1 PE=4 SV=1	B06.xml	3253	35.1	HPTLIGALAEAAFLAAAER		yes	-	-	1.1	1.7e-06	3	1922.06	1922.05	0.0068	3.53789
1	tr|Q4PGC6|Q4PGC6_USTMA Putative uncharacterized protein OS=Ustilago maydis GN=UM00837.1 PE=4 SV=1	B06.xml	3276	35.3	AEAAFLAAAER		yes	-	-	1.1	0.026	2	1119.58	1119.58	-0.0003	-0.267958
1	tr|Q4PGC6|Q4PGC6_USTMA Putative uncharacterized protein OS=Ustilago maydis GN=UM00837.1 PE=4 SV=1	B06.xml	3285	35.3	QDLAQALADIKPVFVR	Q1:-17.0265	yes	-	-	1.1	2.4e-07	2	1766.98	1766.98	-0.004	-2.26375
1	tr|Q4PGC6|Q4PGC6_USTMA Putative uncharacterized protein OS=Ustilago maydis GN=UM00837.1 PE=4 SV=1	B06.xml	3296	35.4	QDLAQALADIKPVFVR		yes	-	-	1.1	0.00069	3	1784.01	1784.01	0.0008	0.448429
1	tr|Q4PGC6|Q4PGC6_USTMA Putative uncharacterized protein OS=Ustilago maydis GN=UM00837.1 PE=4 SV=1	B06.xml	3314	35.6	GELGPYIQSALNQLHF		yes	-	-	1.1	0.027	3	1786.92	1786.91	0.0048	2.6862
1	tr|Q4PGC6|Q4PGC6_USTMA Putative uncharacterized protein OS=Ustilago maydis GN=UM00837.1 PE=4 SV=1	B06.xml	3315	35.6	TPTWTTSWNTEGLGLMELMDLTEK	M19:+15.9949	yes	-	-	1.1	0.00039	3	2770.3	2770.3	0.0075	2.70729
1	tr|Q4PGC6|Q4PGC6_USTMA Putative uncharacterized protein OS=Ustilago maydis GN=UM00837.1 PE=4 SV=1	B06.xml	3328	35.7	QIMLLELTSEWQQFQR		yes	-	-	1.1	3.1e-06	3	2050.04	2050.04	-0.0007	-0.341456
1	tr|Q4PGC6|Q4PGC6_USTMA Putative uncharacterized protein OS=Ustilago maydis GN=UM00837.1 PE=4 SV=1	B06.xml	3336	35.7	LKHPTLIGALAEAAFLAAAER		yes	-	-	1.1	0.00024	3	2163.22	2163.23	-0.0094	-4.34536
1	tr|Q4PGC6|Q4PGC6_USTMA Putative uncharacterized protein OS=Ustilago maydis GN=UM00837.1 PE=4 SV=1	B06.xml	3349	35.8	TSGACQDGFQINLVSLMPPTWEGTVAR	C5:+57.0215	No	-	-	1.1	0.075	3	2935.4	2935.41	-0.007	-2.38468
1	tr|Q4PGC6|Q4PGC6_USTMA Putative uncharacterized protein OS=Ustilago maydis GN=UM00837.1 PE=4 SV=1	B06.xml	3379	36.1	TPTWTTSWNTEGLGLMELMDLTEK	M16:+15.9949 - M19:+15.9949	yes	-	-	1.1	0.048	3	2786.29	2786.29	-0.001	-0.3589
1	tr|Q4PGC6|Q4PGC6_USTMA Putative uncharacterized protein OS=Ustilago maydis GN=UM00837.1 PE=4 SV=1	B06.xml	3434	36.6	HPTLIGALAEAAFLAAAER		yes	-	-	1.1	0.00029	3	1922.05	1922.05	-0.0002	-0.104056
1	tr|Q4PGC6|Q4PGC6_USTMA Putative uncharacterized protein OS=Ustilago maydis GN=UM00837.1 PE=4 SV=1	B06.xml	3465	36.9	QDLAQALADIKPVFVR	Q1:-17.0265	yes	-	-	1.1	0.00096	2	1766.98	1766.98	0.0027	1.52803
1	tr|Q4PGC6|Q4PGC6_USTMA Putative uncharacterized protein OS=Ustilago maydis GN=UM00837.1 PE=4 SV=1	B06.xml	3472	37	TSSLPEGSTVGMDGSFTMTLPAYSATVVTVALS	M12:+15.9949 - M18:+15.9949	No	-	-	1.1	0.078	3	3309.57	3309.58	-0.011	-3.32369
1	tr|Q4PGC6|Q4PGC6_USTMA Putative uncharacterized protein OS=Ustilago maydis GN=UM00837.1 PE=4 SV=1	B06.xml	3473	37	QDLAQALADIKPVFVR		yes	-	-	1.1	0.013	3	1784.01	1784.01	-0.0001	-0.0560536
1	tr|Q4PGC6|Q4PGC6_USTMA Putative uncharacterized protein OS=Ustilago maydis GN=UM00837.1 PE=4 SV=1	B06.xml	3486	37.1	TPTWTTSWNTEGLGLMELMDLTEK	M16:+15.9949	yes	-	-	1.1	8.5e-08	3	2770.29	2770.3	-0.0022	-0.794139
1	tr|Q4PGC6|Q4PGC6_USTMA Putative uncharacterized protein OS=Ustilago maydis GN=UM00837.1 PE=4 SV=1	B06.xml	3531	37.5	FALAAFIETNINSGTDGGLYAEIIR		yes	-	-	1.1	0.0016	3	2656.36	2656.36	0	0
1	tr|Q4PGC6|Q4PGC6_USTMA Putative uncharacterized protein OS=Ustilago maydis GN=UM00837.1 PE=4 SV=1	B06.xml	3542	37.6	QSNFALAAFIETNINSGTDGGLYAEIIR		yes	-	-	1.1	3.8e-07	3	2985.49	2985.5	-0.0042	-1.4068
1	tr|Q4PGC6|Q4PGC6_USTMA Putative uncharacterized protein OS=Ustilago maydis GN=UM00837.1 PE=4 SV=1	B06.xml	3553	37.7	SPTGQTVTVPVEVGLYSNDYSITFVR		yes	-	-	1.1	0.00012	3	2829.43	2829.43	0.0035	1.237
1	tr|Q4PGC6|Q4PGC6_USTMA Putative uncharacterized protein OS=Ustilago maydis GN=UM00837.1 PE=4 SV=1	B06.xml	3581	37.9	TLIGALAEAAFLAAAER		yes	-	-	1.1	0.00039	3	1687.94	1687.94	0.0029	1.71807
1	tr|Q4PGC6|Q4PGC6_USTMA Putative uncharacterized protein OS=Ustilago maydis GN=UM00837.1 PE=4 SV=1	B06.xml	3587	38	EFPQLNLIASTLK	E1:-18.0106	yes	-	-	1.1	0.0067	2	1455.82	1455.82	0.0001	0.0686898
1	tr|Q4PGC6|Q4PGC6_USTMA Putative uncharacterized protein OS=Ustilago maydis GN=UM00837.1 PE=4 SV=1	B06.xml	3588	38	TPTWTTSWNTEGLGLMELMDLTEK		yes	-	-	1.1	2.6e-06	3	2754.3	2754.3	-0.0003	-0.108921
1	tr|Q4PGC6|Q4PGC6_USTMA Putative uncharacterized protein OS=Ustilago maydis GN=UM00837.1 PE=4 SV=1	B06.xml	3620	38.2	ETPIWELEFAVIN		No	-	-	1.1	0.065	2	1560.79	1560.79	-0.002	-1.2814
1	tr|Q4PGC6|Q4PGC6_USTMA Putative uncharacterized protein OS=Ustilago maydis GN=UM00837.1 PE=4 SV=1	B06.xml	3628	38.3	PTLIGALAEAAFLAAAER		yes	-	-	1.1	0.011	3	1785	1784.99	0.0043	2.40898
1	tr|Q4PGC6|Q4PGC6_USTMA Putative uncharacterized protein OS=Ustilago maydis GN=UM00837.1 PE=4 SV=1	B06.xml	3634	38.3	GELGPYIQSALNQLHFLLDASGSWADLR		yes	-	-	1.1	1.4e-08	3	3071.56	3071.56	-0.0028	-0.911589
1	tr|Q4PGC6|Q4PGC6_USTMA Putative uncharacterized protein OS=Ustilago maydis GN=UM00837.1 PE=4 SV=1	B06.xml	3639	38.3	QIMLLELTSEWQQFQR	M3:+15.9949 - Q1:-17.0265	yes	-	-	1.1	0.033	3	2049.01	2049.01	-0.0012	-0.585648
1	tr|Q4PGC6|Q4PGC6_USTMA Putative uncharacterized protein OS=Ustilago maydis GN=UM00837.1 PE=4 SV=1	B06.xml	3661	38.5	QIMLLELTSEWQQF		yes	-	-	1.1	9.9e-05	2	1765.88	1765.88	-0.006	-3.39773
1	tr|Q4PGC6|Q4PGC6_USTMA Putative uncharacterized protein OS=Ustilago maydis GN=UM00837.1 PE=4 SV=1	B06.xml	3664	38.5	QSNFALAAFIETNINSGTDGGLYAEIIR	Q1:-17.0265	yes	-	-	1.1	6.5e-07	3	2968.46	2968.47	-0.0048	-1.617
1	tr|Q4PGC6|Q4PGC6_USTMA Putative uncharacterized protein OS=Ustilago maydis GN=UM00837.1 PE=4 SV=1	B06.xml	3682	38.7	QIMLLELTSEWQQFQR	Q1:-17.0265	yes	-	-	1.1	2.5e-10	2	2033.01	2033.02	-0.0027	-1.32808
1	tr|Q4PGC6|Q4PGC6_USTMA Putative uncharacterized protein OS=Ustilago maydis GN=UM00837.1 PE=4 SV=1	B06.xml	3687	38.7	ETPIWELEFAVINSGL		yes	-	-	1.1	0.022	2	1817.93	1817.93	-0.003	-1.65023
1	tr|Q4PGC6|Q4PGC6_USTMA Putative uncharacterized protein OS=Ustilago maydis GN=UM00837.1 PE=4 SV=1	B06.xml	3729	39.1	QSNFALAAFIETNINSGTDGGLYAEIIR		yes	-	-	1.1	1.8e-05	3	2985.49	2985.5	-0.0019	-0.63641
1	tr|Q4PGC6|Q4PGC6_USTMA Putative uncharacterized protein OS=Ustilago maydis GN=UM00837.1 PE=4 SV=1	B06.xml	3735	39.2	WGAEAILGVYAGYSLDSQAVPK		yes	-	-	1.1	2.1e-07	2	2295.16	2295.17	-0.0009	-0.392128
1	tr|Q4PGC6|Q4PGC6_USTMA Putative uncharacterized protein OS=Ustilago maydis GN=UM00837.1 PE=4 SV=1	B06.xml	3739	39.2	SPTGQTVTVPVEVGLYSNDYSITFVR		yes	-	-	1.1	0.00079	3	2829.42	2829.43	-0.0084	-2.96879
1	tr|Q4PGC6|Q4PGC6_USTMA Putative uncharacterized protein OS=Ustilago maydis GN=UM00837.1 PE=4 SV=1	B06.xml	3745	39.3	HVEIGNEDWLGAAIDTYGAYR		yes	-	-	1.1	0.0014	3	2350.1	2350.11	-0.0097	-4.12747
1	tr|Q4PGC6|Q4PGC6_USTMA Putative uncharacterized protein OS=Ustilago maydis GN=UM00837.1 PE=4 SV=1	B06.xml	3787	39.6	HPTLIGALAEAAFLAAAER		yes	-	-	1.1	0.00082	3	1922.06	1922.05	0.0071	3.69397
1	tr|Q4PGC6|Q4PGC6_USTMA Putative uncharacterized protein OS=Ustilago maydis GN=UM00837.1 PE=4 SV=1	B06.xml	3901	40.7	HPTLIGALAEAAFLAAAER		yes	-	-	1.1	0.042	3	1922.04	1922.05	-0.014	-7.28389
1	tr|Q4PGC6|Q4PGC6_USTMA Putative uncharacterized protein OS=Ustilago maydis GN=UM00837.1 PE=4 SV=1	B06.xml	4272	44.2	HPTLIGALAEAAFLAAAER		yes	-	-	1.1	0.02	3	1922.05	1922.05	0.0033	1.71692
1	tr|Q4PGC6|Q4PGC6_USTMA Putative uncharacterized protein OS=Ustilago maydis GN=UM00837.1 PE=4 SV=1	B06.xml	4431	45.7	QDLAQALADIKPVFVR		No	-	-	1.1	0.08	3	1784	1784.01	-0.0054	-3.02689
2	tr|Q4P769|Q4P769_USTMA Putative uncharacterized protein OS=Ustilago maydis GN=UM04044.1 PE=3 SV=1	B06.xml	685	13.9	GNIHITSNDATK		yes	-	-	2.1	8.7e-05	2	1270.64	1270.64	0.0002	0.157401
2	tr|Q4P769|Q4P769_USTMA Putative uncharacterized protein OS=Ustilago maydis GN=UM04044.1 PE=3 SV=1	B06.xml	889	15.7	VYGTSNLR		yes	-	-	2.1	0.03	2	909.479	909.479	0.0001	0.109953
2	tr|Q4P769|Q4P769_USTMA Putative uncharacterized protein OS=Ustilago maydis GN=UM04044.1 PE=3 SV=1	B06.xml	1266	18.8	GNIHITSNDATKYPSIDAK		yes	-	-	2.1	2.8e-05	3	2045.03	2045.03	0.0013	0.635687
2	tr|Q4P769|Q4P769_USTMA Putative uncharacterized protein OS=Ustilago maydis GN=UM04044.1 PE=3 SV=1	B06.xml	1343	19.4	TTSVTEYHPIGTAS		yes	-	-	2.1	0.045	2	1463.7	1463.7	0.0014	0.956479
2	tr|Q4P769|Q4P769_USTMA Putative uncharacterized protein OS=Ustilago maydis GN=UM04044.1 PE=3 SV=1	B06.xml	1382	19.7	ANVGENLQDHTYSATVYK		yes	-	-	2.1	0.0042	3	2009.96	2009.96	-0.0007	-0.348266
2	tr|Q4P769|Q4P769_USTMA Putative uncharacterized protein OS=Ustilago maydis GN=UM04044.1 PE=3 SV=1	B06.xml	1387	19.8	TTSVTEYHPIGT		yes	-	-	2.1	0.00054	2	1305.63	1305.63	-0.0047	-3.59979
2	tr|Q4P769|Q4P769_USTMA Putative uncharacterized protein OS=Ustilago maydis GN=UM04044.1 PE=3 SV=1	B06.xml	1394	19.8	PGNVDIQEYTK		yes	-	-	2.1	2.9e-08	2	1263.62	1263.62	-0.0002	-0.158275
2	tr|Q4P769|Q4P769_USTMA Putative uncharacterized protein OS=Ustilago maydis GN=UM04044.1 PE=3 SV=1	B06.xml	1445	20.2	IYGVAEYAAK		yes	-	-	2.1	0.025	2	1084.57	1084.57	-0.0003	-0.276608
2	tr|Q4P769|Q4P769_USTMA Putative uncharacterized protein OS=Ustilago maydis GN=UM04044.1 PE=3 SV=1	B06.xml	1481	20.5	NDQPLAGQNVGVSQQPS		yes	-	-	2.1	1.1e-05	2	1738.84	1738.84	-0.0009	-0.517588
2	tr|Q4P769|Q4P769_USTMA Putative uncharacterized protein OS=Ustilago maydis GN=UM04044.1 PE=3 SV=1	B06.xml	1525	20.9	TTSVTEYHPIGTASMLPR	M15:+15.9949	yes	-	-	2.1	0.0043	3	1976.97	1976.97	-0.0029	-1.46689
2	tr|Q4P769|Q4P769_USTMA Putative uncharacterized protein OS=Ustilago maydis GN=UM04044.1 PE=3 SV=1	B06.xml	1580	21.3	FHAPSQENADLLGVK		yes	-	-	2.1	0.0055	3	1625.83	1625.83	0.0001	0.0615071
2	tr|Q4P769|Q4P769_USTMA Putative uncharacterized protein OS=Ustilago maydis GN=UM04044.1 PE=3 SV=1	B06.xml	1668	22.1	EVILSGGTVN		No	-	-	2.1	0.06	2	988.529	988.531	-0.002	-2.0232
2	tr|Q4P769|Q4P769_USTMA Putative uncharacterized protein OS=Ustilago maydis GN=UM04044.1 PE=3 SV=1	B06.xml	1698	22.3	QGGVVDPSLR	Q1:-17.0265	yes	-	-	2.1	0.037	2	1010.53	1010.53	0.0001	0.0989583
2	tr|Q4P769|Q4P769_USTMA Putative uncharacterized protein OS=Ustilago maydis GN=UM04044.1 PE=3 SV=1	B06.xml	1764	22.9	VLYENANVGENLQDHTYSATVYK		yes	-	-	2.1	3.5e-05	3	2628.25	2628.26	-0.0047	-1.78826
2	tr|Q4P769|Q4P769_USTMA Putative uncharacterized protein OS=Ustilago maydis GN=UM04044.1 PE=3 SV=1	B06.xml	1858	23.6	VLYENANVGENLQDHTY		yes	-	-	2.1	3.2e-08	2	1978.91	1978.91	-0.0002	-0.101066
2	tr|Q4P769|Q4P769_USTMA Putative uncharacterized protein OS=Ustilago maydis GN=UM04044.1 PE=3 SV=1	B06.xml	1948	24.4	VLYENANVGENLQDHTYSATVYK		yes	-	-	2.1	0.0011	3	2628.26	2628.26	-0.0027	-1.0273
2	tr|Q4P769|Q4P769_USTMA Putative uncharacterized protein OS=Ustilago maydis GN=UM04044.1 PE=3 SV=1	B06.xml	1969	24.6	PGFPTLDSLR		yes	-	-	2.1	0.039	2	1102.59	1102.59	-0.0024	-2.17669
2	tr|Q4P769|Q4P769_USTMA Putative uncharacterized protein OS=Ustilago maydis GN=UM04044.1 PE=3 SV=1	B06.xml	1987	24.7	KQLDFLIQYPDK		yes	-	-	2.1	0.00018	2	1507.81	1507.82	-0.0018	-1.19378
2	tr|Q4P769|Q4P769_USTMA Putative uncharacterized protein OS=Ustilago maydis GN=UM04044.1 PE=3 SV=1	B06.xml	2003	24.9	VVDASIIPLHVAAH		yes	-	-	2.1	0.0087	3	1441.82	1441.82	0.0016	1.10971
2	tr|Q4P769|Q4P769_USTMA Putative uncharacterized protein OS=Ustilago maydis GN=UM04044.1 PE=3 SV=1	B06.xml	2020	25	SYSAPAYLFPNQAR		yes	-	-	2.1	0.001	2	1584.78	1584.78	0.0001	0.0631002
2	tr|Q4P769|Q4P769_USTMA Putative uncharacterized protein OS=Ustilago maydis GN=UM04044.1 PE=3 SV=1	B06.xml	2041	25.2	IQATIYGVAEYAAK		yes	-	-	2.1	0.0065	2	1497.8	1497.8	0.0042	2.80412
2	tr|Q4P769|Q4P769_USTMA Putative uncharacterized protein OS=Ustilago maydis GN=UM04044.1 PE=3 SV=1	B06.xml	2183	26.4	PGFPTLDSLR		yes	-	-	2.1	0.00017	2	1102.59	1102.59	-0.0002	-0.181391
2	tr|Q4P769|Q4P769_USTMA Putative uncharacterized protein OS=Ustilago maydis GN=UM04044.1 PE=3 SV=1	B06.xml	2187	26.4	QARPNLDVLTDALVSK		yes	-	-	2.1	0.0013	3	1739.96	1739.97	-0.0004	-0.22989
2	tr|Q4P769|Q4P769_USTMA Putative uncharacterized protein OS=Ustilago maydis GN=UM04044.1 PE=3 SV=1	B06.xml	2207	26.6	VGVLEAGGNGF		yes	-	-	2.1	0.0012	2	1019.51	1019.52	-0.0015	-1.47129
2	tr|Q4P769|Q4P769_USTMA Putative uncharacterized protein OS=Ustilago maydis GN=UM04044.1 PE=3 SV=1	B06.xml	2213	26.6	TPQILELSGIGSK		yes	-	-	2.1	3.8e-06	2	1342.76	1342.76	-0.0001	-0.0744736
2	tr|Q4P769|Q4P769_USTMA Putative uncharacterized protein OS=Ustilago maydis GN=UM04044.1 PE=3 SV=1	B06.xml	2307	27.4	IPALSELGIPK		No	-	-	2.1	0.067	2	1137.69	1137.69	-0.0009	-0.791078
2	tr|Q4P769|Q4P769_USTMA Putative uncharacterized protein OS=Ustilago maydis GN=UM04044.1 PE=3 SV=1	B06.xml	2359	27.9	RWIPALSELGIPK		yes	-	-	2.1	0.008	3	1479.87	1479.87	-0.001	-0.675736
2	tr|Q4P769|Q4P769_USTMA Putative uncharacterized protein OS=Ustilago maydis GN=UM04044.1 PE=3 SV=1	B06.xml	2426	28.4	QLDFLIQYPDK		yes	-	-	2.1	0.0083	2	1379.72	1379.72	-0.0006	-0.434871
2	tr|Q4P769|Q4P769_USTMA Putative uncharacterized protein OS=Ustilago maydis GN=UM04044.1 PE=3 SV=1	B06.xml	2490	28.9	QYDYLVVGAGTAGLAVAAR		yes	-	-	2.1	0.00048	3	1895	1895	0.0006	0.316622
2	tr|Q4P769|Q4P769_USTMA Putative uncharacterized protein OS=Ustilago maydis GN=UM04044.1 PE=3 SV=1	B06.xml	2491	28.9	TYSDMVDSEYWPGNVDIQEYTK	M5:+15.9949	yes	-	-	2.1	0.0028	3	2656.14	2656.14	0.0035	1.3177
2	tr|Q4P769|Q4P769_USTMA Putative uncharacterized protein OS=Ustilago maydis GN=UM04044.1 PE=3 SV=1	B06.xml	2525	29.2	IGQMELIGIDGYFAGTGAPK	M4:+15.9949	yes	-	-	2.1	0.0058	3	2054.03	2054.03	0.0011	0.535533
2	tr|Q4P769|Q4P769_USTMA Putative uncharacterized protein OS=Ustilago maydis GN=UM04044.1 PE=3 SV=1	B06.xml	2531	29.3	PNLDVLTDALVSK		yes	-	-	2.1	1.4e-09	2	1384.77	1384.77	-0.0003	-0.216643
2	tr|Q4P769|Q4P769_USTMA Putative uncharacterized protein OS=Ustilago maydis GN=UM04044.1 PE=3 SV=1	B06.xml	2541	29.3	FHAPSQENADLLGVKPVASDYGSSGPIQVAFPN		yes	-	-	2.1	2.1e-07	3	3412.67	3412.68	-0.011	-3.22327
2	tr|Q4P769|Q4P769_USTMA Putative uncharacterized protein OS=Ustilago maydis GN=UM04044.1 PE=3 SV=1	B06.xml	2547	29.4	GKVLGGSSALNFLVWDR		yes	-	-	2.1	0.0025	3	1818.99	1818.99	-0.0014	-0.769659
2	tr|Q4P769|Q4P769_USTMA Putative uncharacterized protein OS=Ustilago maydis GN=UM04044.1 PE=3 SV=1	B06.xml	2649	30.2	ALNFLVWDR		yes	-	-	2.1	0.029	2	1133.61	1133.61	0.0009	0.793923
2	tr|Q4P769|Q4P769_USTMA Putative uncharacterized protein OS=Ustilago maydis GN=UM04044.1 PE=3 SV=1	B06.xml	2683	30.5	QYDYLVVGAGTAGLAVAAR		yes	-	-	2.1	0.011	3	1895.01	1895	0.0057	3.00791
2	tr|Q4P769|Q4P769_USTMA Putative uncharacterized protein OS=Ustilago maydis GN=UM04044.1 PE=3 SV=1	B06.xml	2685	30.5	TYSDMVDSEYWPGNVDIQEYTK		yes	-	-	2.1	0.00011	3	2640.14	2640.14	-0.0046	-1.74233
2	tr|Q4P769|Q4P769_USTMA Putative uncharacterized protein OS=Ustilago maydis GN=UM04044.1 PE=3 SV=1	B06.xml	2686	30.5	PDETYFTILAANQHLFSR		yes	-	-	2.1	1.7e-06	3	2123.06	2123.06	-0.0009	-0.423917
2	tr|Q4P769|Q4P769_USTMA Putative uncharacterized protein OS=Ustilago maydis GN=UM04044.1 PE=3 SV=1	B06.xml	2719	30.8	PNLDVLTDALVSK		yes	-	-	2.1	1.4e-06	2	1384.77	1384.77	0.0025	1.80536
2	tr|Q4P769|Q4P769_USTMA Putative uncharacterized protein OS=Ustilago maydis GN=UM04044.1 PE=3 SV=1	B06.xml	2761	31.1	HEIDAWEQLGNPGWNWNNLYSAMK	M23:+15.9949	yes	-	-	2.1	5.5e-10	3	2889.3	2889.31	-0.0034	-1.17675
2	tr|Q4P769|Q4P769_USTMA Putative uncharacterized protein OS=Ustilago maydis GN=UM04044.1 PE=3 SV=1	B06.xml	2777	31.2	WIPALSELGIPK		yes	-	-	2.1	0.0049	2	1323.77	1323.77	0.0002	0.151084
2	tr|Q4P769|Q4P769_USTMA Putative uncharacterized protein OS=Ustilago maydis GN=UM04044.1 PE=3 SV=1	B06.xml	2792	31.3	IGQMELIGIDGYFAGTGAPK		yes	-	-	2.1	9.8e-07	2	2038.02	2038.03	-0.0095	-4.66136
2	tr|Q4P769|Q4P769_USTMA Putative uncharacterized protein OS=Ustilago maydis GN=UM04044.1 PE=3 SV=1	B06.xml	2799	31.4	PALSELGIPK		yes	-	-	2.1	2.4e-05	2	1024.61	1024.6	0.0031	3.02556
2	tr|Q4P769|Q4P769_USTMA Putative uncharacterized protein OS=Ustilago maydis GN=UM04044.1 PE=3 SV=1	B06.xml	2824	31.6	EVILSGGTVNTPQILELSGIGSK		yes	-	-	2.1	6.1e-07	3	2312.27	2312.27	-0.0014	-0.605465
2	tr|Q4P769|Q4P769_USTMA Putative uncharacterized protein OS=Ustilago maydis GN=UM04044.1 PE=3 SV=1	B06.xml	2915	32.3	SYSAPAYLFPNQARPNLDVLTDALVSK		yes	-	-	2.1	0.00012	3	2950.53	2950.53	-0.0059	-1.99964
2	tr|Q4P769|Q4P769_USTMA Putative uncharacterized protein OS=Ustilago maydis GN=UM04044.1 PE=3 SV=1	B06.xml	2980	32.8	VLGGSSALNFLVWDR		yes	-	-	2.1	2.9e-06	2	1633.87	1633.87	-0.0005	-0.306022
2	tr|Q4P769|Q4P769_USTMA Putative uncharacterized protein OS=Ustilago maydis GN=UM04044.1 PE=3 SV=1	B06.xml	3022	33.2	HEIDAWEQLGNPGWNWNNLYSAMK		yes	-	-	2.1	1.7e-08	3	2873.31	2873.31	-0.005	-1.74015
2	tr|Q4P769|Q4P769_USTMA Putative uncharacterized protein OS=Ustilago maydis GN=UM04044.1 PE=3 SV=1	B06.xml	3083	33.7	IGQMELIGIDGYFAGTGAPKPDETYFTILAANQH	M4:+15.9949	yes	-	-	2.1	0.00029	3	3654.78	3654.78	-0.0015	-0.410422
2	tr|Q4P769|Q4P769_USTMA Putative uncharacterized protein OS=Ustilago maydis GN=UM04044.1 PE=3 SV=1	B06.xml	3195	34.6	QYDYLVVGAGTAGLAVAAR	Q1:-17.0265	yes	-	-	2.1	2e-09	2	1877.97	1877.98	-0.0012	-0.638986
2	tr|Q4P769|Q4P769_USTMA Putative uncharacterized protein OS=Ustilago maydis GN=UM04044.1 PE=3 SV=1	B06.xml	3374	36	VVDASIIPLHVAAHIQATIYGVAEYAAK		yes	-	-	2.1	0.0092	3	2920.58	2920.59	-0.014	-4.79355
2	tr|Q4P769|Q4P769_USTMA Putative uncharacterized protein OS=Ustilago maydis GN=UM04044.1 PE=3 SV=1	B06.xml	3388	36.2	VGVLEAGGNGFGVGIIDTPGQF		yes	-	-	2.1	0.00017	2	2104.07	2104.07	0.0007	0.332688
2	tr|Q4P769|Q4P769_USTMA Putative uncharacterized protein OS=Ustilago maydis GN=UM04044.1 PE=3 SV=1	B06.xml	3429	36.5	IGQMELIGIDGYFAGTGAPKPDETYFTILAANQHLF	M4:+15.9949	yes	-	-	2.1	8.5e-06	3	3914.93	3914.93	0.0005	0.127716
2	tr|Q4P769|Q4P769_USTMA Putative uncharacterized protein OS=Ustilago maydis GN=UM04044.1 PE=3 SV=1	B06.xml	3538	37.6	IGQMELIGIDGYFAGTGAPKPDETYFTILAANQHLF		yes	-	-	2.1	0.0081	3	3898.95	3898.94	0.019	4.87312
2	tr|Q4P769|Q4P769_USTMA Putative uncharacterized protein OS=Ustilago maydis GN=UM04044.1 PE=3 SV=1	B06.xml	3726	39.1	QYDYLVVGAGTAGLAVAAR		yes	-	-	2.1	2.1e-05	2	1895.01	1895	0.0033	1.74142
3	tr|Q4PIA9|Q4PIA9_USTMA Putative uncharacterized protein OS=Ustilago maydis GN=UM00154.1 PE=3 SV=1	B06.xml	855	15.4	AYASSLTR		yes	-	-	3.1	0.037	2	868.452	868.453	-0.0002	-0.230295
3	tr|Q4PIA9|Q4PIA9_USTMA Putative uncharacterized protein OS=Ustilago maydis GN=UM00154.1 PE=3 SV=1	B06.xml	1122	17.6	TGNPAPSQTYLR		yes	-	-	3.1	4.3e-06	2	1304.66	1304.66	0.0001	0.0766483
3	tr|Q4PIA9|Q4PIA9_USTMA Putative uncharacterized protein OS=Ustilago maydis GN=UM00154.1 PE=3 SV=1	B06.xml	1167	18	AIILSGR		yes	-	-	3.1	1.7e-06	2	729.462	729.462	0.0003	0.411262
3	tr|Q4PIA9|Q4PIA9_USTMA Putative uncharacterized protein OS=Ustilago maydis GN=UM00154.1 PE=3 SV=1	B06.xml	1181	18.1	WEQLTASR		yes	-	-	3.1	0.0022	2	990.501	990.501	-0.0001	-0.100959
3	tr|Q4PIA9|Q4PIA9_USTMA Putative uncharacterized protein OS=Ustilago maydis GN=UM00154.1 PE=3 SV=1	B06.xml	1463	20.4	FQSVPYANPTDR		yes	-	-	3.1	0.0049	2	1394.67	1394.67	-0.0008	-0.573612
3	tr|Q4PIA9|Q4PIA9_USTMA Putative uncharacterized protein OS=Ustilago maydis GN=UM00154.1 PE=3 SV=1	B06.xml	1605	21.5	ASVSLLGSGVR		yes	-	-	3.1	8.4e-05	2	1045.6	1045.6	0.0003	0.286917
3	tr|Q4PIA9|Q4PIA9_USTMA Putative uncharacterized protein OS=Ustilago maydis GN=UM00154.1 PE=3 SV=1	B06.xml	1672	22.1	NDQCAALGKPIDYIAK	C4:+57.0215	yes	-	-	3.1	0.0054	2	1776.89	1776.9	-0.0061	-3.43295
3	tr|Q4PIA9|Q4PIA9_USTMA Putative uncharacterized protein OS=Ustilago maydis GN=UM00154.1 PE=3 SV=1	B06.xml	1726	22.6	WHISTQSNGVQYTGFR		yes	-	-	3.1	0.00015	3	1880.9	1880.9	-0.0008	-0.425327
3	tr|Q4PIA9|Q4PIA9_USTMA Putative uncharacterized protein OS=Ustilago maydis GN=UM00154.1 PE=3 SV=1	B06.xml	1743	22.7	SYQIPNYDPQGVCQPK	C13:+57.0215	yes	-	-	3.1	1.4e-07	2	1893.88	1893.88	-0.0042	-2.21767
3	tr|Q4PIA9|Q4PIA9_USTMA Putative uncharacterized protein OS=Ustilago maydis GN=UM00154.1 PE=3 SV=1	B06.xml	1870	23.7	VLYQNDLDWNK		yes	-	-	3.1	2.5e-07	2	1407.69	1407.69	-0.0005	-0.355192
3	tr|Q4PIA9|Q4PIA9_USTMA Putative uncharacterized protein OS=Ustilago maydis GN=UM00154.1 PE=3 SV=1	B06.xml	1939	24.3	LQALSFGPVQQR		yes	-	-	3.1	0.00049	2	1343.74	1343.74	0.0001	0.074419
3	tr|Q4PIA9|Q4PIA9_USTMA Putative uncharacterized protein OS=Ustilago maydis GN=UM00154.1 PE=3 SV=1	B06.xml	1960	24.5	GHDNSFVYLTIDQAR		yes	-	-	3.1	0.0063	3	1735.84	1735.84	0.0003	0.172827
3	tr|Q4PIA9|Q4PIA9_USTMA Putative uncharacterized protein OS=Ustilago maydis GN=UM00154.1 PE=3 SV=1	B06.xml	1996	24.8	FAYSTVFDAR		yes	-	-	3.1	2.8e-05	2	1176.57	1176.57	0.002	1.69986
3	tr|Q4PIA9|Q4PIA9_USTMA Putative uncharacterized protein OS=Ustilago maydis GN=UM00154.1 PE=3 SV=1	B06.xml	2109	25.8	GDVVVLTINYR		yes	-	-	3.1	0.00022	2	1248.7	1248.7	0	0
3	tr|Q4PIA9|Q4PIA9_USTMA Putative uncharacterized protein OS=Ustilago maydis GN=UM00154.1 PE=3 SV=1	B06.xml	2284	27.2	NPINYIVQDGTYIR		yes	-	-	3.1	9.7e-12	2	1665.86	1665.86	-0.0026	-1.56076
3	tr|Q4PIA9|Q4PIA9_USTMA Putative uncharacterized protein OS=Ustilago maydis GN=UM00154.1 PE=3 SV=1	B06.xml	2328	27.6	VTIAGQSAGAQQVESMLASPAAAGLFHR	M16:+15.9949	yes	-	-	3.1	7.4e-07	3	2784.41	2784.41	-0.0052	-1.86754
3	tr|Q4PIA9|Q4PIA9_USTMA Putative uncharacterized protein OS=Ustilago maydis GN=UM00154.1 PE=3 SV=1	B06.xml	2469	28.8	LGSLGFLAYNDQIR		yes	-	-	3.1	1.2e-05	2	1566.83	1566.83	-0.0012	-0.765879
3	tr|Q4PIA9|Q4PIA9_USTMA Putative uncharacterized protein OS=Ustilago maydis GN=UM00154.1 PE=3 SV=1	B06.xml	2487	28.9	DELGSLGIVPPASETSLANAMK	M21:+15.9949	yes	-	-	3.1	5.2e-05	3	2216.11	2216.11	-0.0013	-0.586613
3	tr|Q4PIA9|Q4PIA9_USTMA Putative uncharacterized protein OS=Ustilago maydis GN=UM00154.1 PE=3 SV=1	B06.xml	2518	29.1	QAGYLLLSSPLSATDADAR		yes	-	-	3.1	1.5e-06	2	1949	1949	0.004	2.05234
3	tr|Q4PIA9|Q4PIA9_USTMA Putative uncharacterized protein OS=Ustilago maydis GN=UM00154.1 PE=3 SV=1	B06.xml	2691	30.6	VTIAGQSAGAQQVESMLASPAAAGLFHR		yes	-	-	3.1	0.00071	3	2768.4	2768.41	-0.017	-6.1407
3	tr|Q4PIA9|Q4PIA9_USTMA Putative uncharacterized protein OS=Ustilago maydis GN=UM00154.1 PE=3 SV=1	B06.xml	2825	31.6	DELGSLGIVPPASETSLANAMK		yes	-	-	3.1	0.0021	3	2200.11	2200.12	-0.0069	-3.1362
3	tr|Q4PIA9|Q4PIA9_USTMA Putative uncharacterized protein OS=Ustilago maydis GN=UM00154.1 PE=3 SV=1	B06.xml	3713	39	DNNDLPWMASILDQFASFIR		yes	-	-	3.1	0.032	3	2353.11	2353.13	-0.015	-6.37449
4	tr|Q4P5W0|Q4P5W0_USTMA Putative uncharacterized protein OS=Ustilago maydis GN=UM04503.1 PE=4 SV=1	B06.xml	901	15.8	TGNFDLHAGK		yes	-	-	4.1	0.00012	2	1059.52	1059.52	0.0002	0.188764
4	tr|Q4P5W0|Q4P5W0_USTMA Putative uncharacterized protein OS=Ustilago maydis GN=UM04503.1 PE=4 SV=1	B06.xml	916	15.9	YDNCYADGTTSGDNAPK	C4:+57.0215	yes	-	-	4.1	4.2e-08	2	1848.73	1848.73	-0.0003	-0.162273
4	tr|Q4P5W0|Q4P5W0_USTMA Putative uncharacterized protein OS=Ustilago maydis GN=UM04503.1 PE=4 SV=1	B06.xml	1383	19.7	LTGFTAGQSN		yes	-	-	4.1	0.046	2	995.478	995.48	-0.0013	-1.3059
4	tr|Q4P5W0|Q4P5W0_USTMA Putative uncharacterized protein OS=Ustilago maydis GN=UM04503.1 PE=4 SV=1	B06.xml	1929	24.2	DASGNLITNTDAFPSGMK	M17:+15.9949	yes	-	-	4.1	6.1e-10	2	1854.85	1854.85	0.0003	0.161738
4	tr|Q4P5W0|Q4P5W0_USTMA Putative uncharacterized protein OS=Ustilago maydis GN=UM04503.1 PE=4 SV=1	B06.xml	1979	24.7	LLVCQWGVPQK	C4:+57.0215	yes	-	-	4.1	0.011	2	1327.72	1327.72	-0.0028	-2.10888
4	tr|Q4P5W0|Q4P5W0_USTMA Putative uncharacterized protein OS=Ustilago maydis GN=UM04503.1 PE=4 SV=1	B06.xml	1991	24.8	SITISNANSYAPDFDR		yes	-	-	4.1	0.044	2	1770.83	1770.83	-0.001	-0.564707
4	tr|Q4P5W0|Q4P5W0_USTMA Putative uncharacterized protein OS=Ustilago maydis GN=UM04503.1 PE=4 SV=1	B06.xml	2037	25.1	ILNQGIQISLH		yes	-	-	4.1	0.0037	2	1235.71	1235.71	0.0008	0.647401
4	tr|Q4P5W0|Q4P5W0_USTMA Putative uncharacterized protein OS=Ustilago maydis GN=UM04503.1 PE=4 SV=1	B06.xml	2065	25.4	LSTNALPTPGMGFNTYNQVSCSPTESK	C21:+57.0215 - M11:+15.9949	yes	-	-	4.1	0.0039	3	2917.32	2917.34	-0.013	-4.45612
4	tr|Q4P5W0|Q4P5W0_USTMA Putative uncharacterized protein OS=Ustilago maydis GN=UM04503.1 PE=4 SV=1	B06.xml	2178	26.3	ACDPQAPSPVLGSLGHEAQDAQLLK	C2:+57.0215	yes	-	-	4.1	0.0098	3	2602.29	2602.29	-0.0058	-2.2288
4	tr|Q4P5W0|Q4P5W0_USTMA Putative uncharacterized protein OS=Ustilago maydis GN=UM04503.1 PE=4 SV=1	B06.xml	2200	26.5	DASGNLITNTDAFPSGMK		yes	-	-	4.1	0.00083	2	1838.86	1838.86	-0.0017	-0.924486
4	tr|Q4P5W0|Q4P5W0_USTMA Putative uncharacterized protein OS=Ustilago maydis GN=UM04503.1 PE=4 SV=1	B06.xml	2242	26.8	SPLVISTDLSSISSNAK		yes	-	-	4.1	8.7e-11	2	1718.92	1718.92	-0.0001	-0.0581762
4	tr|Q4P5W0|Q4P5W0_USTMA Putative uncharacterized protein OS=Ustilago maydis GN=UM04503.1 PE=4 SV=1	B06.xml	2251	26.9	GLEFGLYSDAGYR		yes	-	-	4.1	4.3e-08	2	1447.68	1447.69	-0.0024	-1.65782
4	tr|Q4P5W0|Q4P5W0_USTMA Putative uncharacterized protein OS=Ustilago maydis GN=UM04503.1 PE=4 SV=1	B06.xml	2306	27.4	YTNAAAPSLTYIQAESGTLAGR		yes	-	-	4.1	0.002	3	2255.13	2255.13	-0.0025	-1.10858
4	tr|Q4P5W0|Q4P5W0_USTMA Putative uncharacterized protein OS=Ustilago maydis GN=UM04503.1 PE=4 SV=1	B06.xml	2367	27.9	LTGFTAGQSNSITISNANSYAPDFDR		yes	-	-	4.1	0.0027	3	2747.29	2747.29	0.0019	0.69159
4	tr|Q4P5W0|Q4P5W0_USTMA Putative uncharacterized protein OS=Ustilago maydis GN=UM04503.1 PE=4 SV=1	B06.xml	2437	28.5	LSNGDMAVLAFDWSNAR	M6:+15.9949	yes	-	-	4.1	0.0027	2	1882.87	1882.88	-0.0025	-1.32776
4	tr|Q4P5W0|Q4P5W0_USTMA Putative uncharacterized protein OS=Ustilago maydis GN=UM04503.1 PE=4 SV=1	B06.xml	2632	30.1	TAHISVNGGSPQTVSFPLSGYDWSQDVIR		yes	-	-	4.1	9.6e-07	3	3118.52	3118.52	-0.0032	-1.02613
4	tr|Q4P5W0|Q4P5W0_USTMA Putative uncharacterized protein OS=Ustilago maydis GN=UM04503.1 PE=4 SV=1	B06.xml	3563	37.8	NTITVNFSELGIASADVADLWAGTTK		yes	-	-	4.1	0.0053	3	2694.35	2694.36	-0.009	-3.34031
5	tr|Q4P1P9|Q4P1P9_USTMA Putative uncharacterized protein OS=Ustilago maydis GN=UM05964.1 PE=3 SV=1	B06.xml	590	13.1	SISSVAHGQQAR		yes	-	-	5.1	0.0041	2	1240.64	1240.64	0.0017	1.37026
5	tr|Q4P1P9|Q4P1P9_USTMA Putative uncharacterized protein OS=Ustilago maydis GN=UM05964.1 PE=3 SV=1	B06.xml	942	16.1	ISQFGGDPR		No	-	-	5.1	0.072	2	976.485	976.485	-0.0003	-0.307224
5	tr|Q4P1P9|Q4P1P9_USTMA Putative uncharacterized protein OS=Ustilago maydis GN=UM05964.1 PE=3 SV=1	B06.xml	1269	18.8	MVGNFVTK		yes	-	-	5.1	0.017	2	895.472	895.471	0.0005	0.558365
5	tr|Q4P1P9|Q4P1P9_USTMA Putative uncharacterized protein OS=Ustilago maydis GN=UM05964.1 PE=3 SV=1	B06.xml	1348	19.4	VNAYTWEGGR		yes	-	-	5.1	0.00012	2	1152.54	1152.54	-0.0005	-0.433823
5	tr|Q4P1P9|Q4P1P9_USTMA Putative uncharacterized protein OS=Ustilago maydis GN=UM05964.1 PE=3 SV=1	B06.xml	1984	24.7	GNPSISSSFVYGTNIDSDK		yes	-	-	5.1	2e-07	2	1987.92	1987.92	-0.001	-0.503037
5	tr|Q4P1P9|Q4P1P9_USTMA Putative uncharacterized protein OS=Ustilago maydis GN=UM05964.1 PE=3 SV=1	B06.xml	2059	25.3	SLAQGGSLGTSLFK		yes	-	-	5.1	4.4e-07	2	1365.74	1365.74	-0.0001	-0.0732205
5	tr|Q4P1P9|Q4P1P9_USTMA Putative uncharacterized protein OS=Ustilago maydis GN=UM05964.1 PE=3 SV=1	B06.xml	2181	26.3	GSGSNDDLIVDLGYSK		yes	-	-	5.1	0.00012	2	1639.78	1639.78	-0.0007	-0.426886
5	tr|Q4P1P9|Q4P1P9_USTMA Putative uncharacterized protein OS=Ustilago maydis GN=UM05964.1 PE=3 SV=1	B06.xml	2203	26.5	EQGSGSNDDLIVDLGYSK		yes	-	-	5.1	1.4e-05	2	1896.89	1896.88	0.004	2.10872
5	tr|Q4P1P9|Q4P1P9_USTMA Putative uncharacterized protein OS=Ustilago maydis GN=UM05964.1 PE=3 SV=1	B06.xml	2206	26.5	SGSNDDLIVDLGYSK		yes	-	-	5.1	1.9e-05	2	1582.76	1582.76	-0.0004	-0.252723
5	tr|Q4P1P9|Q4P1P9_USTMA Putative uncharacterized protein OS=Ustilago maydis GN=UM05964.1 PE=3 SV=1	B06.xml	2232	26.8	LFVGNNGAEGALFVQR		yes	-	-	5.1	8.5e-07	2	1691.88	1691.89	-0.0022	-1.30032
5	tr|Q4P1P9|Q4P1P9_USTMA Putative uncharacterized protein OS=Ustilago maydis GN=UM05964.1 PE=3 SV=1	B06.xml	2554	29.4	NVIAASPYLPFQYGYK		yes	-	-	5.1	5.3e-07	2	1830.94	1830.94	-0.0013	-0.710017
5	tr|Q4P1P9|Q4P1P9_USTMA Putative uncharacterized protein OS=Ustilago maydis GN=UM05964.1 PE=3 SV=1	B06.xml	2651	30.2	LGAFGFLASDELSR		yes	-	-	5.1	5e-06	2	1482.76	1482.76	-0.0013	-0.876744
5	tr|Q4P1P9|Q4P1P9_USTMA Putative uncharacterized protein OS=Ustilago maydis GN=UM05964.1 PE=3 SV=1	B06.xml	3301	35.5	DQHFAMQWVQAYISQFGGDPR		yes	-	-	5.1	1.9e-05	3	2481.14	2481.14	-0.0056	-2.25703
5	tr|Q4P1P9|Q4P1P9_USTMA Putative uncharacterized protein OS=Ustilago maydis GN=UM05964.1 PE=3 SV=1	B06.xml	3572	37.8	TAASSLYGTWPFLPVTDGAYILDVPSR		yes	-	-	5.1	0.0022	3	2897.47	2897.47	0	0
5	tr|Q4P1P9|Q4P1P9_USTMA Putative uncharacterized protein OS=Ustilago maydis GN=UM05964.1 PE=3 SV=1	B06.xml	3632	38.3	GWLSTLLPLLTGEDIDK		yes	-	-	5.1	1.3e-06	2	1871.02	1871.02	-0.0003	-0.160341
6	tr|Q4P9G7|Q4P9G7_USTMA Putative uncharacterized protein OS=Ustilago maydis GN=UM03246.1 PE=3 SV=1	B06.xml	927	16	KIIFDTTGSKPK		yes	-	-	6.1	0.0064	2	1334.76	1334.77	-0.0038	-2.84694
6	tr|Q4P9G7|Q4P9G7_USTMA Putative uncharacterized protein OS=Ustilago maydis GN=UM03246.1 PE=3 SV=1	B06.xml	1256	18.7	SADTNDYPAIRPN		yes	-	-	6.1	9.8e-06	2	1433.66	1433.67	-0.0019	-1.32527
6	tr|Q4P9G7|Q4P9G7_USTMA Putative uncharacterized protein OS=Ustilago maydis GN=UM03246.1 PE=3 SV=1	B06.xml	1488	20.6	SFYQQALNEK		yes	-	-	6.1	0.00082	2	1227.6	1227.6	-0.0007	-0.570218
6	tr|Q4P9G7|Q4P9G7_USTMA Putative uncharacterized protein OS=Ustilago maydis GN=UM03246.1 PE=3 SV=1	B06.xml	1529	20.9	DAQSGVLDSNFK		yes	-	-	6.1	0.00029	2	1280.61	1280.61	0.0011	0.858964
6	tr|Q4P9G7|Q4P9G7_USTMA Putative uncharacterized protein OS=Ustilago maydis GN=UM03246.1 PE=3 SV=1	B06.xml	2334	27.6	GVTVAVLEAGIDYK		yes	-	-	6.1	0.0051	2	1434.78	1434.78	-0.0003	-0.209091
6	tr|Q4P9G7|Q4P9G7_USTMA Putative uncharacterized protein OS=Ustilago maydis GN=UM03246.1 PE=3 SV=1	B06.xml	2561	29.5	WLSSPVDQQVAIAAFK		yes	-	-	6.1	2e-05	2	1759.93	1759.94	-0.0058	-3.29557
6	tr|Q4P9G7|Q4P9G7_USTMA Putative uncharacterized protein OS=Ustilago maydis GN=UM03246.1 PE=3 SV=1	B06.xml	2564	29.5	INLQVITSALAK		yes	-	-	6.1	6.9e-06	2	1270.77	1270.77	0	0
6	tr|Q4P9G7|Q4P9G7_USTMA Putative uncharacterized protein OS=Ustilago maydis GN=UM03246.1 PE=3 SV=1	B06.xml	2652	30.3	KEIIISAGAFQSPQLLMVSGIGPADQLNAQK	M17:+15.9949	yes	-	-	6.1	3e-05	3	3240.73	3240.73	0.0023	0.709717
6	tr|Q4P9G7|Q4P9G7_USTMA Putative uncharacterized protein OS=Ustilago maydis GN=UM03246.1 PE=3 SV=1	B06.xml	2762	31.1	SADTNDYPAIRPNWLSSPVDQQVAIAAFK		yes	-	-	6.1	0.00017	3	3174.59	3174.59	-0.0003	-0.0945005
6	tr|Q4P9G7|Q4P9G7_USTMA Putative uncharacterized protein OS=Ustilago maydis GN=UM03246.1 PE=3 SV=1	B06.xml	2823	31.6	TKPNVEEFPGFDVATDDQILASIR		yes	-	-	6.1	8.7e-06	3	2662.33	2662.34	-0.0028	-1.05171
6	tr|Q4P9G7|Q4P9G7_USTMA Putative uncharacterized protein OS=Ustilago maydis GN=UM03246.1 PE=3 SV=1	B06.xml	2829	31.6	KEIIISAGAFQSPQLLMVSGIGPADQLNAQK		yes	-	-	6.1	0.002	3	3224.73	3224.74	-0.0077	-2.38779
6	tr|Q4P9G7|Q4P9G7_USTMA Putative uncharacterized protein OS=Ustilago maydis GN=UM03246.1 PE=3 SV=1	B06.xml	3718	39	EGLTLQQFATLLVALVAPVSEGSVTLK		yes	-	-	6.1	0.033	3	2784.59	2784.58	0.013	4.66857
7	tr|Q7Z866|Q7Z866_USTMA Glyoxaloxidase 3 OS=Ustilago maydis GN=glo3 PE=4 SV=1	B06.xml	744	14.5	MGTGGYSGQPYNK	M1:+15.9949	yes	-	-	7.1	0.0059	2	1375.6	1375.6	-0.0001	-0.0726958
7	tr|Q7Z866|Q7Z866_USTMA Glyoxaloxidase 3 OS=Ustilago maydis GN=glo3 PE=4 SV=1	B06.xml	1263	18.8	SGFATHGVNFGQR		yes	-	-	7.1	0.0091	3	1377.67	1377.67	0.0013	0.943625
7	tr|Q7Z866|Q7Z866_USTMA Glyoxaloxidase 3 OS=Ustilago maydis GN=glo3 PE=4 SV=1	B06.xml	1356	19.5	FSTTGLAQMQVQR	M9:+15.9949	yes	-	-	7.1	8e-06	2	1482.73	1482.74	-0.0024	-1.61863
7	tr|Q7Z866|Q7Z866_USTMA Glyoxaloxidase 3 OS=Ustilago maydis GN=glo3 PE=4 SV=1	B06.xml	1517	20.8	FSTTAPYYDGDGGAAAR		yes	-	-	7.1	0.015	2	1719.76	1719.76	-0.0021	-1.2211
7	tr|Q7Z866|Q7Z866_USTMA Glyoxaloxidase 3 OS=Ustilago maydis GN=glo3 PE=4 SV=1	B06.xml	1627	21.7	INGHPAWGEEWDTEAR		yes	-	-	7.1	2.5e-05	3	1867.83	1867.84	-0.0014	-0.74953
7	tr|Q7Z866|Q7Z866_USTMA Glyoxaloxidase 3 OS=Ustilago maydis GN=glo3 PE=4 SV=1	B06.xml	1745	22.7	FSTTGLAQMQVQR		yes	-	-	7.1	5.9e-06	2	1466.74	1466.74	-0.0009	-0.613605
7	tr|Q7Z866|Q7Z866_USTMA Glyoxaloxidase 3 OS=Ustilago maydis GN=glo3 PE=4 SV=1	B06.xml	1866	23.7	SMGTFVYLPDGK	M2:+15.9949	yes	-	-	7.1	2e-05	2	1330.63	1330.64	-0.0011	-0.826673
7	tr|Q7Z866|Q7Z866_USTMA Glyoxaloxidase 3 OS=Ustilago maydis GN=glo3 PE=4 SV=1	B06.xml	2086	25.6	ITPEADNPTWEQDDDLINGR		yes	-	-	7.1	5.1e-06	3	2299.04	2299.05	-0.012	-5.21955
7	tr|Q7Z866|Q7Z866_USTMA Glyoxaloxidase 3 OS=Ustilago maydis GN=glo3 PE=4 SV=1	B06.xml	2134	26	SMGTFVYLPDGK		yes	-	-	7.1	0.00083	2	1314.64	1314.64	-0.0008	-0.608532
7	tr|Q7Z866|Q7Z866_USTMA Glyoxaloxidase 3 OS=Ustilago maydis GN=glo3 PE=4 SV=1	B06.xml	2662	30.3	LEQWYPLWYNEPR		yes	-	-	7.1	1.6e-06	2	1793.86	1793.87	-0.0023	-1.28215
7	tr|Q7Z866|Q7Z866_USTMA Glyoxaloxidase 3 OS=Ustilago maydis GN=glo3 PE=4 SV=1	B06.xml	2882	32.1	LFVQAGQDAILYDLESNSVAK		yes	-	-	7.1	0.00028	3	2281.17	2281.17	-0.0033	-1.44663
8	tr|Q4P6I1|Q4P6I1_USTMA Putative uncharacterized protein OS=Ustilago maydis GN=UM04282.1 PE=4 SV=1	B06.xml	1483	20.5	IPGQLNDASIETR		yes	-	-	8.1	9.1e-08	2	1413.73	1413.73	-0.0014	-0.990286
8	tr|Q4P6I1|Q4P6I1_USTMA Putative uncharacterized protein OS=Ustilago maydis GN=UM04282.1 PE=4 SV=1	B06.xml	1747	22.7	LNEAVIPYSTAQGCPH	C14:+57.0215	yes	-	-	8.1	0.0014	2	1756.83	1756.83	-0.0004	-0.227682
8	tr|Q4P6I1|Q4P6I1_USTMA Putative uncharacterized protein OS=Ustilago maydis GN=UM04282.1 PE=4 SV=1	B06.xml	2384	28.1	STAQGCPHAASLCPLDEFVNFQR	C6:+57.0215 - C13:+57.0215	yes	-	-	8.1	0.0029	3	2605.18	2605.19	-0.013	-4.99003
8	tr|Q4P6I1|Q4P6I1_USTMA Putative uncharacterized protein OS=Ustilago maydis GN=UM04282.1 PE=4 SV=1	B06.xml	2532	29.3	YGTPPLLAVTDRIPGQLNDASIETR		yes	-	-	8.1	0.0019	3	2697.42	2697.42	0.0021	0.778521
8	tr|Q4P6I1|Q4P6I1_USTMA Putative uncharacterized protein OS=Ustilago maydis GN=UM04282.1 PE=4 SV=1	B06.xml	2609	29.9	TFVLSHITPF		yes	-	-	8.1	0.0076	2	1161.63	1161.63	-0.001	-0.860859
8	tr|Q4P6I1|Q4P6I1_USTMA Putative uncharacterized protein OS=Ustilago maydis GN=UM04282.1 PE=4 SV=1	B06.xml	2755	31.1	AASLCPLDEFVNFQR	C5:+57.0215	yes	-	-	8.1	2.7e-07	2	1766.85	1766.85	-0.0025	-1.41494
8	tr|Q4P6I1|Q4P6I1_USTMA Putative uncharacterized protein OS=Ustilago maydis GN=UM04282.1 PE=4 SV=1	B06.xml	2772	31.2	LNEAVIPYSTAQGCPHAASLCPLDEFVNFQR	C14:+57.0215 - C21:+57.0215	yes	-	-	8.1	0.00045	3	3504.66	3504.67	-0.0055	-1.56934
8	tr|Q4P6I1|Q4P6I1_USTMA Putative uncharacterized protein OS=Ustilago maydis GN=UM04282.1 PE=4 SV=1	B06.xml	2933	32.5	AQGIGWVSEFLDR		yes	-	-	8.1	3.1e-09	2	1477.75	1477.74	0.0071	4.80462
8	tr|Q4P6I1|Q4P6I1_USTMA Putative uncharacterized protein OS=Ustilago maydis GN=UM04282.1 PE=4 SV=1	B06.xml	3242	35	YWTLGFFGWDAPTK		yes	-	-	8.1	3.3e-07	2	1688.81	1688.81	-0.0018	-1.06584
9	tr|Q4PIN6|Q4PIN6_USTMA Predicted protein OS=Ustilago maydis GN=UM00027.1 PE=4 SV=1	B06.xml	738	14.4	YNAPHNPYK		yes	-	-	9.1	9.8e-05	2	1103.53	1103.53	-0.001	-0.906185
9	tr|Q4PIN6|Q4PIN6_USTMA Predicted protein OS=Ustilago maydis GN=UM00027.1 PE=4 SV=1	B06.xml	1026	16.8	YHQDVFDAR		yes	-	-	9.1	0.036	2	1150.54	1150.53	0.01	8.69166
9	tr|Q4PIN6|Q4PIN6_USTMA Predicted protein OS=Ustilago maydis GN=UM00027.1 PE=4 SV=1	B06.xml	1389	19.8	IVTLTASGMHTWTK	M9:+15.9949	yes	-	-	9.1	0.00033	2	1561.8	1561.8	-0.0051	-3.26545
9	tr|Q4PIN6|Q4PIN6_USTMA Predicted protein OS=Ustilago maydis GN=UM00027.1 PE=4 SV=1	B06.xml	1484	20.5	VCNIDYVENQPGNSCAQVTQR	C2:+57.0215 - C15:+57.0215	yes	-	-	9.1	0.00036	3	2452.1	2452.1	-0.0003	-0.122344
9	tr|Q4PIN6|Q4PIN6_USTMA Predicted protein OS=Ustilago maydis GN=UM00027.1 PE=4 SV=1	B06.xml	1844	23.5	ALDISATAPNAPVHFR		yes	-	-	9.1	0.016	3	1679.89	1679.89	-0.0013	-0.773862
9	tr|Q4PIN6|Q4PIN6_USTMA Predicted protein OS=Ustilago maydis GN=UM00027.1 PE=4 SV=1	B06.xml	2040	25.2	HAPLGASGYFADVTLTGK		yes	-	-	9.1	2.4e-06	3	1804.92	1804.92	0.0004	0.221616
9	tr|Q4PIN6|Q4PIN6_USTMA Predicted protein OS=Ustilago maydis GN=UM00027.1 PE=4 SV=1	B06.xml	2798	31.4	LVIMLDAPEPSFFK	M4:+15.9949	yes	-	-	9.1	5.5e-05	2	1622.85	1622.85	-0.0035	-2.1567
9	tr|Q4PIN6|Q4PIN6_USTMA Predicted protein OS=Ustilago maydis GN=UM00027.1 PE=4 SV=1	B06.xml	2945	32.5	ASLAPSLQTWWTGLPNTCAVQR	C18:+57.0215	yes	-	-	9.1	0.00011	3	2457.23	2457.23	-0.0033	-1.34297
10	tr|Q4PDC5|Q4PDC5_USTMA Putative uncharacterized protein OS=Ustilago maydis GN=UM01888.1 PE=4 SV=1	B06.xml	1606	21.5	GHYSSTTVLPGVIDR		yes	-	-	10.1	9.9e-07	2	1601.83	1601.83	-0.0012	-0.749144
10	tr|Q4PDC5|Q4PDC5_USTMA Putative uncharacterized protein OS=Ustilago maydis GN=UM01888.1 PE=4 SV=1	B06.xml	1838	23.5	HLEFLLGR		yes	-	-	10.1	0.0007	2	984.563	984.563	-0.0002	-0.203136
10	tr|Q4PDC5|Q4PDC5_USTMA Putative uncharacterized protein OS=Ustilago maydis GN=UM01888.1 PE=4 SV=1	B06.xml	2360	27.9	KLYFWYFPSK		No	-	-	10.1	0.057	2	1378.72	1378.72	-0.001	-0.725311
10	tr|Q4PDC5|Q4PDC5_USTMA Putative uncharacterized protein OS=Ustilago maydis GN=UM01888.1 PE=4 SV=1	B06.xml	2444	28.6	SVYITGESYAGQYVPNIASSMLDEK	M21:+15.9949	yes	-	-	10.1	2.3e-05	3	2738.29	2738.29	0.0011	0.401711
10	tr|Q4PDC5|Q4PDC5_USTMA Putative uncharacterized protein OS=Ustilago maydis GN=UM01888.1 PE=4 SV=1	B06.xml	2470	28.8	LTFVTINLSGHMVPQYQPSAAFR	M12:+15.9949	yes	-	-	10.1	7.2e-08	3	2593.33	2593.32	0.003	1.15682
10	tr|Q4PDC5|Q4PDC5_USTMA Putative uncharacterized protein OS=Ustilago maydis GN=UM01888.1 PE=4 SV=1	B06.xml	2814	31.5	LYFWYFPSK		yes	-	-	10.1	0.0074	2	1250.62	1250.62	-0.0012	-0.95952
10	tr|Q4PDC5|Q4PDC5_USTMA Putative uncharacterized protein OS=Ustilago maydis GN=UM01888.1 PE=4 SV=1	B06.xml	2863	31.9	AINAPLETSWLECSAGNVFNTK	C13:+57.0215	yes	-	-	10.1	4.8e-05	3	2422.17	2422.17	-0.0015	-0.619279
10	tr|Q4PDC5|Q4PDC5_USTMA Putative uncharacterized protein OS=Ustilago maydis GN=UM01888.1 PE=4 SV=1	B06.xml	3426	36.5	APFTFFDNGLVAQEGNLNV		yes	-	-	10.1	6.4e-06	2	2053.01	2053	0.0042	2.04578
11	tr|Q4P7G6|Q4P7G6_USTMA Putative uncharacterized protein OS=Ustilago maydis GN=UM03947.1 PE=4 SV=1	B06.xml	517	12.3	YIEEQNAHR		yes	-	-	11.1	0.00015	2	1159.55	1159.55	0	0
11	tr|Q4P7G6|Q4P7G6_USTMA Putative uncharacterized protein OS=Ustilago maydis GN=UM03947.1 PE=4 SV=1	B06.xml	933	16	EEGTIEDVR		yes	-	-	11.1	0.047	2	1047.49	1047.5	-0.001	-0.954658
11	tr|Q4P7G6|Q4P7G6_USTMA Putative uncharacterized protein OS=Ustilago maydis GN=UM03947.1 PE=4 SV=1	B06.xml	1912	24.1	GYLDIPVR		yes	-	-	11.1	0.00024	2	932.52	932.52	-0.0004	-0.428945
11	tr|Q4P7G6|Q4P7G6_USTMA Putative uncharacterized protein OS=Ustilago maydis GN=UM03947.1 PE=4 SV=1	B06.xml	1983	24.7	EDFHFATESYGGHYGPIFNK		yes	-	-	11.1	0.014	3	2316.03	2316.04	-0.0017	-0.734013
11	tr|Q4P7G6|Q4P7G6_USTMA Putative uncharacterized protein OS=Ustilago maydis GN=UM03947.1 PE=4 SV=1	B06.xml	2052	25.3	TLQGFMGAFPQYSR	M6:+15.9949	yes	-	-	11.1	0.0023	2	1618.76	1618.77	-0.0076	-4.69493
11	tr|Q4P7G6|Q4P7G6_USTMA Putative uncharacterized protein OS=Ustilago maydis GN=UM03947.1 PE=4 SV=1	B06.xml	2974	32.8	IYESGHEVPFYQPLASLELFQR		yes	-	-	11.1	2.8e-06	3	2623.32	2623.32	-0.0019	-0.724273
11	tr|Q4P7G6|Q4P7G6_USTMA Putative uncharacterized protein OS=Ustilago maydis GN=UM03947.1 PE=4 SV=1	B06.xml	3489	37.1	ELSPDPFPYSFYIDYLNTPAFQK		No	-	-	11.1	0.074	3	2752.32	2752.32	-0.0033	-1.19899
12	tr|Q4P1R8|Q4P1R8_USTMA Putative uncharacterized protein OS=Ustilago maydis GN=UM05945.1 PE=4 SV=1	B06.xml	1279	18.9	GSDSNGNACQLSGQHLLASR	C9:+57.0215	yes	-	-	12.1	0.00026	3	2071.96	2071.96	-0.001	-0.482635
12	tr|Q4P1R8|Q4P1R8_USTMA Putative uncharacterized protein OS=Ustilago maydis GN=UM05945.1 PE=4 SV=1	B06.xml	1322	19.2	QLDHVSVDR	Q1:-17.0265	yes	-	-	12.1	0.027	2	1051.51	1051.52	-0.0038	-3.61383
12	tr|Q4P1R8|Q4P1R8_USTMA Putative uncharacterized protein OS=Ustilago maydis GN=UM05945.1 PE=4 SV=1	B06.xml	1839	23.5	LHDWPEQYYGNALAR		yes	-	-	12.1	9.5e-07	3	1832.87	1832.87	-0.0015	-0.818388
12	tr|Q4P1R8|Q4P1R8_USTMA Putative uncharacterized protein OS=Ustilago maydis GN=UM05945.1 PE=4 SV=1	B06.xml	1875	23.8	SVTHNSEHDLWWALR		yes	-	-	12.1	0.022	3	1850.9	1850.89	0.003	1.62084
12	tr|Q4P1R8|Q4P1R8_USTMA Putative uncharacterized protein OS=Ustilago maydis GN=UM05945.1 PE=4 SV=1	B06.xml	1892	23.9	WGAYVNYVDAR		yes	-	-	12.1	2.6e-05	2	1313.62	1313.63	-0.004	-3.045
12	tr|Q4P1R8|Q4P1R8_USTMA Putative uncharacterized protein OS=Ustilago maydis GN=UM05945.1 PE=4 SV=1	B06.xml	2459	28.7	AWGFLLDR		yes	-	-	12.1	0.0017	2	977.52	977.521	-0.0004	-0.409198
13	tr|Q4P6F4|Q4P6F4_USTMA Putative uncharacterized protein OS=Ustilago maydis GN=UM04309.1 PE=4 SV=1	B06.xml	976	16.4	SNPDQTMTIDPCR	C12:+57.0215 - M7:+15.9949	yes	-	-	13.1	0.0086	2	1550.66	1550.66	-0.0012	-0.773865
13	tr|Q4P6F4|Q4P6F4_USTMA Putative uncharacterized protein OS=Ustilago maydis GN=UM04309.1 PE=4 SV=1	B06.xml	1049	17	VQAGSESAPFAGK		yes	-	-	13.1	0.0022	2	1248.62	1248.62	0.0005	0.400441
13	tr|Q4P6F4|Q4P6F4_USTMA Putative uncharacterized protein OS=Ustilago maydis GN=UM04309.1 PE=4 SV=1	B06.xml	1673	22.1	VADSGTGPIDQTVIADDR		yes	-	-	13.1	9.6e-05	2	1829.89	1829.89	-0.0024	-1.31156
13	tr|Q4P6F4|Q4P6F4_USTMA Putative uncharacterized protein OS=Ustilago maydis GN=UM04309.1 PE=4 SV=1	B06.xml	1680	22.2	ANSGASWTNDVSHGDLIR		yes	-	-	13.1	0.00019	3	1899.89	1899.89	-0.0007	-0.368441
13	tr|Q4P6F4|Q4P6F4_USTMA Putative uncharacterized protein OS=Ustilago maydis GN=UM04309.1 PE=4 SV=1	B06.xml	2122	25.9	VNGWSAPQPLFTGK		yes	-	-	13.1	1.9e-06	2	1501.78	1501.78	-0.0027	-1.79787
13	tr|Q4P6F4|Q4P6F4_USTMA Putative uncharacterized protein OS=Ustilago maydis GN=UM04309.1 PE=4 SV=1	B06.xml	3239	35	VPSSYDLAPYRPGLLTLYGL		yes	-	-	13.1	0.00099	2	2195.17	2195.18	-0.0054	-2.45994
14	tr|Q4P8A3|Q4P8A3_USTMA Putative uncharacterized protein OS=Ustilago maydis GN=UM03660.1 PE=4 SV=1	B06.xml	1192	18.2	ASANQICFR	C7:+57.0215	yes	-	-	14.1	0.013	2	1066.51	1066.51	0.0014	1.31269
14	tr|Q4P8A3|Q4P8A3_USTMA Putative uncharacterized protein OS=Ustilago maydis GN=UM03660.1 PE=4 SV=1	B06.xml	1455	20.3	PDGTVTGAHFVK		yes	-	-	14.1	0.00053	2	1228.63	1228.63	0	0
14	tr|Q4P8A3|Q4P8A3_USTMA Putative uncharacterized protein OS=Ustilago maydis GN=UM03660.1 PE=4 SV=1	B06.xml	1593	21.4	VCIAGSEQAPTALECQH	C2:+57.0215 - C15:+57.0215	yes	-	-	14.1	5e-08	2	1870.83	1870.84	-0.0088	-4.70376
14	tr|Q4P8A3|Q4P8A3_USTMA Putative uncharacterized protein OS=Ustilago maydis GN=UM03660.1 PE=4 SV=1	B06.xml	2432	28.5	QASSSVPAFTYGTANPDYPGVK	Q1:-17.0265	yes	-	-	14.1	1.2e-08	2	2240.05	2240.05	-0.0058	-2.58923
14	tr|Q4P8A3|Q4P8A3_USTMA Putative uncharacterized protein OS=Ustilago maydis GN=UM03660.1 PE=4 SV=1	B06.xml	3229	34.9	LASINSIDDWCTFAPPGTGQPLADVEEITVAYCTKPR	C11:+57.0215 - C33:+57.0215	yes	-	-	14.1	0.00011	3	4092.96	4092.97	-0.0087	-2.1256
15	tr|Q4P902|Q4P902_USTMA Putative uncharacterized protein OS=Ustilago maydis GN=UM03411.1 PE=3 SV=1	B06.xml	836	15.2	WDATQPQR		yes	-	-	15.1	0.00057	2	1001.48	1001.48	-0.0003	-0.299557
15	tr|Q4P902|Q4P902_USTMA Putative uncharacterized protein OS=Ustilago maydis GN=UM03411.1 PE=3 SV=1	B06.xml	1411	20	GTFNFGNADR		yes	-	-	15.1	0.024	2	1098.5	1098.5	-0.0009	-0.819302
15	tr|Q4P902|Q4P902_USTMA Putative uncharacterized protein OS=Ustilago maydis GN=UM03411.1 PE=3 SV=1	B06.xml	1893	23.9	NANPLLWNSSYQK		yes	-	-	15.1	0.0031	2	1534.76	1534.77	-0.0018	-1.17282
15	tr|Q4P902|Q4P902_USTMA Putative uncharacterized protein OS=Ustilago maydis GN=UM03411.1 PE=3 SV=1	B06.xml	2177	26.3	LYINDYNLDDPDYPK		yes	-	-	15.1	4.7e-08	2	1857.85	1857.85	-0.0023	-1.23799
15	tr|Q4P902|Q4P902_USTMA Putative uncharacterized protein OS=Ustilago maydis GN=UM03411.1 PE=3 SV=1	B06.xml	2252	26.9	KPAYNAVLSTLNSYQA		yes	-	-	15.1	7.2e-05	2	1739.9	1739.9	0.0002	0.114949
16	tr|Q4PD68|Q4PD68_USTMA Putative uncharacterized protein OS=Ustilago maydis GN=UM01945.1 PE=3 SV=1	B06.xml	1171	18.1	YPEAVISR		yes	-	-	16.1	0.017	2	934.499	934.5	-0.0002	-0.214018
16	tr|Q4PD68|Q4PD68_USTMA Putative uncharacterized protein OS=Ustilago maydis GN=UM01945.1 PE=3 SV=1	B06.xml	1461	20.3	VTVSIGDNQIK		yes	-	-	16.1	0.0034	2	1173.65	1173.65	-0.0013	-1.10766
16	tr|Q4PD68|Q4PD68_USTMA Putative uncharacterized protein OS=Ustilago maydis GN=UM01945.1 PE=3 SV=1	B06.xml	2338	27.7	GAGPSFAAENPFFTDK		yes	-	-	16.1	0.0001	2	1655.77	1655.77	-0.0021	-1.26829
16	tr|Q4PD68|Q4PD68_USTMA Putative uncharacterized protein OS=Ustilago maydis GN=UM01945.1 PE=3 SV=1	B06.xml	2361	27.9	DFYAFSSWNNSPGK		yes	-	-	16.1	0.0041	2	1619.72	1619.71	0.0026	1.60522
16	tr|Q4PD68|Q4PD68_USTMA Putative uncharacterized protein OS=Ustilago maydis GN=UM01945.1 PE=3 SV=1	B06.xml	3142	34.1	LVDLEVTALDSIWSK		yes	-	-	16.1	0.016	2	1688.91	1688.91	-0.0051	-3.0197
17	tr|Q4P0C3|Q4P0C3_USTMA Putative uncharacterized protein OS=Ustilago maydis GN=UM06440.1 PE=4 SV=1	B06.xml	1361	19.6	VSYGPASGQYISR		yes	-	-	17.1	0.011	2	1384.69	1384.69	0.004	2.88874
17	tr|Q4P0C3|Q4P0C3_USTMA Putative uncharacterized protein OS=Ustilago maydis GN=UM06440.1 PE=4 SV=1	B06.xml	1746	22.7	AAITGASTLPPGPGPVRPA		No	-	-	17.1	0.058	2	1729.96	1729.96	-0.0041	-2.37
17	tr|Q4P0C3|Q4P0C3_USTMA Putative uncharacterized protein OS=Ustilago maydis GN=UM06440.1 PE=4 SV=1	B06.xml	2000	24.8	GVIIAPNLYSSADSGK		yes	-	-	17.1	0.0041	2	1591.83	1591.83	-0.0006	-0.376924
17	tr|Q4P0C3|Q4P0C3_USTMA Putative uncharacterized protein OS=Ustilago maydis GN=UM06440.1 PE=4 SV=1	B06.xml	2104	25.7	NFDDYFSSVR		yes	-	-	17.1	0.025	2	1249.55	1249.55	-0.0007	-0.560202
17	tr|Q4P0C3|Q4P0C3_USTMA Putative uncharacterized protein OS=Ustilago maydis GN=UM06440.1 PE=4 SV=1	B06.xml	2117	25.8	DQGVTSLNPPSFGVR		yes	-	-	17.1	2e-05	2	1573.8	1573.8	-0.0021	-1.33435
18	tr|Q4P1L8|Q4P1L8_USTMA Putative uncharacterized protein OS=Ustilago maydis GN=UM05995.1 PE=4 SV=1	B06.xml	1699	22.3	CQASASIYSVDYDAPTGK	C1:+57.0215	yes	-	-	18.1	5.9e-06	2	1932.85	1932.87	-0.01	-5.17367
18	tr|Q4P1L8|Q4P1L8_USTMA Putative uncharacterized protein OS=Ustilago maydis GN=UM05995.1 PE=4 SV=1	B06.xml	1980	24.7	GVPSIAISASTDIR		yes	-	-	18.1	5.6e-08	2	1386.76	1386.76	-0.0027	-1.94699
18	tr|Q4P1L8|Q4P1L8_USTMA Putative uncharacterized protein OS=Ustilago maydis GN=UM05995.1 PE=4 SV=1	B06.xml	2075	25.5	IATYSANFVTTVSDEAK		yes	-	-	18.1	1e-05	2	1816.89	1816.9	-0.0052	-2.86202
18	tr|Q4P1L8|Q4P1L8_USTMA Putative uncharacterized protein OS=Ustilago maydis GN=UM05995.1 PE=4 SV=1	B06.xml	2729	30.9	ILPLGIGLTVNYPK		yes	-	-	18.1	2.6e-08	2	1497.91	1497.9	0.0013	0.867879
19	tr|Q4P710|Q4P710_USTMA Putative uncharacterized protein OS=Ustilago maydis GN=UM04103.1 PE=4 SV=1	B06.xml	1240	18.6	GELTSDLGGSQAAER		yes	-	-	19.1	3.8e-09	2	1490.71	1490.71	0.0014	0.939151
19	tr|Q4P710|Q4P710_USTMA Putative uncharacterized protein OS=Ustilago maydis GN=UM04103.1 PE=4 SV=1	B06.xml	2276	27.1	LSEDPSITVTVIEAGDDPR		yes	-	-	19.1	1.3e-06	2	2013.99	2014	-0.0045	-2.23436
19	tr|Q4P710|Q4P710_USTMA Putative uncharacterized protein OS=Ustilago maydis GN=UM04103.1 PE=4 SV=1	B06.xml	2635	30.1	EQGVVDTNLNVFNVDGLR		yes	-	-	19.1	1.2e-06	2	1989	1989	-0.0037	-1.86023
19	tr|Q4P710|Q4P710_USTMA Putative uncharacterized protein OS=Ustilago maydis GN=UM04103.1 PE=4 SV=1	B06.xml	3293	35.4	IVDASVFPEIPTTQIQSAVYAVAER		yes	-	-	19.1	1.4e-05	3	2704.41	2704.42	-0.0083	-3.06905
20	tr|Q4PGR8|Q4PGR8_USTMA Putative uncharacterized protein OS=Ustilago maydis GN=UM00695.1 PE=4 SV=1	B06.xml	1402	19.9	GLMLDTAR		No	-	-	20.1	0.067	2	876.46	876.461	-0.0017	-1.93962
20	tr|Q4PGR8|Q4PGR8_USTMA Putative uncharacterized protein OS=Ustilago maydis GN=UM00695.1 PE=4 SV=1	B06.xml	2074	25.5	SAPADLGVLDAEMYR	M13:+15.9949	yes	-	-	20.1	8.6e-05	2	1623.77	1623.77	-0.0005	-0.307926
20	tr|Q4PGR8|Q4PGR8_USTMA Putative uncharacterized protein OS=Ustilago maydis GN=UM00695.1 PE=4 SV=1	B06.xml	2279	27.1	AAAGAEIWWTGETVDGK		yes	-	-	20.1	2.9e-05	2	1761.85	1761.84	0.0028	1.58924
20	tr|Q4PGR8|Q4PGR8_USTMA Putative uncharacterized protein OS=Ustilago maydis GN=UM00695.1 PE=4 SV=1	B06.xml	2807	31.5	LSIPSNGASIELTSYTSLGALR		yes	-	-	20.1	9.7e-05	3	2250.2	2250.2	-0.0019	-0.84437
21	tr|Q4P1D8|Q4P1D8_USTMA Putative uncharacterized protein OS=Ustilago maydis GN=UM06075.1 PE=4 SV=1	B06.xml	1563	21.2	APLAGTFYR		yes	-	-	21.1	0.01	2	995.533	995.531	0.0012	1.20539
21	tr|Q4P1D8|Q4P1D8_USTMA Putative uncharacterized protein OS=Ustilago maydis GN=UM06075.1 PE=4 SV=1	B06.xml	1777	23	SVVEQLTLEEK		yes	-	-	21.1	2.3e-06	2	1274.68	1274.68	0.0009	0.706057
21	tr|Q4P1D8|Q4P1D8_USTMA Putative uncharacterized protein OS=Ustilago maydis GN=UM06075.1 PE=4 SV=1	B06.xml	2196	26.5	EIGEAAVTLIYNK		yes	-	-	21.1	0.0012	2	1420.77	1420.77	-0.0005	-0.351922
22	tr|Q4P594|Q4P594_USTMA Putative uncharacterized protein OS=Ustilago maydis GN=UM04719.1 PE=4 SV=1	B06.xml	1066	17.2	SQVVVLSK		yes	-	-	22.1	0.0015	2	859.525	859.525	-0.0003	-0.34903
22	tr|Q4P594|Q4P594_USTMA Putative uncharacterized protein OS=Ustilago maydis GN=UM04719.1 PE=4 SV=1	B06.xml	1102	17.5	NGVVHIIDR		yes	-	-	22.1	4.4e-05	2	1022.57	1022.57	-0.0001	-0.0977924
22	tr|Q4P594|Q4P594_USTMA Putative uncharacterized protein OS=Ustilago maydis GN=UM04719.1 PE=4 SV=1	B06.xml	2839	31.7	SFVTVFAPNNQAIQQVQQTVQSATPEQR		yes	-	-	22.1	4.2e-07	3	3116.57	3116.58	-0.0085	-2.72735
23	tr|Q4PCX0|Q4PCX0_USTMA Putative uncharacterized protein OS=Ustilago maydis GN=UM02043.1 PE=3 SV=1	B06.xml	1360	19.5	AFYSQISGSR		yes	-	-	23.1	9.5e-07	2	1115.55	1115.55	-0.0021	-1.88248
23	tr|Q4PCX0|Q4PCX0_USTMA Putative uncharacterized protein OS=Ustilago maydis GN=UM02043.1 PE=3 SV=1	B06.xml	2253	26.9	NVFSVFDGAGR		yes	-	-	23.1	0.0079	2	1168.58	1168.58	0.0003	0.256723
23	tr|Q4PCX0|Q4PCX0_USTMA Putative uncharacterized protein OS=Ustilago maydis GN=UM02043.1 PE=3 SV=1	B06.xml	2323	27.5	YDTSASSTNIGSNTPFTITYGTGAVR		yes	-	-	23.1	0.0085	3	2681.27	2681.27	0.0002	0.0745915
24	tr|Q4PGQ6|Q4PGQ6_USTMA Putative uncharacterized protein OS=Ustilago maydis GN=UM00707.1 PE=4 SV=1	B06.xml	2434	28.5	GAFWNGLPLDR		yes	-	-	24.1	0.0039	2	1245.64	1245.64	-0.0003	-0.24084
24	tr|Q4PGQ6|Q4PGQ6_USTMA Putative uncharacterized protein OS=Ustilago maydis GN=UM00707.1 PE=4 SV=1	B06.xml	2521	29.2	ASILTGHQTHGDLDAGDFVLDALGTR		yes	-	-	24.1	0.00018	3	2680.32	2680.33	-0.014	-5.22323
24	tr|Q4PGQ6|Q4PGQ6_USTMA Putative uncharacterized protein OS=Ustilago maydis GN=UM00707.1 PE=4 SV=1	B06.xml	2548	29.4	SSWTDPSAVFVGIK		yes	-	-	24.1	0.0044	2	1493.76	1493.76	-0.0051	-3.41419
25	tr|Q4PEP1|Q4PEP1_USTMA Putative uncharacterized protein OS=Ustilago maydis GN=UM01422.1 PE=4 SV=1	B06.xml	1056	17.1	QNCEPDLKPYAR	C3:+57.0215	No	-	-	25.1	0.063	3	1490.71	1490.71	0.0013	0.87207
25	tr|Q4PEP1|Q4PEP1_USTMA Putative uncharacterized protein OS=Ustilago maydis GN=UM01422.1 PE=4 SV=1	B06.xml	1143	17.8	SALTSSSGVANSADYSSK		yes	-	-	25.1	0.00011	2	1731.8	1731.8	0.0009	0.519689
25	tr|Q4PEP1|Q4PEP1_USTMA Putative uncharacterized protein OS=Ustilago maydis GN=UM01422.1 PE=4 SV=1	B06.xml	3503	37.2	ADASALLFVAAGNLLAGPK		yes	-	-	25.1	0.00015	2	1799.01	1799.01	-0.0003	-0.166759
26	tr|Q4P7Q3|Q4P7Q3_USTMA Putative uncharacterized protein OS=Ustilago maydis GN=UM03860.1 PE=3 SV=1	B06.xml	893	15.7	NHVVVLDQGGR		yes	-	-	26.1	5e-06	2	1193.64	1193.64	0.0044	3.68621
26	tr|Q4P7Q3|Q4P7Q3_USTMA Putative uncharacterized protein OS=Ustilago maydis GN=UM03860.1 PE=3 SV=1	B06.xml	2370	27.9	VNQLPVALATSITGGSR		yes	-	-	26.1	0.00041	2	1683.93	1683.94	-0.0045	-2.67231
Groupe	Description	Sample	Scan	Rt	Sequence	Modifs	Valid	Used	on a total of	Sub-groups	E-value	Charge	MH+ Obs	MH+ theo	DeltaMH+	Delta-ppm
1	tr|Q4P769|Q4P769_USTMA Putative uncharacterized protein OS=Ustilago maydis GN=UM04044.1 PE=3 SV=1	B07.xml	628	13.5	ASMLPR	M3:+15.9949	No	-	-	1.1	0.084	2	690.361	690.361	0	0
1	tr|Q4P769|Q4P769_USTMA Putative uncharacterized protein OS=Ustilago maydis GN=UM04044.1 PE=3 SV=1	B07.xml	656	13.8	AKAMIAEVAK	M4:+15.9949	yes	-	-	1.1	0.037	2	1047.59	1047.59	-0.0009	-0.859117
1	tr|Q4P769|Q4P769_USTMA Putative uncharacterized protein OS=Ustilago maydis GN=UM04044.1 PE=3 SV=1	B07.xml	702	14.2	YISQQVR		yes	-	-	1.1	0.017	2	893.484	893.484	-0.0007	-0.78345
1	tr|Q4P769|Q4P769_USTMA Putative uncharacterized protein OS=Ustilago maydis GN=UM04044.1 PE=3 SV=1	B07.xml	706	14.3	NNLYSAMK	M7:+15.9949	yes	-	-	1.1	0.022	2	956.452	956.451	0.0009	0.940979
1	tr|Q4P769|Q4P769_USTMA Putative uncharacterized protein OS=Ustilago maydis GN=UM04044.1 PE=3 SV=1	B07.xml	740	14.6	GNIHITSNDATK		yes	-	-	1.1	0.00012	2	1270.64	1270.64	-0.001	-0.787006
1	tr|Q4P769|Q4P769_USTMA Putative uncharacterized protein OS=Ustilago maydis GN=UM04044.1 PE=3 SV=1	B07.xml	851	15.6	VYGTSNLR		yes	-	-	1.1	0.018	2	909.476	909.479	-0.0033	-3.62845
1	tr|Q4P769|Q4P769_USTMA Putative uncharacterized protein OS=Ustilago maydis GN=UM04044.1 PE=3 SV=1	B07.xml	1169	18.4	QGGVVDPSLR		No	-	-	1.1	0.061	2	1027.55	1027.55	-0.0002	-0.194637
1	tr|Q4P769|Q4P769_USTMA Putative uncharacterized protein OS=Ustilago maydis GN=UM04044.1 PE=3 SV=1	B07.xml	1222	18.8	GNIHITSNDATKYPSIDAK		yes	-	-	1.1	8.6e-06	3	2045.03	2045.03	0	0
1	tr|Q4P769|Q4P769_USTMA Putative uncharacterized protein OS=Ustilago maydis GN=UM04044.1 PE=3 SV=1	B07.xml	1232	18.9	VGENLQDHTYSATVYK		yes	-	-	1.1	0.033	3	1824.88	1824.88	-0.0004	-0.219193
1	tr|Q4P769|Q4P769_USTMA Putative uncharacterized protein OS=Ustilago maydis GN=UM04044.1 PE=3 SV=1	B07.xml	1285	19.3	TTSVTEYHPIGTAS		yes	-	-	1.1	0.026	2	1463.7	1463.7	-0.0022	-1.50304
1	tr|Q4P769|Q4P769_USTMA Putative uncharacterized protein OS=Ustilago maydis GN=UM04044.1 PE=3 SV=1	B07.xml	1325	19.7	PGNVDIQEYTK		yes	-	-	1.1	0.0079	2	1263.62	1263.62	0.0028	2.21585
1	tr|Q4P769|Q4P769_USTMA Putative uncharacterized protein OS=Ustilago maydis GN=UM04044.1 PE=3 SV=1	B07.xml	1331	19.7	ANVGENLQDHTYSATVYK		yes	-	-	1.1	0.038	3	2009.96	2009.96	-0.0007	-0.348266
1	tr|Q4P769|Q4P769_USTMA Putative uncharacterized protein OS=Ustilago maydis GN=UM04044.1 PE=3 SV=1	B07.xml	1336	19.8	TTSVTEYHPIGT		yes	-	-	1.1	0.00017	2	1305.63	1305.63	-0.0018	-1.37864
1	tr|Q4P769|Q4P769_USTMA Putative uncharacterized protein OS=Ustilago maydis GN=UM04044.1 PE=3 SV=1	B07.xml	1337	19.8	TTSVTEYHPIGTA		yes	-	-	1.1	0.00042	2	1376.67	1376.67	-0.0014	-1.01695
1	tr|Q4P769|Q4P769_USTMA Putative uncharacterized protein OS=Ustilago maydis GN=UM04044.1 PE=3 SV=1	B07.xml	1388	20.2	IYGVAEYAAK		No	-	-	1.1	0.078	2	1084.57	1084.57	-0.0011	-1.01423
1	tr|Q4P769|Q4P769_USTMA Putative uncharacterized protein OS=Ustilago maydis GN=UM04044.1 PE=3 SV=1	B07.xml	1420	20.5	NDQPLAGQNVGVSQQPS		yes	-	-	1.1	3.6e-05	2	1738.83	1738.84	-0.0038	-2.18537
1	tr|Q4P769|Q4P769_USTMA Putative uncharacterized protein OS=Ustilago maydis GN=UM04044.1 PE=3 SV=1	B07.xml	1454	20.8	TTSVTEYHPIGTASMLPR	M15:+15.9949	yes	-	-	1.1	0.029	3	1976.97	1976.97	-0.004	-2.02329
1	tr|Q4P769|Q4P769_USTMA Putative uncharacterized protein OS=Ustilago maydis GN=UM04044.1 PE=3 SV=1	B07.xml	1477	21	ISYVSLAR		yes	-	-	1.1	0.018	2	908.52	908.52	-0.0003	-0.330207
1	tr|Q4P769|Q4P769_USTMA Putative uncharacterized protein OS=Ustilago maydis GN=UM04044.1 PE=3 SV=1	B07.xml	1518	21.3	FHAPSQENADLLGVK		yes	-	-	1.1	0.0071	3	1625.83	1625.83	-0.0019	-1.16863
1	tr|Q4P769|Q4P769_USTMA Putative uncharacterized protein OS=Ustilago maydis GN=UM04044.1 PE=3 SV=1	B07.xml	1561	21.7	VLYENANVGENLQDH		yes	-	-	1.1	0.0036	2	1714.8	1714.8	-0.0048	-2.79915
1	tr|Q4P769|Q4P769_USTMA Putative uncharacterized protein OS=Ustilago maydis GN=UM04044.1 PE=3 SV=1	B07.xml	1635	22.3	QGGVVDPSLR	Q1:-17.0265	No	-	-	1.1	0.091	2	1010.53	1010.53	0.0012	1.1875
1	tr|Q4P769|Q4P769_USTMA Putative uncharacterized protein OS=Ustilago maydis GN=UM04044.1 PE=3 SV=1	B07.xml	1700	22.9	VLYENANVGENLQDHTYSATVYK		yes	-	-	1.1	6.4e-05	3	2628.25	2628.26	-0.0045	-1.71216
1	tr|Q4P769|Q4P769_USTMA Putative uncharacterized protein OS=Ustilago maydis GN=UM04044.1 PE=3 SV=1	B07.xml	1785	23.6	FLIQYPDK		No	-	-	1.1	0.086	2	1023.55	1023.55	0.0024	2.34478
1	tr|Q4P769|Q4P769_USTMA Putative uncharacterized protein OS=Ustilago maydis GN=UM04044.1 PE=3 SV=1	B07.xml	1789	23.6	VLYENANVGENLQDHTY		yes	-	-	1.1	6.7e-07	2	1978.9	1978.91	-0.012	-6.06393
1	tr|Q4P769|Q4P769_USTMA Putative uncharacterized protein OS=Ustilago maydis GN=UM04044.1 PE=3 SV=1	B07.xml	1863	24.3	FHAPSQENADLLGVKPVASDYGS		yes	-	-	1.1	0.017	3	2402.16	2402.16	-0.0004	-0.166517
1	tr|Q4P769|Q4P769_USTMA Putative uncharacterized protein OS=Ustilago maydis GN=UM04044.1 PE=3 SV=1	B07.xml	1868	24.4	VLYENANVGENLQDHTYSATVYK		yes	-	-	1.1	0.012	3	2628.25	2628.26	-0.0034	-1.29363
1	tr|Q4P769|Q4P769_USTMA Putative uncharacterized protein OS=Ustilago maydis GN=UM04044.1 PE=3 SV=1	B07.xml	1884	24.5	FHAPSQENADLLGVKPVASDYG		yes	-	-	1.1	0.036	3	2315.13	2315.13	0.0034	1.4686
1	tr|Q4P769|Q4P769_USTMA Putative uncharacterized protein OS=Ustilago maydis GN=UM04044.1 PE=3 SV=1	B07.xml	1887	24.5	PGFPTLDSLR		yes	-	-	1.1	0.02	2	1102.59	1102.59	-0.0009	-0.81626
1	tr|Q4P769|Q4P769_USTMA Putative uncharacterized protein OS=Ustilago maydis GN=UM04044.1 PE=3 SV=1	B07.xml	1906	24.7	KQLDFLIQYPDK		yes	-	-	1.1	1.6e-05	2	1507.81	1507.82	-0.0014	-0.928495
1	tr|Q4P769|Q4P769_USTMA Putative uncharacterized protein OS=Ustilago maydis GN=UM04044.1 PE=3 SV=1	B07.xml	1922	24.9	VVDASIIPLHVAAH		yes	-	-	1.1	0.0035	3	1441.82	1441.82	0.0031	2.15007
1	tr|Q4P769|Q4P769_USTMA Putative uncharacterized protein OS=Ustilago maydis GN=UM04044.1 PE=3 SV=1	B07.xml	1941	25	SYSAPAYLFPNQAR		yes	-	-	1.1	3.4e-05	2	1584.78	1584.78	-0.0014	-0.883403
1	tr|Q4P769|Q4P769_USTMA Putative uncharacterized protein OS=Ustilago maydis GN=UM04044.1 PE=3 SV=1	B07.xml	1961	25.2	IQATIYGVAEYAAK		yes	-	-	1.1	0.0012	2	1497.79	1497.8	-0.0007	-0.467354
1	tr|Q4P769|Q4P769_USTMA Putative uncharacterized protein OS=Ustilago maydis GN=UM04044.1 PE=3 SV=1	B07.xml	2076	26.2	PGFPTLDSLR		yes	-	-	1.1	0.0069	2	1102.59	1102.59	-0.0014	-1.26974
1	tr|Q4P769|Q4P769_USTMA Putative uncharacterized protein OS=Ustilago maydis GN=UM04044.1 PE=3 SV=1	B07.xml	2092	26.4	QARPNLDVLTDALVSK		yes	-	-	1.1	0.00099	3	1739.96	1739.97	-0.0008	-0.459779
1	tr|Q4P769|Q4P769_USTMA Putative uncharacterized protein OS=Ustilago maydis GN=UM04044.1 PE=3 SV=1	B07.xml	2112	26.5	VGVLEAGGNGF		No	-	-	1.1	0.053	2	1019.52	1019.52	0.0002	0.196171
1	tr|Q4P769|Q4P769_USTMA Putative uncharacterized protein OS=Ustilago maydis GN=UM04044.1 PE=3 SV=1	B07.xml	2118	26.6	TPQILELSGIGSK		yes	-	-	1.1	5.6e-08	2	1342.76	1342.76	-0.0002	-0.148947
1	tr|Q4P769|Q4P769_USTMA Putative uncharacterized protein OS=Ustilago maydis GN=UM04044.1 PE=3 SV=1	B07.xml	2256	27.8	RWIPALSELGIPK		No	-	-	1.1	0.061	3	1479.87	1479.87	0.0018	1.21632
1	tr|Q4P769|Q4P769_USTMA Putative uncharacterized protein OS=Ustilago maydis GN=UM04044.1 PE=3 SV=1	B07.xml	2265	27.9	FSSKQYDYLVVGAGTAGLAVAAR		yes	-	-	1.1	0.039	3	2344.23	2344.23	0.0003	0.127974
1	tr|Q4P769|Q4P769_USTMA Putative uncharacterized protein OS=Ustilago maydis GN=UM04044.1 PE=3 SV=1	B07.xml	2341	28.6	SGPIQVAFPNYISQQVR		yes	-	-	1.1	0.00092	3	1904	1904	-0.0041	-2.15336
1	tr|Q4P769|Q4P769_USTMA Putative uncharacterized protein OS=Ustilago maydis GN=UM04044.1 PE=3 SV=1	B07.xml	2374	28.9	QYDYLVVGAGTAGLAVAAR		yes	-	-	1.1	0.0011	3	1895	1895	-0.0045	-2.37467
1	tr|Q4P769|Q4P769_USTMA Putative uncharacterized protein OS=Ustilago maydis GN=UM04044.1 PE=3 SV=1	B07.xml	2404	29.2	IGQMELIGIDGYFAGTGAPK	M4:+15.9949	yes	-	-	1.1	9.4e-12	2	2054.02	2054.03	-0.0074	-3.60268
1	tr|Q4P769|Q4P769_USTMA Putative uncharacterized protein OS=Ustilago maydis GN=UM04044.1 PE=3 SV=1	B07.xml	2410	29.2	SYSAPAYLFPN		yes	-	-	1.1	0.002	2	1229.58	1229.58	0.0005	0.406642
1	tr|Q4P769|Q4P769_USTMA Putative uncharacterized protein OS=Ustilago maydis GN=UM04044.1 PE=3 SV=1	B07.xml	2412	29.2	PNLDVLTDALVSK		yes	-	-	1.1	3.7e-08	2	1384.77	1384.77	-0.0003	-0.216643
1	tr|Q4P769|Q4P769_USTMA Putative uncharacterized protein OS=Ustilago maydis GN=UM04044.1 PE=3 SV=1	B07.xml	2420	29.3	FHAPSQENADLLGVKPVASDYGSSGPIQVAFPN		yes	-	-	1.1	0.00015	3	3412.66	3412.68	-0.016	-4.6884
1	tr|Q4P769|Q4P769_USTMA Putative uncharacterized protein OS=Ustilago maydis GN=UM04044.1 PE=3 SV=1	B07.xml	2461	29.7	QLDFLIQYPDK		yes	-	-	1.1	8.7e-05	2	1379.72	1379.72	0.0009	0.652306
1	tr|Q4P769|Q4P769_USTMA Putative uncharacterized protein OS=Ustilago maydis GN=UM04044.1 PE=3 SV=1	B07.xml	2500	30	PVASDYGSSGPIQVAFPNYISQQVR		yes	-	-	1.1	4.1e-06	3	2680.34	2680.34	0.0009	0.335779
1	tr|Q4P769|Q4P769_USTMA Putative uncharacterized protein OS=Ustilago maydis GN=UM04044.1 PE=3 SV=1	B07.xml	2520	30.2	ALNFLVWDR		yes	-	-	1.1	0.035	2	1133.61	1133.61	0.0039	3.44033
1	tr|Q4P769|Q4P769_USTMA Putative uncharacterized protein OS=Ustilago maydis GN=UM04044.1 PE=3 SV=1	B07.xml	2549	30.4	QYDYLVVGAGTAGLAVAAR		yes	-	-	1.1	5.2e-05	3	1895	1895	-0.0003	-0.158311
1	tr|Q4P769|Q4P769_USTMA Putative uncharacterized protein OS=Ustilago maydis GN=UM04044.1 PE=3 SV=1	B07.xml	2556	30.5	TYSDMVDSEYWPGNVDIQEYTK		yes	-	-	1.1	0.0035	3	2640.15	2640.14	0.0027	1.02267
1	tr|Q4P769|Q4P769_USTMA Putative uncharacterized protein OS=Ustilago maydis GN=UM04044.1 PE=3 SV=1	B07.xml	2557	30.5	PDETYFTILAANQHLFSR		yes	-	-	1.1	3.1e-09	3	2123.06	2123.06	0.0004	0.188408
1	tr|Q4P769|Q4P769_USTMA Putative uncharacterized protein OS=Ustilago maydis GN=UM04044.1 PE=3 SV=1	B07.xml	2581	30.7	PNLDVLTDALVSK		yes	-	-	1.1	1.2e-05	2	1384.77	1384.77	-0.001	-0.722142
1	tr|Q4P769|Q4P769_USTMA Putative uncharacterized protein OS=Ustilago maydis GN=UM04044.1 PE=3 SV=1	B07.xml	2597	30.9	ANQSSILTETVPSISYVSLAR		yes	-	-	1.1	0.041	3	2236.18	2236.18	-0.0005	-0.223595
1	tr|Q4P769|Q4P769_USTMA Putative uncharacterized protein OS=Ustilago maydis GN=UM04044.1 PE=3 SV=1	B07.xml	2620	31.1	HEIDAWEQLGNPGWNWNNLYSAMK	M23:+15.9949	yes	-	-	1.1	9.8e-09	3	2889.3	2889.31	-0.0051	-1.76513
1	tr|Q4P769|Q4P769_USTMA Putative uncharacterized protein OS=Ustilago maydis GN=UM04044.1 PE=3 SV=1	B07.xml	2629	31.1	SILTETVPSISYVSLAR		No	-	-	1.1	0.087	2	1836.02	1836.01	0.0042	2.28757
1	tr|Q4P769|Q4P769_USTMA Putative uncharacterized protein OS=Ustilago maydis GN=UM04044.1 PE=3 SV=1	B07.xml	2635	31.2	WIPALSELGIPK		yes	-	-	1.1	0.038	2	1323.76	1323.77	-0.0032	-2.41734
1	tr|Q4P769|Q4P769_USTMA Putative uncharacterized protein OS=Ustilago maydis GN=UM04044.1 PE=3 SV=1	B07.xml	2651	31.3	IGQMELIGIDGYFAGTGAPK		yes	-	-	1.1	3.1e-09	2	2038.03	2038.03	-0.0044	-2.15895
1	tr|Q4P769|Q4P769_USTMA Putative uncharacterized protein OS=Ustilago maydis GN=UM04044.1 PE=3 SV=1	B07.xml	2654	31.4	PALSELGIPK		yes	-	-	1.1	9.5e-06	2	1024.61	1024.6	0.0033	3.22076
1	tr|Q4P769|Q4P769_USTMA Putative uncharacterized protein OS=Ustilago maydis GN=UM04044.1 PE=3 SV=1	B07.xml	2682	31.6	EVILSGGTVNTPQILELSGIGSK		yes	-	-	1.1	7.4e-06	3	2312.27	2312.27	-0.0007	-0.302733
1	tr|Q4P769|Q4P769_USTMA Putative uncharacterized protein OS=Ustilago maydis GN=UM04044.1 PE=3 SV=1	B07.xml	2715	31.9	HEIDAWEQLGNPGWNWN		yes	-	-	1.1	0.00036	2	2065.92	2065.92	0.001	0.484047
1	tr|Q4P769|Q4P769_USTMA Putative uncharacterized protein OS=Ustilago maydis GN=UM04044.1 PE=3 SV=1	B07.xml	2759	32.3	SYSAPAYLFPNQARPNLDVLTDALVSK		yes	-	-	1.1	0.0002	3	2950.52	2950.53	-0.0081	-2.74527
1	tr|Q4P769|Q4P769_USTMA Putative uncharacterized protein OS=Ustilago maydis GN=UM04044.1 PE=3 SV=1	B07.xml	2766	32.3	PNLDVLTDALVSK		yes	-	-	1.1	0.018	2	1384.77	1384.77	-0.0002	-0.144428
1	tr|Q4P769|Q4P769_USTMA Putative uncharacterized protein OS=Ustilago maydis GN=UM04044.1 PE=3 SV=1	B07.xml	2807	32.7	WIPALSELGIPK		yes	-	-	1.1	0.044	2	1323.77	1323.77	0.0002	0.151084
1	tr|Q4P769|Q4P769_USTMA Putative uncharacterized protein OS=Ustilago maydis GN=UM04044.1 PE=3 SV=1	B07.xml	2832	33	YFDVPFDLEISTAGTNYTR		yes	-	-	1.1	0.035	3	2209.05	2209.05	0.0012	0.543221
1	tr|Q4P769|Q4P769_USTMA Putative uncharacterized protein OS=Ustilago maydis GN=UM04044.1 PE=3 SV=1	B07.xml	2849	33.1	VLGGSSALNFLVWDR		yes	-	-	1.1	3.4e-08	2	1633.87	1633.87	-0.002	-1.22409
1	tr|Q4P769|Q4P769_USTMA Putative uncharacterized protein OS=Ustilago maydis GN=UM04044.1 PE=3 SV=1	B07.xml	2851	33.1	EVILSGGTVNTPQILELSGIGSK		yes	-	-	1.1	0.029	3	2312.27	2312.27	-0.0013	-0.562218
1	tr|Q4P769|Q4P769_USTMA Putative uncharacterized protein OS=Ustilago maydis GN=UM04044.1 PE=3 SV=1	B07.xml	2855	33.2	HEIDAWEQLGNPGWNWNNLYSAMK		yes	-	-	1.1	3.5e-11	3	2873.31	2873.31	-0.0017	-0.591652
1	tr|Q4P769|Q4P769_USTMA Putative uncharacterized protein OS=Ustilago maydis GN=UM04044.1 PE=3 SV=1	B07.xml	2975	34.3	VNFDIECGELSANGVTFISNGQTY	C7:+57.0215	yes	-	-	1.1	0.036	3	2635.2	2635.2	0.0017	0.645113
1	tr|Q4P769|Q4P769_USTMA Putative uncharacterized protein OS=Ustilago maydis GN=UM04044.1 PE=3 SV=1	B07.xml	3006	34.6	QYDYLVVGAGTAGLAVAAR	Q1:-17.0265	yes	-	-	1.1	8.4e-09	2	1877.98	1877.98	-0.0001	-0.0532488
1	tr|Q4P769|Q4P769_USTMA Putative uncharacterized protein OS=Ustilago maydis GN=UM04044.1 PE=3 SV=1	B07.xml	3010	34.6	VLGGSSALNFLVWDR		yes	-	-	1.1	0.026	2	1633.86	1633.87	-0.011	-6.73248
1	tr|Q4P769|Q4P769_USTMA Putative uncharacterized protein OS=Ustilago maydis GN=UM04044.1 PE=3 SV=1	B07.xml	3020	34.7	HEIDAWEQLGNPGWNWNNLYSA		No	-	-	1.1	0.082	3	2614.17	2614.18	-0.0019	-0.726807
1	tr|Q4P769|Q4P769_USTMA Putative uncharacterized protein OS=Ustilago maydis GN=UM04044.1 PE=3 SV=1	B07.xml	3042	34.9	EVILSGGTVNTPQILELSGIGSK		yes	-	-	1.1	0.0064	3	2312.27	2312.27	-0.0029	-1.25418
1	tr|Q4P769|Q4P769_USTMA Putative uncharacterized protein OS=Ustilago maydis GN=UM04044.1 PE=3 SV=1	B07.xml	3126	35.8	QLDFLIQYPDK	Q1:-17.0265	yes	-	-	1.1	0.0085	2	1362.69	1362.69	-0.0011	-0.807224
1	tr|Q4P769|Q4P769_USTMA Putative uncharacterized protein OS=Ustilago maydis GN=UM04044.1 PE=3 SV=1	B07.xml	3158	36.1	VGVLEAGGNGFGVGIIDTPGQF		yes	-	-	1.1	2.6e-05	2	2104.07	2104.07	-0.0042	-1.99613
1	tr|Q4P769|Q4P769_USTMA Putative uncharacterized protein OS=Ustilago maydis GN=UM04044.1 PE=3 SV=1	B07.xml	3435	38.9	VVDASIIPLHVAAHIQATIYGVAEYAAK		yes	-	-	1.1	7.4e-05	3	2920.58	2920.59	-0.018	-6.16313
2	tr|Q4P9G7|Q4P9G7_USTMA Putative uncharacterized protein OS=Ustilago maydis GN=UM03246.1 PE=3 SV=1	B07.xml	764	14.8	AVTEGEPGYDNR		yes	-	-	2.1	0.013	2	1307.59	1307.59	0.0023	1.75897
2	tr|Q4P9G7|Q4P9G7_USTMA Putative uncharacterized protein OS=Ustilago maydis GN=UM03246.1 PE=3 SV=1	B07.xml	879	15.9	KIIFDTTGSKPK		yes	-	-	2.1	4.5e-05	2	1334.77	1334.77	-0.0015	-1.12379
2	tr|Q4P9G7|Q4P9G7_USTMA Putative uncharacterized protein OS=Ustilago maydis GN=UM03246.1 PE=3 SV=1	B07.xml	1038	17.2	STITIEASDGK		yes	-	-	2.1	0.003	2	1121.56	1121.57	-0.005	-4.45804
2	tr|Q4P9G7|Q4P9G7_USTMA Putative uncharacterized protein OS=Ustilago maydis GN=UM03246.1 PE=3 SV=1	B07.xml	1075	17.5	IIFDTTGSKPK		yes	-	-	2.1	0.0061	2	1206.67	1206.67	0.0003	0.248617
2	tr|Q4P9G7|Q4P9G7_USTMA Putative uncharacterized protein OS=Ustilago maydis GN=UM03246.1 PE=3 SV=1	B07.xml	1103	17.8	SADTNDYPAIR		yes	-	-	2.1	0.0084	2	1222.57	1222.57	-0.0016	-1.30872
2	tr|Q4P9G7|Q4P9G7_USTMA Putative uncharacterized protein OS=Ustilago maydis GN=UM03246.1 PE=3 SV=1	B07.xml	1113	17.9	YAVNVDTPTK		yes	-	-	2.1	0.0011	2	1107.57	1107.57	-0.0007	-0.632015
2	tr|Q4P9G7|Q4P9G7_USTMA Putative uncharacterized protein OS=Ustilago maydis GN=UM03246.1 PE=3 SV=1	B07.xml	1175	18.4	LLPGHPQAVC	C10:+57.0215	No	-	-	2.1	0.089	2	1091.57	1091.57	0.0017	1.55739
2	tr|Q4P9G7|Q4P9G7_USTMA Putative uncharacterized protein OS=Ustilago maydis GN=UM03246.1 PE=3 SV=1	B07.xml	1200	18.6	VVDASSFPR		yes	-	-	2.1	0.001	2	977.505	977.505	-0.0004	-0.409205
2	tr|Q4P9G7|Q4P9G7_USTMA Putative uncharacterized protein OS=Ustilago maydis GN=UM03246.1 PE=3 SV=1	B07.xml	1201	18.6	SADTNDYPAIRPN		yes	-	-	2.1	9e-05	2	1433.66	1433.67	-0.0016	-1.11602
2	tr|Q4P9G7|Q4P9G7_USTMA Putative uncharacterized protein OS=Ustilago maydis GN=UM03246.1 PE=3 SV=1	B07.xml	1262	19.1	VSGIGPADQLNAQK		yes	-	-	2.1	1e-05	2	1397.74	1397.74	0.0008	0.572353
2	tr|Q4P9G7|Q4P9G7_USTMA Putative uncharacterized protein OS=Ustilago maydis GN=UM03246.1 PE=3 SV=1	B07.xml	1310	19.5	MVSGIGPADQLNAQK	M1:+15.9949	yes	-	-	2.1	9.4e-06	2	1544.77	1544.77	-0.0021	-1.35942
2	tr|Q4P9G7|Q4P9G7_USTMA Putative uncharacterized protein OS=Ustilago maydis GN=UM03246.1 PE=3 SV=1	B07.xml	1355	19.9	IPVLVENSNVGQHMQDH	M14:+15.9949	No	-	-	2.1	0.082	3	1932.92	1932.92	-0.0005	-0.258676
2	tr|Q4P9G7|Q4P9G7_USTMA Putative uncharacterized protein OS=Ustilago maydis GN=UM03246.1 PE=3 SV=1	B07.xml	1367	20	AADIILAANK		yes	-	-	2.1	0.00019	2	999.587	999.584	0.0035	3.50146
2	tr|Q4P9G7|Q4P9G7_USTMA Putative uncharacterized protein OS=Ustilago maydis GN=UM03246.1 PE=3 SV=1	B07.xml	1393	20.2	NLMTVWHAASTCR	C12:+57.0215 - M3:+15.9949	yes	-	-	2.1	0.0001	2	1562.72	1562.72	-0.001	-0.63991
2	tr|Q4P9G7|Q4P9G7_USTMA Putative uncharacterized protein OS=Ustilago maydis GN=UM03246.1 PE=3 SV=1	B07.xml	1419	20.5	SFYQQALNEK		yes	-	-	2.1	8.9e-05	2	1227.6	1227.6	-0.0013	-1.05898
2	tr|Q4P9G7|Q4P9G7_USTMA Putative uncharacterized protein OS=Ustilago maydis GN=UM03246.1 PE=3 SV=1	B07.xml	1455	20.8	NLMTVWH	M3:+15.9949	No	-	-	2.1	0.087	2	916.434	916.435	-0.0013	-1.41854
2	tr|Q4P9G7|Q4P9G7_USTMA Putative uncharacterized protein OS=Ustilago maydis GN=UM03246.1 PE=3 SV=1	B07.xml	1478	21	MVSGIGPADQLNAQK		yes	-	-	2.1	0.00011	2	1528.78	1528.78	-0.0016	-1.04659
2	tr|Q4P9G7|Q4P9G7_USTMA Putative uncharacterized protein OS=Ustilago maydis GN=UM03246.1 PE=3 SV=1	B07.xml	1573	21.8	DAQSGVLDSNFK		yes	-	-	2.1	0.015	2	1280.61	1280.61	-0.0017	-1.32749
2	tr|Q4P9G7|Q4P9G7_USTMA Putative uncharacterized protein OS=Ustilago maydis GN=UM03246.1 PE=3 SV=1	B07.xml	1610	22.1	IPVLVENSNVGQH		yes	-	-	2.1	5.4e-07	2	1405.74	1405.74	-0.0017	-1.20932
2	tr|Q4P9G7|Q4P9G7_USTMA Putative uncharacterized protein OS=Ustilago maydis GN=UM03246.1 PE=3 SV=1	B07.xml	1679	22.7	FGPTYAVNVDTPTK		yes	-	-	2.1	0.0096	2	1509.76	1509.76	-0.0005	-0.331179
2	tr|Q4P9G7|Q4P9G7_USTMA Putative uncharacterized protein OS=Ustilago maydis GN=UM03246.1 PE=3 SV=1	B07.xml	1869	24.4	KEIIISAGAFQSPQ		yes	-	-	2.1	0.0014	2	1488.8	1488.81	-0.0032	-2.14937
2	tr|Q4P9G7|Q4P9G7_USTMA Putative uncharacterized protein OS=Ustilago maydis GN=UM03246.1 PE=3 SV=1	B07.xml	1878	24.5	SSPVDQQVAIAAFK		yes	-	-	2.1	0.0092	2	1460.77	1460.77	-0.0016	-1.09531
2	tr|Q4P9G7|Q4P9G7_USTMA Putative uncharacterized protein OS=Ustilago maydis GN=UM03246.1 PE=3 SV=1	B07.xml	1952	25.1	LLMVSGIGPADQLNAQK	M3:+15.9949	No	-	-	2.1	0.081	2	1770.94	1770.94	-0.005	-2.82336
2	tr|Q4P9G7|Q4P9G7_USTMA Putative uncharacterized protein OS=Ustilago maydis GN=UM03246.1 PE=3 SV=1	B07.xml	2032	25.8	MQDHIFFGPTYAVNVDTPTK	M1:+15.9949	yes	-	-	2.1	0.0023	3	2297.08	2297.09	-0.016	-6.96533
2	tr|Q4P9G7|Q4P9G7_USTMA Putative uncharacterized protein OS=Ustilago maydis GN=UM03246.1 PE=3 SV=1	B07.xml	2090	26.3	RINLQVITSALAK		yes	-	-	2.1	0.0013	2	1426.87	1426.87	-0.002	-1.40167
2	tr|Q4P9G7|Q4P9G7_USTMA Putative uncharacterized protein OS=Ustilago maydis GN=UM03246.1 PE=3 SV=1	B07.xml	2116	26.6	MQDHIFFGPTYAVNVDTPTK		yes	-	-	2.1	0.027	3	2281.09	2281.1	-0.0036	-1.57819
2	tr|Q4P9G7|Q4P9G7_USTMA Putative uncharacterized protein OS=Ustilago maydis GN=UM03246.1 PE=3 SV=1	B07.xml	2227	27.6	GVTVAVLEAGIDYK		yes	-	-	2.1	5.4e-07	2	1434.78	1434.78	-0.0006	-0.418181
2	tr|Q4P9G7|Q4P9G7_USTMA Putative uncharacterized protein OS=Ustilago maydis GN=UM03246.1 PE=3 SV=1	B07.xml	2259	27.9	IFFGPTYAVNVDTPTK		yes	-	-	2.1	6.8e-07	2	1769.91	1769.91	-0.0004	-0.226
2	tr|Q4P9G7|Q4P9G7_USTMA Putative uncharacterized protein OS=Ustilago maydis GN=UM03246.1 PE=3 SV=1	B07.xml	2312	28.4	SADTNDYPAIRPNWL		No	-	-	2.1	0.075	2	1732.83	1732.83	-0.0037	-2.13524
2	tr|Q4P9G7|Q4P9G7_USTMA Putative uncharacterized protein OS=Ustilago maydis GN=UM03246.1 PE=3 SV=1	B07.xml	2438	29.5	INLQVITSALAK		yes	-	-	2.1	1.7e-05	2	1270.77	1270.77	0	0
2	tr|Q4P9G7|Q4P9G7_USTMA Putative uncharacterized protein OS=Ustilago maydis GN=UM03246.1 PE=3 SV=1	B07.xml	2466	29.7	WLSSPVDQQVAIAAFK		yes	-	-	2.1	7.3e-12	2	1759.94	1759.94	-0.001	-0.568202
2	tr|Q4P9G7|Q4P9G7_USTMA Putative uncharacterized protein OS=Ustilago maydis GN=UM03246.1 PE=3 SV=1	B07.xml	2470	29.7	AVAVEYTLPFGIK		yes	-	-	2.1	1.5e-07	2	1407.79	1407.79	-0.0011	-0.781367
2	tr|Q4P9G7|Q4P9G7_USTMA Putative uncharacterized protein OS=Ustilago maydis GN=UM03246.1 PE=3 SV=1	B07.xml	2610	31	SADTNDYPAIRPNWLSSPVDQQVAIAAFK		yes	-	-	2.1	6.9e-08	3	3174.58	3174.59	-0.0062	-1.95301
2	tr|Q4P9G7|Q4P9G7_USTMA Putative uncharacterized protein OS=Ustilago maydis GN=UM03246.1 PE=3 SV=1	B07.xml	2612	31	PNWLSSPVDQQVAIAAFK		yes	-	-	2.1	3.5e-06	3	1971.03	1971.03	-0.0017	-0.862491
2	tr|Q4P9G7|Q4P9G7_USTMA Putative uncharacterized protein OS=Ustilago maydis GN=UM03246.1 PE=3 SV=1	B07.xml	2631	31.2	QISNTYDYVVVGAGTSGMALAGR	M18:+15.9949 - Q1:-17.0265	yes	-	-	2.1	0.00063	3	2329.12	2329.11	0.0036	1.54565
2	tr|Q4P9G7|Q4P9G7_USTMA Putative uncharacterized protein OS=Ustilago maydis GN=UM03246.1 PE=3 SV=1	B07.xml	2672	31.5	TKPNVEEFPGFDVATDDQILASIR		yes	-	-	2.1	5.8e-07	3	2662.33	2662.34	-0.002	-0.75122
2	tr|Q4P9G7|Q4P9G7_USTMA Putative uncharacterized protein OS=Ustilago maydis GN=UM03246.1 PE=3 SV=1	B07.xml	2748	32.2	KDNPPAQYNPATFPGNGPVSVGFPNYAQPF		yes	-	-	2.1	6.6e-09	3	3191.52	3191.52	-0.006	-1.87998
2	tr|Q4P9G7|Q4P9G7_USTMA Putative uncharacterized protein OS=Ustilago maydis GN=UM03246.1 PE=3 SV=1	B07.xml	2754	32.2	QGIFTNNVADLIGFEK		yes	-	-	2.1	0.023	2	1765.91	1765.91	-0.0019	-1.07593
2	tr|Q4P9G7|Q4P9G7_USTMA Putative uncharacterized protein OS=Ustilago maydis GN=UM03246.1 PE=3 SV=1	B07.xml	2821	32.9	QAQQTWVDLTGDNQWSFDNTLPYYQK		yes	-	-	2.1	8.2e-06	3	3146.44	3146.45	-0.0057	-1.81157
2	tr|Q4P9G7|Q4P9G7_USTMA Putative uncharacterized protein OS=Ustilago maydis GN=UM03246.1 PE=3 SV=1	B07.xml	2872	33.3	AVAVEYTLPF		yes	-	-	2.1	0.0073	2	1109.59	1109.59	-0.0021	-1.89259
2	tr|Q4P9G7|Q4P9G7_USTMA Putative uncharacterized protein OS=Ustilago maydis GN=UM03246.1 PE=3 SV=1	B07.xml	2874	33.3	EIIISAGAFQSPQLLMVSGIGPADQLNAQK	M16:+15.9949	yes	-	-	2.1	5.7e-09	3	3112.63	3112.64	-0.0077	-2.47379
2	tr|Q4P9G7|Q4P9G7_USTMA Putative uncharacterized protein OS=Ustilago maydis GN=UM03246.1 PE=3 SV=1	B07.xml	2944	34	SNLINQQLVDTPGFDTF		yes	-	-	2.1	5e-05	2	1908.94	1908.93	0.0011	0.576238
2	tr|Q4P9G7|Q4P9G7_USTMA Putative uncharacterized protein OS=Ustilago maydis GN=UM03246.1 PE=3 SV=1	B07.xml	3034	34.9	EIIISAGAFQSPQLLMVSGIGPADQLNAQK		yes	-	-	2.1	3.2e-05	3	3096.64	3096.64	-0.0052	-1.67924
2	tr|Q4P9G7|Q4P9G7_USTMA Putative uncharacterized protein OS=Ustilago maydis GN=UM03246.1 PE=3 SV=1	B07.xml	3060	35.1	EIIISAGAFQSPQLL		yes	-	-	2.1	0.013	2	1586.88	1586.88	-0.0019	-1.19732
2	tr|Q4P9G7|Q4P9G7_USTMA Putative uncharacterized protein OS=Ustilago maydis GN=UM03246.1 PE=3 SV=1	B07.xml	3139	36	EANDPIFLASSIAQFN		yes	-	-	2.1	0.035	2	1736.85	1736.85	-0.0012	-0.690906
2	tr|Q4P9G7|Q4P9G7_USTMA Putative uncharacterized protein OS=Ustilago maydis GN=UM03246.1 PE=3 SV=1	B07.xml	3194	36.5	DNPPAQYNPATFPGNGPVSVGFPNYAQPF		yes	-	-	2.1	0.00077	3	3063.42	3063.43	-0.0087	-2.83996
2	tr|Q4P9G7|Q4P9G7_USTMA Putative uncharacterized protein OS=Ustilago maydis GN=UM03246.1 PE=3 SV=1	B07.xml	3203	36.6	SIAQFNFANQGIFTNNVADLIGFEK		yes	-	-	2.1	5.9e-05	3	2758.38	2758.38	-0.005	-1.81266
2	tr|Q4P9G7|Q4P9G7_USTMA Putative uncharacterized protein OS=Ustilago maydis GN=UM03246.1 PE=3 SV=1	B07.xml	3236	37	QAQQTWVDLTGDNQWSFDNTLPYYQK	Q1:-17.0265	yes	-	-	2.1	0.003	3	3129.42	3129.42	-0.0018	-0.575186
2	tr|Q4P9G7|Q4P9G7_USTMA Putative uncharacterized protein OS=Ustilago maydis GN=UM03246.1 PE=3 SV=1	B07.xml	3384	38.5	SNPSDWPEIEFLSGPGFIGDFSNLVINNLK		yes	-	-	2.1	2.6e-08	3	3306.62	3306.63	-0.014	-4.23392
2	tr|Q4P9G7|Q4P9G7_USTMA Putative uncharacterized protein OS=Ustilago maydis GN=UM03246.1 PE=3 SV=1	B07.xml	3426	38.8	EGLTLQQFATLLVALVAPVSEGSVTLK		yes	-	-	2.1	0.024	3	2784.58	2784.58	0.0052	1.86743
3	tr|Q4PGC6|Q4PGC6_USTMA Putative uncharacterized protein OS=Ustilago maydis GN=UM00837.1 PE=4 SV=1	B07.xml	670	13.9	HIHDATLSTPTK		yes	-	-	3.1	2.3e-05	2	1320.69	1320.69	-0.0047	-3.55874
3	tr|Q4PGC6|Q4PGC6_USTMA Putative uncharacterized protein OS=Ustilago maydis GN=UM00837.1 PE=4 SV=1	B07.xml	754	14.7	NVQVQVGNGK		yes	-	-	3.1	7.9e-05	2	1042.56	1042.56	-0.0003	-0.287752
3	tr|Q4PGC6|Q4PGC6_USTMA Putative uncharacterized protein OS=Ustilago maydis GN=UM00837.1 PE=4 SV=1	B07.xml	1364	20	ASQIYHSFGSNGQGDLVAK		yes	-	-	3.1	1.3e-05	3	1978.96	1978.96	0	0
3	tr|Q4PGC6|Q4PGC6_USTMA Putative uncharacterized protein OS=Ustilago maydis GN=UM00837.1 PE=4 SV=1	B07.xml	1760	23.4	AVDDHMYATPAQMLDFAEGMDATSR	M6:+15.9949 - M13:+15.9949 - M20:+15.9949	yes	-	-	3.1	3.4e-06	3	2791.15	2791.16	-0.011	-3.94101
3	tr|Q4PGC6|Q4PGC6_USTMA Putative uncharacterized protein OS=Ustilago maydis GN=UM00837.1 PE=4 SV=1	B07.xml	1764	23.4	SHSCGIENAGFEGISVTTEPH	C4:+57.0215	yes	-	-	3.1	1.1e-08	3	2228.99	2228.99	0.0014	0.628088
3	tr|Q4PGC6|Q4PGC6_USTMA Putative uncharacterized protein OS=Ustilago maydis GN=UM00837.1 PE=4 SV=1	B07.xml	1765	23.4	ASSPPADAAASIPAVTYH		yes	-	-	3.1	1.5e-06	2	1725.85	1725.84	0.0013	0.753254
3	tr|Q4PGC6|Q4PGC6_USTMA Putative uncharacterized protein OS=Ustilago maydis GN=UM00837.1 PE=4 SV=1	B07.xml	1826	24	TLTPTQASSNNDNVFAIK		yes	-	-	3.1	0.0058	2	1920.96	1920.97	-0.0019	-0.989085
3	tr|Q4PGC6|Q4PGC6_USTMA Putative uncharacterized protein OS=Ustilago maydis GN=UM00837.1 PE=4 SV=1	B07.xml	1856	24.3	LLSFNPGQMIR	M9:+15.9949	yes	-	-	3.1	0.0098	2	1291.67	1291.68	-0.0093	-7.19991
3	tr|Q4PGC6|Q4PGC6_USTMA Putative uncharacterized protein OS=Ustilago maydis GN=UM00837.1 PE=4 SV=1	B07.xml	2009	25.6	AVDDHMYATPAQMLDFAEGMDATSR	M6:+15.9949 - M13:+15.9949	yes	-	-	3.1	6.5e-06	3	2775.16	2775.17	-0.0079	-2.84667
3	tr|Q4PGC6|Q4PGC6_USTMA Putative uncharacterized protein OS=Ustilago maydis GN=UM00837.1 PE=4 SV=1	B07.xml	2264	27.9	SHSCGIENAGFEGISVTTEPHMLSF	C4:+57.0215 - M22:+15.9949	yes	-	-	3.1	0.00017	3	2723.2	2723.21	-0.0034	-1.24853
3	tr|Q4PGC6|Q4PGC6_USTMA Putative uncharacterized protein OS=Ustilago maydis GN=UM00837.1 PE=4 SV=1	B07.xml	2275	28	AVDDHMYATPAQMLDFAEGMDATSR	M6:+15.9949 - M20:+15.9949	yes	-	-	3.1	0.00024	3	2775.16	2775.17	-0.0064	-2.30617
3	tr|Q4PGC6|Q4PGC6_USTMA Putative uncharacterized protein OS=Ustilago maydis GN=UM00837.1 PE=4 SV=1	B07.xml	2386	29	STSYWIQYGWGNNPIK		yes	-	-	3.1	1.1e-07	2	1913.92	1913.92	-0.0005	-0.261244
3	tr|Q4PGC6|Q4PGC6_USTMA Putative uncharacterized protein OS=Ustilago maydis GN=UM00837.1 PE=4 SV=1	B07.xml	2517	30.2	AVDDHMYATPAQMLDFAEGMDATSR	M13:+15.9949	yes	-	-	3.1	7.6e-06	3	2759.16	2759.18	-0.011	-3.9867
3	tr|Q4PGC6|Q4PGC6_USTMA Putative uncharacterized protein OS=Ustilago maydis GN=UM00837.1 PE=4 SV=1	B07.xml	2554	30.5	HVEIGNEDWLGAAIDTYGAYR		yes	-	-	3.1	5.1e-08	3	2350.11	2350.11	-0.0009	-0.382961
3	tr|Q4PGC6|Q4PGC6_USTMA Putative uncharacterized protein OS=Ustilago maydis GN=UM00837.1 PE=4 SV=1	B07.xml	2584	30.8	AAFIETNINSGTDGGLYAEIIR		yes	-	-	3.1	1.8e-08	2	2325.17	2325.17	0.0023	0.989174
3	tr|Q4PGC6|Q4PGC6_USTMA Putative uncharacterized protein OS=Ustilago maydis GN=UM00837.1 PE=4 SV=1	B07.xml	2591	30.8	QDLAQALADIKPVFVR		yes	-	-	3.1	0.0016	3	1784.01	1784.01	-0.0001	-0.0560536
3	tr|Q4PGC6|Q4PGC6_USTMA Putative uncharacterized protein OS=Ustilago maydis GN=UM00837.1 PE=4 SV=1	B07.xml	2601	30.9	LSLSLDNSLSSALPQSAIVSGDK		yes	-	-	3.1	0.0003	3	2302.21	2302.21	-0.0021	-0.912165
3	tr|Q4PGC6|Q4PGC6_USTMA Putative uncharacterized protein OS=Ustilago maydis GN=UM00837.1 PE=4 SV=1	B07.xml	2736	32.1	EFPQLNLIASTLK		yes	-	-	3.1	0.0017	2	1473.83	1473.83	-0.0006	-0.407102
3	tr|Q4PGC6|Q4PGC6_USTMA Putative uncharacterized protein OS=Ustilago maydis GN=UM00837.1 PE=4 SV=1	B07.xml	2775	32.4	SPTGQTVTVPVEVGLYSNDYSITFVR		yes	-	-	3.1	0.0021	3	2829.44	2829.43	0.009	3.18085
3	tr|Q4PGC6|Q4PGC6_USTMA Putative uncharacterized protein OS=Ustilago maydis GN=UM00837.1 PE=4 SV=1	B07.xml	2794	32.6	LKHPTLIGALAEAAFLAAAER		yes	-	-	3.1	5.1e-05	3	2163.23	2163.23	0.0031	1.43304
3	tr|Q4PGC6|Q4PGC6_USTMA Putative uncharacterized protein OS=Ustilago maydis GN=UM00837.1 PE=4 SV=1	B07.xml	2876	33.3	SPTGQTVTVPVEVGLYSNDYSITFVR		yes	-	-	3.1	0.0026	3	2829.41	2829.43	-0.021	-7.42199
3	tr|Q4PGC6|Q4PGC6_USTMA Putative uncharacterized protein OS=Ustilago maydis GN=UM00837.1 PE=4 SV=1	B07.xml	2905	33.6	QIMLLELTSEWQQFQR	M3:+15.9949	yes	-	-	3.1	0.0001	3	2066.04	2066.04	0.0027	1.30685
3	tr|Q4PGC6|Q4PGC6_USTMA Putative uncharacterized protein OS=Ustilago maydis GN=UM00837.1 PE=4 SV=1	B07.xml	3017	34.7	TPTWTTSWNTEGLGLMELMDLTEK	M16:+15.9949 - M19:+15.9949	yes	-	-	3.1	0.0015	3	2786.29	2786.29	-0.0028	-1.00492
3	tr|Q4PGC6|Q4PGC6_USTMA Putative uncharacterized protein OS=Ustilago maydis GN=UM00837.1 PE=4 SV=1	B07.xml	3090	35.4	QDLAQALADIKPVFVR	Q1:-17.0265	yes	-	-	3.1	2.3e-07	2	1766.98	1766.98	-0.0019	-1.07528
3	tr|Q4PGC6|Q4PGC6_USTMA Putative uncharacterized protein OS=Ustilago maydis GN=UM00837.1 PE=4 SV=1	B07.xml	3118	35.7	QIMLLELTSEWQQFQR		yes	-	-	3.1	5.7e-05	3	2050.04	2050.04	-0.0007	-0.341456
3	tr|Q4PGC6|Q4PGC6_USTMA Putative uncharacterized protein OS=Ustilago maydis GN=UM00837.1 PE=4 SV=1	B07.xml	3227	36.9	TPTWTTSWNTEGLGLMELMDLTEK	M16:+15.9949	yes	-	-	3.1	0.042	3	2770.29	2770.3	-0.0022	-0.794139
3	tr|Q4PGC6|Q4PGC6_USTMA Putative uncharacterized protein OS=Ustilago maydis GN=UM00837.1 PE=4 SV=1	B07.xml	3247	37.1	TSSLPEGSTVGMDGSFTMTLPAYSATVVTVALS	M12:+15.9949 - M18:+15.9949	yes	-	-	3.1	0.011	3	3309.57	3309.58	-0.0015	-0.45323
3	tr|Q4PGC6|Q4PGC6_USTMA Putative uncharacterized protein OS=Ustilago maydis GN=UM00837.1 PE=4 SV=1	B07.xml	3288	37.6	QSNFALAAFIETNINSGTDGGLYAEIIR		yes	-	-	3.1	0.00095	3	2985.49	2985.5	-0.0041	-1.37331
3	tr|Q4PGC6|Q4PGC6_USTMA Putative uncharacterized protein OS=Ustilago maydis GN=UM00837.1 PE=4 SV=1	B07.xml	3371	38.4	GELGPYIQSALNQLHFLLDASGSWADLR		yes	-	-	3.1	3.9e-07	3	3071.55	3071.56	-0.011	-3.58124
3	tr|Q4PGC6|Q4PGC6_USTMA Putative uncharacterized protein OS=Ustilago maydis GN=UM00837.1 PE=4 SV=1	B07.xml	3392	38.5	QSNFALAAFIETNINSGTDGGLYAEIIR	Q1:-17.0265	yes	-	-	3.1	1.2e-08	3	2968.47	2968.47	-0.0008	-0.269499
3	tr|Q4PGC6|Q4PGC6_USTMA Putative uncharacterized protein OS=Ustilago maydis GN=UM00837.1 PE=4 SV=1	B07.xml	3413	38.7	QIMLLELTSEWQQFQR	Q1:-17.0265	yes	-	-	3.1	2.4e-05	2	2033.02	2033.02	-0.0012	-0.590256
3	tr|Q4PGC6|Q4PGC6_USTMA Putative uncharacterized protein OS=Ustilago maydis GN=UM00837.1 PE=4 SV=1	B07.xml	3461	39.2	QSNFALAAFIETNINSGTDGGLYAEIIR		yes	-	-	3.1	0.00021	3	2985.48	2985.5	-0.013	-4.35439
4	tr|Q4P5W0|Q4P5W0_USTMA Putative uncharacterized protein OS=Ustilago maydis GN=UM04503.1 PE=4 SV=1	B07.xml	722	14.4	RTGNFDLHAGK		yes	-	-	4.1	0.021	3	1215.62	1215.62	-0.0002	-0.164525
4	tr|Q4P5W0|Q4P5W0_USTMA Putative uncharacterized protein OS=Ustilago maydis GN=UM04503.1 PE=4 SV=1	B07.xml	783	15	TVNAHGSVPLR		yes	-	-	4.1	5.2e-06	2	1150.63	1150.63	-0.0009	-0.782178
4	tr|Q4P5W0|Q4P5W0_USTMA Putative uncharacterized protein OS=Ustilago maydis GN=UM04503.1 PE=4 SV=1	B07.xml	862	15.7	TGNFDLHAGK		yes	-	-	4.1	3.1e-05	2	1059.52	1059.52	0.0012	1.13259
4	tr|Q4P5W0|Q4P5W0_USTMA Putative uncharacterized protein OS=Ustilago maydis GN=UM04503.1 PE=4 SV=1	B07.xml	875	15.8	YDNCYADGTTSGDNAPK	C4:+57.0215	yes	-	-	4.1	0.00021	2	1848.73	1848.73	-0.0017	-0.919548
4	tr|Q4P5W0|Q4P5W0_USTMA Putative uncharacterized protein OS=Ustilago maydis GN=UM04503.1 PE=4 SV=1	B07.xml	1799	23.7	ALPTPGMGFNTYNQVSCSPTESK	C17:+57.0215 - M7:+15.9949	yes	-	-	4.1	0.00027	3	2502.12	2502.13	-0.0037	-1.47874
4	tr|Q4P5W0|Q4P5W0_USTMA Putative uncharacterized protein OS=Ustilago maydis GN=UM04503.1 PE=4 SV=1	B07.xml	1851	24.2	DASGNLITNTDAFPSGMK	M17:+15.9949	yes	-	-	4.1	2.6e-05	2	1854.85	1854.85	-0.0045	-2.42607
4	tr|Q4P5W0|Q4P5W0_USTMA Putative uncharacterized protein OS=Ustilago maydis GN=UM04503.1 PE=4 SV=1	B07.xml	1900	24.7	LLVCQWGVPQK	C4:+57.0215	No	-	-	4.1	0.066	2	1327.72	1327.72	-0.0018	-1.35571
4	tr|Q4P5W0|Q4P5W0_USTMA Putative uncharacterized protein OS=Ustilago maydis GN=UM04503.1 PE=4 SV=1	B07.xml	1907	24.7	SITISNANSYAPDFDR		yes	-	-	4.1	0.0049	2	1770.83	1770.83	-0.0022	-1.24236
4	tr|Q4P5W0|Q4P5W0_USTMA Putative uncharacterized protein OS=Ustilago maydis GN=UM04503.1 PE=4 SV=1	B07.xml	1956	25.1	ILNQGIQISLH		yes	-	-	4.1	0.04	2	1235.71	1235.71	-0.0005	-0.404625
4	tr|Q4P5W0|Q4P5W0_USTMA Putative uncharacterized protein OS=Ustilago maydis GN=UM04503.1 PE=4 SV=1	B07.xml	1983	25.4	LSTNALPTPGMGFNTYNQVSCSPTESK	C21:+57.0215 - M11:+15.9949	yes	-	-	4.1	0.0029	3	2917.33	2917.33	-0.0046	-1.57678
4	tr|Q4P5W0|Q4P5W0_USTMA Putative uncharacterized protein OS=Ustilago maydis GN=UM04503.1 PE=4 SV=1	B07.xml	2083	26.3	ACDPQAPSPVLGSLGHEAQDAQLLK	C2:+57.0215	yes	-	-	4.1	0.00057	3	2602.3	2602.29	0.0022	0.845408
4	tr|Q4P5W0|Q4P5W0_USTMA Putative uncharacterized protein OS=Ustilago maydis GN=UM04503.1 PE=4 SV=1	B07.xml	2102	26.5	DASGNLITNTDAFPSGMK		yes	-	-	4.1	0.00014	2	1838.86	1838.86	0.0024	1.30516
4	tr|Q4P5W0|Q4P5W0_USTMA Putative uncharacterized protein OS=Ustilago maydis GN=UM04503.1 PE=4 SV=1	B07.xml	2140	26.8	SPLVISTDLSSISSNAK		yes	-	-	4.1	2e-05	2	1718.92	1718.92	-0.0019	-1.10535
4	tr|Q4P5W0|Q4P5W0_USTMA Putative uncharacterized protein OS=Ustilago maydis GN=UM04503.1 PE=4 SV=1	B07.xml	2154	26.9	GLEFGLYSDAGYR		yes	-	-	4.1	5.7e-11	2	1447.68	1447.69	-0.0019	-1.31244
4	tr|Q4P5W0|Q4P5W0_USTMA Putative uncharacterized protein OS=Ustilago maydis GN=UM04503.1 PE=4 SV=1	B07.xml	2204	27.3	YTNAAAPSLTYIQAESGTLAGR		yes	-	-	4.1	0.00056	3	2255.13	2255.13	-0.0043	-1.90676
4	tr|Q4P5W0|Q4P5W0_USTMA Putative uncharacterized protein OS=Ustilago maydis GN=UM04503.1 PE=4 SV=1	B07.xml	2263	27.9	LTGFTAGQSNSITISNANSYAPDFDR		yes	-	-	4.1	0.002	3	2747.29	2747.29	-0.0033	-1.20118
4	tr|Q4P5W0|Q4P5W0_USTMA Putative uncharacterized protein OS=Ustilago maydis GN=UM04503.1 PE=4 SV=1	B07.xml	2282	28.1	LSDDIATGWINVER		yes	-	-	4.1	1.1e-05	2	1588.8	1588.8	-0.0004	-0.251763
4	tr|Q4P5W0|Q4P5W0_USTMA Putative uncharacterized protein OS=Ustilago maydis GN=UM04503.1 PE=4 SV=1	B07.xml	2325	28.5	LSNGDMAVLAFDWSNAR	M6:+15.9949	yes	-	-	4.1	3.7e-06	2	1882.88	1882.88	0.0012	0.637323
4	tr|Q4P5W0|Q4P5W0_USTMA Putative uncharacterized protein OS=Ustilago maydis GN=UM04503.1 PE=4 SV=1	B07.xml	2512	30.1	TAHISVNGGSPQTVSFPLSGYDWSQDVIR		yes	-	-	4.1	5.4e-09	3	3118.52	3118.52	-0.0013	-0.416864
4	tr|Q4P5W0|Q4P5W0_USTMA Putative uncharacterized protein OS=Ustilago maydis GN=UM04503.1 PE=4 SV=1	B07.xml	3303	37.8	NTITVNFSELGIASADVADLWAGTTK		yes	-	-	4.1	2.2e-06	3	2694.36	2694.36	-0.0031	-1.15055
5	tr|Q4P1P9|Q4P1P9_USTMA Putative uncharacterized protein OS=Ustilago maydis GN=UM05964.1 PE=3 SV=1	B07.xml	580	13.1	SISSVAHGQQAR		yes	-	-	5.1	0.0014	2	1240.64	1240.64	0.0001	0.0806036
5	tr|Q4P1P9|Q4P1P9_USTMA Putative uncharacterized protein OS=Ustilago maydis GN=UM05964.1 PE=3 SV=1	B07.xml	1001	16.9	MVGNFVTK	M1:+15.9949	yes	-	-	5.1	0.029	2	911.465	911.466	-0.0006	-0.65828
5	tr|Q4P1P9|Q4P1P9_USTMA Putative uncharacterized protein OS=Ustilago maydis GN=UM05964.1 PE=3 SV=1	B07.xml	1294	19.4	VNAYTWEGGR		yes	-	-	5.1	0.014	2	1152.54	1152.54	0.0004	0.347058
5	tr|Q4P1P9|Q4P1P9_USTMA Putative uncharacterized protein OS=Ustilago maydis GN=UM05964.1 PE=3 SV=1	B07.xml	1639	22.3	GFLASDELSR		yes	-	-	5.1	0.047	2	1094.55	1094.55	-0.0001	-0.0913619
5	tr|Q4P1P9|Q4P1P9_USTMA Putative uncharacterized protein OS=Ustilago maydis GN=UM05964.1 PE=3 SV=1	B07.xml	1909	24.7	GNPSISSSFVYGTNIDSDK		yes	-	-	5.1	4.5e-07	2	1987.92	1987.92	-0.0046	-2.31397
5	tr|Q4P1P9|Q4P1P9_USTMA Putative uncharacterized protein OS=Ustilago maydis GN=UM05964.1 PE=3 SV=1	B07.xml	1982	25.4	SLAQGGSLGTSLFK		yes	-	-	5.1	8e-08	2	1365.74	1365.74	-0.0001	-0.0732205
5	tr|Q4P1P9|Q4P1P9_USTMA Putative uncharacterized protein OS=Ustilago maydis GN=UM05964.1 PE=3 SV=1	B07.xml	2085	26.3	GSGSNDDLIVDLGYSK		yes	-	-	5.1	1.3e-07	2	1639.78	1639.78	-0.0014	-0.853772
5	tr|Q4P1P9|Q4P1P9_USTMA Putative uncharacterized protein OS=Ustilago maydis GN=UM05964.1 PE=3 SV=1	B07.xml	2111	26.5	EQGSGSNDDLIVDLGYSK		yes	-	-	5.1	4.3e-05	2	1896.88	1896.88	-0.0048	-2.53047
5	tr|Q4P1P9|Q4P1P9_USTMA Putative uncharacterized protein OS=Ustilago maydis GN=UM05964.1 PE=3 SV=1	B07.xml	2114	26.6	SGSNDDLIVDLGYSK		yes	-	-	5.1	2e-08	2	1582.76	1582.76	-0.0016	-1.01089
5	tr|Q4P1P9|Q4P1P9_USTMA Putative uncharacterized protein OS=Ustilago maydis GN=UM05964.1 PE=3 SV=1	B07.xml	2136	26.8	LFVGNNGAEGALFVQR		yes	-	-	5.1	8.6e-07	2	1691.89	1691.89	-0.0016	-0.94569
5	tr|Q4P1P9|Q4P1P9_USTMA Putative uncharacterized protein OS=Ustilago maydis GN=UM05964.1 PE=3 SV=1	B07.xml	2433	29.4	NVIAASPYLPFQYGYK		yes	-	-	5.1	0.00022	2	1830.95	1830.94	0.0027	1.47465
5	tr|Q4P1P9|Q4P1P9_USTMA Putative uncharacterized protein OS=Ustilago maydis GN=UM05964.1 PE=3 SV=1	B07.xml	2477	29.8	DQHFAMQWVQAY		No	-	-	5.1	0.073	2	1523.67	1523.67	0.0009	0.590678
5	tr|Q4P1P9|Q4P1P9_USTMA Putative uncharacterized protein OS=Ustilago maydis GN=UM05964.1 PE=3 SV=1	B07.xml	2526	30.3	LGAFGFLASDELSR		yes	-	-	5.1	1.2e-07	2	1482.76	1482.76	-0.0025	-1.68605
5	tr|Q4P1P9|Q4P1P9_USTMA Putative uncharacterized protein OS=Ustilago maydis GN=UM05964.1 PE=3 SV=1	B07.xml	2639	31.2	DFEPSQSYYAF		No	-	-	5.1	0.064	2	1353.56	1353.56	-0.0013	-0.960427
5	tr|Q4P1P9|Q4P1P9_USTMA Putative uncharacterized protein OS=Ustilago maydis GN=UM05964.1 PE=3 SV=1	B07.xml	2810	32.7	DQHFAMQWVQAYISQFGGDPR	M6:+15.9949	yes	-	-	5.1	0.00071	3	2497.13	2497.14	-0.0013	-0.520596
5	tr|Q4P1P9|Q4P1P9_USTMA Putative uncharacterized protein OS=Ustilago maydis GN=UM05964.1 PE=3 SV=1	B07.xml	3092	35.4	DQHFAMQWVQAYISQFGGDPR		yes	-	-	5.1	0.00022	3	2481.14	2481.14	-0.0012	-0.483648
5	tr|Q4P1P9|Q4P1P9_USTMA Putative uncharacterized protein OS=Ustilago maydis GN=UM05964.1 PE=3 SV=1	B07.xml	3243	37.1	ADNIYGELTFVCPSYWFSQAYSGSGR	C12:+57.0215	yes	-	-	5.1	0.044	3	2975.32	2975.33	-0.01	-3.36097
5	tr|Q4P1P9|Q4P1P9_USTMA Putative uncharacterized protein OS=Ustilago maydis GN=UM05964.1 PE=3 SV=1	B07.xml	3253	37.2	LRGWLSTLLPLLTGEDIDK		yes	-	-	5.1	0.00011	3	2140.2	2140.2	-0.0003	-0.140174
5	tr|Q4P1P9|Q4P1P9_USTMA Putative uncharacterized protein OS=Ustilago maydis GN=UM05964.1 PE=3 SV=1	B07.xml	3307	37.8	TAASSLYGTWPFLPVTDGAYILDVPSR		yes	-	-	5.1	0.00016	3	2897.47	2897.47	-0.0071	-2.45041
5	tr|Q4P1P9|Q4P1P9_USTMA Putative uncharacterized protein OS=Ustilago maydis GN=UM05964.1 PE=3 SV=1	B07.xml	3360	38.3	GWLSTLLPLLTGEDIDK		yes	-	-	5.1	0.00023	2	1871.01	1871.02	-0.0018	-0.962044
6	tr|Q4P1R8|Q4P1R8_USTMA Putative uncharacterized protein OS=Ustilago maydis GN=UM05945.1 PE=4 SV=1	B07.xml	615	13.4	TASVGAGVR		yes	-	-	6.1	0.0031	2	817.453	817.453	-0.0004	-0.489325
6	tr|Q4P1R8|Q4P1R8_USTMA Putative uncharacterized protein OS=Ustilago maydis GN=UM05945.1 PE=4 SV=1	B07.xml	1231	18.9	GSDSNGNACQLSGQHLLASR	C9:+57.0215	yes	-	-	6.1	7.4e-05	3	2071.96	2071.96	-0.0014	-0.675689
6	tr|Q4P1R8|Q4P1R8_USTMA Putative uncharacterized protein OS=Ustilago maydis GN=UM05945.1 PE=4 SV=1	B07.xml	1269	19.2	QLDHVSVDR	Q1:-17.0265	yes	-	-	6.1	0.012	2	1051.51	1051.52	-0.0034	-3.23342
6	tr|Q4P1R8|Q4P1R8_USTMA Putative uncharacterized protein OS=Ustilago maydis GN=UM05945.1 PE=4 SV=1	B07.xml	1428	20.5	ALGGGFGYATR		yes	-	-	6.1	2.8e-07	2	1069.54	1069.54	-0.0003	-0.280494
6	tr|Q4P1R8|Q4P1R8_USTMA Putative uncharacterized protein OS=Ustilago maydis GN=UM05945.1 PE=4 SV=1	B07.xml	1581	21.8	SLGGHDGSVVIDLR		yes	-	-	6.1	0.019	2	1424.75	1424.75	0.001	0.701878
6	tr|Q4P1R8|Q4P1R8_USTMA Putative uncharacterized protein OS=Ustilago maydis GN=UM05945.1 PE=4 SV=1	B07.xml	1674	22.6	LDAYAGLQGTGN		yes	-	-	6.1	0.0047	2	1179.56	1179.56	-0.0014	-1.18688
6	tr|Q4P1R8|Q4P1R8_USTMA Putative uncharacterized protein OS=Ustilago maydis GN=UM05945.1 PE=4 SV=1	B07.xml	1767	23.4	LHDWPEQYYGNALAR		yes	-	-	6.1	1.9e-05	3	1832.87	1832.87	-0.0006	-0.327355
6	tr|Q4P1R8|Q4P1R8_USTMA Putative uncharacterized protein OS=Ustilago maydis GN=UM05945.1 PE=4 SV=1	B07.xml	1811	23.8	SVTHNSEHDLWWALR		yes	-	-	6.1	0.013	3	1850.89	1850.89	-0.001	-0.54028
6	tr|Q4P1R8|Q4P1R8_USTMA Putative uncharacterized protein OS=Ustilago maydis GN=UM05945.1 PE=4 SV=1	B07.xml	1819	23.9	WGAYVNYVDAR		yes	-	-	6.1	0.0024	2	1313.63	1313.63	-0.0009	-0.685126
6	tr|Q4P1R8|Q4P1R8_USTMA Putative uncharacterized protein OS=Ustilago maydis GN=UM05945.1 PE=4 SV=1	B07.xml	2327	28.5	PLVIVEPGTSDQVAAIVK		yes	-	-	6.1	0.015	2	1836.05	1836.05	-0.0012	-0.653578
6	tr|Q4P1R8|Q4P1R8_USTMA Putative uncharacterized protein OS=Ustilago maydis GN=UM05945.1 PE=4 SV=1	B07.xml	2345	28.6	AWGFLLDR		yes	-	-	6.1	0.0018	2	977.52	977.521	-0.0004	-0.409198
6	tr|Q4P1R8|Q4P1R8_USTMA Putative uncharacterized protein OS=Ustilago maydis GN=UM05945.1 PE=4 SV=1	B07.xml	2642	31.3	SLVQPSTCTYDYESALALVTK	C8:+57.0215	yes	-	-	6.1	0.0077	3	2346.15	2346.15	-0.0049	-2.08852
6	tr|Q4P1R8|Q4P1R8_USTMA Putative uncharacterized protein OS=Ustilago maydis GN=UM05945.1 PE=4 SV=1	B07.xml	2815	32.8	LGSLAQQIWDQGNFALPH		yes	-	-	6.1	0.0049	2	1995	1995.01	-0.01	-5.01251
7	tr|Q4P0C3|Q4P0C3_USTMA Putative uncharacterized protein OS=Ustilago maydis GN=UM06440.1 PE=4 SV=1	B07.xml	997	16.9	FFHPVEMR	M7:+15.9949	yes	-	-	7.1	0.014	2	1078.51	1078.51	-0.0001	-0.0927201
7	tr|Q4P0C3|Q4P0C3_USTMA Putative uncharacterized protein OS=Ustilago maydis GN=UM06440.1 PE=4 SV=1	B07.xml	1198	18.6	LSQTQVNACATLCNK	C9:+57.0215 - C13:+57.0215	yes	-	-	7.1	9.2e-05	2	1707.81	1707.82	-0.0077	-4.50868
7	tr|Q4P0C3|Q4P0C3_USTMA Putative uncharacterized protein OS=Ustilago maydis GN=UM06440.1 PE=4 SV=1	B07.xml	1306	19.5	VSYGPASGQYISR		yes	-	-	7.1	4.8e-05	2	1384.69	1384.69	0.0012	0.866622
7	tr|Q4P0C3|Q4P0C3_USTMA Putative uncharacterized protein OS=Ustilago maydis GN=UM06440.1 PE=4 SV=1	B07.xml	1344	19.8	LPNGVQGFR		yes	-	-	7.1	0.00024	2	987.538	987.538	0	0
7	tr|Q4P0C3|Q4P0C3_USTMA Putative uncharacterized protein OS=Ustilago maydis GN=UM06440.1 PE=4 SV=1	B07.xml	1488	21.1	YCVVDGVAHDNDAMFASDCGR	C2:+57.0215 - C19:+57.0215 - M14:+15.9949	yes	-	-	7.1	9.2e-06	3	2374.95	2374.95	-0.0009	-0.378955
7	tr|Q4P0C3|Q4P0C3_USTMA Putative uncharacterized protein OS=Ustilago maydis GN=UM06440.1 PE=4 SV=1	B07.xml	1794	23.7	GNSEGNVICTLYTAK	C9:+57.0215	yes	-	-	7.1	1.7e-06	2	1626.77	1626.78	-0.0052	-3.1965
7	tr|Q4P0C3|Q4P0C3_USTMA Putative uncharacterized protein OS=Ustilago maydis GN=UM06440.1 PE=4 SV=1	B07.xml	1913	24.8	GVIIAPNLYSSADSGK		yes	-	-	7.1	0.0015	2	1591.83	1591.83	-0.0007	-0.439745
7	tr|Q4P0C3|Q4P0C3_USTMA Putative uncharacterized protein OS=Ustilago maydis GN=UM06440.1 PE=4 SV=1	B07.xml	2019	25.7	NFDDYFSSVR		yes	-	-	7.1	0.0032	2	1249.55	1249.55	-0.0006	-0.480173
7	tr|Q4P0C3|Q4P0C3_USTMA Putative uncharacterized protein OS=Ustilago maydis GN=UM06440.1 PE=4 SV=1	B07.xml	2024	25.8	DQGVTSLNPPSFGVR		yes	-	-	7.1	1.2e-05	2	1573.79	1573.8	-0.0024	-1.52497
7	tr|Q4P0C3|Q4P0C3_USTMA Putative uncharacterized protein OS=Ustilago maydis GN=UM06440.1 PE=4 SV=1	B07.xml	2483	29.8	SWVAQDITLMTGDFDTYSR	M10:+15.9949	yes	-	-	7.1	0.00078	3	2222.01	2222.01	0.0061	2.74527
8	tr|Q4PIN6|Q4PIN6_USTMA Predicted protein OS=Ustilago maydis GN=UM00027.1 PE=4 SV=1	B07.xml	717	14.4	YNAPHNPYK		yes	-	-	8.1	0.0067	2	1103.53	1103.53	-0.0003	-0.271856
8	tr|Q4PIN6|Q4PIN6_USTMA Predicted protein OS=Ustilago maydis GN=UM00027.1 PE=4 SV=1	B07.xml	977	16.7	YHQDVFDAR		yes	-	-	8.1	0.0082	2	1150.53	1150.53	-0.0027	-2.34675
8	tr|Q4PIN6|Q4PIN6_USTMA Predicted protein OS=Ustilago maydis GN=UM00027.1 PE=4 SV=1	B07.xml	1334	19.7	IVTLTASGMHTWTK	M9:+15.9949	yes	-	-	8.1	0.0072	2	1561.8	1561.8	-0.0049	-3.1374
8	tr|Q4PIN6|Q4PIN6_USTMA Predicted protein OS=Ustilago maydis GN=UM00027.1 PE=4 SV=1	B07.xml	1425	20.5	VCNIDYVENQPGNSCAQVTQR	C2:+57.0215 - C15:+57.0215	yes	-	-	8.1	0.0022	3	2452.1	2452.1	0	0
8	tr|Q4PIN6|Q4PIN6_USTMA Predicted protein OS=Ustilago maydis GN=UM00027.1 PE=4 SV=1	B07.xml	1775	23.5	ALDISATAPNAPVHFR		yes	-	-	8.1	0.008	3	1679.89	1679.89	-0.0015	-0.892917
8	tr|Q4PIN6|Q4PIN6_USTMA Predicted protein OS=Ustilago maydis GN=UM00027.1 PE=4 SV=1	B07.xml	1780	23.6	IISVDAYSANDLSDK		yes	-	-	8.1	3.1e-05	2	1610.79	1610.79	-0.0037	-2.29701
8	tr|Q4PIN6|Q4PIN6_USTMA Predicted protein OS=Ustilago maydis GN=UM00027.1 PE=4 SV=1	B07.xml	1946	25.1	NANIISVDAYSANDLSDK		yes	-	-	8.1	0.00021	2	1909.91	1909.91	-0.0058	-3.03679
8	tr|Q4PIN6|Q4PIN6_USTMA Predicted protein OS=Ustilago maydis GN=UM00027.1 PE=4 SV=1	B07.xml	1957	25.1	HAPLGASGYFADVTLTGK		yes	-	-	8.1	0.0044	3	1804.92	1804.92	0.0015	0.83106
8	tr|Q4PIN6|Q4PIN6_USTMA Predicted protein OS=Ustilago maydis GN=UM00027.1 PE=4 SV=1	B07.xml	2655	31.4	LVIMLDAPEPSFFK	M4:+15.9949	yes	-	-	8.1	0.00028	2	1622.85	1622.85	-0.0038	-2.34156
8	tr|Q4PIN6|Q4PIN6_USTMA Predicted protein OS=Ustilago maydis GN=UM00027.1 PE=4 SV=1	B07.xml	2780	32.5	ASLAPSLQTWWTGLPNTCAVQR	C18:+57.0215	yes	-	-	8.1	0.0074	3	2457.26	2457.24	0.021	8.54619
9	tr|Q4PDC5|Q4PDC5_USTMA Putative uncharacterized protein OS=Ustilago maydis GN=UM01888.1 PE=4 SV=1	B07.xml	1540	21.5	GHYSSTTVLPGVIDR		No	-	-	9.1	0.06	2	1601.83	1601.83	-0.0014	-0.874001
9	tr|Q4PDC5|Q4PDC5_USTMA Putative uncharacterized protein OS=Ustilago maydis GN=UM01888.1 PE=4 SV=1	B07.xml	1769	23.5	HLEFLLGR		yes	-	-	9.1	0.0024	2	984.562	984.563	-0.0011	-1.11725
9	tr|Q4PDC5|Q4PDC5_USTMA Putative uncharacterized protein OS=Ustilago maydis GN=UM01888.1 PE=4 SV=1	B07.xml	2065	26.1	NFVDTFDLQNR		yes	-	-	9.1	0.022	2	1368.65	1368.65	-0.0013	-0.949838
9	tr|Q4PDC5|Q4PDC5_USTMA Putative uncharacterized protein OS=Ustilago maydis GN=UM01888.1 PE=4 SV=1	B07.xml	2137	26.8	KLTFVTINLSGHMVPQYQPSAAFR	M13:+15.9949	yes	-	-	9.1	3.4e-05	3	2721.41	2721.42	-0.0035	-1.28609
9	tr|Q4PDC5|Q4PDC5_USTMA Putative uncharacterized protein OS=Ustilago maydis GN=UM01888.1 PE=4 SV=1	B07.xml	2321	28.4	SVYITGESYAGQYVPNIASSMLDEK	M21:+15.9949	yes	-	-	9.1	7.2e-05	3	2738.29	2738.29	0.0016	0.584307
9	tr|Q4PDC5|Q4PDC5_USTMA Putative uncharacterized protein OS=Ustilago maydis GN=UM01888.1 PE=4 SV=1	B07.xml	2349	28.7	PITDDFYVPFHNDVQEGTVAASGIMGK	M25:+15.9949	yes	-	-	9.1	0.005	3	2924.36	2924.38	-0.013	-4.44539
9	tr|Q4PDC5|Q4PDC5_USTMA Putative uncharacterized protein OS=Ustilago maydis GN=UM01888.1 PE=4 SV=1	B07.xml	2353	28.7	LTFVTINLSGHMVPQYQPSAAFR	M12:+15.9949	yes	-	-	9.1	8.8e-08	3	2593.32	2593.32	-0.0003	-0.115682
9	tr|Q4PDC5|Q4PDC5_USTMA Putative uncharacterized protein OS=Ustilago maydis GN=UM01888.1 PE=4 SV=1	B07.xml	2379	29	LTFVTINLSGH		No	-	-	9.1	0.071	2	1201.66	1201.66	-0.0005	-0.416092
9	tr|Q4PDC5|Q4PDC5_USTMA Putative uncharacterized protein OS=Ustilago maydis GN=UM01888.1 PE=4 SV=1	B07.xml	2670	31.5	LYFWYFPSK		No	-	-	9.1	0.093	2	1250.62	1250.62	-0.0014	-1.11944
9	tr|Q4PDC5|Q4PDC5_USTMA Putative uncharacterized protein OS=Ustilago maydis GN=UM01888.1 PE=4 SV=1	B07.xml	2687	31.6	SVYITGESYAGQYVPNIASSMLDEK		yes	-	-	9.1	0.0019	3	2722.29	2722.29	0.0008	0.29387
9	tr|Q4PDC5|Q4PDC5_USTMA Putative uncharacterized protein OS=Ustilago maydis GN=UM01888.1 PE=4 SV=1	B07.xml	2724	32	AINAPLETSWLECSAGNVFNTK	C13:+57.0215	yes	-	-	9.1	0.00056	3	2422.17	2422.17	-0.005	-2.06426
9	tr|Q4PDC5|Q4PDC5_USTMA Putative uncharacterized protein OS=Ustilago maydis GN=UM01888.1 PE=4 SV=1	B07.xml	3192	36.5	APFTFFDNGLVAQEGNLNV		yes	-	-	9.1	6.1e-05	2	2053	2053	-0.0024	-1.16902
10	tr|Q4PCX0|Q4PCX0_USTMA Putative uncharacterized protein OS=Ustilago maydis GN=UM02043.1 PE=3 SV=1	B07.xml	1303	19.5	AFYSQISGSR		yes	-	-	10.1	5.4e-05	2	1115.55	1115.55	0.0002	0.179284
10	tr|Q4PCX0|Q4PCX0_USTMA Putative uncharacterized protein OS=Ustilago maydis GN=UM02043.1 PE=3 SV=1	B07.xml	2000	25.5	YDTSASSTNIGSNTPF		yes	-	-	10.1	0.00025	2	1661.73	1661.73	-0.0021	-1.26374
10	tr|Q4PCX0|Q4PCX0_USTMA Putative uncharacterized protein OS=Ustilago maydis GN=UM02043.1 PE=3 SV=1	B07.xml	2149	26.9	NVFSVFDGAGR		yes	-	-	10.1	1.6e-06	2	1168.58	1168.58	0	0
10	tr|Q4PCX0|Q4PCX0_USTMA Putative uncharacterized protein OS=Ustilago maydis GN=UM02043.1 PE=3 SV=1	B07.xml	2218	27.5	YDTSASSTNIGSNTPFTITYGTGAVR		yes	-	-	10.1	4.9e-07	3	2681.27	2681.27	-0.0027	-1.00699
10	tr|Q4PCX0|Q4PCX0_USTMA Putative uncharacterized protein OS=Ustilago maydis GN=UM02043.1 PE=3 SV=1	B07.xml	2385	29	QNVLQTNAFTFQLAR		yes	-	-	10.1	7.5e-09	2	1750.92	1750.92	-0.0077	-4.39768
10	tr|Q4PCX0|Q4PCX0_USTMA Putative uncharacterized protein OS=Ustilago maydis GN=UM02043.1 PE=3 SV=1	B07.xml	2743	32.1	QYGVPQWIVGDSFLK		yes	-	-	10.1	0.017	2	1736.9	1736.9	-0.0003	-0.172721
10	tr|Q4PCX0|Q4PCX0_USTMA Putative uncharacterized protein OS=Ustilago maydis GN=UM02043.1 PE=3 SV=1	B07.xml	2940	34	QNVLQTNAFTFQLAR	Q1:-17.0265	yes	-	-	10.1	0.00023	2	1733.9	1733.9	0.0073	4.21017
10	tr|Q4PCX0|Q4PCX0_USTMA Putative uncharacterized protein OS=Ustilago maydis GN=UM02043.1 PE=3 SV=1	B07.xml	2949	34.1	SASIGSNPLAAIDTGTTLIGGPSLAIR		yes	-	-	10.1	0.00079	3	2553.39	2553.39	0.0053	2.07567
10	tr|Q4PCX0|Q4PCX0_USTMA Putative uncharacterized protein OS=Ustilago maydis GN=UM02043.1 PE=3 SV=1	B07.xml	3313	37.8	QYGVPQWIVGDSFLK	Q1:-17.0265	yes	-	-	10.1	0.0055	2	1719.86	1719.88	-0.011	-6.39581
11	tr|Q4PD68|Q4PD68_USTMA Putative uncharacterized protein OS=Ustilago maydis GN=UM01945.1 PE=3 SV=1	B07.xml	1128	18	YPEAVISR		yes	-	-	11.1	0.0025	2	934.5	934.5	0.0004	0.428036
11	tr|Q4PD68|Q4PD68_USTMA Putative uncharacterized protein OS=Ustilago maydis GN=UM01945.1 PE=3 SV=1	B07.xml	1399	20.3	VTVSIGDNQIK		yes	-	-	11.1	0.034	2	1173.65	1173.65	-0.0008	-0.681635
11	tr|Q4PD68|Q4PD68_USTMA Putative uncharacterized protein OS=Ustilago maydis GN=UM01945.1 PE=3 SV=1	B07.xml	1708	22.9	TGIQMGEPAVAYIDR	M5:+15.9949	yes	-	-	11.1	9.9e-06	2	1636.8	1636.8	-0.0044	-2.68817
11	tr|Q4PD68|Q4PD68_USTMA Putative uncharacterized protein OS=Ustilago maydis GN=UM01945.1 PE=3 SV=1	B07.xml	2038	25.9	TGIQMGEPAVAYIDR		yes	-	-	11.1	0.00015	2	1620.8	1620.81	-0.0012	-0.740373
11	tr|Q4PD68|Q4PD68_USTMA Putative uncharacterized protein OS=Ustilago maydis GN=UM01945.1 PE=3 SV=1	B07.xml	2234	27.7	GAGPSFAAENPFFTDK		yes	-	-	11.1	4.7e-08	2	1655.77	1655.77	-0.0007	-0.422764
11	tr|Q4PD68|Q4PD68_USTMA Putative uncharacterized protein OS=Ustilago maydis GN=UM01945.1 PE=3 SV=1	B07.xml	2253	27.8	DFYAFSSWNNSPGK		yes	-	-	11.1	0.0068	2	1619.71	1619.71	-0.0008	-0.493915
11	tr|Q4PD68|Q4PD68_USTMA Putative uncharacterized protein OS=Ustilago maydis GN=UM01945.1 PE=3 SV=1	B07.xml	2708	31.8	ITYNTIASFEIFAGDGK		yes	-	-	11.1	3e-06	2	1846.92	1846.92	-0.0042	-2.27405
11	tr|Q4PD68|Q4PD68_USTMA Putative uncharacterized protein OS=Ustilago maydis GN=UM01945.1 PE=3 SV=1	B07.xml	2954	34.1	LVDLEVTALDSIWSK		yes	-	-	11.1	9.7e-08	2	1688.91	1688.91	-0.0034	-2.01313
11	tr|Q4PD68|Q4PD68_USTMA Putative uncharacterized protein OS=Ustilago maydis GN=UM01945.1 PE=3 SV=1	B07.xml	3263	37.3	SVIEVFVNDGELAGTSVFYFDNDEIPAK		yes	-	-	11.1	0.015	3	3075.48	3075.48	-0.0066	-2.146
12	tr|Q4P8A3|Q4P8A3_USTMA Putative uncharacterized protein OS=Ustilago maydis GN=UM03660.1 PE=4 SV=1	B07.xml	1151	18.2	ASANQICFR	C7:+57.0215	No	-	-	12.1	0.066	2	1066.51	1066.51	-0.0026	-2.43786
12	tr|Q4P8A3|Q4P8A3_USTMA Putative uncharacterized protein OS=Ustilago maydis GN=UM03660.1 PE=4 SV=1	B07.xml	1365	20	YASANQICFR	C8:+57.0215	yes	-	-	12.1	0.0057	2	1229.57	1229.57	-0.0002	-0.162658
12		B07.xml	1394	20.3	PDGTVTGAHFVK		yes	2	2	12.1 12.2	0.0047	2	1228.63	1228.63	0.0001	0.0813913
12	tr|Q4P8A3|Q4P8A3_USTMA Putative uncharacterized protein OS=Ustilago maydis GN=UM03660.1 PE=4 SV=1	B07.xml	1924	24.9	SSVPAFTYGTANPDYPGVK		yes	-	-	12.1	0.00073	2	1970.95	1970.95	-0.0039	-1.97874
12	tr|Q4P8A3|Q4P8A3_USTMA Putative uncharacterized protein OS=Ustilago maydis GN=UM03660.1 PE=4 SV=1	B07.xml	2320	28.4	QASSSVPAFTYGTANPDYPGVK	Q1:-17.0265	yes	-	-	12.1	2.9e-05	2	2240.05	2240.05	-0.0046	-2.05352
12	tr|Q4P8A3|Q4P8A3_USTMA Putative uncharacterized protein OS=Ustilago maydis GN=UM03660.1 PE=4 SV=1	B07.xml	2931	33.9	SIDDWCTFAPPGTGQPLADVEEITVAYCTKPR	C6:+57.0215 - C28:+57.0215	yes	-	-	12.1	0.0019	3	3594.68	3594.69	-0.0098	-2.72624
12	tr|Q4P151|Q4P151_USTMA Putative uncharacterized protein OS=Ustilago maydis GN=UM06162.1 PE=4 SV=1	B07.xml	3021	34.7	TPLYVQLMALGDFTK		yes	-	-	12.2	1.1e-08	2	1696.9	1696.9	0.0004	0.235724
12	tr|Q4P8A3|Q4P8A3_USTMA Putative uncharacterized protein OS=Ustilago maydis GN=UM03660.1 PE=4 SV=1	B07.xml	3037	34.9	LASINSIDDWCTFAPPGTGQPLADVEEITVAYCTKPR	C11:+57.0215 - C33:+57.0215	yes	-	-	12.1	1.3e-05	3	4092.95	4092.97	-0.014	-3.4205
12	tr|Q4P8A3|Q4P8A3_USTMA Putative uncharacterized protein OS=Ustilago maydis GN=UM03660.1 PE=4 SV=1	B07.xml	3160	36.2	TPLYVQLMAVGDFTSIGFMAGDEGGELDPH	M8:+15.9949 - M19:+15.9949	No	-	-	12.1	0.084	3	3199.46	3199.46	0.0035	1.09393
12	tr|Q4P8A3|Q4P8A3_USTMA Putative uncharacterized protein OS=Ustilago maydis GN=UM03660.1 PE=4 SV=1	B07.xml	3240	37.1	LASINSIDDWCTFAPPGTGQPLADVEEITVAYCTK	C11:+57.0215 - C33:+57.0215	yes	-	-	12.1	0.0016	3	3839.82	3839.81	0.0029	0.755245
13	tr|Q4PIA9|Q4PIA9_USTMA Putative uncharacterized protein OS=Ustilago maydis GN=UM00154.1 PE=3 SV=1	B07.xml	1095	17.7	TGNPAPSQTYLR		yes	-	-	13.1	0.007	2	1304.66	1304.66	-0.0004	-0.306593
13	tr|Q4PIA9|Q4PIA9_USTMA Putative uncharacterized protein OS=Ustilago maydis GN=UM00154.1 PE=3 SV=1	B07.xml	1144	18.1	WEQLTASR		yes	-	-	13.1	0.022	2	990.499	990.501	-0.0013	-1.31247
13	tr|Q4PIA9|Q4PIA9_USTMA Putative uncharacterized protein OS=Ustilago maydis GN=UM00154.1 PE=3 SV=1	B07.xml	1410	20.4	FQSVPYANPTDR		No	-	-	13.1	0.091	2	1394.67	1394.67	0.0021	1.50573
13	tr|Q4PIA9|Q4PIA9_USTMA Putative uncharacterized protein OS=Ustilago maydis GN=UM00154.1 PE=3 SV=1	B07.xml	1923	24.9	FAYSTVFDAR		yes	-	-	13.1	0.0043	2	1176.57	1176.57	0.0012	1.01991
13	tr|Q4PIA9|Q4PIA9_USTMA Putative uncharacterized protein OS=Ustilago maydis GN=UM00154.1 PE=3 SV=1	B07.xml	1962	25.2	GNYGVGDVVTALK		yes	-	-	13.1	0.028	2	1292.69	1292.68	0.0012	0.9283
13	tr|Q4PIA9|Q4PIA9_USTMA Putative uncharacterized protein OS=Ustilago maydis GN=UM00154.1 PE=3 SV=1	B07.xml	2081	26.3	ALGCNAASDVLGCLR	C4:+57.0215 - C13:+57.0215	yes	-	-	13.1	0.00042	2	1576.75	1576.76	-0.0063	-3.99554
13	tr|Q4PIA9|Q4PIA9_USTMA Putative uncharacterized protein OS=Ustilago maydis GN=UM00154.1 PE=3 SV=1	B07.xml	2189	27.2	NPINYIVQDGTYIR		yes	-	-	13.1	0.00048	2	1665.85	1665.86	-0.0075	-4.50218
13	tr|Q4PIA9|Q4PIA9_USTMA Putative uncharacterized protein OS=Ustilago maydis GN=UM00154.1 PE=3 SV=1	B07.xml	2358	28.8	LGSLGFLAYNDQIR		yes	-	-	13.1	0.016	2	1566.83	1566.83	-0.0014	-0.893525
14	tr|Q4P902|Q4P902_USTMA Putative uncharacterized protein OS=Ustilago maydis GN=UM03411.1 PE=3 SV=1	B07.xml	804	15.2	WDATQPQR		yes	-	-	14.1	0.004	2	1001.48	1001.48	-0.0001	-0.0998522
14	tr|Q4P902|Q4P902_USTMA Putative uncharacterized protein OS=Ustilago maydis GN=UM03411.1 PE=3 SV=1	B07.xml	1211	18.7	LVDFATSNGK		yes	-	-	14.1	0.0015	2	1051.54	1051.54	0.0004	0.380394
14	tr|Q4P902|Q4P902_USTMA Putative uncharacterized protein OS=Ustilago maydis GN=UM03411.1 PE=3 SV=1	B07.xml	1357	19.9	GTFNFGNADR		yes	-	-	14.1	0.0046	2	1098.49	1098.5	-0.0038	-3.45927
14	tr|Q4P902|Q4P902_USTMA Putative uncharacterized protein OS=Ustilago maydis GN=UM03411.1 PE=3 SV=1	B07.xml	1823	23.9	NANPLLWNSSYQK		yes	-	-	14.1	4.7e-05	2	1534.76	1534.77	-0.0096	-6.25503
14	tr|Q4P902|Q4P902_USTMA Putative uncharacterized protein OS=Ustilago maydis GN=UM03411.1 PE=3 SV=1	B07.xml	2084	26.3	LYINDYNLDDPDYPK		yes	-	-	14.1	2.6e-08	2	1857.85	1857.85	-0.0039	-2.0992
14	tr|Q4P902|Q4P902_USTMA Putative uncharacterized protein OS=Ustilago maydis GN=UM03411.1 PE=3 SV=1	B07.xml	2156	26.9	KPAYNAVLSTLNSYQA		yes	-	-	14.1	0.0035	2	1739.89	1739.9	-0.0043	-2.47141
14	tr|Q4P902|Q4P902_USTMA Putative uncharacterized protein OS=Ustilago maydis GN=UM03411.1 PE=3 SV=1	B07.xml	3105	35.6	VYAWDVVNEMFNENGSFR		yes	-	-	14.1	0.014	3	2176.98	2176.98	0.0027	1.24025
15	tr|Q4PGR8|Q4PGR8_USTMA Putative uncharacterized protein OS=Ustilago maydis GN=UM00695.1 PE=4 SV=1	B07.xml	1156	18.2	CSIANHAIK	C1:+57.0215 - C1:-17.0265	yes	-	-	15.1	0.0058	2	996.495	996.494	0.0012	1.20422
15	tr|Q4PGR8|Q4PGR8_USTMA Putative uncharacterized protein OS=Ustilago maydis GN=UM00695.1 PE=4 SV=1	B07.xml	1196	18.6	GIVDYAAAK		yes	-	-	15.1	0.042	2	907.489	907.489	-0.0002	-0.220388
15	tr|Q4PGR8|Q4PGR8_USTMA Putative uncharacterized protein OS=Ustilago maydis GN=UM00695.1 PE=4 SV=1	B07.xml	1990	25.4	SAPADLGVLDAEMYR	M13:+15.9949	yes	-	-	15.1	5.9e-05	2	1623.77	1623.77	0.0013	0.800607
15	tr|Q4PGR8|Q4PGR8_USTMA Putative uncharacterized protein OS=Ustilago maydis GN=UM00695.1 PE=4 SV=1	B07.xml	2054	26	NWFDIATIHK		yes	-	-	15.1	4.6e-06	2	1244.64	1244.64	-0.0013	-1.04448
15	tr|Q4PGR8|Q4PGR8_USTMA Putative uncharacterized protein OS=Ustilago maydis GN=UM00695.1 PE=4 SV=1	B07.xml	2187	27.2	AAAGAEIWWTGETVDGK		yes	-	-	15.1	8.3e-08	2	1761.84	1761.84	0	0
15	tr|Q4PGR8|Q4PGR8_USTMA Putative uncharacterized protein OS=Ustilago maydis GN=UM00695.1 PE=4 SV=1	B07.xml	2669	31.5	LSIPSNGASIELTSYTSLGALR		yes	-	-	15.1	2e-05	2	2250.19	2250.2	-0.0054	-2.39979
15	tr|Q4PGR8|Q4PGR8_USTMA Putative uncharacterized protein OS=Ustilago maydis GN=UM00695.1 PE=4 SV=1	B07.xml	3249	37.2	GLQTLLQLIYALPPQQGGK		yes	-	-	15.1	0.0027	3	2038.17	2038.17	0.0004	0.196254
16	tr|Q4P6F4|Q4P6F4_USTMA Putative uncharacterized protein OS=Ustilago maydis GN=UM04309.1 PE=4 SV=1	B07.xml	1015	17	VQAGSESAPFAGK		yes	-	-	16.1	0.0011	2	1248.62	1248.62	-0.0023	-1.84203
16	tr|Q4P6F4|Q4P6F4_USTMA Putative uncharacterized protein OS=Ustilago maydis GN=UM04309.1 PE=4 SV=1	B07.xml	1319	19.6	VADSGTGPIDQTVIADDRK		yes	-	-	16.1	0.005	3	1957.99	1957.98	0.0034	1.73648
16	tr|Q4P6F4|Q4P6F4_USTMA Putative uncharacterized protein OS=Ustilago maydis GN=UM04309.1 PE=4 SV=1	B07.xml	1575	21.8	DFTHVPYNGQHLVYASYHDSTK		yes	-	-	16.1	0.00025	3	2579.2	2579.2	0.0033	1.27947
16	tr|Q4P6F4|Q4P6F4_USTMA Putative uncharacterized protein OS=Ustilago maydis GN=UM04309.1 PE=4 SV=1	B07.xml	1616	22.1	VADSGTGPIDQTVIADDR		yes	-	-	16.1	1.5e-06	2	1829.89	1829.89	-0.0017	-0.929019
16	tr|Q4P6F4|Q4P6F4_USTMA Putative uncharacterized protein OS=Ustilago maydis GN=UM04309.1 PE=4 SV=1	B07.xml	1660	22.5	YGSMAFSPFK	M4:+15.9949	No	-	-	16.1	0.093	2	1150.52	1150.52	-0.0013	-1.12992
16	tr|Q4P6F4|Q4P6F4_USTMA Putative uncharacterized protein OS=Ustilago maydis GN=UM04309.1 PE=4 SV=1	B07.xml	2037	25.9	VNGWSAPQPLFTGK		yes	-	-	16.1	0.043	2	1501.78	1501.78	0.0012	0.799052
16	tr|Q4P6F4|Q4P6F4_USTMA Putative uncharacterized protein OS=Ustilago maydis GN=UM04309.1 PE=4 SV=1	B07.xml	2950	34.1	TSMAIGDFPANFGTASEVILSDTQAK		No	-	-	16.1	0.083	3	2671.29	2671.29	-0.0046	-1.72201
16	tr|Q4P6F4|Q4P6F4_USTMA Putative uncharacterized protein OS=Ustilago maydis GN=UM04309.1 PE=4 SV=1	B07.xml	3054	35	VPSSYDLAPYRPGLLTLYGL		yes	-	-	16.1	0.041	2	2195.17	2195.18	-0.0029	-1.32108
17	tr|Q4PB24|Q4PB24_USTMA Putative uncharacterized protein OS=Ustilago maydis GN=UM02689.1 PE=4 SV=1	B07.xml	1203	18.6	NSGIIPSGIKPK		yes	-	-	17.1	0.00088	2	1210.71	1210.72	-0.0018	-1.48672
17	tr|Q4PB24|Q4PB24_USTMA Putative uncharacterized protein OS=Ustilago maydis GN=UM02689.1 PE=4 SV=1	B07.xml	1614	22.1	NAAQECQPYNLPEMAAIQK	C6:+57.0215 - M14:+15.9949	yes	-	-	17.1	0.0037	3	2192.01	2192.01	-0.0025	-1.14051
17	tr|Q4PB24|Q4PB24_USTMA Putative uncharacterized protein OS=Ustilago maydis GN=UM02689.1 PE=4 SV=1	B07.xml	2155	26.9	AFYDFLQQNK		yes	-	-	17.1	0.00011	2	1273.62	1273.62	-0.0014	-1.09923
17	tr|Q4PB24|Q4PB24_USTMA Putative uncharacterized protein OS=Ustilago maydis GN=UM02689.1 PE=4 SV=1	B07.xml	2403	29.2	DVVGVTPTCWRPPFGDIDDR	C9:+57.0215	yes	-	-	17.1	0.002	3	2302.09	2302.09	-0.0005	-0.217194
17	tr|Q4PB24|Q4PB24_USTMA Putative uncharacterized protein OS=Ustilago maydis GN=UM02689.1 PE=4 SV=1	B07.xml	2852	33.1	GLGLESVLWTDDTDDWK		yes	-	-	17.1	0.00048	2	1949.91	1949.91	-0.0012	-0.615412
17	tr|Q4PB24|Q4PB24_USTMA Putative uncharacterized protein OS=Ustilago maydis GN=UM02689.1 PE=4 SV=1	B07.xml	2899	33.6	ATMFYIGSNVLDWPLEAQR	M3:+15.9949	yes	-	-	17.1	0.00012	3	2227.09	2227.09	-0.0004	-0.179607
18	tr|Q4P594|Q4P594_USTMA Putative uncharacterized protein OS=Ustilago maydis GN=UM04719.1 PE=4 SV=1	B07.xml	1033	17.2	SQVVVLSK		yes	-	-	18.1	0.0055	2	859.525	859.525	-0.0005	-0.581716
18	tr|Q4P594|Q4P594_USTMA Putative uncharacterized protein OS=Ustilago maydis GN=UM04719.1 PE=4 SV=1	B07.xml	1066	17.5	NGVVHIIDR		yes	-	-	18.1	0.014	2	1022.58	1022.57	0.0026	2.5426
18	tr|Q4P594|Q4P594_USTMA Putative uncharacterized protein OS=Ustilago maydis GN=UM04719.1 PE=4 SV=1	B07.xml	2695	31.7	SFVTVFAPNNQAIQQVQQTVQSATPEQR		yes	-	-	18.1	0.00082	3	3116.58	3116.58	-0.0012	-0.385038
18	tr|Q4P594|Q4P594_USTMA Putative uncharacterized protein OS=Ustilago maydis GN=UM04719.1 PE=4 SV=1	B07.xml	3389	38.5	IPEDITDVAASLGATQLDELLDTADLGDVLDR		yes	-	-	18.1	8.1e-07	3	3354.67	3354.68	-0.0076	-2.26549
19	tr|Q4P7Q3|Q4P7Q3_USTMA Putative uncharacterized protein OS=Ustilago maydis GN=UM03860.1 PE=3 SV=1	B07.xml	855	15.7	NHVVVLDQGGR		yes	-	-	19.1	1.1e-07	2	1193.65	1193.64	0.0076	6.36708
19	tr|Q4P7Q3|Q4P7Q3_USTMA Putative uncharacterized protein OS=Ustilago maydis GN=UM03860.1 PE=3 SV=1	B07.xml	1228	18.9	LLAIAPGTNERPQR		yes	-	-	19.1	0.0077	2	1535.86	1535.87	-0.0038	-2.47417
19	tr|Q4P7Q3|Q4P7Q3_USTMA Putative uncharacterized protein OS=Ustilago maydis GN=UM03860.1 PE=3 SV=1	B07.xml	2245	27.7	ATDNSADNEWLVNVGFGTRPQTLK		yes	-	-	19.1	0.032	3	2633.29	2633.3	-0.0072	-2.73422
19	tr|Q4P7Q3|Q4P7Q3_USTMA Putative uncharacterized protein OS=Ustilago maydis GN=UM03860.1 PE=3 SV=1	B07.xml	2267	27.9	VNQLPVALATSITGGSR		yes	-	-	19.1	6.4e-05	2	1683.94	1683.94	-0.0008	-0.475077
20	tr|Q4P9Y7|Q4P9Y7_USTMA Putative uncharacterized protein OS=Ustilago maydis GN=UM03076.1 PE=4 SV=1	B07.xml	1589	21.9	VLPTVISTSNPER		yes	-	-	20.1	0.03	2	1412.77	1412.77	-0.0029	-2.0527
20	tr|Q4P9Y7|Q4P9Y7_USTMA Putative uncharacterized protein OS=Ustilago maydis GN=UM03076.1 PE=4 SV=1	B07.xml	1626	22.2	GVPNIVIANTGSQR		yes	-	-	20.1	1.2e-05	2	1425.78	1425.78	0.001	0.70137
20	tr|Q4P9Y7|Q4P9Y7_USTMA Putative uncharacterized protein OS=Ustilago maydis GN=UM03076.1 PE=4 SV=1	B07.xml	2145	26.8	DQFPVVVNAIR		yes	-	-	20.1	0.0027	2	1257.69	1257.7	-0.0007	-0.556574
20	tr|Q4P9Y7|Q4P9Y7_USTMA Putative uncharacterized protein OS=Ustilago maydis GN=UM03076.1 PE=4 SV=1	B07.xml	2219	27.5	FDLYAGPFTK		yes	-	-	20.1	0.024	2	1158.58	1158.58	-0.001	-0.863123
21	tr|Q4PDP1|Q4PDP1_USTMA Putative uncharacterized protein OS=Ustilago maydis GN=UM01772.1 PE=4 SV=1	B07.xml	1385	20.2	STYTFSNVDEDGKPM	M15:+15.9949	yes	-	-	21.1	7.2e-05	2	1706.72	1706.72	-0.0066	-3.86706
21	tr|Q4PDP1|Q4PDP1_USTMA Putative uncharacterized protein OS=Ustilago maydis GN=UM01772.1 PE=4 SV=1	B07.xml	1916	24.8	LSVVTNQASVQVYTCDGINSPAK	C15:+57.0215	yes	-	-	21.1	5.6e-05	3	2451.23	2451.22	0.0073	2.97811
21	tr|Q4PDP1|Q4PDP1_USTMA Putative uncharacterized protein OS=Ustilago maydis GN=UM01772.1 PE=4 SV=1	B07.xml	2029	25.8	LSANEVVMEHTDPAGFQGFPGK		yes	-	-	21.1	3.1e-05	3	2331.1	2331.11	-0.0051	-2.1878
21	tr|Q4PDP1|Q4PDP1_USTMA Putative uncharacterized protein OS=Ustilago maydis GN=UM01772.1 PE=4 SV=1	B07.xml	3108	35.6	TDTILIPTGPLPSVENTPFDFQTPTSFSK		yes	-	-	21.1	0.048	3	3150.58	3150.59	-0.0081	-2.57095
22	tr|Q4P1L8|Q4P1L8_USTMA Putative uncharacterized protein OS=Ustilago maydis GN=UM05995.1 PE=4 SV=1	B07.xml	1910	24.7	GVPSIAISASTDIR		yes	-	-	22.1	0.015	2	1386.76	1386.76	-0.0013	-0.937438
22	tr|Q4P1L8|Q4P1L8_USTMA Putative uncharacterized protein OS=Ustilago maydis GN=UM05995.1 PE=4 SV=1	B07.xml	1998	25.5	IATYSANFVTTVSDEAK		yes	-	-	22.1	3.7e-06	2	1816.9	1816.9	-0.0012	-0.660467
22	tr|Q4P1L8|Q4P1L8_USTMA Putative uncharacterized protein OS=Ustilago maydis GN=UM05995.1 PE=4 SV=1	B07.xml	2602	30.9	ILPLGIGLTVNYPK		yes	-	-	22.1	1.6e-05	2	1497.9	1497.9	-0.0007	-0.46732
Groupe	Description	Sample	Scan	Rt	Sequence	Modifs	Valid	Used	on a total of	Sub-groups	E-value	Charge	MH+ Obs	MH+ theo	DeltaMH+	Delta-ppm
1	tr|Q4P9G7|Q4P9G7_USTMA Putative uncharacterized protein OS=Ustilago maydis GN=UM03246.1 PE=3 SV=1	B08.xml	750	14.4	AVNVDTPTK		yes	-	-	1.1	3.4e-05	2	944.504	944.505	-0.0014	-1.48226
1	tr|Q4P9G7|Q4P9G7_USTMA Putative uncharacterized protein OS=Ustilago maydis GN=UM03246.1 PE=3 SV=1	B08.xml	793	14.8	AVTEGEPGYDNR		yes	-	-	1.1	1.4e-05	2	1307.59	1307.59	-0.0017	-1.30011
1	tr|Q4P9G7|Q4P9G7_USTMA Putative uncharacterized protein OS=Ustilago maydis GN=UM03246.1 PE=3 SV=1	B08.xml	928	15.9	KIIFDTTGSKPK		yes	-	-	1.1	1.3e-07	2	1334.77	1334.77	-0.0003	-0.224758
1	tr|Q4P9G7|Q4P9G7_USTMA Putative uncharacterized protein OS=Ustilago maydis GN=UM03246.1 PE=3 SV=1	B08.xml	1098	17.2	STITIEASDGK		yes	-	-	1.1	0.00025	2	1121.57	1121.57	-0.0006	-0.534965
1	tr|Q4P9G7|Q4P9G7_USTMA Putative uncharacterized protein OS=Ustilago maydis GN=UM03246.1 PE=3 SV=1	B08.xml	1109	17.3	NFMLYHRPPK		yes	-	-	1.1	0.0056	2	1302.68	1302.68	-0.0007	-0.537355
1	tr|Q4P9G7|Q4P9G7_USTMA Putative uncharacterized protein OS=Ustilago maydis GN=UM03246.1 PE=3 SV=1	B08.xml	1112	17.3	KNLMTVWHAASTCR	C13:+57.0215 - M4:+15.9949	yes	-	-	1.1	0.022	3	1690.81	1690.82	-0.0033	-1.95172
1	tr|Q4P9G7|Q4P9G7_USTMA Putative uncharacterized protein OS=Ustilago maydis GN=UM03246.1 PE=3 SV=1	B08.xml	1157	17.7	IFDTTGSKPK		yes	-	-	1.1	0.012	2	1093.58	1093.59	-0.0084	-7.68113
1	tr|Q4P9G7|Q4P9G7_USTMA Putative uncharacterized protein OS=Ustilago maydis GN=UM03246.1 PE=3 SV=1	B08.xml	1167	17.8	SADTNDYPAIR		yes	-	-	1.1	0.00067	2	1222.57	1222.57	-0.0015	-1.22692
1	tr|Q4P9G7|Q4P9G7_USTMA Putative uncharacterized protein OS=Ustilago maydis GN=UM03246.1 PE=3 SV=1	B08.xml	1180	17.9	YAVNVDTPTK		yes	-	-	1.1	8.8e-05	2	1107.57	1107.57	-0.0007	-0.632015
1	tr|Q4P9G7|Q4P9G7_USTMA Putative uncharacterized protein OS=Ustilago maydis GN=UM03246.1 PE=3 SV=1	B08.xml	1183	17.9	DNPPAQYNPA		yes	-	-	1.1	0.015	2	1086.49	1086.49	0.0022	2.02488
1	tr|Q4P9G7|Q4P9G7_USTMA Putative uncharacterized protein OS=Ustilago maydis GN=UM03246.1 PE=3 SV=1	B08.xml	1188	17.9	GIGPADQLNAQK		yes	-	-	1.1	0.023	2	1211.64	1211.64	-0.001	-0.825329
1	tr|Q4P9G7|Q4P9G7_USTMA Putative uncharacterized protein OS=Ustilago maydis GN=UM03246.1 PE=3 SV=1	B08.xml	1269	18.6	SADTNDYPAIRPN		yes	-	-	1.1	0.029	2	1433.67	1433.67	0.0022	1.53453
1	tr|Q4P9G7|Q4P9G7_USTMA Putative uncharacterized protein OS=Ustilago maydis GN=UM03246.1 PE=3 SV=1	B08.xml	1274	18.6	VVDASSFPR		yes	-	-	1.1	0.00086	2	977.505	977.505	-0.0006	-0.613807
1	tr|Q4P9G7|Q4P9G7_USTMA Putative uncharacterized protein OS=Ustilago maydis GN=UM03246.1 PE=3 SV=1	B08.xml	1340	19.1	VSGIGPADQLNAQK		yes	-	-	1.1	9.2e-08	2	1397.74	1397.74	0.0003	0.214632
1	tr|Q4P9G7|Q4P9G7_USTMA Putative uncharacterized protein OS=Ustilago maydis GN=UM03246.1 PE=3 SV=1	B08.xml	1344	19.1	PTYAVNVDTPTK		No	-	-	1.1	0.094	2	1305.67	1305.67	-0.0031	-2.37426
1	tr|Q4P9G7|Q4P9G7_USTMA Putative uncharacterized protein OS=Ustilago maydis GN=UM03246.1 PE=3 SV=1	B08.xml	1396	19.5	MVSGIGPADQLNAQK	M1:+15.9949	yes	-	-	1.1	0.0019	2	1544.77	1544.77	-0.0025	-1.61836
1	tr|Q4P9G7|Q4P9G7_USTMA Putative uncharacterized protein OS=Ustilago maydis GN=UM03246.1 PE=3 SV=1	B08.xml	1397	19.5	YSTITIEASDGK		yes	-	-	1.1	0.0011	2	1284.63	1284.63	-0.002	-1.55687
1	tr|Q4P9G7|Q4P9G7_USTMA Putative uncharacterized protein OS=Ustilago maydis GN=UM03246.1 PE=3 SV=1	B08.xml	1433	19.8	FAVTEGEPGYDNR		yes	-	-	1.1	0.00096	2	1454.65	1454.66	-0.0043	-2.95603
1	tr|Q4P9G7|Q4P9G7_USTMA Putative uncharacterized protein OS=Ustilago maydis GN=UM03246.1 PE=3 SV=1	B08.xml	1440	19.8	IPVLVENSNVGQHMQDH	M14:+15.9949	yes	-	-	1.1	0.01	3	1932.92	1932.92	-0.0012	-0.620821
1	tr|Q4P9G7|Q4P9G7_USTMA Putative uncharacterized protein OS=Ustilago maydis GN=UM03246.1 PE=3 SV=1	B08.xml	1460	20	AADIILAANK		yes	-	-	1.1	0.00023	2	999.59	999.584	0.0067	6.70279
1	tr|Q4P9G7|Q4P9G7_USTMA Putative uncharacterized protein OS=Ustilago maydis GN=UM03246.1 PE=3 SV=1	B08.xml	1487	20.2	NLMTVWHAASTCR	C12:+57.0215 - M3:+15.9949	yes	-	-	1.1	7.8e-05	2	1562.72	1562.72	-0.0027	-1.72776
1	tr|Q4P9G7|Q4P9G7_USTMA Putative uncharacterized protein OS=Ustilago maydis GN=UM03246.1 PE=3 SV=1	B08.xml	1489	20.2	DAQSGVLDSNFK		yes	-	-	1.1	0.00054	2	1280.61	1280.61	-0.0025	-1.95219
1	tr|Q4P9G7|Q4P9G7_USTMA Putative uncharacterized protein OS=Ustilago maydis GN=UM03246.1 PE=3 SV=1	B08.xml	1517	20.4	SFYQQALNEK		yes	-	-	1.1	5.3e-06	2	1227.6	1227.6	-0.0014	-1.14044
1	tr|Q4P9G7|Q4P9G7_USTMA Putative uncharacterized protein OS=Ustilago maydis GN=UM03246.1 PE=3 SV=1	B08.xml	1574	20.9	VVDASSFPR		yes	-	-	1.1	0.049	2	977.505	977.505	-0.0008	-0.81841
1	tr|Q4P9G7|Q4P9G7_USTMA Putative uncharacterized protein OS=Ustilago maydis GN=UM03246.1 PE=3 SV=1	B08.xml	1577	20.9	MVSGIGPADQLNAQK		yes	-	-	1.1	0.0011	2	1528.78	1528.78	-0.0039	-2.55106
1	tr|Q4P9G7|Q4P9G7_USTMA Putative uncharacterized protein OS=Ustilago maydis GN=UM03246.1 PE=3 SV=1	B08.xml	1597	21	LLPGHPQAVCY	C10:+57.0215	yes	-	-	1.1	0.023	2	1254.63	1254.63	-0.0004	-0.318819
1	tr|Q4P9G7|Q4P9G7_USTMA Putative uncharacterized protein OS=Ustilago maydis GN=UM03246.1 PE=3 SV=1	B08.xml	1684	21.7	DAQSGVLDSNFK		yes	-	-	1.1	9.8e-07	2	1280.61	1280.61	-0.0013	-1.01514
1	tr|Q4P9G7|Q4P9G7_USTMA Putative uncharacterized protein OS=Ustilago maydis GN=UM03246.1 PE=3 SV=1	B08.xml	1726	22	SFYQQALNEK		No	-	-	1.1	0.082	2	1227.6	1227.6	-0.0035	-2.85109
1	tr|Q4P9G7|Q4P9G7_USTMA Putative uncharacterized protein OS=Ustilago maydis GN=UM03246.1 PE=3 SV=1	B08.xml	1798	22.6	FGPTYAVNVDTPTK		yes	-	-	1.1	7.7e-07	2	1509.76	1509.76	-0.0018	-1.19224
1	tr|Q4P9G7|Q4P9G7_USTMA Putative uncharacterized protein OS=Ustilago maydis GN=UM03246.1 PE=3 SV=1	B08.xml	1808	22.7	SFDNTLPYYQK		yes	-	-	1.1	0.00095	2	1375.65	1375.65	-0.0011	-0.79962
1	tr|Q4P9G7|Q4P9G7_USTMA Putative uncharacterized protein OS=Ustilago maydis GN=UM03246.1 PE=3 SV=1	B08.xml	1900	23.4	LLPGHPQAVCYM	C10:+57.0215	yes	-	-	1.1	0.0029	2	1385.67	1385.67	-0.0057	-4.11353
1	tr|Q4P9G7|Q4P9G7_USTMA Putative uncharacterized protein OS=Ustilago maydis GN=UM03246.1 PE=3 SV=1	B08.xml	1937	23.7	VADLIGFEK		yes	-	-	1.1	0.036	2	991.545	991.546	-0.0011	-1.10938
1	tr|Q4P9G7|Q4P9G7_USTMA Putative uncharacterized protein OS=Ustilago maydis GN=UM03246.1 PE=3 SV=1	B08.xml	1955	23.9	VGQHMQDHIFFGPTYAVNVDTPTK	M5:+15.9949	yes	-	-	1.1	2.4e-06	3	2718.29	2718.3	-0.0063	-2.31763
1	tr|Q4P9G7|Q4P9G7_USTMA Putative uncharacterized protein OS=Ustilago maydis GN=UM03246.1 PE=3 SV=1	B08.xml	2007	24.3	KEIIISAGAFQSPQ		yes	-	-	1.1	0.0077	2	1488.8	1488.81	-0.0022	-1.47769
1	tr|Q4P9G7|Q4P9G7_USTMA Putative uncharacterized protein OS=Ustilago maydis GN=UM03246.1 PE=3 SV=1	B08.xml	2020	24.4	NLMTVWH		yes	-	-	1.1	0.0035	2	900.44	900.44	-0.0002	-0.222114
1	tr|Q4P9G7|Q4P9G7_USTMA Putative uncharacterized protein OS=Ustilago maydis GN=UM03246.1 PE=3 SV=1	B08.xml	2023	24.4	SSPVDQQVAIAAFK		yes	-	-	1.1	3.7e-06	2	1460.77	1460.77	-0.0016	-1.09531
1	tr|Q4P9G7|Q4P9G7_USTMA Putative uncharacterized protein OS=Ustilago maydis GN=UM03246.1 PE=3 SV=1	B08.xml	2089	24.9	SNVGQHMQDHIFFGPTYAVNVDTPTK		yes	-	-	1.1	0.011	3	2903.38	2903.38	0.0055	1.89434
1	tr|Q4P9G7|Q4P9G7_USTMA Putative uncharacterized protein OS=Ustilago maydis GN=UM03246.1 PE=3 SV=1	B08.xml	2097	25	SNLINQQLVD		No	-	-	1.1	0.066	2	1143.6	1143.6	0.0009	0.786988
1	tr|Q4P9G7|Q4P9G7_USTMA Putative uncharacterized protein OS=Ustilago maydis GN=UM03246.1 PE=3 SV=1	B08.xml	2099	25	KEIIISAGAF		yes	-	-	1.1	0.01	2	1048.6	1048.6	-0.0005	-0.476824
1	tr|Q4P9G7|Q4P9G7_USTMA Putative uncharacterized protein OS=Ustilago maydis GN=UM03246.1 PE=3 SV=1	B08.xml	2119	25.2	ILGAQYSTITIEASDGK		yes	-	-	1.1	6.8e-11	2	1766.92	1766.92	-0.0016	-0.905532
1	tr|Q4P9G7|Q4P9G7_USTMA Putative uncharacterized protein OS=Ustilago maydis GN=UM03246.1 PE=3 SV=1	B08.xml	2122	25.2	HIFFGPTYAVNVDTPTK		No	-	-	1.1	0.054	3	1906.97	1906.97	-0.0028	-1.4683
1	tr|Q4P9G7|Q4P9G7_USTMA Putative uncharacterized protein OS=Ustilago maydis GN=UM03246.1 PE=3 SV=1	B08.xml	2197	25.8	MQDHIFFGPTYAVNVDTPTK	M1:+15.9949	yes	-	-	1.1	0.03	3	2297.08	2297.09	-0.0094	-4.09213
1	tr|Q4P9G7|Q4P9G7_USTMA Putative uncharacterized protein OS=Ustilago maydis GN=UM03246.1 PE=3 SV=1	B08.xml	2254	26.3	NVADLIGFEK		yes	-	-	1.1	2.1e-05	2	1105.59	1105.59	0.0001	0.0904495
1	tr|Q4P9G7|Q4P9G7_USTMA Putative uncharacterized protein OS=Ustilago maydis GN=UM03246.1 PE=3 SV=1	B08.xml	2258	26.3	RINLQVITSALAK		yes	-	-	1.1	0.019	2	1426.87	1426.87	-0.0023	-1.61191
1	tr|Q4P9G7|Q4P9G7_USTMA Putative uncharacterized protein OS=Ustilago maydis GN=UM03246.1 PE=3 SV=1	B08.xml	2271	26.4	TNNVADLIGFEK		yes	-	-	1.1	0.00021	2	1320.68	1320.68	0.0012	0.908623
1	tr|Q4P9G7|Q4P9G7_USTMA Putative uncharacterized protein OS=Ustilago maydis GN=UM03246.1 PE=3 SV=1	B08.xml	2278	26.5	MQDHIFFGPTYAVNVDTPTK		yes	-	-	1.1	0.00021	3	2281.1	2281.1	0	0
1	tr|Q4P9G7|Q4P9G7_USTMA Putative uncharacterized protein OS=Ustilago maydis GN=UM03246.1 PE=3 SV=1	B08.xml	2306	26.7	QSPQLLMVSGIGPADQLNAQK	M7:+15.9949	yes	-	-	1.1	0.033	2	2211.13	2211.14	-0.012	-5.42706
1	tr|Q4P9G7|Q4P9G7_USTMA Putative uncharacterized protein OS=Ustilago maydis GN=UM03246.1 PE=3 SV=1	B08.xml	2322	26.8	TYDYVVVGAGTSGMALAGR		yes	-	-	1.1	9.9e-07	2	1887.92	1887.93	-0.004	-2.11873
1	tr|Q4P9G7|Q4P9G7_USTMA Putative uncharacterized protein OS=Ustilago maydis GN=UM03246.1 PE=3 SV=1	B08.xml	2327	26.9	LLMVSGIGPADQLNAQK		yes	-	-	1.1	1.3e-05	2	1754.95	1754.95	-0.002	-1.13964
1	tr|Q4P9G7|Q4P9G7_USTMA Putative uncharacterized protein OS=Ustilago maydis GN=UM03246.1 PE=3 SV=1	B08.xml	2328	26.9	IPVLVENSNVGQHMQDHIF		yes	-	-	1.1	0.0052	3	2177.08	2177.08	0.0032	1.46986
1	tr|Q4P9G7|Q4P9G7_USTMA Putative uncharacterized protein OS=Ustilago maydis GN=UM03246.1 PE=3 SV=1	B08.xml	2387	27.4	IPVLVENSNVGQHMQDHIFFGPT	M14:+15.9949	yes	-	-	1.1	0.011	3	2595.27	2595.27	0.0007	0.269722
1	tr|Q4P9G7|Q4P9G7_USTMA Putative uncharacterized protein OS=Ustilago maydis GN=UM03246.1 PE=3 SV=1	B08.xml	2390	27.4	GVTVAVLEAGIDYK		yes	-	-	1.1	0.042	2	1434.79	1434.78	0.0022	1.53333
1	tr|Q4P9G7|Q4P9G7_USTMA Putative uncharacterized protein OS=Ustilago maydis GN=UM03246.1 PE=3 SV=1	B08.xml	2450	27.9	IFFGPTYAVNVDTPTK		yes	-	-	1.1	1.6e-13	2	1769.91	1769.91	-0.0021	-1.1865
1	tr|Q4P9G7|Q4P9G7_USTMA Putative uncharacterized protein OS=Ustilago maydis GN=UM03246.1 PE=3 SV=1	B08.xml	2491	28.2	KDNPPAQYNPATFPGNGPVSVGFPN		yes	-	-	1.1	0.0075	3	2585.25	2585.24	0.0032	1.23779
1	tr|Q4P9G7|Q4P9G7_USTMA Putative uncharacterized protein OS=Ustilago maydis GN=UM03246.1 PE=3 SV=1	B08.xml	2507	28.3	QSPQLLMVSGIGPADQLNAQK		yes	-	-	1.1	0.0001	3	2195.15	2195.15	0.0012	0.54666
1	tr|Q4P9G7|Q4P9G7_USTMA Putative uncharacterized protein OS=Ustilago maydis GN=UM03246.1 PE=3 SV=1	B08.xml	2510	28.3	SADTNDYPAIRPNWL		yes	-	-	1.1	0.0045	2	1732.83	1732.83	-0.0031	-1.78898
1	tr|Q4P9G7|Q4P9G7_USTMA Putative uncharacterized protein OS=Ustilago maydis GN=UM03246.1 PE=3 SV=1	B08.xml	2586	28.9	GVTVAVLEAGIDYK		yes	-	-	1.1	4.7e-07	2	1434.78	1434.78	0.0002	0.139394
1	tr|Q4P9G7|Q4P9G7_USTMA Putative uncharacterized protein OS=Ustilago maydis GN=UM03246.1 PE=3 SV=1	B08.xml	2587	28.9	IPVLVENSNVGQHMQDHIFFGPT		yes	-	-	1.1	0.012	3	2579.26	2579.27	-0.0093	-3.60567
1	tr|Q4P9G7|Q4P9G7_USTMA Putative uncharacterized protein OS=Ustilago maydis GN=UM03246.1 PE=3 SV=1	B08.xml	2643	29.4	IGDFSNLVINNLK		yes	-	-	1.1	2.2e-06	2	1446.8	1446.8	0.0033	2.2809
1	tr|Q4P9G7|Q4P9G7_USTMA Putative uncharacterized protein OS=Ustilago maydis GN=UM03246.1 PE=3 SV=1	B08.xml	2645	29.4	WLSSPVDQQVAIAAFK		yes	-	-	1.1	2.3e-10	2	1759.95	1759.94	0.0079	4.48879
1	tr|Q4P9G7|Q4P9G7_USTMA Putative uncharacterized protein OS=Ustilago maydis GN=UM03246.1 PE=3 SV=1	B08.xml	2653	29.4	INLQVITSALAK		yes	-	-	1.1	2.7e-05	2	1270.77	1270.77	-0.0006	-0.472153
1	tr|Q4P9G7|Q4P9G7_USTMA Putative uncharacterized protein OS=Ustilago maydis GN=UM03246.1 PE=3 SV=1	B08.xml	2690	29.7	AVAVEYTLPFGIK		yes	-	-	1.1	2.5e-05	2	1407.79	1407.79	-0.0005	-0.355167
1	tr|Q4P9G7|Q4P9G7_USTMA Putative uncharacterized protein OS=Ustilago maydis GN=UM03246.1 PE=3 SV=1	B08.xml	2701	29.8	SLNEVGVPTSTDMSSGNILGAQYSTITIEASDGK	M13:+15.9949	yes	-	-	1.1	1.9e-05	3	3458.64	3458.65	-0.0058	-1.67696
1	tr|Q4P9G7|Q4P9G7_USTMA Putative uncharacterized protein OS=Ustilago maydis GN=UM03246.1 PE=3 SV=1	B08.xml	2740	30.1	KEIIISAGAFQSPQLL		yes	-	-	1.1	1.8e-06	2	1714.97	1714.97	-0.0033	-1.92423
1	tr|Q4P9G7|Q4P9G7_USTMA Putative uncharacterized protein OS=Ustilago maydis GN=UM03246.1 PE=3 SV=1	B08.xml	2745	30.2	KEIIISAGAFQSPQLLMVSGIGPADQLNAQK	M17:+15.9949	yes	-	-	1.1	2.3e-09	3	3240.73	3240.73	-0.0043	-1.32686
1	tr|Q4P9G7|Q4P9G7_USTMA Putative uncharacterized protein OS=Ustilago maydis GN=UM03246.1 PE=3 SV=1	B08.xml	2780	30.4	GVTVAVLEAGIDYK		yes	-	-	1.1	1.7e-06	2	1434.79	1434.78	0.0008	0.557575
1	tr|Q4P9G7|Q4P9G7_USTMA Putative uncharacterized protein OS=Ustilago maydis GN=UM03246.1 PE=3 SV=1	B08.xml	2795	30.6	TFLDAIQAGVLK		yes	-	-	1.1	5.7e-05	2	1275.73	1275.73	-0.0009	-0.705478
1	tr|Q4P9G7|Q4P9G7_USTMA Putative uncharacterized protein OS=Ustilago maydis GN=UM03246.1 PE=3 SV=1	B08.xml	2806	30.7	LLVALVAPVSEGSVTLK		yes	-	-	1.1	0.0014	3	1696.02	1696.03	-0.0033	-1.94572
1	tr|Q4P9G7|Q4P9G7_USTMA Putative uncharacterized protein OS=Ustilago maydis GN=UM03246.1 PE=3 SV=1	B08.xml	2826	30.8	QSPQLLMVSGIGPADQLNAQK	M7:+15.9949 - Q1:-17.0265	yes	-	-	1.1	0.00016	3	2194.11	2194.12	-0.0068	-3.0992
1	tr|Q4P9G7|Q4P9G7_USTMA Putative uncharacterized protein OS=Ustilago maydis GN=UM03246.1 PE=3 SV=1	B08.xml	2842	31	PNWLSSPVDQQVAIAAFK		yes	-	-	1.1	2.9e-06	3	1971.04	1971.03	0.002	1.0147
1	tr|Q4P9G7|Q4P9G7_USTMA Putative uncharacterized protein OS=Ustilago maydis GN=UM03246.1 PE=3 SV=1	B08.xml	2845	31	INLQVITSALAK		yes	-	-	1.1	2.4e-08	2	1270.77	1270.77	-0.0003	-0.236077
1	tr|Q4P9G7|Q4P9G7_USTMA Putative uncharacterized protein OS=Ustilago maydis GN=UM03246.1 PE=3 SV=1	B08.xml	2849	31	SADTNDYPAIRPNWLSSPVDQQVAIAAFK		yes	-	-	1.1	1.7e-09	3	3174.58	3174.59	-0.0051	-1.60651
1	tr|Q4P9G7|Q4P9G7_USTMA Putative uncharacterized protein OS=Ustilago maydis GN=UM03246.1 PE=3 SV=1	B08.xml	2853	31.1	TKPNVEEFPGFDVATDDQILAS		yes	-	-	1.1	0.0015	3	2393.15	2393.15	-0.0039	-1.62965
1	tr|Q4P9G7|Q4P9G7_USTMA Putative uncharacterized protein OS=Ustilago maydis GN=UM03246.1 PE=3 SV=1	B08.xml	2866	31.2	QISNTYDYVVVGAGTSGMALAGR	M18:+15.9949 - Q1:-17.0265	yes	-	-	1.1	6.8e-07	2	2329.11	2329.11	-0.001	-0.429348
1	tr|Q4P9G7|Q4P9G7_USTMA Putative uncharacterized protein OS=Ustilago maydis GN=UM03246.1 PE=3 SV=1	B08.xml	2880	31.3	AVAVEYTLPFGIK		yes	-	-	1.1	8.2e-05	2	1407.79	1407.79	0.0018	1.2786
1	tr|Q4P9G7|Q4P9G7_USTMA Putative uncharacterized protein OS=Ustilago maydis GN=UM03246.1 PE=3 SV=1	B08.xml	2907	31.5	KEIIISAGAFQSPQLLM		yes	-	-	1.1	1.9e-05	2	1846.01	1846.01	-0.0011	-0.595878
1	tr|Q4P9G7|Q4P9G7_USTMA Putative uncharacterized protein OS=Ustilago maydis GN=UM03246.1 PE=3 SV=1	B08.xml	2910	31.5	KEIIISAGAFQSPQLLMVSGIGPADQLNAQK		yes	-	-	1.1	1e-06	3	3224.73	3224.74	-0.0036	-1.11637
1	tr|Q4P9G7|Q4P9G7_USTMA Putative uncharacterized protein OS=Ustilago maydis GN=UM03246.1 PE=3 SV=1	B08.xml	2911	31.5	TKPNVEEFPGFDVATDDQILASIR		yes	-	-	1.1	5.2e-05	3	2662.33	2662.34	-0.0046	-1.72781
1	tr|Q4P9G7|Q4P9G7_USTMA Putative uncharacterized protein OS=Ustilago maydis GN=UM03246.1 PE=3 SV=1	B08.xml	2980	32	ANQGIFTNNVADLIGFEK		yes	-	-	1.1	0.0014	2	1950.99	1950.99	-0.0003	-0.153768
1	tr|Q4P9G7|Q4P9G7_USTMA Putative uncharacterized protein OS=Ustilago maydis GN=UM03246.1 PE=3 SV=1	B08.xml	2989	32.1	KDNPPAQYNPATFPGNGPVSVGFPNYAQPF		yes	-	-	1.1	0.00012	3	3191.51	3191.52	-0.0085	-2.66331
1	tr|Q4P9G7|Q4P9G7_USTMA Putative uncharacterized protein OS=Ustilago maydis GN=UM03246.1 PE=3 SV=1	B08.xml	2996	32.2	QGIFTNNVADLIGFEK		yes	-	-	1.1	4.9e-06	2	1765.91	1765.91	0.0011	0.622907
1	tr|Q4P9G7|Q4P9G7_USTMA Putative uncharacterized protein OS=Ustilago maydis GN=UM03246.1 PE=3 SV=1	B08.xml	3003	32.2	DNPPAQYNPATFPGNGPVSVGFPN		yes	-	-	1.1	0.00018	3	2457.15	2457.15	-0.0022	-0.895347
1	tr|Q4P9G7|Q4P9G7_USTMA Putative uncharacterized protein OS=Ustilago maydis GN=UM03246.1 PE=3 SV=1	B08.xml	3076	32.8	QAQQTWVDLTGDNQWSFDNTLPYYQK		yes	-	-	1.1	9.3e-05	3	3146.44	3146.45	-0.0083	-2.63789
1	tr|Q4P9G7|Q4P9G7_USTMA Putative uncharacterized protein OS=Ustilago maydis GN=UM03246.1 PE=3 SV=1	B08.xml	3104	33.1	TKPNVEEFPGFDVATDDQILASIR		yes	-	-	1.1	0.00021	3	2662.33	2662.34	-0.002	-0.75122
1	tr|Q4P9G7|Q4P9G7_USTMA Putative uncharacterized protein OS=Ustilago maydis GN=UM03246.1 PE=3 SV=1	B08.xml	3131	33.3	FANQGIFTNNVADLIGFEK		yes	-	-	1.1	0.00016	3	2098.06	2098.06	-0.0027	-1.2869
1	tr|Q4P9G7|Q4P9G7_USTMA Putative uncharacterized protein OS=Ustilago maydis GN=UM03246.1 PE=3 SV=1	B08.xml	3133	33.3	AVAVEYTLPF		yes	-	-	1.1	0.00075	2	1109.59	1109.59	0.0001	0.0901235
1	tr|Q4P9G7|Q4P9G7_USTMA Putative uncharacterized protein OS=Ustilago maydis GN=UM03246.1 PE=3 SV=1	B08.xml	3138	33.3	EIIISAGAFQSPQLLMVSGIGPADQLNAQK	M16:+15.9949	yes	-	-	1.1	4.2e-10	3	3112.63	3112.64	-0.0088	-2.82719
1	tr|Q4P9G7|Q4P9G7_USTMA Putative uncharacterized protein OS=Ustilago maydis GN=UM03246.1 PE=3 SV=1	B08.xml	3146	33.4	QISNTYDYVVVGAGTSGMALAGR	Q1:-17.0265	yes	-	-	1.1	4.9e-06	3	2313.12	2313.12	0.0008	0.345853
1	tr|Q4P9G7|Q4P9G7_USTMA Putative uncharacterized protein OS=Ustilago maydis GN=UM03246.1 PE=3 SV=1	B08.xml	3176	33.6	GLIDWFAVTEGEPGYDNR		yes	-	-	1.1	0.00064	2	2038.95	2038.95	-0.0008	-0.392359
1	tr|Q4P9G7|Q4P9G7_USTMA Putative uncharacterized protein OS=Ustilago maydis GN=UM03246.1 PE=3 SV=1	B08.xml	3185	33.7	NFANQGIFTNNVADLIGFEK		yes	-	-	1.1	0.0031	3	2212.1	2212.1	-0.0016	-0.723293
1	tr|Q4P9G7|Q4P9G7_USTMA Putative uncharacterized protein OS=Ustilago maydis GN=UM03246.1 PE=3 SV=1	B08.xml	3223	34	SNLINQQLVDTPGFDTF		yes	-	-	1.1	4.1e-08	2	1908.93	1908.93	-0.005	-2.61926
1	tr|Q4P9G7|Q4P9G7_USTMA Putative uncharacterized protein OS=Ustilago maydis GN=UM03246.1 PE=3 SV=1	B08.xml	3237	34.1	SGPLLNSLNEVGVPTSTDMSSGNILGAQYSTITIEASDGK		yes	-	-	1.1	7.9e-07	3	4023.97	4023.97	-0.0018	-0.447319
1	tr|Q4P9G7|Q4P9G7_USTMA Putative uncharacterized protein OS=Ustilago maydis GN=UM03246.1 PE=3 SV=1	B08.xml	3306	34.7	SNLINQQLVDTPGFDTFGVGAD		yes	-	-	1.1	0.0016	3	2308.1	2308.11	-0.0073	-3.16276
1	tr|Q4P9G7|Q4P9G7_USTMA Putative uncharacterized protein OS=Ustilago maydis GN=UM03246.1 PE=3 SV=1	B08.xml	3327	34.9	EIIISAGAFQSPQLLMVSGIGPADQLNAQK		yes	-	-	1.1	3.9e-06	3	3096.63	3096.64	-0.0074	-2.38969
1	tr|Q4P9G7|Q4P9G7_USTMA Putative uncharacterized protein OS=Ustilago maydis GN=UM03246.1 PE=3 SV=1	B08.xml	3354	35.1	EIIISAGAFQSPQLL		yes	-	-	1.1	0.001	2	1586.88	1586.88	-0.0009	-0.567151
1	tr|Q4P9G7|Q4P9G7_USTMA Putative uncharacterized protein OS=Ustilago maydis GN=UM03246.1 PE=3 SV=1	B08.xml	3371	35.2	SGPGFIGDFSNLVINNLK		yes	-	-	1.1	8.6e-06	2	1891.99	1891.99	-0.0041	-2.16703
1	tr|Q4P9G7|Q4P9G7_USTMA Putative uncharacterized protein OS=Ustilago maydis GN=UM03246.1 PE=3 SV=1	B08.xml	3446	35.9	EANDPIFLASSIAQFN		yes	-	-	1.1	6.5e-08	2	1736.85	1736.85	-0.0013	-0.748482
1	tr|Q4P9G7|Q4P9G7_USTMA Putative uncharacterized protein OS=Ustilago maydis GN=UM03246.1 PE=3 SV=1	B08.xml	3480	36.2	IAQFNFANQGIFTNNVADLIGFEK		yes	-	-	1.1	0.0067	3	2671.35	2671.35	-0.0045	-1.68454
1	tr|Q4P9G7|Q4P9G7_USTMA Putative uncharacterized protein OS=Ustilago maydis GN=UM03246.1 PE=3 SV=1	B08.xml	3503	36.4	TKPNVEEFPGFDVATDDQILASIR		No	-	-	1.1	0.092	3	2662.33	2662.34	-0.0063	-2.36634
1	tr|Q4P9G7|Q4P9G7_USTMA Putative uncharacterized protein OS=Ustilago maydis GN=UM03246.1 PE=3 SV=1	B08.xml	3512	36.5	DNPPAQYNPATFPGNGPVSVGFPNYAQPF		yes	-	-	1.1	0.013	3	3063.42	3063.43	-0.011	-3.59075
1	tr|Q4P9G7|Q4P9G7_USTMA Putative uncharacterized protein OS=Ustilago maydis GN=UM03246.1 PE=3 SV=1	B08.xml	3516	36.5	EIIISAGAFQSPQLLM		yes	-	-	1.1	4.1e-06	2	1717.92	1717.92	0.0013	0.756729
1	tr|Q4P9G7|Q4P9G7_USTMA Putative uncharacterized protein OS=Ustilago maydis GN=UM03246.1 PE=3 SV=1	B08.xml	3525	36.6	SIAQFNFANQGIFTNNVADLIGFEK		yes	-	-	1.1	8.8e-09	3	2758.38	2758.38	-0.0043	-1.55888
1	tr|Q4P9G7|Q4P9G7_USTMA Putative uncharacterized protein OS=Ustilago maydis GN=UM03246.1 PE=3 SV=1	B08.xml	3528	36.6	QISNTYDYVVVGAGTSGM	Q1:-17.0265	yes	-	-	1.1	0.002	2	1844.84	1844.84	-0.0025	-1.35513
1	tr|Q4P9G7|Q4P9G7_USTMA Putative uncharacterized protein OS=Ustilago maydis GN=UM03246.1 PE=3 SV=1	B08.xml	3540	36.8	PTDSFTNGLIDWFAVTEGEPGYDNR		yes	-	-	1.1	0.025	3	2801.27	2801.27	-0.0003	-0.107094
1	tr|Q4P9G7|Q4P9G7_USTMA Putative uncharacterized protein OS=Ustilago maydis GN=UM03246.1 PE=3 SV=1	B08.xml	3553	36.9	QAQQTWVDLTGDNQWSFDNTLPYYQK	Q1:-17.0265	yes	-	-	1.1	0.00015	3	3129.41	3129.42	-0.008	-2.55638
1	tr|Q4P9G7|Q4P9G7_USTMA Putative uncharacterized protein OS=Ustilago maydis GN=UM03246.1 PE=3 SV=1	B08.xml	3635	37.7	QGIFTNNVADLIGFEK	Q1:-17.0265	yes	-	-	1.1	0.023	2	1748.89	1748.89	0.0017	0.972047
1	tr|Q4P9G7|Q4P9G7_USTMA Putative uncharacterized protein OS=Ustilago maydis GN=UM03246.1 PE=3 SV=1	B08.xml	3678	38.1	GVGADPTDSFTNGLIDWFAVTEGEPGYDNR		yes	-	-	1.1	7.9e-05	3	3200.43	3200.45	-0.011	-3.43702
1	tr|Q4P9G7|Q4P9G7_USTMA Putative uncharacterized protein OS=Ustilago maydis GN=UM03246.1 PE=3 SV=1	B08.xml	3683	38.1	DNPPAQYNPATFPGNGPVSVGFPNYAQPFSGPLLN		yes	-	-	1.1	0.0052	3	3644.74	3644.74	-0.006	-1.64621
1	tr|Q4P9G7|Q4P9G7_USTMA Putative uncharacterized protein OS=Ustilago maydis GN=UM03246.1 PE=3 SV=1	B08.xml	3702	38.3	EANDPIFLASSIAQFNFAN		yes	-	-	1.1	3.7e-05	2	2068.99	2069	-0.0042	-2.02997
1	tr|Q4P9G7|Q4P9G7_USTMA Putative uncharacterized protein OS=Ustilago maydis GN=UM03246.1 PE=3 SV=1	B08.xml	3717	38.4	EANDPIFLASSIAQFNFANQGIFTNNVADLIGFEK		yes	-	-	1.1	3.7e-14	3	3815.89	3815.89	-0.0026	-0.681361
1	tr|Q4P9G7|Q4P9G7_USTMA Putative uncharacterized protein OS=Ustilago maydis GN=UM03246.1 PE=3 SV=1	B08.xml	3730	38.5	SNPSDWPEIEFLSGPGFIGDFSNLVINNLK		yes	-	-	1.1	7.8e-06	3	3306.62	3306.63	-0.0074	-2.23793
1	tr|Q4P9G7|Q4P9G7_USTMA Putative uncharacterized protein OS=Ustilago maydis GN=UM03246.1 PE=3 SV=1	B08.xml	3739	38.5	EANDPIFLASSIAQFNFANQGIFTN		yes	-	-	1.1	0.019	3	2729.32	2729.32	-0.0049	-1.79532
1	tr|Q4P9G7|Q4P9G7_USTMA Putative uncharacterized protein OS=Ustilago maydis GN=UM03246.1 PE=3 SV=1	B08.xml	3805	39.1	GVTVAVLEAGIDYK		yes	-	-	1.1	0.0054	2	1434.79	1434.78	0.0029	2.02121
2	tr|Q4P1R8|Q4P1R8_USTMA Putative uncharacterized protein OS=Ustilago maydis GN=UM05945.1 PE=4 SV=1	B08.xml	589	13	GSDSNGNACQLSGQH	C9:+57.0215	yes	-	-	2.1	0.013	2	1531.62	1531.62	-0.0013	-0.848775
2	tr|Q4P1R8|Q4P1R8_USTMA Putative uncharacterized protein OS=Ustilago maydis GN=UM05945.1 PE=4 SV=1	B08.xml	620	13.3	TASVGAGVR		yes	-	-	2.1	0.007	2	817.453	817.453	-0.0001	-0.122331
2	tr|Q4P1R8|Q4P1R8_USTMA Putative uncharacterized protein OS=Ustilago maydis GN=UM05945.1 PE=4 SV=1	B08.xml	677	13.8	SGQHLLASR		yes	-	-	2.1	0.00062	2	968.53	968.528	0.0025	2.58124
2	tr|Q4P1R8|Q4P1R8_USTMA Putative uncharacterized protein OS=Ustilago maydis GN=UM05945.1 PE=4 SV=1	B08.xml	791	14.8	QLDHVSVDR	Q1:-17.0265	yes	-	-	2.1	0.039	2	1051.52	1051.52	-0.0005	-0.475503
2	tr|Q4P1R8|Q4P1R8_USTMA Putative uncharacterized protein OS=Ustilago maydis GN=UM05945.1 PE=4 SV=1	B08.xml	809	14.9	TASVGAGVR		No	-	-	2.1	0.06	2	817.453	817.453	-0.0001	-0.122331
2	tr|Q4P1R8|Q4P1R8_USTMA Putative uncharacterized protein OS=Ustilago maydis GN=UM05945.1 PE=4 SV=1	B08.xml	812	15	QEHDALMHSFHSK	M7:+15.9949 - Q1:-17.0265	yes	-	-	2.1	0.0014	3	1565.68	1565.68	-0.0001	-0.06387
2	tr|Q4P1R8|Q4P1R8_USTMA Putative uncharacterized protein OS=Ustilago maydis GN=UM05945.1 PE=4 SV=1	B08.xml	999	16.4	QEHDALMH	Q1:-17.0265	yes	-	-	2.1	0.043	2	963.398	963.399	-0.0009	-0.934192
2	tr|Q4P1R8|Q4P1R8_USTMA Putative uncharacterized protein OS=Ustilago maydis GN=UM05945.1 PE=4 SV=1	B08.xml	1037	16.7	QEHDALMHSFH		yes	-	-	2.1	0.018	3	1351.59	1351.59	0.0009	0.665885
2	tr|Q4P1R8|Q4P1R8_USTMA Putative uncharacterized protein OS=Ustilago maydis GN=UM05945.1 PE=4 SV=1	B08.xml	1065	16.9	QEHDALMHSFH	M7:+15.9949 - Q1:-17.0265	yes	-	-	2.1	0.0053	2	1350.55	1350.55	-0.0004	-0.296175
2	tr|Q4P1R8|Q4P1R8_USTMA Putative uncharacterized protein OS=Ustilago maydis GN=UM05945.1 PE=4 SV=1	B08.xml	1089	17.1	QEHDALMHSFHSK	Q1:-17.0265	yes	-	-	2.1	1.6e-12	2	1549.68	1549.69	-0.0035	-2.25852
2	tr|Q4P1R8|Q4P1R8_USTMA Putative uncharacterized protein OS=Ustilago maydis GN=UM05945.1 PE=4 SV=1	B08.xml	1297	18.8	GSDSNGNACQLSGQHLLASR	C9:+57.0215	yes	-	-	2.1	0.0025	3	2071.95	2071.96	-0.0028	-1.35138
2	tr|Q4P1R8|Q4P1R8_USTMA Putative uncharacterized protein OS=Ustilago maydis GN=UM05945.1 PE=4 SV=1	B08.xml	1307	18.9	PEQYYGNALAR		yes	-	-	2.1	3.7e-05	2	1281.62	1281.62	-0.002	-1.56052
2	tr|Q4P1R8|Q4P1R8_USTMA Putative uncharacterized protein OS=Ustilago maydis GN=UM05945.1 PE=4 SV=1	B08.xml	1342	19.1	QLDHVSVDR	Q1:-17.0265	yes	-	-	2.1	0.01	2	1051.51	1051.52	-0.0032	-3.04322
2	tr|Q4P1R8|Q4P1R8_USTMA Putative uncharacterized protein OS=Ustilago maydis GN=UM05945.1 PE=4 SV=1	B08.xml	1361	19.2	GAYVNYVDAR		yes	-	-	2.1	0.001	2	1127.55	1127.55	-0.0021	-1.86245
2	tr|Q4P1R8|Q4P1R8_USTMA Putative uncharacterized protein OS=Ustilago maydis GN=UM05945.1 PE=4 SV=1	B08.xml	1398	19.5	QEHDALMHSFH	Q1:-17.0265	yes	-	-	2.1	9.2e-05	2	1334.56	1334.56	0.0012	0.899174
2	tr|Q4P1R8|Q4P1R8_USTMA Putative uncharacterized protein OS=Ustilago maydis GN=UM05945.1 PE=4 SV=1	B08.xml	1451	19.9	QEHDALMHSF	M7:+15.9949 - Q1:-17.0265	yes	-	-	2.1	0.0061	2	1213.49	1213.49	-0.0023	-1.89535
2	tr|Q4P1R8|Q4P1R8_USTMA Putative uncharacterized protein OS=Ustilago maydis GN=UM05945.1 PE=4 SV=1	B08.xml	1518	20.4	ALGGGFGYATR		yes	-	-	2.1	1.6e-08	2	1069.54	1069.54	-0.0003	-0.280494
2	tr|Q4P1R8|Q4P1R8_USTMA Putative uncharacterized protein OS=Ustilago maydis GN=UM05945.1 PE=4 SV=1	B08.xml	1566	20.8	VGVSGHALGGGFGYATR		yes	-	-	2.1	3.1e-06	2	1605.81	1605.81	-0.001	-0.622737
2	tr|Q4P1R8|Q4P1R8_USTMA Putative uncharacterized protein OS=Ustilago maydis GN=UM05945.1 PE=4 SV=1	B08.xml	1579	20.9	GSDSNGNACQLSGQHLLASR	C9:+57.0215	yes	-	-	2.1	0.047	3	2071.95	2071.96	-0.003	-1.44791
2	tr|Q4P1R8|Q4P1R8_USTMA Putative uncharacterized protein OS=Ustilago maydis GN=UM05945.1 PE=4 SV=1	B08.xml	1633	21.3	APTQIQNYAYSYK		yes	-	-	2.1	0.0028	2	1546.75	1546.75	-0.001	-0.646515
2	tr|Q4P1R8|Q4P1R8_USTMA Putative uncharacterized protein OS=Ustilago maydis GN=UM05945.1 PE=4 SV=1	B08.xml	1654	21.5	GELLVVGER		yes	-	-	2.1	0.015	2	971.551	971.552	-0.0012	-1.23514
2	tr|Q4P1R8|Q4P1R8_USTMA Putative uncharacterized protein OS=Ustilago maydis GN=UM05945.1 PE=4 SV=1	B08.xml	1689	21.8	SLGGHDGSVVIDLR		yes	-	-	2.1	0.0087	3	1424.75	1424.75	0	0
2	tr|Q4P1R8|Q4P1R8_USTMA Putative uncharacterized protein OS=Ustilago maydis GN=UM05945.1 PE=4 SV=1	B08.xml	1700	21.8	AFDDLVQTAK		yes	-	-	2.1	0.0011	2	1107.57	1107.57	-0.0011	-0.993167
2	tr|Q4P1R8|Q4P1R8_USTMA Putative uncharacterized protein OS=Ustilago maydis GN=UM05945.1 PE=4 SV=1	B08.xml	1786	22.5	LDAYAGLQGTGN		yes	-	-	2.1	3.4e-05	2	1179.56	1179.56	-0.0013	-1.1021
2	tr|Q4P1R8|Q4P1R8_USTMA Putative uncharacterized protein OS=Ustilago maydis GN=UM05945.1 PE=4 SV=1	B08.xml	1792	22.6	LHDWPEQYYGN		yes	-	-	2.1	6.1e-05	2	1421.61	1421.61	-0.0011	-0.773769
2	tr|Q4P1R8|Q4P1R8_USTMA Putative uncharacterized protein OS=Ustilago maydis GN=UM05945.1 PE=4 SV=1	B08.xml	1873	23.2	QEHDALMHSF	Q1:-17.0265	yes	-	-	2.1	0.005	2	1197.5	1197.5	0.0015	1.25261
2	tr|Q4P1R8|Q4P1R8_USTMA Putative uncharacterized protein OS=Ustilago maydis GN=UM05945.1 PE=4 SV=1	B08.xml	1892	23.4	SGGHSYTAYSLGGHDGSVVIDLR		yes	-	-	2.1	0.005	3	2348.13	2348.13	0.0023	0.979504
2	tr|Q4P1R8|Q4P1R8_USTMA Putative uncharacterized protein OS=Ustilago maydis GN=UM05945.1 PE=4 SV=1	B08.xml	1895	23.4	LHDWPEQYYGNALAR		yes	-	-	2.1	3.3e-05	3	1832.87	1832.87	0.0019	1.03662
2	tr|Q4P1R8|Q4P1R8_USTMA Putative uncharacterized protein OS=Ustilago maydis GN=UM05945.1 PE=4 SV=1	B08.xml	1932	23.7	WGAYVNYVDAR		yes	-	-	2.1	0.039	2	1313.63	1313.63	-0.0009	-0.685126
2	tr|Q4P1R8|Q4P1R8_USTMA Putative uncharacterized protein OS=Ustilago maydis GN=UM05945.1 PE=4 SV=1	B08.xml	1944	23.8	SVTHNSEHDLWWALR		yes	-	-	2.1	0.00026	3	1850.89	1850.89	-0.0005	-0.27014
2	tr|Q4P1R8|Q4P1R8_USTMA Putative uncharacterized protein OS=Ustilago maydis GN=UM05945.1 PE=4 SV=1	B08.xml	2010	24.3	TAYSLGGHDGSVVIDLR		yes	-	-	2.1	0.0012	3	1759.9	1759.9	-0.001	-0.568215
2	tr|Q4P1R8|Q4P1R8_USTMA Putative uncharacterized protein OS=Ustilago maydis GN=UM05945.1 PE=4 SV=1	B08.xml	2019	24.4	VIVEPGTSDQVAAIVK		yes	-	-	2.1	2.3e-07	2	1625.91	1625.91	-0.0018	-1.10707
2	tr|Q4P1R8|Q4P1R8_USTMA Putative uncharacterized protein OS=Ustilago maydis GN=UM05945.1 PE=4 SV=1	B08.xml	2069	24.8	NAFDDLVQTAK		yes	-	-	2.1	6.9e-05	2	1221.61	1221.61	0.0001	0.0818591
2	tr|Q4P1R8|Q4P1R8_USTMA Putative uncharacterized protein OS=Ustilago maydis GN=UM05945.1 PE=4 SV=1	B08.xml	2126	25.2	SLQDAPTQIQNYAYSYK		yes	-	-	2.1	3.6e-10	2	1989.95	1989.96	-0.0043	-2.16085
2	tr|Q4P1R8|Q4P1R8_USTMA Putative uncharacterized protein OS=Ustilago maydis GN=UM05945.1 PE=4 SV=1	B08.xml	2136	25.3	WGAYVNYVDAR		yes	-	-	2.1	0.0051	2	1313.63	1313.63	0.0018	1.37025
2	tr|Q4P1R8|Q4P1R8_USTMA Putative uncharacterized protein OS=Ustilago maydis GN=UM05945.1 PE=4 SV=1	B08.xml	2157	25.5	FGGELLVVGER		yes	-	-	2.1	7.7e-06	2	1175.64	1175.64	-0.0004	-0.34024
2	tr|Q4P1R8|Q4P1R8_USTMA Putative uncharacterized protein OS=Ustilago maydis GN=UM05945.1 PE=4 SV=1	B08.xml	2239	26.2	NSEHDLWWALR		yes	-	-	2.1	0.011	3	1426.69	1426.69	0.0003	0.210277
2	tr|Q4P1R8|Q4P1R8_USTMA Putative uncharacterized protein OS=Ustilago maydis GN=UM05945.1 PE=4 SV=1	B08.xml	2266	26.4	YKPLVIVEPGTSDQVAAIVK		yes	-	-	2.1	0.00038	3	2127.21	2127.21	-0.0001	-0.04701
2	tr|Q4P1R8|Q4P1R8_USTMA Putative uncharacterized protein OS=Ustilago maydis GN=UM05945.1 PE=4 SV=1	B08.xml	2385	27.4	AIVALQEM		yes	-	-	2.1	0.00026	2	874.47	874.471	-0.0007	-0.800484
2	tr|Q4P1R8|Q4P1R8_USTMA Putative uncharacterized protein OS=Ustilago maydis GN=UM05945.1 PE=4 SV=1	B08.xml	2513	28.4	PLVIVEPGTSDQVAAIVK		yes	-	-	2.1	6.2e-07	3	1836.05	1836.05	0	0
2	tr|Q4P1R8|Q4P1R8_USTMA Putative uncharacterized protein OS=Ustilago maydis GN=UM05945.1 PE=4 SV=1	B08.xml	2518	28.4	HQPDAQNQVYNAFDDLVQTAK		yes	-	-	2.1	0.00034	3	2402.14	2402.14	-0.0024	-0.99911
2	tr|Q4P1R8|Q4P1R8_USTMA Putative uncharacterized protein OS=Ustilago maydis GN=UM05945.1 PE=4 SV=1	B08.xml	2526	28.5	NQVYNAFDDLVQTAK		yes	-	-	2.1	4e-09	2	1725.84	1725.84	-0.0077	-4.46158
2	tr|Q4P1R8|Q4P1R8_USTMA Putative uncharacterized protein OS=Ustilago maydis GN=UM05945.1 PE=4 SV=1	B08.xml	2601	29	GFPSNHQPDAQNQVYNAFDDLVQTAK		yes	-	-	2.1	0.00032	3	2904.35	2904.36	-0.0023	-0.791914
2	tr|Q4P1R8|Q4P1R8_USTMA Putative uncharacterized protein OS=Ustilago maydis GN=UM05945.1 PE=4 SV=1	B08.xml	2605	29.1	TFSLQDAPTQIQNYAYSYK		yes	-	-	2.1	5.7e-05	3	2238.07	2238.07	0.0015	0.67022
2	tr|Q4P1R8|Q4P1R8_USTMA Putative uncharacterized protein OS=Ustilago maydis GN=UM05945.1 PE=4 SV=1	B08.xml	2606	29.1	IVEMQFVDINGTLR		yes	-	-	2.1	1.9e-06	2	1634.86	1634.86	-0.0022	-1.34568
2	tr|Q4P1R8|Q4P1R8_USTMA Putative uncharacterized protein OS=Ustilago maydis GN=UM05945.1 PE=4 SV=1	B08.xml	2618	29.2	TYDYESALALVTK		yes	-	-	2.1	1.2e-07	2	1473.75	1473.75	0.0025	1.69636
2	tr|Q4P1R8|Q4P1R8_USTMA Putative uncharacterized protein OS=Ustilago maydis GN=UM05945.1 PE=4 SV=1	B08.xml	2628	29.2	TCTYDYESALALVTK	C2:+57.0215	yes	-	-	2.1	2e-09	2	1734.82	1734.83	-0.0037	-2.13278
2	tr|Q4P1R8|Q4P1R8_USTMA Putative uncharacterized protein OS=Ustilago maydis GN=UM05945.1 PE=4 SV=1	B08.xml	2629	29.3	AQNQVYNAFDDLVQTAK		yes	-	-	2.1	6.3e-05	3	1924.94	1924.94	-0.002	-1.03899
2	tr|Q4P1R8|Q4P1R8_USTMA Putative uncharacterized protein OS=Ustilago maydis GN=UM05945.1 PE=4 SV=1	B08.xml	2649	29.4	AWGFLLDR		yes	-	-	2.1	0.0012	2	977.52	977.521	-0.0008	-0.818397
2	tr|Q4P1R8|Q4P1R8_USTMA Putative uncharacterized protein OS=Ustilago maydis GN=UM05945.1 PE=4 SV=1	B08.xml	2674	29.6	AIVALQEMTLSTDTASGFEPN	M8:+15.9949	yes	-	-	2.1	7.3e-05	2	2211.04	2211.05	-0.0064	-2.89455
2	tr|Q4P1R8|Q4P1R8_USTMA Putative uncharacterized protein OS=Ustilago maydis GN=UM05945.1 PE=4 SV=1	B08.xml	2718	29.9	SYGFPSNHQPDAQNQVYNAFDDLVQTAK		yes	-	-	2.1	1e-05	3	3154.44	3154.45	-0.011	-3.48714
2	tr|Q4P1R8|Q4P1R8_USTMA Putative uncharacterized protein OS=Ustilago maydis GN=UM05945.1 PE=4 SV=1	B08.xml	2741	30.1	GAGSNNFGIVTQF		yes	-	-	2.1	0.021	2	1311.63	1311.63	-0.0004	-0.304963
2	tr|Q4P1R8|Q4P1R8_USTMA Putative uncharacterized protein OS=Ustilago maydis GN=UM05945.1 PE=4 SV=1	B08.xml	2782	30.5	YSYGFPSNHQPDAQNQVYNAFDDLVQTAK		yes	-	-	2.1	2.3e-06	3	3317.5	3317.51	-0.018	-5.42575
2	tr|Q4P1R8|Q4P1R8_USTMA Putative uncharacterized protein OS=Ustilago maydis GN=UM05945.1 PE=4 SV=1	B08.xml	2796	30.6	TASGFEPNFGGELLVVGER		yes	-	-	2.1	3.1e-05	2	1978.98	1978.99	-0.0029	-1.4654
2	tr|Q4P1R8|Q4P1R8_USTMA Putative uncharacterized protein OS=Ustilago maydis GN=UM05945.1 PE=4 SV=1	B08.xml	2854	31.1	STDTASGFEPNFGGELLVVGER		yes	-	-	2.1	0.00099	3	2282.09	2282.09	-0.0037	-1.62132
2	tr|Q4P1R8|Q4P1R8_USTMA Putative uncharacterized protein OS=Ustilago maydis GN=UM05945.1 PE=4 SV=1	B08.xml	2870	31.2	SLVQPSTCTYDYESALALVTK	C8:+57.0215	yes	-	-	2.1	0.00014	3	2346.15	2346.15	-0.0016	-0.681967
2	tr|Q4P1R8|Q4P1R8_USTMA Putative uncharacterized protein OS=Ustilago maydis GN=UM05945.1 PE=4 SV=1	B08.xml	2883	31.3	LGSLAQQIWDQGNFALPHGTCPYVGVSGH	C21:+57.0215	yes	-	-	2.1	3.2e-08	3	3109.49	3109.5	-0.0004	-0.128638
2	tr|Q4P1R8|Q4P1R8_USTMA Putative uncharacterized protein OS=Ustilago maydis GN=UM05945.1 PE=4 SV=1	B08.xml	2941	31.7	LSTDTASGFEPNFGGELLVVGER		yes	-	-	2.1	2.2e-05	3	2395.17	2395.18	-0.0034	-1.41952
2	tr|Q4P1R8|Q4P1R8_USTMA Putative uncharacterized protein OS=Ustilago maydis GN=UM05945.1 PE=4 SV=1	B08.xml	2958	31.9	TLSTDTASGFEPNFGGELLVVGER		yes	-	-	2.1	2.3e-05	3	2496.22	2496.23	-0.0031	-1.24188
2	tr|Q4P1R8|Q4P1R8_USTMA Putative uncharacterized protein OS=Ustilago maydis GN=UM05945.1 PE=4 SV=1	B08.xml	2981	32.1	LGSLAQQIWDQGNFALPHGT		yes	-	-	2.1	0.032	3	2153.07	2153.08	-0.0038	-1.76492
2	tr|Q4P1R8|Q4P1R8_USTMA Putative uncharacterized protein OS=Ustilago maydis GN=UM05945.1 PE=4 SV=1	B08.xml	2993	32.2	SSSYNPLFDYKPLVIVEPGTSDQVAAIVK		yes	-	-	2.1	4.6e-12	3	3137.64	3137.64	-0.0057	-1.81665
2	tr|Q4P1R8|Q4P1R8_USTMA Putative uncharacterized protein OS=Ustilago maydis GN=UM05945.1 PE=4 SV=1	B08.xml	3015	32.3	SYNPLFDYKPLVIVEPGTSDQVAAIVK		yes	-	-	2.1	0.011	3	2963.57	2963.58	-0.0078	-2.63195
2	tr|Q4P1R8|Q4P1R8_USTMA Putative uncharacterized protein OS=Ustilago maydis GN=UM05945.1 PE=4 SV=1	B08.xml	3021	32.4	AIVALQEMTL		yes	-	-	2.1	0.04	2	1088.6	1088.6	0.0008	0.734887
2	tr|Q4P1R8|Q4P1R8_USTMA Putative uncharacterized protein OS=Ustilago maydis GN=UM05945.1 PE=4 SV=1	B08.xml	3066	32.8	LGSLAQQIWDQGNFALPH		yes	-	-	2.1	8.1e-07	2	1995.02	1995.01	0.012	6.01501
2	tr|Q4P1R8|Q4P1R8_USTMA Putative uncharacterized protein OS=Ustilago maydis GN=UM05945.1 PE=4 SV=1	B08.xml	3081	32.9	LGSLAQQIWDQGNFALPHGTCPY	C21:+57.0215	yes	-	-	2.1	0.0054	3	2573.22	2573.22	-0.0052	-2.02081
2	tr|Q4P1R8|Q4P1R8_USTMA Putative uncharacterized protein OS=Ustilago maydis GN=UM05945.1 PE=4 SV=1	B08.xml	3259	34.3	AIVALQEMTLSTDTASGFEPNFGGELLVVGER	M8:+15.9949	yes	-	-	2.1	9.5e-06	3	3367.66	3367.67	-0.0097	-2.88033
2	tr|Q4P1R8|Q4P1R8_USTMA Putative uncharacterized protein OS=Ustilago maydis GN=UM05945.1 PE=4 SV=1	B08.xml	3328	34.9	GAGSNNFGIVTQFTF		yes	-	-	2.1	1e-06	2	1559.75	1559.75	-0.0016	-1.02581
2	tr|Q4P1R8|Q4P1R8_USTMA Putative uncharacterized protein OS=Ustilago maydis GN=UM05945.1 PE=4 SV=1	B08.xml	3404	35.5	TKWDPNDVFWFPQGL		yes	-	-	2.1	7.2e-05	2	1849.88	1849.89	-0.0063	-3.40561
2	tr|Q4P1R8|Q4P1R8_USTMA Putative uncharacterized protein OS=Ustilago maydis GN=UM05945.1 PE=4 SV=1	B08.xml	3418	35.6	GAGSNNFGIVTQFTFSLQDAPTQIQNYAYSYK		yes	-	-	2.1	8.1e-06	3	3530.68	3530.69	-0.0075	-2.12423
2	tr|Q4P1R8|Q4P1R8_USTMA Putative uncharacterized protein OS=Ustilago maydis GN=UM05945.1 PE=4 SV=1	B08.xml	3513	36.5	AIVALQEMTLSTDTASGFEPNFGGELLVVGER		yes	-	-	2.1	1.9e-07	3	3351.67	3351.68	-0.0054	-1.61113
2	tr|Q4P1R8|Q4P1R8_USTMA Putative uncharacterized protein OS=Ustilago maydis GN=UM05945.1 PE=4 SV=1	B08.xml	3544	36.8	LDAYAGLQGTGNSISFDFLGPLSYPASQSGTASFNAH		yes	-	-	2.1	3.4e-11	3	3761.77	3761.77	0.0014	0.372165
2	tr|Q4P1R8|Q4P1R8_USTMA Putative uncharacterized protein OS=Ustilago maydis GN=UM05945.1 PE=4 SV=1	B08.xml	3664	38	GAGSNNFGIVTQFTFSLQDAPTQIQNYAY		yes	-	-	2.1	0.035	3	3152.49	3152.5	-0.0084	-2.66456
2	tr|Q4P1R8|Q4P1R8_USTMA Putative uncharacterized protein OS=Ustilago maydis GN=UM05945.1 PE=4 SV=1	B08.xml	3692	38.2	EFTSWIESLESIMGSLDVSSPNTDHEQFYAK		yes	-	-	2.1	5.2e-11	3	3547.62	3547.62	-0.0031	-0.873825
3	tr|Q4P5W0|Q4P5W0_USTMA Putative uncharacterized protein OS=Ustilago maydis GN=UM04503.1 PE=4 SV=1	B08.xml	816	15	TVNAHGSVPLR		yes	-	-	3.1	0.001	2	1150.63	1150.63	-0.0005	-0.434543
3	tr|Q4P5W0|Q4P5W0_USTMA Putative uncharacterized protein OS=Ustilago maydis GN=UM04503.1 PE=4 SV=1	B08.xml	828	15.1	NTYNQVSCSPTESK	C8:+57.0215	yes	-	-	3.1	0.0044	2	1614.71	1614.71	-0.0005	-0.309654
3	tr|Q4P5W0|Q4P5W0_USTMA Putative uncharacterized protein OS=Ustilago maydis GN=UM04503.1 PE=4 SV=1	B08.xml	849	15.3	SLGQYATSK		yes	-	-	3.1	0.0027	2	954.491	954.49	0.0012	1.25722
3	tr|Q4P5W0|Q4P5W0_USTMA Putative uncharacterized protein OS=Ustilago maydis GN=UM04503.1 PE=4 SV=1	B08.xml	866	15.4	SFVGATNDR		No	-	-	3.1	0.063	2	966.462	966.464	-0.0023	-2.37981
3	tr|Q4P5W0|Q4P5W0_USTMA Putative uncharacterized protein OS=Ustilago maydis GN=UM04503.1 PE=4 SV=1	B08.xml	880	15.5	TAHISVNGGSPQ		yes	-	-	3.1	0.015	2	1167.58	1167.58	-0.0001	-0.0856476
3	tr|Q4P5W0|Q4P5W0_USTMA Putative uncharacterized protein OS=Ustilago maydis GN=UM04503.1 PE=4 SV=1	B08.xml	892	15.6	YDNCYADGTTSGDNAPK	C4:+57.0215	yes	-	-	3.1	0.026	2	1848.73	1848.73	-0.0041	-2.21773
3	tr|Q4P5W0|Q4P5W0_USTMA Putative uncharacterized protein OS=Ustilago maydis GN=UM04503.1 PE=4 SV=1	B08.xml	909	15.7	IQAESGTLAGR		yes	-	-	3.1	6e-05	2	1102.59	1102.59	-0.0005	-0.45348
3	tr|Q4P5W0|Q4P5W0_USTMA Putative uncharacterized protein OS=Ustilago maydis GN=UM04503.1 PE=4 SV=1	B08.xml	910	15.7	TGNFDLHAGK		yes	-	-	3.1	1.9e-05	2	1059.52	1059.52	-0.0004	-0.377529
3	tr|Q4P5W0|Q4P5W0_USTMA Putative uncharacterized protein OS=Ustilago maydis GN=UM04503.1 PE=4 SV=1	B08.xml	1097	17.2	EAQDAQLLK		yes	-	-	3.1	0.0017	2	1015.54	1015.54	0.0002	0.196939
3	tr|Q4P5W0|Q4P5W0_USTMA Putative uncharacterized protein OS=Ustilago maydis GN=UM04503.1 PE=4 SV=1	B08.xml	1133	17.5	TGNFDLH		yes	-	-	3.1	0.0076	2	803.369	803.369	0.0002	0.248952
3	tr|Q4P5W0|Q4P5W0_USTMA Putative uncharacterized protein OS=Ustilago maydis GN=UM04503.1 PE=4 SV=1	B08.xml	1348	19.2	ANSYAPDFDR		yes	-	-	3.1	0.0015	2	1155.51	1155.51	0.0002	0.173084
3	tr|Q4P5W0|Q4P5W0_USTMA Putative uncharacterized protein OS=Ustilago maydis GN=UM04503.1 PE=4 SV=1	B08.xml	1407	19.6	LTGFTAGQSN		yes	-	-	3.1	0.0039	2	995.48	995.48	0.0004	0.401816
3	tr|Q4P5W0|Q4P5W0_USTMA Putative uncharacterized protein OS=Ustilago maydis GN=UM04503.1 PE=4 SV=1	B08.xml	1547	20.7	LITNTDAFPSGMK	M12:+15.9949	yes	-	-	3.1	0.0095	2	1410.69	1410.69	-0.0026	-1.84306
3	tr|Q4P5W0|Q4P5W0_USTMA Putative uncharacterized protein OS=Ustilago maydis GN=UM04503.1 PE=4 SV=1	B08.xml	1682	21.7	VISTDLSSISSNAK		yes	-	-	3.1	0.0039	2	1421.75	1421.75	-0.001	-0.703359
3	tr|Q4P5W0|Q4P5W0_USTMA Putative uncharacterized protein OS=Ustilago maydis GN=UM04503.1 PE=4 SV=1	B08.xml	1917	23.6	ACDPQAPSPVLGSLGH	C2:+57.0215	yes	-	-	3.1	1.4e-07	2	1605.77	1605.77	-0.0016	-0.996407
3	tr|Q4P5W0|Q4P5W0_USTMA Putative uncharacterized protein OS=Ustilago maydis GN=UM04503.1 PE=4 SV=1	B08.xml	1929	23.7	ALPTPGMGFNTYNQVSCSPTESK	C17:+57.0215 - M7:+15.9949	yes	-	-	3.1	3.9e-06	3	2502.13	2502.13	-0.002	-0.79932
3	tr|Q4P5W0|Q4P5W0_USTMA Putative uncharacterized protein OS=Ustilago maydis GN=UM04503.1 PE=4 SV=1	B08.xml	1990	24.1	DASGNLITNTDAFPSGMK	M17:+15.9949	yes	-	-	3.1	1.4e-09	2	1854.85	1854.85	-0.0048	-2.5878
3	tr|Q4P5W0|Q4P5W0_USTMA Putative uncharacterized protein OS=Ustilago maydis GN=UM04503.1 PE=4 SV=1	B08.xml	2008	24.3	VGFSFVGATNDR		yes	-	-	3.1	0.0045	2	1269.62	1269.62	-0.0019	-1.49651
3	tr|Q4P5W0|Q4P5W0_USTMA Putative uncharacterized protein OS=Ustilago maydis GN=UM04503.1 PE=4 SV=1	B08.xml	2049	24.6	LLVCQWGVPQK	C4:+57.0215	yes	-	-	3.1	2.1e-05	2	1327.72	1327.72	-0.001	-0.753171
3	tr|Q4P5W0|Q4P5W0_USTMA Putative uncharacterized protein OS=Ustilago maydis GN=UM04503.1 PE=4 SV=1	B08.xml	2051	24.6	TAGQSNSITISNANSYAPDFDR		yes	-	-	3.1	1.5e-06	2	2329.06	2329.07	-0.0055	-2.36146
3	tr|Q4P5W0|Q4P5W0_USTMA Putative uncharacterized protein OS=Ustilago maydis GN=UM04503.1 PE=4 SV=1	B08.xml	2054	24.7	SITISNANSYAPDFDR		yes	-	-	3.1	6.9e-09	2	1770.83	1770.83	-0.0021	-1.18588
3	tr|Q4P5W0|Q4P5W0_USTMA Putative uncharacterized protein OS=Ustilago maydis GN=UM04503.1 PE=4 SV=1	B08.xml	2104	25.1	ILNQGIQISLH		yes	-	-	3.1	0.0011	2	1235.71	1235.71	-0.0008	-0.647401
3	tr|Q4P5W0|Q4P5W0_USTMA Putative uncharacterized protein OS=Ustilago maydis GN=UM04503.1 PE=4 SV=1	B08.xml	2134	25.3	LSTNALPTPGMGFNTYNQVSCSPTESK	C21:+57.0215 - M11:+15.9949	yes	-	-	3.1	6.6e-06	3	2917.33	2917.33	-0.0039	-1.33684
3	tr|Q4P5W0|Q4P5W0_USTMA Putative uncharacterized protein OS=Ustilago maydis GN=UM04503.1 PE=4 SV=1	B08.xml	2154	25.5	SGPNHFADGDLLEVGNSGM	M19:+15.9949	yes	-	-	3.1	0.00012	2	1932.84	1932.84	0.0001	0.0517373
3	tr|Q4P5W0|Q4P5W0_USTMA Putative uncharacterized protein OS=Ustilago maydis GN=UM04503.1 PE=4 SV=1	B08.xml	2168	25.6	LTGFTAGQSNSITISNAN		No	-	-	3.1	0.082	2	1795.88	1795.88	-0.0059	-3.28529
3	tr|Q4P5W0|Q4P5W0_USTMA Putative uncharacterized protein OS=Ustilago maydis GN=UM04503.1 PE=4 SV=1	B08.xml	2192	25.8	PQAPSPVLGSLGHEAQDAQLLK		yes	-	-	3.1	0.00032	3	2256.21	2256.2	0.0086	3.81172
3	tr|Q4P5W0|Q4P5W0_USTMA Putative uncharacterized protein OS=Ustilago maydis GN=UM04503.1 PE=4 SV=1	B08.xml	2253	26.3	ACDPQAPSPVLGSLGHEAQDAQLLK	C2:+57.0215	yes	-	-	3.1	0.0026	3	2602.29	2602.29	-0.0031	-1.19126
3	tr|Q4P5W0|Q4P5W0_USTMA Putative uncharacterized protein OS=Ustilago maydis GN=UM04503.1 PE=4 SV=1	B08.xml	2259	26.3	AAAPSLTYIQAESGTLAGR		yes	-	-	3.1	1e-08	2	1876.97	1876.98	-0.0038	-2.02453
3	tr|Q4P5W0|Q4P5W0_USTMA Putative uncharacterized protein OS=Ustilago maydis GN=UM04503.1 PE=4 SV=1	B08.xml	2269	26.4	DASGNLITNTDAFPSGMK		yes	-	-	3.1	3.1e-07	2	1838.86	1838.86	-0.0034	-1.84897
3	tr|Q4P5W0|Q4P5W0_USTMA Putative uncharacterized protein OS=Ustilago maydis GN=UM04503.1 PE=4 SV=1	B08.xml	2315	26.8	SPLVISTDLSSISSNAK		yes	-	-	3.1	2.3e-10	2	1718.92	1718.92	-0.0006	-0.349057
3	tr|Q4P5W0|Q4P5W0_USTMA Putative uncharacterized protein OS=Ustilago maydis GN=UM04503.1 PE=4 SV=1	B08.xml	2326	26.9	GLEFGLYSDAGYR		yes	-	-	3.1	2.5e-09	2	1447.69	1447.69	-0.0001	-0.0690758
3	tr|Q4P5W0|Q4P5W0_USTMA Putative uncharacterized protein OS=Ustilago maydis GN=UM04503.1 PE=4 SV=1	B08.xml	2350	27.1	LSTNALPTPGMGFNTYNQVSCSPTESK	C21:+57.0215	yes	-	-	3.1	2.3e-06	3	2901.33	2901.34	-0.011	-3.79135
3	tr|Q4P5W0|Q4P5W0_USTMA Putative uncharacterized protein OS=Ustilago maydis GN=UM04503.1 PE=4 SV=1	B08.xml	2380	27.3	YTNAAAPSLTYIQAESGTLAGR		yes	-	-	3.1	1.2e-07	3	2255.13	2255.13	-0.0032	-1.41899
3	tr|Q4P5W0|Q4P5W0_USTMA Putative uncharacterized protein OS=Ustilago maydis GN=UM04503.1 PE=4 SV=1	B08.xml	2386	27.4	SGPNHFADGDLLEVGNSGM		yes	-	-	3.1	7e-06	2	1916.84	1916.84	-0.004	-2.08676
3	tr|Q4P5W0|Q4P5W0_USTMA Putative uncharacterized protein OS=Ustilago maydis GN=UM04503.1 PE=4 SV=1	B08.xml	2451	27.9	LTGFTAGQSNSITISNANSYAPDFDR		yes	-	-	3.1	9.2e-05	3	2747.29	2747.29	-0.0038	-1.38318
3	tr|Q4P5W0|Q4P5W0_USTMA Putative uncharacterized protein OS=Ustilago maydis GN=UM04503.1 PE=4 SV=1	B08.xml	2480	28.1	LSDDIATGWINVER		yes	-	-	3.1	5.6e-07	2	1588.79	1588.8	-0.0026	-1.63646
3	tr|Q4P5W0|Q4P5W0_USTMA Putative uncharacterized protein OS=Ustilago maydis GN=UM04503.1 PE=4 SV=1	B08.xml	2519	28.4	GLEFGLYSDAGYR		yes	-	-	3.1	3.9e-07	2	1447.69	1447.69	0.001	0.690758
3	tr|Q4P5W0|Q4P5W0_USTMA Putative uncharacterized protein OS=Ustilago maydis GN=UM04503.1 PE=4 SV=1	B08.xml	2534	28.5	LSTNALPTPGMGFNTY	M11:+15.9949	No	-	-	3.1	0.068	2	1699.8	1699.8	-0.0014	-0.823626
3	tr|Q4P5W0|Q4P5W0_USTMA Putative uncharacterized protein OS=Ustilago maydis GN=UM04503.1 PE=4 SV=1	B08.xml	2569	28.8	LSNGDMAVLAFDWSNAR	M6:+15.9949	yes	-	-	3.1	1e-08	2	1882.87	1882.88	-0.0062	-3.29284
3	tr|Q4P5W0|Q4P5W0_USTMA Putative uncharacterized protein OS=Ustilago maydis GN=UM04503.1 PE=4 SV=1	B08.xml	2678	29.6	SGPNHFADGDLLEVGNSGMSIDEQGTHFAF	M19:+15.9949	yes	-	-	3.1	0.00017	3	3165.37	3165.39	-0.015	-4.73876
3	tr|Q4P5W0|Q4P5W0_USTMA Putative uncharacterized protein OS=Ustilago maydis GN=UM04503.1 PE=4 SV=1	B08.xml	2736	30.1	TAHISVNGGSPQTVSFPLSGYDWSQDVIR		yes	-	-	3.1	3.6e-08	3	3118.52	3118.52	-0.0032	-1.02613
3	tr|Q4P5W0|Q4P5W0_USTMA Putative uncharacterized protein OS=Ustilago maydis GN=UM04503.1 PE=4 SV=1	B08.xml	2927	31.6	LSNGDMAVLAFDWSNAR		yes	-	-	3.1	0.0025	2	1866.89	1866.88	0.0082	4.39235
3	tr|Q4P5W0|Q4P5W0_USTMA Putative uncharacterized protein OS=Ustilago maydis GN=UM04503.1 PE=4 SV=1	B08.xml	2978	32	SHTIMDIMASQGYIDAGYNFFQVDCGWVSR	C25:+57.0215 - M5:+15.9949 - M8:+15.9949	yes	-	-	3.1	3.3e-10	3	3500.52	3500.53	-0.015	-4.28506
3	tr|Q4P5W0|Q4P5W0_USTMA Putative uncharacterized protein OS=Ustilago maydis GN=UM04503.1 PE=4 SV=1	B08.xml	2995	32.2	TVSFPLSGYDWSQDVIR		yes	-	-	3.1	9.7e-09	2	1969.96	1969.97	-0.0025	-1.26906
3	tr|Q4P5W0|Q4P5W0_USTMA Putative uncharacterized protein OS=Ustilago maydis GN=UM04503.1 PE=4 SV=1	B08.xml	3060	32.7	ISVNGGSPQTVSFPLSGYDWSQDVIR		yes	-	-	3.1	2.9e-06	3	2809.37	2809.38	-0.0069	-2.45606
3	tr|Q4P5W0|Q4P5W0_USTMA Putative uncharacterized protein OS=Ustilago maydis GN=UM04503.1 PE=4 SV=1	B08.xml	3140	33.3	SGPNHFADGDLLEVGNSGMSIDEQGTHFAFWAM	M19:+15.9949	yes	-	-	3.1	0.0014	3	3553.53	3553.54	-0.01	-2.81409
3	tr|Q4P5W0|Q4P5W0_USTMA Putative uncharacterized protein OS=Ustilago maydis GN=UM04503.1 PE=4 SV=1	B08.xml	3177	33.6	FSELGIASADVADLWAGTTK		No	-	-	3.1	0.083	3	2052.04	2052.03	0.0068	3.31379
3	tr|Q4P5W0|Q4P5W0_USTMA Putative uncharacterized protein OS=Ustilago maydis GN=UM04503.1 PE=4 SV=1	B08.xml	3276	34.5	SGPNHFADGDLLEVGNSGMSIDEQGTHFAFWAM		yes	-	-	3.1	0.0012	3	3537.55	3537.55	-0.0022	-0.6219
3	tr|Q4P5W0|Q4P5W0_USTMA Putative uncharacterized protein OS=Ustilago maydis GN=UM04503.1 PE=4 SV=1	B08.xml	3493	36.3	SHTIMDIMASQGYIDAGYNFFQVDCGWVSR	C25:+57.0215	yes	-	-	3.1	7e-08	3	3468.55	3468.55	0.001	0.288305
3	tr|Q4P5W0|Q4P5W0_USTMA Putative uncharacterized protein OS=Ustilago maydis GN=UM04503.1 PE=4 SV=1	B08.xml	3638	37.7	NTITVNFSELGIASADVADLWAGTTK		yes	-	-	3.1	5.6e-07	3	2694.36	2694.36	-0.0046	-1.70727
4	tr|Q4PB24|Q4PB24_USTMA Putative uncharacterized protein OS=Ustilago maydis GN=UM02689.1 PE=4 SV=1	B08.xml	951	16	NAAQECQPY	C6:+57.0215	yes	-	-	4.1	0.0039	2	1080.44	1080.44	-0.0002	-0.185109
4	tr|Q4PB24|Q4PB24_USTMA Putative uncharacterized protein OS=Ustilago maydis GN=UM02689.1 PE=4 SV=1	B08.xml	979	16.3	EINGNTMSEFMK	M7:+15.9949 - M11:+15.9949	yes	-	-	4.1	0.049	2	1432.61	1432.61	0.0007	0.488619
4	tr|Q4PB24|Q4PB24_USTMA Putative uncharacterized protein OS=Ustilago maydis GN=UM02689.1 PE=4 SV=1	B08.xml	1127	17.4	NLPEMAAIQK	M5:+15.9949	No	-	-	4.1	0.077	2	1130.59	1130.59	-0.0001	-0.0884496
4	tr|Q4PB24|Q4PB24_USTMA Putative uncharacterized protein OS=Ustilago maydis GN=UM02689.1 PE=4 SV=1	B08.xml	1268	18.6	RPPFGDIDDR		No	-	-	4.1	0.051	3	1187.58	1187.58	-0.0009	-0.757843
4	tr|Q4PB24|Q4PB24_USTMA Putative uncharacterized protein OS=Ustilago maydis GN=UM02689.1 PE=4 SV=1	B08.xml	1273	18.6	NSGIIPSGIKPK		yes	-	-	4.1	4.4e-07	2	1210.72	1210.72	-0.0004	-0.330383
4	tr|Q4PB24|Q4PB24_USTMA Putative uncharacterized protein OS=Ustilago maydis GN=UM02689.1 PE=4 SV=1	B08.xml	1320	18.9	SGIIPSGIKPK		yes	-	-	4.1	0.033	2	1096.67	1096.67	-0.0011	-1.00303
4	tr|Q4PB24|Q4PB24_USTMA Putative uncharacterized protein OS=Ustilago maydis GN=UM02689.1 PE=4 SV=1	B08.xml	1327	19	GIVDGHHICVHTWSH	C9:+57.0215	yes	-	-	4.1	0.0046	3	1754.82	1754.82	-0.0015	-0.854789
4	tr|Q4PB24|Q4PB24_USTMA Putative uncharacterized protein OS=Ustilago maydis GN=UM02689.1 PE=4 SV=1	B08.xml	1484	20.2	EINGNTMSEFMK	M11:+15.9949	yes	-	-	4.1	0.0012	2	1416.61	1416.61	0	0
4	tr|Q4PB24|Q4PB24_USTMA Putative uncharacterized protein OS=Ustilago maydis GN=UM02689.1 PE=4 SV=1	B08.xml	1515	20.4	NSGIIPSGIKPK		yes	-	-	4.1	2.5e-05	2	1210.72	1210.72	0.0002	0.165192
4	tr|Q4PB24|Q4PB24_USTMA Putative uncharacterized protein OS=Ustilago maydis GN=UM02689.1 PE=4 SV=1	B08.xml	1533	20.5	YDFLQQNK		yes	-	-	4.1	0.0063	2	1055.51	1055.52	-0.0047	-4.4528
4	tr|Q4PB24|Q4PB24_USTMA Putative uncharacterized protein OS=Ustilago maydis GN=UM02689.1 PE=4 SV=1	B08.xml	1586	21	HPNLASDLTQCPEPN	C11:+57.0215	yes	-	-	4.1	1.3e-05	2	1692.76	1692.77	-0.0022	-1.29965
4	tr|Q4PB24|Q4PB24_USTMA Putative uncharacterized protein OS=Ustilago maydis GN=UM02689.1 PE=4 SV=1	B08.xml	1729	22.1	NAAQECQPYNLPEMAAIQK	C6:+57.0215 - M14:+15.9949	yes	-	-	4.1	7.7e-06	3	2192.01	2192.01	0.0005	0.228101
4	tr|Q4PB24|Q4PB24_USTMA Putative uncharacterized protein OS=Ustilago maydis GN=UM02689.1 PE=4 SV=1	B08.xml	1866	23.2	IVLTHEINGNTMSEFMK	M16:+15.9949	yes	-	-	4.1	0.029	3	1979.96	1979.96	0.0004	0.202025
4	tr|Q4PB24|Q4PB24_USTMA Putative uncharacterized protein OS=Ustilago maydis GN=UM02689.1 PE=4 SV=1	B08.xml	1974	24	EINGNTMSEFMK		yes	-	-	4.1	0.031	2	1400.61	1400.62	-0.0054	-3.85544
4	tr|Q4PB24|Q4PB24_USTMA Putative uncharacterized protein OS=Ustilago maydis GN=UM02689.1 PE=4 SV=1	B08.xml	1978	24	CWRPPFGDIDDR	C1:+57.0215	yes	-	-	4.1	0.0024	3	1533.69	1533.69	0.0001	0.0652022
4	tr|Q4PB24|Q4PB24_USTMA Putative uncharacterized protein OS=Ustilago maydis GN=UM02689.1 PE=4 SV=1	B08.xml	2153	25.5	NAAQECQPYNLPEMAAIQK	C6:+57.0215	yes	-	-	4.1	0.00042	3	2176.01	2176.02	-0.0029	-1.33271
4	tr|Q4PB24|Q4PB24_USTMA Putative uncharacterized protein OS=Ustilago maydis GN=UM02689.1 PE=4 SV=1	B08.xml	2246	26.2	VLDWPLEAQR		yes	-	-	4.1	0.002	2	1226.65	1226.65	0.0016	1.30436
4	tr|Q4PB24|Q4PB24_USTMA Putative uncharacterized protein OS=Ustilago maydis GN=UM02689.1 PE=4 SV=1	B08.xml	2316	26.8	AFYDFLQQNK		yes	-	-	4.1	2.4e-08	2	1273.62	1273.62	0.0002	0.157033
4	tr|Q4PB24|Q4PB24_USTMA Putative uncharacterized protein OS=Ustilago maydis GN=UM02689.1 PE=4 SV=1	B08.xml	2437	27.8	NAFYDFLQQNK		yes	-	-	4.1	0.00028	2	1387.66	1387.66	-0.0016	-1.15302
4	tr|Q4PB24|Q4PB24_USTMA Putative uncharacterized protein OS=Ustilago maydis GN=UM02689.1 PE=4 SV=1	B08.xml	2497	28.2	ITYPNFAQY		yes	-	-	4.1	0.037	2	1116.54	1116.54	0.0024	2.1495
4	tr|Q4PB24|Q4PB24_USTMA Putative uncharacterized protein OS=Ustilago maydis GN=UM02689.1 PE=4 SV=1	B08.xml	2599	29	DVVGVTPTCWRPPFGDIDDR	C9:+57.0215	yes	-	-	4.1	0.00022	3	2302.09	2302.09	-0.0029	-1.25972
4	tr|Q4PB24|Q4PB24_USTMA Putative uncharacterized protein OS=Ustilago maydis GN=UM02689.1 PE=4 SV=1	B08.xml	2615	29.2	IGSNVLDWPLEAQR		yes	-	-	4.1	5.8e-05	2	1597.83	1597.83	-0.0033	-2.0653
4	tr|Q4PB24|Q4PB24_USTMA Putative uncharacterized protein OS=Ustilago maydis GN=UM02689.1 PE=4 SV=1	B08.xml	2800	30.6	YIGSNVLDWPLEAQR		yes	-	-	4.1	4.1e-06	2	1760.9	1760.9	-0.0005	-0.283946
4	tr|Q4PB24|Q4PB24_USTMA Putative uncharacterized protein OS=Ustilago maydis GN=UM02689.1 PE=4 SV=1	B08.xml	2905	31.5	TWSHQYMTAFPDEQVFAELYYTAK	M7:+15.9949	yes	-	-	4.1	1.3e-05	3	2942.33	2942.33	0.0002	0.0679732
4	tr|Q4PB24|Q4PB24_USTMA Putative uncharacterized protein OS=Ustilago maydis GN=UM02689.1 PE=4 SV=1	B08.xml	2921	31.6	SHQYMTAFPDEQVFAELYYTAK		yes	-	-	4.1	0.0018	3	2639.22	2639.21	0.0049	1.85661
4	tr|Q4PB24|Q4PB24_USTMA Putative uncharacterized protein OS=Ustilago maydis GN=UM02689.1 PE=4 SV=1	B08.xml	2990	32.1	GTVNGDFSSFTPTYPASDPDCWWTYQGCDTPK	C21:+57.0215 - C28:+57.0215	yes	-	-	4.1	1.5e-06	3	3657.51	3657.52	-0.011	-3.0075
4	tr|Q4PB24|Q4PB24_USTMA Putative uncharacterized protein OS=Ustilago maydis GN=UM02689.1 PE=4 SV=1	B08.xml	3055	32.7	TWSHQYMTAFPDEQVFAELYYTAK		yes	-	-	4.1	2e-06	3	2926.34	2926.34	-0.0032	-1.09352
4	tr|Q4PB24|Q4PB24_USTMA Putative uncharacterized protein OS=Ustilago maydis GN=UM02689.1 PE=4 SV=1	B08.xml	3062	32.7	AFPDEQVFAELYYTAK		yes	-	-	4.1	0.028	2	1891.91	1891.91	-0.002	-1.05713
4	tr|Q4PB24|Q4PB24_USTMA Putative uncharacterized protein OS=Ustilago maydis GN=UM02689.1 PE=4 SV=1	B08.xml	3079	32.9	MTAFPDEQVFAELYYTAK	M1:+15.9949	yes	-	-	4.1	3.3e-06	2	2139.99	2139.99	-0.0013	-0.607478
4	tr|Q4PB24|Q4PB24_USTMA Putative uncharacterized protein OS=Ustilago maydis GN=UM02689.1 PE=4 SV=1	B08.xml	3105	33.1	GLGLESVLWTDDTDDWK		yes	-	-	4.1	1e-09	2	1949.91	1949.91	-0.005	-2.56422
4	tr|Q4PB24|Q4PB24_USTMA Putative uncharacterized protein OS=Ustilago maydis GN=UM02689.1 PE=4 SV=1	B08.xml	3141	33.3	QYMTAFPDEQVFAELYYTAK	M3:+15.9949	yes	-	-	4.1	0.00024	3	2431.11	2431.12	-0.0076	-3.12614
4	tr|Q4PB24|Q4PB24_USTMA Putative uncharacterized protein OS=Ustilago maydis GN=UM02689.1 PE=4 SV=1	B08.xml	3201	33.8	MTAFPDEQVFAELYYTAK		yes	-	-	4.1	8e-08	2	2123.99	2124	-0.0071	-3.34275
4	tr|Q4PB24|Q4PB24_USTMA Putative uncharacterized protein OS=Ustilago maydis GN=UM02689.1 PE=4 SV=1	B08.xml	3283	34.5	QYMTAFPDEQVFAELYYTAK		yes	-	-	4.1	8.4e-05	3	2415.13	2415.12	0.01	4.14058
4	tr|Q4PB24|Q4PB24_USTMA Putative uncharacterized protein OS=Ustilago maydis GN=UM02689.1 PE=4 SV=1	B08.xml	3384	35.3	ATMFYIGSNVLDWPLEAQR		yes	-	-	4.1	7.1e-06	2	2211.09	2211.09	0.0006	0.271359
5	tr|Q4PGC6|Q4PGC6_USTMA Putative uncharacterized protein OS=Ustilago maydis GN=UM00837.1 PE=4 SV=1	B08.xml	695	14	HIHDATLSTPTK		No	-	-	5.1	0.067	3	1320.69	1320.69	0.0007	0.530026
5	tr|Q4PGC6|Q4PGC6_USTMA Putative uncharacterized protein OS=Ustilago maydis GN=UM00837.1 PE=4 SV=1	B08.xml	794	14.8	NVQVQVGNGK		yes	-	-	5.1	2.1e-05	2	1042.56	1042.56	-0.0004	-0.383669
5	tr|Q4PGC6|Q4PGC6_USTMA Putative uncharacterized protein OS=Ustilago maydis GN=UM00837.1 PE=4 SV=1	B08.xml	1463	20	ASQIYHSFGSNGQGDLVAK		yes	-	-	5.1	1.2e-06	3	1978.96	1978.96	-0.0013	-0.65691
5	tr|Q4PGC6|Q4PGC6_USTMA Putative uncharacterized protein OS=Ustilago maydis GN=UM00837.1 PE=4 SV=1	B08.xml	1903	23.4	SHSCGIENAGFEGISVTTEPH	C4:+57.0215	yes	-	-	5.1	0.0092	3	2228.98	2228.99	-0.0035	-1.57022
5	tr|Q4PGC6|Q4PGC6_USTMA Putative uncharacterized protein OS=Ustilago maydis GN=UM00837.1 PE=4 SV=1	B08.xml	1905	23.5	AVDDHMYATPAQMLDFAEGMDATSR	M6:+15.9949 - M13:+15.9949 - M20:+15.9949	yes	-	-	5.1	3.6e-07	3	2791.16	2791.16	-0.001	-0.358273
5	tr|Q4PGC6|Q4PGC6_USTMA Putative uncharacterized protein OS=Ustilago maydis GN=UM00837.1 PE=4 SV=1	B08.xml	1973	24	TLTPTQASSNNDNVFAIK		yes	-	-	5.1	2.9e-08	2	1920.96	1920.97	-0.0056	-2.9152
5	tr|Q4PGC6|Q4PGC6_USTMA Putative uncharacterized protein OS=Ustilago maydis GN=UM00837.1 PE=4 SV=1	B08.xml	2244	26.2	SHSCGIENAGFEGISVTTEPHMLSFYAR	C4:+57.0215 - M22:+15.9949	yes	-	-	5.1	0.00059	3	3113.41	3113.41	-0.0032	-1.02781
5	tr|Q4PGC6|Q4PGC6_USTMA Putative uncharacterized protein OS=Ustilago maydis GN=UM00837.1 PE=4 SV=1	B08.xml	2619	29.2	STSYWIQYGWGNNPIK		yes	-	-	5.1	1.1e-05	2	1913.92	1913.92	0.0055	2.87369
5	tr|Q4PGC6|Q4PGC6_USTMA Putative uncharacterized protein OS=Ustilago maydis GN=UM00837.1 PE=4 SV=1	B08.xml	2755	30.2	AVDDHMYATPAQMLDFAEGMDATSR	M13:+15.9949	yes	-	-	5.1	0.02	3	2759.17	2759.18	-0.0072	-2.60948
5	tr|Q4PGC6|Q4PGC6_USTMA Putative uncharacterized protein OS=Ustilago maydis GN=UM00837.1 PE=4 SV=1	B08.xml	2791	30.5	HVEIGNEDWLGAAIDTYGAYR		yes	-	-	5.1	5e-08	3	2350.11	2350.11	0.0002	0.0851024
5	tr|Q4PGC6|Q4PGC6_USTMA Putative uncharacterized protein OS=Ustilago maydis GN=UM00837.1 PE=4 SV=1	B08.xml	2835	30.9	QDLAQALADIKPVFVR		yes	-	-	5.1	0.00025	3	1784.01	1784.01	-0.0003	-0.168161
5	tr|Q4PGC6|Q4PGC6_USTMA Putative uncharacterized protein OS=Ustilago maydis GN=UM00837.1 PE=4 SV=1	B08.xml	2850	31	LSLSLDNSLSSALPQSAIVSGDK		yes	-	-	5.1	4.6e-07	3	2302.21	2302.21	-0.0021	-0.912165
5	tr|Q4PGC6|Q4PGC6_USTMA Putative uncharacterized protein OS=Ustilago maydis GN=UM00837.1 PE=4 SV=1	B08.xml	2988	32.1	EFPQLNLIASTLK		yes	-	-	5.1	0.0033	2	1473.83	1473.83	-0.0021	-1.42486
5	tr|Q4PGC6|Q4PGC6_USTMA Putative uncharacterized protein OS=Ustilago maydis GN=UM00837.1 PE=4 SV=1	B08.xml	3032	32.5	SPTGQTVTVPVEVGLYSNDYSITFVR		yes	-	-	5.1	5e-08	3	2829.43	2829.43	-0.004	-1.41371
5	tr|Q4PGC6|Q4PGC6_USTMA Putative uncharacterized protein OS=Ustilago maydis GN=UM00837.1 PE=4 SV=1	B08.xml	3058	32.7	LKHPTLIGALAEAAFLAAAER		yes	-	-	5.1	3.8e-06	3	2163.22	2163.23	-0.0046	-2.12645
5	tr|Q4PGC6|Q4PGC6_USTMA Putative uncharacterized protein OS=Ustilago maydis GN=UM00837.1 PE=4 SV=1	B08.xml	3130	33.3	TSGACQDGFQINLVSLMPPTWEGTVAR	C5:+57.0215 - M17:+15.9949	yes	-	-	5.1	0.013	3	2951.39	2951.4	-0.01	-3.38822
5	tr|Q4PGC6|Q4PGC6_USTMA Putative uncharacterized protein OS=Ustilago maydis GN=UM00837.1 PE=4 SV=1	B08.xml	3400	35.5	QDLAQALADIKPVFVR	Q1:-17.0265	yes	-	-	5.1	3.4e-06	2	1766.98	1766.98	0.0014	0.792312
5	tr|Q4PGC6|Q4PGC6_USTMA Putative uncharacterized protein OS=Ustilago maydis GN=UM00837.1 PE=4 SV=1	B08.xml	3631	37.7	QSNFALAAFIETNINSGTDGGLYAEIIR		yes	-	-	5.1	1.4e-06	3	2985.49	2985.5	-0.003	-1.00486
5	tr|Q4PGC6|Q4PGC6_USTMA Putative uncharacterized protein OS=Ustilago maydis GN=UM00837.1 PE=4 SV=1	B08.xml	3751	38.6	QSNFALAAFIETNINSGTDGGLYAEIIR	Q1:-17.0265	yes	-	-	5.1	0.00044	3	2968.47	2968.47	0.0016	0.538998
6	tr|Q4P769|Q4P769_USTMA Putative uncharacterized protein OS=Ustilago maydis GN=UM04044.1 PE=3 SV=1	B08.xml	698	14	GNIHITSNDATK		No	-	-	6.1	0.086	3	1270.64	1270.64	0.0013	1.02311
6	tr|Q4P769|Q4P769_USTMA Putative uncharacterized protein OS=Ustilago maydis GN=UM04044.1 PE=3 SV=1	B08.xml	913	15.7	VYGTSNLR		yes	-	-	6.1	0.045	2	909.478	909.479	-0.001	-1.09953
6	tr|Q4P769|Q4P769_USTMA Putative uncharacterized protein OS=Ustilago maydis GN=UM04044.1 PE=3 SV=1	B08.xml	1571	20.8	TTSVTEYHPIGTASMLPR	M15:+15.9949	yes	-	-	6.1	0.012	3	1976.97	1976.97	-0.0016	-0.809317
6	tr|Q4P769|Q4P769_USTMA Putative uncharacterized protein OS=Ustilago maydis GN=UM04044.1 PE=3 SV=1	B08.xml	1649	21.4	FHAPSQENADLLGVK		yes	-	-	6.1	0.00014	2	1625.83	1625.83	-0.0029	-1.78371
6	tr|Q4P769|Q4P769_USTMA Putative uncharacterized protein OS=Ustilago maydis GN=UM04044.1 PE=3 SV=1	B08.xml	1876	23.2	VLYENANVGENLQDHTYSATVYK		yes	-	-	6.1	0.00065	3	2628.25	2628.26	-0.011	-4.18528
6	tr|Q4P769|Q4P769_USTMA Putative uncharacterized protein OS=Ustilago maydis GN=UM04044.1 PE=3 SV=1	B08.xml	2107	25.1	SYSAPAYLFPNQAR		yes	-	-	6.1	1e-06	2	1584.78	1584.78	0.0007	0.441701
6	tr|Q4P769|Q4P769_USTMA Putative uncharacterized protein OS=Ustilago maydis GN=UM04044.1 PE=3 SV=1	B08.xml	2533	28.5	QLDFLIQYPDK		yes	-	-	6.1	0.0082	2	1379.72	1379.72	-0.0011	-0.797263
6	tr|Q4P769|Q4P769_USTMA Putative uncharacterized protein OS=Ustilago maydis GN=UM04044.1 PE=3 SV=1	B08.xml	2590	29	QYDYLVVGAGTAGLAVAAR		yes	-	-	6.1	0.013	3	1895	1895	-0.0031	-1.63588
6	tr|Q4P769|Q4P769_USTMA Putative uncharacterized protein OS=Ustilago maydis GN=UM04044.1 PE=3 SV=1	B08.xml	2637	29.3	PNLDVLTDALVSK		yes	-	-	6.1	1.5e-08	2	1384.77	1384.77	-0.0003	-0.216643
6	tr|Q4P769|Q4P769_USTMA Putative uncharacterized protein OS=Ustilago maydis GN=UM04044.1 PE=3 SV=1	B08.xml	2650	29.4	SYSAPAYLFPN		yes	-	-	6.1	0.0015	2	1229.58	1229.58	-0.0033	-2.68383
6	tr|Q4P769|Q4P769_USTMA Putative uncharacterized protein OS=Ustilago maydis GN=UM04044.1 PE=3 SV=1	B08.xml	2801	30.6	PDETYFTILAANQHLFSR		yes	-	-	6.1	5.1e-06	3	2123.06	2123.06	0.0006	0.282611
6	tr|Q4P769|Q4P769_USTMA Putative uncharacterized protein OS=Ustilago maydis GN=UM04044.1 PE=3 SV=1	B08.xml	2824	30.8	QYDYLVVGAGTAGLAVAAR		yes	-	-	6.1	0.047	3	1895	1895	0	0
6	tr|Q4P769|Q4P769_USTMA Putative uncharacterized protein OS=Ustilago maydis GN=UM04044.1 PE=3 SV=1	B08.xml	2933	31.7	EVILSGGTVNTPQILELSGIGSK		yes	-	-	6.1	0.037	3	2312.27	2312.27	-0.0036	-1.55691
6	tr|Q4P769|Q4P769_USTMA Putative uncharacterized protein OS=Ustilago maydis GN=UM04044.1 PE=3 SV=1	B08.xml	3086	32.9	VLGGSSALNFLVWDR		yes	-	-	6.1	1.6e-08	2	1633.87	1633.87	-0.0007	-0.428431
6	tr|Q4P769|Q4P769_USTMA Putative uncharacterized protein OS=Ustilago maydis GN=UM04044.1 PE=3 SV=1	B08.xml	3269	34.4	VVDASIIPLHVAAHIQATIYGVAEYAAK		yes	-	-	6.1	0.00011	3	2920.59	2920.59	-0.0007	-0.239677
6	tr|Q4P769|Q4P769_USTMA Putative uncharacterized protein OS=Ustilago maydis GN=UM04044.1 PE=3 SV=1	B08.xml	3292	34.6	QYDYLVVGAGTAGLAVAAR	Q1:-17.0265	yes	-	-	6.1	6.7e-07	2	1877.99	1877.98	0.0098	5.21838
6	tr|Q4P769|Q4P769_USTMA Putative uncharacterized protein OS=Ustilago maydis GN=UM04044.1 PE=3 SV=1	B08.xml	3453	36	VVDASIIPLHVAAHIQATIYGVAEYAAK		yes	-	-	6.1	0.00024	3	2920.59	2920.59	-0.0007	-0.239677
7	tr|Q4P0C3|Q4P0C3_USTMA Putative uncharacterized protein OS=Ustilago maydis GN=UM06440.1 PE=4 SV=1	B08.xml	582	13	DQTGDQSCPVQSQGGQNR	C8:+57.0215	yes	-	-	7.1	0.015	3	1961.84	1961.84	0.0016	0.815562
7	tr|Q4P0C3|Q4P0C3_USTMA Putative uncharacterized protein OS=Ustilago maydis GN=UM06440.1 PE=4 SV=1	B08.xml	876	15.5	VYVVAH		yes	-	-	7.1	0.023	2	687.383	687.383	0.0003	0.436438
7	tr|Q4P0C3|Q4P0C3_USTMA Putative uncharacterized protein OS=Ustilago maydis GN=UM06440.1 PE=4 SV=1	B08.xml	1194	18	VYVVAHSGGASMMTK		yes	-	-	7.1	9.7e-08	2	1537.76	1537.75	0.0051	3.31653
7	tr|Q4P0C3|Q4P0C3_USTMA Putative uncharacterized protein OS=Ustilago maydis GN=UM06440.1 PE=4 SV=1	B08.xml	1437	19.8	LPNGVQGFR		yes	-	-	7.1	0.00011	2	987.538	987.538	0.0009	0.911358
7	tr|Q4P0C3|Q4P0C3_USTMA Putative uncharacterized protein OS=Ustilago maydis GN=UM06440.1 PE=4 SV=1	B08.xml	1599	21.1	YCVVDGVAHDNDAMFASDCGR	C2:+57.0215 - C19:+57.0215 - M14:+15.9949	yes	-	-	7.1	6.5e-08	3	2374.95	2374.95	-0.0015	-0.631593
7	tr|Q4P0C3|Q4P0C3_USTMA Putative uncharacterized protein OS=Ustilago maydis GN=UM06440.1 PE=4 SV=1	B08.xml	1632	21.3	YSVLRPTTGY		yes	-	-	7.1	6.6e-06	2	1156.6	1156.6	0.0004	0.345841
7	tr|Q4P0C3|Q4P0C3_USTMA Putative uncharacterized protein OS=Ustilago maydis GN=UM06440.1 PE=4 SV=1	B08.xml	1793	22.6	AAITGASTLPPGPGPVRPA		yes	-	-	7.1	0.0023	2	1729.96	1729.96	-0.0034	-1.96536
7	tr|Q4P0C3|Q4P0C3_USTMA Putative uncharacterized protein OS=Ustilago maydis GN=UM06440.1 PE=4 SV=1	B08.xml	1848	23	YCVVDGVAHDNDAMFASDCGR	C2:+57.0215 - C19:+57.0215	yes	-	-	7.1	0.00018	3	2358.95	2358.95	0.0003	0.127175
7	tr|Q4P0C3|Q4P0C3_USTMA Putative uncharacterized protein OS=Ustilago maydis GN=UM06440.1 PE=4 SV=1	B08.xml	1945	23.8	GNSEGNVICTLYTAK	C9:+57.0215	yes	-	-	7.1	7.7e-05	2	1626.78	1626.78	-0.0025	-1.53678
7	tr|Q4P0C3|Q4P0C3_USTMA Putative uncharacterized protein OS=Ustilago maydis GN=UM06440.1 PE=4 SV=1	B08.xml	2067	24.8	GVIIAPNLYSSADSGK		yes	-	-	7.1	0.00014	2	1591.83	1591.83	0.0007	0.439745
7	tr|Q4P0C3|Q4P0C3_USTMA Putative uncharacterized protein OS=Ustilago maydis GN=UM06440.1 PE=4 SV=1	B08.xml	2179	25.7	NFDDYFSSVR		yes	-	-	7.1	0.00065	2	1249.55	1249.55	0.0014	1.1204
7	tr|Q4P0C3|Q4P0C3_USTMA Putative uncharacterized protein OS=Ustilago maydis GN=UM06440.1 PE=4 SV=1	B08.xml	2185	25.7	DQGVTSLNPPSFGVR		yes	-	-	7.1	1e-08	2	1573.79	1573.8	-0.0028	-1.77914
7	tr|Q4P0C3|Q4P0C3_USTMA Putative uncharacterized protein OS=Ustilago maydis GN=UM06440.1 PE=4 SV=1	B08.xml	2268	26.4	YSVLRPTTGYSYVLAN		yes	-	-	7.1	0.048	2	1803.92	1803.93	-0.0049	-2.71629
7	tr|Q4P0C3|Q4P0C3_USTMA Putative uncharacterized protein OS=Ustilago maydis GN=UM06440.1 PE=4 SV=1	B08.xml	2485	28.1	YSVLRPTTGYSYVLANSPSMPY	M20:+15.9949	yes	-	-	7.1	0.017	3	2482.19	2482.2	-0.0054	-2.17549
7	tr|Q4P0C3|Q4P0C3_USTMA Putative uncharacterized protein OS=Ustilago maydis GN=UM06440.1 PE=4 SV=1	B08.xml	3700	38.2	SSYDIYDSLVALLDDR		yes	-	-	7.1	1.5e-05	2	1844.88	1844.89	-0.012	-6.50445
8	tr|Q4PDP1|Q4PDP1_USTMA Putative uncharacterized protein OS=Ustilago maydis GN=UM01772.1 PE=4 SV=1	B08.xml	598	13.1	APDDSIR		yes	-	-	8.1	0.0025	2	773.38	773.379	0.0006	0.775816
8	tr|Q4PDP1|Q4PDP1_USTMA Putative uncharacterized protein OS=Ustilago maydis GN=UM01772.1 PE=4 SV=1	B08.xml	618	13.3	NQIYGPHR		No	-	-	8.1	0.05	2	984.501	984.501	0.0001	0.101574
8	tr|Q4PDP1|Q4PDP1_USTMA Putative uncharacterized protein OS=Ustilago maydis GN=UM01772.1 PE=4 SV=1	B08.xml	657	13.6	TCDGINSPAK	C2:+57.0215	No	-	-	8.1	0.067	2	1062.49	1062.49	-0.0005	-0.470593
8	tr|Q4PDP1|Q4PDP1_USTMA Putative uncharacterized protein OS=Ustilago maydis GN=UM01772.1 PE=4 SV=1	B08.xml	857	15.3	TFHVPK		yes	-	-	8.1	0.016	2	728.41	728.409	0.0001	0.137285
8	tr|Q4PDP1|Q4PDP1_USTMA Putative uncharacterized protein OS=Ustilago maydis GN=UM01772.1 PE=4 SV=1	B08.xml	1266	18.5	PALEMYSK		yes	-	-	8.1	4.1e-06	2	938.465	938.466	-0.001	-1.06557
8	tr|Q4PDP1|Q4PDP1_USTMA Putative uncharacterized protein OS=Ustilago maydis GN=UM01772.1 PE=4 SV=1	B08.xml	1455	20	STYTFSNVDEDGKPM	M15:+15.9949	yes	-	-	8.1	2.6e-06	2	1706.71	1706.72	-0.0085	-4.98031
8	tr|Q4PDP1|Q4PDP1_USTMA Putative uncharacterized protein OS=Ustilago maydis GN=UM01772.1 PE=4 SV=1	B08.xml	1527	20.5	NENGLDSLHGGDIGYDR		yes	-	-	8.1	0.002	3	1831.82	1831.82	-0.0046	-2.51116
8	tr|Q4PDP1|Q4PDP1_USTMA Putative uncharacterized protein OS=Ustilago maydis GN=UM01772.1 PE=4 SV=1	B08.xml	1557	20.7	PAGFQGFPGK		yes	-	-	8.1	0.046	2	1005.51	1005.52	-0.0007	-0.69616
8	tr|Q4PDP1|Q4PDP1_USTMA Putative uncharacterized protein OS=Ustilago maydis GN=UM01772.1 PE=4 SV=1	B08.xml	1699	21.8	PIHPNFGPIVGR		yes	-	-	8.1	3.2e-05	3	1303.73	1303.73	0.0002	0.153406
8	tr|Q4PDP1|Q4PDP1_USTMA Putative uncharacterized protein OS=Ustilago maydis GN=UM01772.1 PE=4 SV=1	B08.xml	2022	24.4	LSANEVVMEHTDPAGFQGFPGK	M8:+15.9949	yes	-	-	8.1	3.3e-05	3	2347.1	2347.1	-0.0029	-1.23557
8	tr|Q4PDP1|Q4PDP1_USTMA Putative uncharacterized protein OS=Ustilago maydis GN=UM01772.1 PE=4 SV=1	B08.xml	2064	24.7	LSVVTNQASVQVYTCDGINSPAK	C15:+57.0215	yes	-	-	8.1	8e-10	3	2451.22	2451.22	-0.0019	-0.775125
8	tr|Q4PDP1|Q4PDP1_USTMA Putative uncharacterized protein OS=Ustilago maydis GN=UM01772.1 PE=4 SV=1	B08.xml	2175	25.6	LSANEVVMEHTDPAGFQGFPGK		yes	-	-	8.1	9.7e-06	3	2331.1	2331.11	-0.0051	-2.1878
8	tr|Q4PDP1|Q4PDP1_USTMA Putative uncharacterized protein OS=Ustilago maydis GN=UM01772.1 PE=4 SV=1	B08.xml	2211	25.9	LSANEVVMEHTDPAGFQGFPGK	M8:+15.9949	yes	-	-	8.1	0.0033	3	2347.1	2347.1	0.0008	0.340846
8	tr|Q4PDP1|Q4PDP1_USTMA Putative uncharacterized protein OS=Ustilago maydis GN=UM01772.1 PE=4 SV=1	B08.xml	2228	26.1	LSVVTNQASVQVY		yes	-	-	8.1	0.0017	2	1407.75	1407.75	-0.0019	-1.34967
8	tr|Q4PDP1|Q4PDP1_USTMA Putative uncharacterized protein OS=Ustilago maydis GN=UM01772.1 PE=4 SV=1	B08.xml	2648	29.4	ATFQPYGSTVTELWVK		yes	-	-	8.1	1e-06	2	1826.93	1826.93	-0.0029	-1.58736
9	tr|Q4PCX0|Q4PCX0_USTMA Putative uncharacterized protein OS=Ustilago maydis GN=UM02043.1 PE=3 SV=1	B08.xml	1387	19.4	AFYSQISGSR		yes	-	-	9.1	6.6e-07	2	1115.55	1115.55	0.0008	0.717136
9	tr|Q4PCX0|Q4PCX0_USTMA Putative uncharacterized protein OS=Ustilago maydis GN=UM02043.1 PE=3 SV=1	B08.xml	2150	25.4	YDTSASSTNIGSNTPF		yes	-	-	9.1	3.7e-05	2	1661.72	1661.73	-0.0064	-3.85141
9	tr|Q4PCX0|Q4PCX0_USTMA Putative uncharacterized protein OS=Ustilago maydis GN=UM02043.1 PE=3 SV=1	B08.xml	2238	26.2	SANLNIQLTFGGK		yes	-	-	9.1	2e-06	2	1362.74	1362.74	-0.0004	-0.293527
9	tr|Q4PCX0|Q4PCX0_USTMA Putative uncharacterized protein OS=Ustilago maydis GN=UM02043.1 PE=3 SV=1	B08.xml	2323	26.9	NVFSVFDGAGR		yes	-	-	9.1	8.8e-09	2	1168.58	1168.58	0.0019	1.62591
9	tr|Q4PCX0|Q4PCX0_USTMA Putative uncharacterized protein OS=Ustilago maydis GN=UM02043.1 PE=3 SV=1	B08.xml	2398	27.5	YDTSASSTNIGSNTPFTITYGTGAVR		yes	-	-	9.1	6.8e-09	3	2681.27	2681.27	-0.002	-0.745915
9	tr|Q4PCX0|Q4PCX0_USTMA Putative uncharacterized protein OS=Ustilago maydis GN=UM02043.1 PE=3 SV=1	B08.xml	2595	29	QNVLQTNAFTFQLAR		yes	-	-	9.1	7e-05	2	1750.92	1750.92	-0.0029	-1.65627
9	tr|Q4PCX0|Q4PCX0_USTMA Putative uncharacterized protein OS=Ustilago maydis GN=UM02043.1 PE=3 SV=1	B08.xml	2756	30.2	QSLSTSGATPFWQVLEK		yes	-	-	9.1	0.027	2	1878.95	1878.96	-0.0091	-4.84311
9	tr|Q4PCX0|Q4PCX0_USTMA Putative uncharacterized protein OS=Ustilago maydis GN=UM02043.1 PE=3 SV=1	B08.xml	3000	32.2	QYGVPQWIVGDSFLK		yes	-	-	9.1	1.9e-05	2	1736.9	1736.9	-0.0021	-1.20905
9	tr|Q4PCX0|Q4PCX0_USTMA Putative uncharacterized protein OS=Ustilago maydis GN=UM02043.1 PE=3 SV=1	B08.xml	3216	34	QNVLQTNAFTFQLAR	Q1:-17.0265	yes	-	-	9.1	7.8e-05	2	1733.9	1733.9	0.001	0.576735
9	tr|Q4PCX0|Q4PCX0_USTMA Putative uncharacterized protein OS=Ustilago maydis GN=UM02043.1 PE=3 SV=1	B08.xml	3222	34	GNSASIGSNPLAAIDTGTTLIGGPSLAIR		yes	-	-	9.1	1e-05	3	2724.45	2724.45	0.0008	0.293637
9	tr|Q4PCX0|Q4PCX0_USTMA Putative uncharacterized protein OS=Ustilago maydis GN=UM02043.1 PE=3 SV=1	B08.xml	3228	34.1	SASIGSNPLAAIDTGTTLIGGPSLAIR		yes	-	-	9.1	3.8e-08	3	2553.39	2553.39	-0.0005	-0.195818
9	tr|Q4PCX0|Q4PCX0_USTMA Putative uncharacterized protein OS=Ustilago maydis GN=UM02043.1 PE=3 SV=1	B08.xml	3261	34.3	SVSSADMPGYYLFPCSANLNIQLTFGGK	C15:+57.0215 - M7:+15.9949	yes	-	-	9.1	5.4e-06	3	3053.43	3053.44	-0.0095	-3.11125
9	tr|Q4PCX0|Q4PCX0_USTMA Putative uncharacterized protein OS=Ustilago maydis GN=UM02043.1 PE=3 SV=1	B08.xml	3641	37.8	QYGVPQWIVGDSFLK	Q1:-17.0265	yes	-	-	9.1	0.044	2	1719.87	1719.87	-0.0076	-4.41893
10	tr|Q4P8A3|Q4P8A3_USTMA Putative uncharacterized protein OS=Ustilago maydis GN=UM03660.1 PE=4 SV=1	B08.xml	1145	17.6	ANQICFR	C5:+57.0215	yes	-	-	10.1	0.011	2	908.438	908.441	-0.0033	-3.6326
10	tr|Q4P8A3|Q4P8A3_USTMA Putative uncharacterized protein OS=Ustilago maydis GN=UM03660.1 PE=4 SV=1	B08.xml	1219	18.2	ASANQICFR	C7:+57.0215	yes	-	-	10.1	0.0035	2	1066.51	1066.51	-0.0014	-1.31269
10	tr|Q4P8A3|Q4P8A3_USTMA Putative uncharacterized protein OS=Ustilago maydis GN=UM03660.1 PE=4 SV=1	B08.xml	1222	18.2	TYGTANPDYPGVK		No	-	-	10.1	0.068	2	1382.66	1382.66	-0.0002	-0.144649
10	tr|Q4P151|Q4P151_USTMA Putative uncharacterized protein OS=Ustilago maydis GN=UM06162.1 PE=4 SV=1	B08.xml	1317	18.9	SYGTPSPNYPGVK		yes	-	-	10.2	6e-06	2	1366.66	1366.66	-0.0013	-0.951221
10	tr|Q4P8A3|Q4P8A3_USTMA Putative uncharacterized protein OS=Ustilago maydis GN=UM03660.1 PE=4 SV=1	B08.xml	1328	19	VCIAGSEQAPT	C2:+57.0215	yes	-	-	10.1	0.035	2	1132.53	1132.53	-0.0024	-2.11915
10	tr|Q4P8A3|Q4P8A3_USTMA Putative uncharacterized protein OS=Ustilago maydis GN=UM03660.1 PE=4 SV=1	B08.xml	1453	19.9	YASANQICFR	C8:+57.0215	yes	-	-	10.1	0.0015	2	1229.57	1229.57	-0.0054	-4.39177
10	tr|Q4P151|Q4P151_USTMA Putative uncharacterized protein OS=Ustilago maydis GN=UM06162.1 PE=4 SV=1	B08.xml	1485	20.2	NGPTNPSSPQLNTPINQTSDSR		yes	-	-	10.2	0.013	3	2325.1	2325.11	-0.003	-1.29026
10		B08.xml	1493	20.3	PDGTVTGAHFVK		yes	2	2	10.1 10.2	0.00081	2	1228.63	1228.63	0.0005	0.406957
10	tr|Q4P151|Q4P151_USTMA Putative uncharacterized protein OS=Ustilago maydis GN=UM06162.1 PE=4 SV=1	B08.xml	1666	21.6	ICIAGSEQAPTALECQH	C2:+57.0215 - C15:+57.0215	yes	-	-	10.2	0.00052	2	1884.85	1884.86	-0.007	-3.71381
10	tr|Q4P8A3|Q4P8A3_USTMA Putative uncharacterized protein OS=Ustilago maydis GN=UM03660.1 PE=4 SV=1	B08.xml	1957	23.9	VCIAGSEQAPTALECQ	C2:+57.0215 - C15:+57.0215	yes	-	-	10.1	0.00075	2	1733.78	1733.78	-0.0023	-1.32658
10	tr|Q4P151|Q4P151_USTMA Putative uncharacterized protein OS=Ustilago maydis GN=UM06162.1 PE=4 SV=1	B08.xml	2100	25	IGLVPGDEGGELDPH		yes	-	-	10.2	0.00057	2	1504.73	1504.73	-0.0005	-0.332286
10	tr|Q4P8A3|Q4P8A3_USTMA Putative uncharacterized protein OS=Ustilago maydis GN=UM03660.1 PE=4 SV=1	B08.xml	2114	25.1	VCIAGSEQAPTALECQHTLDVMGC	C2:+57.0215 - C15:+57.0215 - C24:+57.0215 - M22:+15.9949	yes	-	-	10.1	0.0035	3	2663.16	2663.16	-0.0019	-0.713439
10	tr|Q4P8A3|Q4P8A3_USTMA Putative uncharacterized protein OS=Ustilago maydis GN=UM03660.1 PE=4 SV=1	B08.xml	2528	28.5	QASSSVPAFTYGTANPDYPGVK	Q1:-17.0265	yes	-	-	10.1	3.1e-11	2	2240.05	2240.05	-0.0046	-2.05352
10	tr|Q4P151|Q4P151_USTMA Putative uncharacterized protein OS=Ustilago maydis GN=UM06162.1 PE=4 SV=1	B08.xml	2593	29	QSVAPFSYGTPSPNYPGVK	Q1:-17.0265	yes	-	-	10.2	1.5e-06	2	1978.96	1978.95	0.0079	3.99201
10	tr|Q4P8A3|Q4P8A3_USTMA Putative uncharacterized protein OS=Ustilago maydis GN=UM03660.1 PE=4 SV=1	B08.xml	2703	29.8	VCIAGSEQAPTALECQHTLDVMGCNF	C2:+57.0215 - C15:+57.0215 - C24:+57.0215	yes	-	-	10.1	0.018	3	2908.26	2908.27	-0.018	-6.18924
10	tr|Q4P151|Q4P151_USTMA Putative uncharacterized protein OS=Ustilago maydis GN=UM06162.1 PE=4 SV=1	B08.xml	2970	32	TPLYVQLMALGDFTK	M8:+15.9949	yes	-	-	10.2	6.6e-07	2	1712.89	1712.89	-0.0025	-1.45952
10	tr|Q4P8A3|Q4P8A3_USTMA Putative uncharacterized protein OS=Ustilago maydis GN=UM03660.1 PE=4 SV=1	B08.xml	3204	33.8	SIDDWCTFAPPGTGQPLADVEEITVAYCTKPR	C6:+57.0215 - C28:+57.0215	yes	-	-	10.1	0.033	3	3594.69	3594.69	0.0034	0.94584
10	tr|Q4P151|Q4P151_USTMA Putative uncharacterized protein OS=Ustilago maydis GN=UM06162.1 PE=4 SV=1	B08.xml	3307	34.7	TPLYVQLMALGDFTK		yes	-	-	10.2	5.8e-08	2	1696.9	1696.9	-0.0003	-0.176793
10	tr|Q4P8A3|Q4P8A3_USTMA Putative uncharacterized protein OS=Ustilago maydis GN=UM03660.1 PE=4 SV=1	B08.xml	3332	34.9	LASINSIDDWCTFAPPGTGQPLADVEEITVAYCTKPR	C11:+57.0215 - C33:+57.0215	yes	-	-	10.1	2.8e-07	3	4092.97	4092.97	0.0048	1.17274
10	tr|Q4P8A3|Q4P8A3_USTMA Putative uncharacterized protein OS=Ustilago maydis GN=UM03660.1 PE=4 SV=1	B08.xml	3576	37.1	LASINSIDDWCTFAPPGTGQPLADVEEITVAYCTK	C11:+57.0215 - C33:+57.0215	No	-	-	10.1	0.071	3	3839.81	3839.81	-0.0037	-0.963588
11	tr|Q4P6F4|Q4P6F4_USTMA Putative uncharacterized protein OS=Ustilago maydis GN=UM04309.1 PE=4 SV=1	B08.xml	996	16.4	SNPDQTMTIDPCR	C12:+57.0215 - M7:+15.9949	yes	-	-	11.1	0.017	2	1550.65	1550.66	-0.0031	-1.99915
11	tr|Q4P6F4|Q4P6F4_USTMA Putative uncharacterized protein OS=Ustilago maydis GN=UM04309.1 PE=4 SV=1	B08.xml	1073	17	VQAGSESAPFAGK		yes	-	-	11.1	0.0051	2	1248.62	1248.62	-0.0039	-3.12344
11	tr|Q4P6F4|Q4P6F4_USTMA Putative uncharacterized protein OS=Ustilago maydis GN=UM04309.1 PE=4 SV=1	B08.xml	1412	19.6	VADSGTGPIDQTVIADDRK		yes	-	-	11.1	0.011	3	1957.98	1957.98	-0.0001	-0.051073
11	tr|Q4P6F4|Q4P6F4_USTMA Putative uncharacterized protein OS=Ustilago maydis GN=UM04309.1 PE=4 SV=1	B08.xml	1742	22.2	ANSGASWTNDVSHGDLIR		yes	-	-	11.1	0.0059	3	1899.88	1899.89	-0.011	-5.78979
11	tr|Q4P6F4|Q4P6F4_USTMA Putative uncharacterized protein OS=Ustilago maydis GN=UM04309.1 PE=4 SV=1	B08.xml	1745	22.2	VADSGTGPIDQTVIADDR		yes	-	-	11.1	0.00022	2	1829.89	1829.89	0.0056	3.0603
11	tr|Q4P6F4|Q4P6F4_USTMA Putative uncharacterized protein OS=Ustilago maydis GN=UM04309.1 PE=4 SV=1	B08.xml	1787	22.5	YGSMAFSPFK	M4:+15.9949	yes	-	-	11.1	2e-05	2	1150.52	1150.52	-0.0006	-0.521501
11	tr|Q4P6F4|Q4P6F4_USTMA Putative uncharacterized protein OS=Ustilago maydis GN=UM04309.1 PE=4 SV=1	B08.xml	2130	25.3	YGSMAFSPFK		yes	-	-	11.1	0.028	2	1134.53	1134.53	0.002	1.76285
11	tr|Q4P6F4|Q4P6F4_USTMA Putative uncharacterized protein OS=Ustilago maydis GN=UM04309.1 PE=4 SV=1	B08.xml	2610	29.1	VYLFFVADNGK		yes	-	-	11.1	8.7e-06	2	1272.66	1272.66	-0.0003	-0.235726
11	tr|Q4P6F4|Q4P6F4_USTMA Putative uncharacterized protein OS=Ustilago maydis GN=UM04309.1 PE=4 SV=1	B08.xml	3025	32.4	TSMAIGDFPANFGTASEVILSDTQAK	M3:+15.9949	yes	-	-	11.1	0.0058	3	2687.29	2687.29	0.0029	1.07916
11	tr|Q4P6F4|Q4P6F4_USTMA Putative uncharacterized protein OS=Ustilago maydis GN=UM04309.1 PE=4 SV=1	B08.xml	3219	34	TSMAIGDFPANFGTASEVILSDTQAK		yes	-	-	11.1	0.0003	3	2671.28	2671.29	-0.0079	-2.95737
11	tr|Q4P6F4|Q4P6F4_USTMA Putative uncharacterized protein OS=Ustilago maydis GN=UM04309.1 PE=4 SV=1	B08.xml	3344	35	VPSSYDLAPYRPGLLTLYGL		yes	-	-	11.1	3.4e-07	2	2195.17	2195.18	-0.0037	-1.68551
12	tr|Q4P9Y7|Q4P9Y7_USTMA Putative uncharacterized protein OS=Ustilago maydis GN=UM03076.1 PE=4 SV=1	B08.xml	622	13.3	YASQVIHK		yes	-	-	12.1	0.0019	2	945.516	945.516	0.0001	0.105762
12	tr|Q4P9Y7|Q4P9Y7_USTMA Putative uncharacterized protein OS=Ustilago maydis GN=UM03076.1 PE=4 SV=1	B08.xml	697	14	YSMGIESGR	M3:+15.9949	yes	-	-	12.1	0.0031	2	1015.45	1015.45	-0.0043	-4.23457
12	tr|Q4P9Y7|Q4P9Y7_USTMA Putative uncharacterized protein OS=Ustilago maydis GN=UM03076.1 PE=4 SV=1	B08.xml	1118	17.4	HSIQPSGGNSLLR		yes	-	-	12.1	0.0096	2	1365.72	1365.72	-0.0051	-3.73428
12	tr|Q4P9Y7|Q4P9Y7_USTMA Putative uncharacterized protein OS=Ustilago maydis GN=UM03076.1 PE=4 SV=1	B08.xml	1179	17.9	YSMGIESGR		yes	-	-	12.1	0.00025	2	999.456	999.457	-0.0007	-0.70038
12	tr|Q4P9Y7|Q4P9Y7_USTMA Putative uncharacterized protein OS=Ustilago maydis GN=UM03076.1 PE=4 SV=1	B08.xml	1694	21.8	VLPTVISTSNPER		yes	-	-	12.1	0.0012	2	1412.77	1412.77	-0.0003	-0.212348
12	tr|Q4P9Y7|Q4P9Y7_USTMA Putative uncharacterized protein OS=Ustilago maydis GN=UM03076.1 PE=4 SV=1	B08.xml	1744	22.2	GVPNIVIANTGSQR		yes	-	-	12.1	2.6e-08	2	1425.78	1425.78	-0.0016	-1.12219
12	tr|Q4P9Y7|Q4P9Y7_USTMA Putative uncharacterized protein OS=Ustilago maydis GN=UM03076.1 PE=4 SV=1	B08.xml	1993	24.2	VYGVAPQDYYLQR		yes	-	-	12.1	0.0011	2	1571.79	1571.79	0.0068	4.32629
12	tr|Q4P9Y7|Q4P9Y7_USTMA Putative uncharacterized protein OS=Ustilago maydis GN=UM03076.1 PE=4 SV=1	B08.xml	2308	26.7	DQFPVVVNAIR		yes	-	-	12.1	0.00046	2	1257.69	1257.7	-0.0031	-2.46483
12	tr|Q4P9Y7|Q4P9Y7_USTMA Putative uncharacterized protein OS=Ustilago maydis GN=UM03076.1 PE=4 SV=1	B08.xml	2389	27.4	FDLYAGPFTK		yes	-	-	12.1	0.00075	2	1158.58	1158.58	-0.0012	-1.03575
12	tr|Q4P9Y7|Q4P9Y7_USTMA Putative uncharacterized protein OS=Ustilago maydis GN=UM03076.1 PE=4 SV=1	B08.xml	2944	31.8	SYPEPNYSGDWGDFASFVK		yes	-	-	12.1	0.0019	2	2165.94	2165.95	-0.008	-3.69354
12	tr|Q4P9Y7|Q4P9Y7_USTMA Putative uncharacterized protein OS=Ustilago maydis GN=UM03076.1 PE=4 SV=1	B08.xml	3180	33.7	NDQYIVSPFTDAFQYIK		yes	-	-	12.1	3e-07	2	2048.99	2049	-0.0043	-2.09859
13	tr|Q4PBY2|Q4PBY2_USTMA Putative uncharacterized protein OS=Ustilago maydis GN=UM02381.1 PE=4 SV=1	B08.xml	772	14.6	NTFTDHYNGK		yes	-	-	13.1	0.021	2	1196.53	1196.53	0.0004	0.334299
13	tr|Q4PBY2|Q4PBY2_USTMA Putative uncharacterized protein OS=Ustilago maydis GN=UM02381.1 PE=4 SV=1	B08.xml	798	14.8	VQQHICNGFK	C6:+57.0215	yes	-	-	13.1	0.027	2	1230.61	1230.61	-0.0001	-0.0812608
13	tr|Q4PBY2|Q4PBY2_USTMA Putative uncharacterized protein OS=Ustilago maydis GN=UM02381.1 PE=4 SV=1	B08.xml	1410	19.6	QLQSGGEGQSVTAGGGASAAR	Q1:-17.0265	yes	-	-	13.1	9e-11	2	1871.88	1871.88	-0.0051	-2.72453
13	tr|Q4PBY2|Q4PBY2_USTMA Putative uncharacterized protein OS=Ustilago maydis GN=UM02381.1 PE=4 SV=1	B08.xml	1696	21.8	CQTPNVQQHICNGFK	C1:+57.0215 - C11:+57.0215 - C1:-17.0265	yes	-	-	13.1	0.00033	2	1813.81	1813.81	-0.0016	-0.88212
13	tr|Q4PBY2|Q4PBY2_USTMA Putative uncharacterized protein OS=Ustilago maydis GN=UM02381.1 PE=4 SV=1	B08.xml	1735	22.1	SINQFLAQR		yes	-	-	13.1	0.0032	2	1076.58	1076.59	-0.001	-0.928863
13	tr|Q4PBY2|Q4PBY2_USTMA Putative uncharacterized protein OS=Ustilago maydis GN=UM02381.1 PE=4 SV=1	B08.xml	1763	22.3	GIYTHPIHLATGYPGLK		yes	-	-	13.1	0.00015	3	1838	1838	-0.0011	-0.598478
13	tr|Q4PBY2|Q4PBY2_USTMA Putative uncharacterized protein OS=Ustilago maydis GN=UM02381.1 PE=4 SV=1	B08.xml	2573	28.8	QPFGIYTHPIHLATGYPGLK	Q1:-17.0265	yes	-	-	13.1	0.00033	3	2193.15	2193.15	-0.0026	-1.18551
13	tr|Q4PBY2|Q4PBY2_USTMA Putative uncharacterized protein OS=Ustilago maydis GN=UM02381.1 PE=4 SV=1	B08.xml	2943	31.8	QLIAWMQNPVPASQLNTLDAFK	M6:+15.9949	yes	-	-	13.1	0.0035	3	2501.28	2501.29	-0.0041	-1.63916
13	tr|Q4PBY2|Q4PBY2_USTMA Putative uncharacterized protein OS=Ustilago maydis GN=UM02381.1 PE=4 SV=1	B08.xml	3213	33.9	QLIAWMQNPVPASQLNTLDAFK		yes	-	-	13.1	5.5e-07	3	2485.28	2485.29	-0.009	-3.62131
13	tr|Q4PBY2|Q4PBY2_USTMA Putative uncharacterized protein OS=Ustilago maydis GN=UM02381.1 PE=4 SV=1	B08.xml	3450	35.9	LPGFWEIPMYAIFDER	M9:+15.9949	yes	-	-	13.1	9.5e-05	2	1999.96	1999.96	-0.0008	-0.400007
14	tr|Q4P250|Q4P250_USTMA Putative uncharacterized protein OS=Ustilago maydis GN=UM05813.1 PE=4 SV=1	B08.xml	1202	18	AVMIMPGKPR		yes	-	-	14.1	0.0069	2	1099.61	1099.61	0.0012	1.09129
14	tr|Q4P250|Q4P250_USTMA Putative uncharacterized protein OS=Ustilago maydis GN=UM05813.1 PE=4 SV=1	B08.xml	1230	18.3	LFQETPAGASSSANSGASTATK		yes	-	-	14.1	8.4e-05	2	2082.99	2082.99	-0.0086	-4.12867
14	tr|Q4P250|Q4P250_USTMA Putative uncharacterized protein OS=Ustilago maydis GN=UM05813.1 PE=4 SV=1	B08.xml	1425	19.7	IAGQYATGNLYR		yes	-	-	14.1	3.4e-05	2	1326.68	1326.68	-0.0011	-0.829137
14	tr|Q4P250|Q4P250_USTMA Putative uncharacterized protein OS=Ustilago maydis GN=UM05813.1 PE=4 SV=1	B08.xml	2094	25	GSHFVESVAALSSGSLPK		yes	-	-	14.1	0.0059	3	1772.92	1772.92	0	0
14	tr|Q4P250|Q4P250_USTMA Putative uncharacterized protein OS=Ustilago maydis GN=UM05813.1 PE=4 SV=1	B08.xml	2447	27.8	TFAVAPGAVMPFYQTAGYDSSK	M10:+15.9949	yes	-	-	14.1	0.0049	3	2324.09	2324.09	0.0012	0.516331
14	tr|Q4P250|Q4P250_USTMA Putative uncharacterized protein OS=Ustilago maydis GN=UM05813.1 PE=4 SV=1	B08.xml	2775	30.4	TFAVAPGAVMPFYQTAGYDSSK		yes	-	-	14.1	1.1e-06	3	2308.1	2308.1	-0.0004	-0.173303
14	tr|Q4P250|Q4P250_USTMA Putative uncharacterized protein OS=Ustilago maydis GN=UM05813.1 PE=4 SV=1	B08.xml	3438	35.8	GPADTALSSYQVMDSFLDTLFDK	M13:+15.9949	yes	-	-	14.1	0.0058	3	2537.16	2537.18	-0.013	-5.12381
14	tr|Q4P250|Q4P250_USTMA Putative uncharacterized protein OS=Ustilago maydis GN=UM05813.1 PE=4 SV=1	B08.xml	3727	38.4	GPADTALSSYQVMDSFLDTLFDK		yes	-	-	14.1	0.025	3	2521.18	2521.18	-0.0047	-1.86421
15	tr|Q4P902|Q4P902_USTMA Putative uncharacterized protein OS=Ustilago maydis GN=UM03411.1 PE=3 SV=1	B08.xml	547	12.6	AEMGQVTPENSMK	M3:+15.9949 - M12:+15.9949	yes	-	-	15.1	0.0063	2	1453.63	1453.63	-0.003	-2.0638
15	tr|Q4P902|Q4P902_USTMA Putative uncharacterized protein OS=Ustilago maydis GN=UM03411.1 PE=3 SV=1	B08.xml	836	15.1	AEMGQVTPENSMK	M3:+15.9949	No	-	-	15.1	0.063	2	1437.64	1437.64	0.0004	0.278235
15	tr|Q4P902|Q4P902_USTMA Putative uncharacterized protein OS=Ustilago maydis GN=UM03411.1 PE=3 SV=1	B08.xml	1289	18.7	LVDFATSNGK		yes	-	-	15.1	0.001	2	1051.54	1051.54	0.0015	1.42648
15	tr|Q4P902|Q4P902_USTMA Putative uncharacterized protein OS=Ustilago maydis GN=UM03411.1 PE=3 SV=1	B08.xml	1452	19.9	GTFNFGNADR		yes	-	-	15.1	0.0087	2	1098.49	1098.5	-0.002	-1.82067
15	tr|Q4P902|Q4P902_USTMA Putative uncharacterized protein OS=Ustilago maydis GN=UM03411.1 PE=3 SV=1	B08.xml	1967	24	NANPLLWNSSYQK		yes	-	-	15.1	0.016	2	1534.76	1534.77	-0.001	-0.651566
15	tr|Q4P902|Q4P902_USTMA Putative uncharacterized protein OS=Ustilago maydis GN=UM03411.1 PE=3 SV=1	B08.xml	2025	24.4	SQGVPIDGIGSQSHLQAAGHFLDASK		No	-	-	15.1	0.077	3	2620.31	2620.31	-0.0045	-1.71735
15	tr|Q4P902|Q4P902_USTMA Putative uncharacterized protein OS=Ustilago maydis GN=UM03411.1 PE=3 SV=1	B08.xml	2256	26.3	LYINDYNLDDPDYPK		yes	-	-	15.1	3.6e-07	2	1857.85	1857.85	-0.0082	-4.41369
15	tr|Q4P902|Q4P902_USTMA Putative uncharacterized protein OS=Ustilago maydis GN=UM03411.1 PE=3 SV=1	B08.xml	3415	35.6	VYAWDVVNEMFNENGSFR		yes	-	-	15.1	0.00026	3	2176.98	2176.98	0.0001	0.0459353
16	tr|Q4PIN6|Q4PIN6_USTMA Predicted protein OS=Ustilago maydis GN=UM00027.1 PE=4 SV=1	B08.xml	748	14.4	YNAPHNPYK		yes	-	-	16.1	0.00023	2	1103.53	1103.53	0.0002	0.181237
16	tr|Q4PIN6|Q4PIN6_USTMA Predicted protein OS=Ustilago maydis GN=UM00027.1 PE=4 SV=1	B08.xml	1043	16.8	YHQDVFDAR		yes	-	-	16.1	0.00012	2	1150.53	1150.53	-0.0005	-0.434583
16	tr|Q4PIN6|Q4PIN6_USTMA Predicted protein OS=Ustilago maydis GN=UM00027.1 PE=4 SV=1	B08.xml	1916	23.6	ALDISATAPNAPVHFR		yes	-	-	16.1	0.027	3	1679.89	1679.89	-0.0007	-0.416695
16	tr|Q4PIN6|Q4PIN6_USTMA Predicted protein OS=Ustilago maydis GN=UM00027.1 PE=4 SV=1	B08.xml	1925	23.6	IISVDAYSANDLSDK		yes	-	-	16.1	0.00071	2	1610.79	1610.79	-0.0025	-1.55203
16	tr|Q4PIN6|Q4PIN6_USTMA Predicted protein OS=Ustilago maydis GN=UM00027.1 PE=4 SV=1	B08.xml	2115	25.2	HAPLGASGYFADVTLTGK		yes	-	-	16.1	3.1e-06	3	1804.93	1804.92	0.0056	3.10262
16	tr|Q4PIN6|Q4PIN6_USTMA Predicted protein OS=Ustilago maydis GN=UM00027.1 PE=4 SV=1	B08.xml	2896	31.4	LVIMLDAPEPSFFK	M4:+15.9949	yes	-	-	16.1	4.7e-06	2	1622.85	1622.85	-0.0044	-2.71128
17	tr|Q4P4S9|Q4P4S9_USTMA Putative uncharacterized protein OS=Ustilago maydis GN=UM04884.1 PE=4 SV=1	B08.xml	1231	18.3	SARPQACSNSAGFSDPYSCPDAK	C7:+57.0215 - C19:+57.0215	yes	-	-	17.1	2.6e-09	3	2473.06	2473.05	0.0087	3.51792
17	tr|Q4P4S9|Q4P4S9_USTMA Putative uncharacterized protein OS=Ustilago maydis GN=UM04884.1 PE=4 SV=1	B08.xml	1619	21.2	SIADIVGMMK	M8:+15.9949 - M9:+15.9949	yes	-	-	17.1	0.0023	2	1096.54	1096.54	0.0001	0.0911961
17	tr|Q4P4S9|Q4P4S9_USTMA Putative uncharacterized protein OS=Ustilago maydis GN=UM04884.1 PE=4 SV=1	B08.xml	1860	23.1	FGFNALGK		No	-	-	17.1	0.052	2	853.457	853.457	0	0
17	tr|Q4P4S9|Q4P4S9_USTMA Putative uncharacterized protein OS=Ustilago maydis GN=UM04884.1 PE=4 SV=1	B08.xml	1926	23.6	LQVLGMIAEEENK	M6:+15.9949	yes	-	-	17.1	1.2e-05	2	1489.76	1489.76	-0.0006	-0.40275
17	tr|Q4P4S9|Q4P4S9_USTMA Putative uncharacterized protein OS=Ustilago maydis GN=UM04884.1 PE=4 SV=1	B08.xml	2074	24.8	SAIEPNLEYNWK		yes	-	-	17.1	0.0079	2	1463.72	1463.72	0.0022	1.50302
17	tr|Q4P4S9|Q4P4S9_USTMA Putative uncharacterized protein OS=Ustilago maydis GN=UM04884.1 PE=4 SV=1	B08.xml	2220	26	SIADIVGMMK	M9:+15.9949	yes	-	-	17.1	0.00022	2	1080.54	1080.54	-0.001	-0.92546
18	tr|Q4P7Q3|Q4P7Q3_USTMA Putative uncharacterized protein OS=Ustilago maydis GN=UM03860.1 PE=3 SV=1	B08.xml	908	15.7	NHVVVLDQGGR		yes	-	-	18.1	1.1e-06	2	1193.64	1193.64	-0.0007	-0.586442
18	tr|Q4P7Q3|Q4P7Q3_USTMA Putative uncharacterized protein OS=Ustilago maydis GN=UM03860.1 PE=3 SV=1	B08.xml	1309	18.9	LLAIAPGTNERPQR		No	-	-	18.1	0.069	2	1535.86	1535.87	-0.0027	-1.75797
18	tr|Q4P7Q3|Q4P7Q3_USTMA Putative uncharacterized protein OS=Ustilago maydis GN=UM03860.1 PE=3 SV=1	B08.xml	2188	25.7	EDYVFYANEPIPPAK		yes	-	-	18.1	0.0034	2	1752.85	1752.85	-0.0009	-0.51345
18	tr|Q4P7Q3|Q4P7Q3_USTMA Putative uncharacterized protein OS=Ustilago maydis GN=UM03860.1 PE=3 SV=1	B08.xml	2460	27.9	VNQLPVALATSITGGSR		yes	-	-	18.1	0.00023	3	1683.94	1683.94	-0.0008	-0.475077
18	tr|Q4P7Q3|Q4P7Q3_USTMA Putative uncharacterized protein OS=Ustilago maydis GN=UM03860.1 PE=3 SV=1	B08.xml	3325	34.9	SAFQTGPAQISIIGLSFIK		yes	-	-	18.1	4.9e-06	2	1978.1	1978.1	0.0028	1.4155
18	tr|Q4P7Q3|Q4P7Q3_USTMA Putative uncharacterized protein OS=Ustilago maydis GN=UM03860.1 PE=3 SV=1	B08.xml	3403	35.5	GMCYSAFQTGPAQISIIGLSFIK	C3:+57.0215 - M2:+15.9949	yes	-	-	18.1	0.0027	3	2505.25	2505.25	0.0001	0.0399161
19	tr|Q4PGX5|Q4PGX5_USTMA Putative uncharacterized protein OS=Ustilago maydis GN=UM00638.1 PE=4 SV=1	B08.xml	1881	23.3	VLINSQQFDQAVK		yes	-	-	19.1	0.00016	2	1489.8	1489.8	-0.0022	-1.47671
19	tr|Q4PGX5|Q4PGX5_USTMA Putative uncharacterized protein OS=Ustilago maydis GN=UM00638.1 PE=4 SV=1	B08.xml	2705	29.8	QASSVGSYPPPLAIPTADQTPK	Q1:-17.0265	yes	-	-	19.1	0.00014	3	2208.12	2208.12	-0.0032	-1.4492
19	tr|Q4PGX5|Q4PGX5_USTMA Putative uncharacterized protein OS=Ustilago maydis GN=UM00638.1 PE=4 SV=1	B08.xml	3018	32.4	AIAEEIFGLTN		yes	-	-	19.1	0.013	2	1177.61	1177.61	-0.0007	-0.594424
19	tr|Q4PGX5|Q4PGX5_USTMA Putative uncharacterized protein OS=Ustilago maydis GN=UM00638.1 PE=4 SV=1	B08.xml	3034	32.5	ENGLIMLEHELTHASISVFK		yes	-	-	19.1	0.0052	3	2268.17	2268.17	-0.002	-0.881768
19	tr|Q4PGX5|Q4PGX5_USTMA Putative uncharacterized protein OS=Ustilago maydis GN=UM00638.1 PE=4 SV=1	B08.xml	3090	32.9	EWLDALDAAIAAGK		yes	-	-	19.1	1.5e-07	2	1443.75	1443.75	-0.0002	-0.138528
20	tr|Q4P5T0|Q4P5T0_USTMA Putative uncharacterized protein OS=Ustilago maydis GN=UM04533.1 PE=4 SV=1	B08.xml	1537	20.6	THQIEQGYLAGGNAISPPK		yes	-	-	20.1	0.0017	3	1981.01	1981.01	-0.006	-3.02875
20	tr|Q4P5T0|Q4P5T0_USTMA Putative uncharacterized protein OS=Ustilago maydis GN=UM04533.1 PE=4 SV=1	B08.xml	2162	25.5	ATLLSNVGVLK		yes	-	-	20.1	9e-07	2	1114.68	1114.68	-0.0002	-0.179423
20	tr|Q4P5T0|Q4P5T0_USTMA Putative uncharacterized protein OS=Ustilago maydis GN=UM04533.1 PE=4 SV=1	B08.xml	2559	28.7	HVDIINSAFYSLTPVR		yes	-	-	20.1	0.0014	3	1831.97	1831.97	0.0015	0.81879
20	tr|Q4P5T0|Q4P5T0_USTMA Putative uncharacterized protein OS=Ustilago maydis GN=UM04533.1 PE=4 SV=1	B08.xml	3633	37.7	LQGVPTWLGITYLFYK		yes	-	-	20.1	0.01	2	1899.03	1899.04	-0.016	-8.4253
Groupe	Description	Sample	Scan	Rt	Sequence	Modifs	Valid	Used	on a total of	Sub-groups	E-value	Charge	MH+ Obs	MH+ theo	DeltaMH+	Delta-ppm
1	tr|Q4P5W0|Q4P5W0_USTMA Putative uncharacterized protein OS=Ustilago maydis GN=UM04503.1 PE=4 SV=1	B09.xml	501	12.1	AAKSFCSGCSGGAK	C6:+57.0215 - C9:+57.0215	No	-	-	1.1	0.079	2	1387.61	1387.61	0.0023	1.65753
1	tr|Q4P5W0|Q4P5W0_USTMA Putative uncharacterized protein OS=Ustilago maydis GN=UM04503.1 PE=4 SV=1	B09.xml	556	12.7	SFCSGCSGGAK	C3:+57.0215 - C6:+57.0215	yes	-	-	1.1	0.00044	2	1117.44	1117.44	-0.0002	-0.17898
1	tr|Q4P5W0|Q4P5W0_USTMA Putative uncharacterized protein OS=Ustilago maydis GN=UM04503.1 PE=4 SV=1	B09.xml	738	14.2	SFCSGCSGGAK	C3:+57.0215 - C6:+57.0215	yes	-	-	1.1	0.011	2	1117.44	1117.44	-0.0011	-0.984392
1	tr|Q4P5W0|Q4P5W0_USTMA Putative uncharacterized protein OS=Ustilago maydis GN=UM04503.1 PE=4 SV=1	B09.xml	762	14.4	TGAISYTK		yes	-	-	1.1	0.022	2	840.446	840.447	-0.0002	-0.237969
1	tr|Q4P5W0|Q4P5W0_USTMA Putative uncharacterized protein OS=Ustilago maydis GN=UM04503.1 PE=4 SV=1	B09.xml	780	14.5	TYNQVSCSPTESK	C7:+57.0215	yes	-	-	1.1	6e-09	2	1500.66	1500.66	-0.0043	-2.8654
1	tr|Q4P5W0|Q4P5W0_USTMA Putative uncharacterized protein OS=Ustilago maydis GN=UM04503.1 PE=4 SV=1	B09.xml	837	15	NAHGSVPLR		No	-	-	1.1	0.064	2	950.517	950.517	0	0
1	tr|Q4P5W0|Q4P5W0_USTMA Putative uncharacterized protein OS=Ustilago maydis GN=UM04503.1 PE=4 SV=1	B09.xml	838	15	NTYNQVSCSPTESK	C8:+57.0215	yes	-	-	1.1	1.6e-08	2	1614.71	1614.71	-0.0016	-0.990892
1	tr|Q4P5W0|Q4P5W0_USTMA Putative uncharacterized protein OS=Ustilago maydis GN=UM04503.1 PE=4 SV=1	B09.xml	842	15	VNAHGSVPLR		yes	-	-	1.1	7.9e-07	2	1049.59	1049.59	0	0
1	tr|Q4P5W0|Q4P5W0_USTMA Putative uncharacterized protein OS=Ustilago maydis GN=UM04503.1 PE=4 SV=1	B09.xml	869	15.3	SLGQYATSK		yes	-	-	1.1	0.00026	2	954.49	954.49	0	0
1	tr|Q4P5W0|Q4P5W0_USTMA Putative uncharacterized protein OS=Ustilago maydis GN=UM04503.1 PE=4 SV=1	B09.xml	880	15.3	SFVGATNDR		yes	-	-	1.1	0.00015	2	966.464	966.464	-0.0001	-0.10347
1	tr|Q4P5W0|Q4P5W0_USTMA Putative uncharacterized protein OS=Ustilago maydis GN=UM04503.1 PE=4 SV=1	B09.xml	892	15.5	TAHISVNGGSPQ		yes	-	-	1.1	0.00037	2	1167.58	1167.58	-0.0002	-0.171295
1	tr|Q4P5W0|Q4P5W0_USTMA Putative uncharacterized protein OS=Ustilago maydis GN=UM04503.1 PE=4 SV=1	B09.xml	894	15.5	YDNCYADGTTSGDNAPK	C4:+57.0215	yes	-	-	1.1	2.4e-10	2	1848.73	1848.73	-0.003	-1.62273
1	tr|Q4P5W0|Q4P5W0_USTMA Putative uncharacterized protein OS=Ustilago maydis GN=UM04503.1 PE=4 SV=1	B09.xml	913	15.6	TQGLSTSYR		yes	-	-	1.1	0.0047	2	1012.51	1012.51	-0.0005	-0.493824
1	tr|Q4P5W0|Q4P5W0_USTMA Putative uncharacterized protein OS=Ustilago maydis GN=UM04503.1 PE=4 SV=1	B09.xml	917	15.6	IQAESGTLAGR		yes	-	-	1.1	1.5e-06	2	1102.58	1102.59	-0.0013	-1.17905
1	tr|Q4P5W0|Q4P5W0_USTMA Putative uncharacterized protein OS=Ustilago maydis GN=UM04503.1 PE=4 SV=1	B09.xml	926	15.7	TGNFDLHAGK		yes	-	-	1.1	1.4e-07	2	1059.52	1059.52	-0.0002	-0.188764
1	tr|Q4P5W0|Q4P5W0_USTMA Putative uncharacterized protein OS=Ustilago maydis GN=UM04503.1 PE=4 SV=1	B09.xml	961	16	TGAISYTK		No	-	-	1.1	0.053	2	840.447	840.447	0.0005	0.594922
1	tr|Q4P5W0|Q4P5W0_USTMA Putative uncharacterized protein OS=Ustilago maydis GN=UM04503.1 PE=4 SV=1	B09.xml	1020	16.5	TVNAHGSVPLR		yes	-	-	1.1	0.002	2	1150.63	1150.63	-0.0008	-0.695269
1	tr|Q4P5W0|Q4P5W0_USTMA Putative uncharacterized protein OS=Ustilago maydis GN=UM04503.1 PE=4 SV=1	B09.xml	1055	16.7	SHTIMDIMAS	M5:+15.9949 - M8:+15.9949	yes	-	-	1.1	0.045	2	1137.49	1137.49	-0.001	-0.879127
1	tr|Q4P5W0|Q4P5W0_USTMA Putative uncharacterized protein OS=Ustilago maydis GN=UM04503.1 PE=4 SV=1	B09.xml	1063	16.8	SLGQYATSK		yes	-	-	1.1	6e-05	2	954.49	954.49	0.0004	0.419072
1	tr|Q4P5W0|Q4P5W0_USTMA Putative uncharacterized protein OS=Ustilago maydis GN=UM04503.1 PE=4 SV=1	B09.xml	1087	17	YDNCYADGTTSGDNAPK	C4:+57.0215	yes	-	-	1.1	6.4e-08	2	1848.73	1848.73	-0.0012	-0.649093
1	tr|Q4P5W0|Q4P5W0_USTMA Putative uncharacterized protein OS=Ustilago maydis GN=UM04503.1 PE=4 SV=1	B09.xml	1092	17	EAQDAQLLK		yes	-	-	1.1	0.0014	2	1015.54	1015.54	0.0008	0.787756
1	tr|Q4P5W0|Q4P5W0_USTMA Putative uncharacterized protein OS=Ustilago maydis GN=UM04503.1 PE=4 SV=1	B09.xml	1095	17	DLSSISSNAK		No	-	-	1.1	0.055	2	1021.52	1021.52	-0.0005	-0.489468
1	tr|Q4P5W0|Q4P5W0_USTMA Putative uncharacterized protein OS=Ustilago maydis GN=UM04503.1 PE=4 SV=1	B09.xml	1113	17.2	EAQDAQLLK	E1:-18.0106	yes	-	-	1.1	0.028	2	997.53	997.532	-0.0014	-1.40346
1	tr|Q4P5W0|Q4P5W0_USTMA Putative uncharacterized protein OS=Ustilago maydis GN=UM04503.1 PE=4 SV=1	B09.xml	1120	17.2	TGNFDLHAGK		yes	-	-	1.1	0.00026	2	1059.52	1059.52	0.0004	0.377529
1	tr|Q4P5W0|Q4P5W0_USTMA Putative uncharacterized protein OS=Ustilago maydis GN=UM04503.1 PE=4 SV=1	B09.xml	1127	17.3	LGHEAQDAQLLK		yes	-	-	1.1	0.014	2	1322.7	1322.71	-0.0028	-2.11687
1	tr|Q4P5W0|Q4P5W0_USTMA Putative uncharacterized protein OS=Ustilago maydis GN=UM04503.1 PE=4 SV=1	B09.xml	1143	17.4	TGNFDLH		yes	-	-	1.1	0.002	2	803.369	803.369	0.0003	0.373428
1	tr|Q4P5W0|Q4P5W0_USTMA Putative uncharacterized protein OS=Ustilago maydis GN=UM04503.1 PE=4 SV=1	B09.xml	1185	17.8	GLYSDAGYR		yes	-	-	1.1	2.9e-05	2	1001.47	1001.47	-0.0004	-0.399413
1	tr|Q4P5W0|Q4P5W0_USTMA Putative uncharacterized protein OS=Ustilago maydis GN=UM04503.1 PE=4 SV=1	B09.xml	1186	17.8	TGAISYTK		No	-	-	1.1	0.077	2	840.447	840.447	0.0005	0.594922
1	tr|Q4P5W0|Q4P5W0_USTMA Putative uncharacterized protein OS=Ustilago maydis GN=UM04503.1 PE=4 SV=1	B09.xml	1192	17.8	YIQAESGTLAGR		yes	-	-	1.1	4e-07	2	1265.65	1265.65	0.0013	1.02714
1	tr|Q4P5W0|Q4P5W0_USTMA Putative uncharacterized protein OS=Ustilago maydis GN=UM04503.1 PE=4 SV=1	B09.xml	1216	18	FNTYNQVSCSPTESK	C9:+57.0215	yes	-	-	1.1	0.00054	2	1761.77	1761.78	-0.0025	-1.41902
1	tr|Q4P5W0|Q4P5W0_USTMA Putative uncharacterized protein OS=Ustilago maydis GN=UM04503.1 PE=4 SV=1	B09.xml	1245	18.2	GIQISLHGR		yes	-	-	1.1	0.018	2	980.564	980.564	0.0004	0.407928
1	tr|Q4P5W0|Q4P5W0_USTMA Putative uncharacterized protein OS=Ustilago maydis GN=UM04503.1 PE=4 SV=1	B09.xml	1261	18.4	SLGHEAQDAQLLK		yes	-	-	1.1	1.8e-07	2	1409.74	1409.74	-0.0014	-0.993092
1	tr|Q4P5W0|Q4P5W0_USTMA Putative uncharacterized protein OS=Ustilago maydis GN=UM04503.1 PE=4 SV=1	B09.xml	1275	18.5	VGNVGGGSGNTL		yes	-	-	1.1	0.04	2	1031.51	1031.51	0.0007	0.678616
1	tr|Q4P5W0|Q4P5W0_USTMA Putative uncharacterized protein OS=Ustilago maydis GN=UM04503.1 PE=4 SV=1	B09.xml	1300	18.7	TGAISYTKTVNAHGSVPLR		yes	-	-	1.1	2.5e-05	3	1972.06	1972.06	-0.0013	-0.659209
1	tr|Q4P5W0|Q4P5W0_USTMA Putative uncharacterized protein OS=Ustilago maydis GN=UM04503.1 PE=4 SV=1	B09.xml	1324	18.8	ALSDVGINK		yes	-	-	1.1	7.7e-05	2	916.51	916.51	-0.0004	-0.436438
1	tr|Q4P5W0|Q4P5W0_USTMA Putative uncharacterized protein OS=Ustilago maydis GN=UM04503.1 PE=4 SV=1	B09.xml	1362	19.1	ANSYAPDFDR		yes	-	-	1.1	0.012	2	1155.51	1155.51	0.001	0.865421
1	tr|Q4P5W0|Q4P5W0_USTMA Putative uncharacterized protein OS=Ustilago maydis GN=UM04503.1 PE=4 SV=1	B09.xml	1376	19.2	TGNFDLHAGK		yes	-	-	1.1	0.001	2	1059.52	1059.52	-0.0014	-1.32135
1	tr|Q4P5W0|Q4P5W0_USTMA Putative uncharacterized protein OS=Ustilago maydis GN=UM04503.1 PE=4 SV=1	B09.xml	1403	19.4	NANSYAPDFDR		yes	-	-	1.1	0.0056	2	1269.55	1269.55	-0.0022	-1.7329
1	tr|Q4P5W0|Q4P5W0_USTMA Putative uncharacterized protein OS=Ustilago maydis GN=UM04503.1 PE=4 SV=1	B09.xml	1413	19.5	WTQGLSTSYR		yes	-	-	1.1	0.038	2	1198.59	1198.59	-0.0002	-0.166863
1	tr|Q4P5W0|Q4P5W0_USTMA Putative uncharacterized protein OS=Ustilago maydis GN=UM04503.1 PE=4 SV=1	B09.xml	1429	19.6	LTGFTAGQSN		yes	-	-	1.1	0.00044	2	995.48	995.48	0.0005	0.50227
1	tr|Q4P5W0|Q4P5W0_USTMA Putative uncharacterized protein OS=Ustilago maydis GN=UM04503.1 PE=4 SV=1	B09.xml	1479	20	GLIAINQDR		yes	-	-	1.1	2.5e-05	2	999.557	999.559	-0.0014	-1.40062
1	tr|Q4P5W0|Q4P5W0_USTMA Putative uncharacterized protein OS=Ustilago maydis GN=UM04503.1 PE=4 SV=1	B09.xml	1536	20.4	ALSDVGINK		yes	-	-	1.1	0.018	2	916.51	916.51	0.0001	0.10911
1	tr|Q4P5W0|Q4P5W0_USTMA Putative uncharacterized protein OS=Ustilago maydis GN=UM04503.1 PE=4 SV=1	B09.xml	1559	20.6	LITNTDAFPSGMK	M12:+15.9949	yes	-	-	1.1	0.00039	2	1410.69	1410.69	-0.0027	-1.91395
1	tr|Q4P5W0|Q4P5W0_USTMA Putative uncharacterized protein OS=Ustilago maydis GN=UM04503.1 PE=4 SV=1	B09.xml	1564	20.6	ISNANSYAPDFDR		yes	-	-	1.1	0.0023	2	1469.66	1469.67	-0.0024	-1.63302
1	tr|Q4P5W0|Q4P5W0_USTMA Putative uncharacterized protein OS=Ustilago maydis GN=UM04503.1 PE=4 SV=1	B09.xml	1645	21.2	VADLWAGTTK		yes	-	-	1.1	0.0022	2	1061.57	1061.56	0.0023	2.16662
1	tr|Q4P5W0|Q4P5W0_USTMA Putative uncharacterized protein OS=Ustilago maydis GN=UM04503.1 PE=4 SV=1	B09.xml	1683	21.5	GLIAINQDR		yes	-	-	1.1	0.00024	2	999.558	999.559	-0.0004	-0.400177
1	tr|Q4P5W0|Q4P5W0_USTMA Putative uncharacterized protein OS=Ustilago maydis GN=UM04503.1 PE=4 SV=1	B09.xml	1689	21.6	VISTDLSSISSNAK		yes	-	-	1.1	0.00064	2	1421.74	1421.75	-0.0036	-2.53209
1	tr|Q4P5W0|Q4P5W0_USTMA Putative uncharacterized protein OS=Ustilago maydis GN=UM04503.1 PE=4 SV=1	B09.xml	1714	21.8	NQGIQISLHGR		yes	-	-	1.1	1.5e-05	2	1222.67	1222.67	0.0008	0.654308
1	tr|Q4P5W0|Q4P5W0_USTMA Putative uncharacterized protein OS=Ustilago maydis GN=UM04503.1 PE=4 SV=1	B09.xml	1715	21.8	LNQGIQISLHGR		yes	-	-	1.1	4.4e-05	2	1335.75	1335.75	-0.0027	-2.02134
1	tr|Q4P5W0|Q4P5W0_USTMA Putative uncharacterized protein OS=Ustilago maydis GN=UM04503.1 PE=4 SV=1	B09.xml	1770	22.2	ACDPQAPSPVLG	C2:+57.0215	yes	-	-	1.1	0.03	2	1211.57	1211.57	-0.0002	-0.165075
1	tr|Q4P5W0|Q4P5W0_USTMA Putative uncharacterized protein OS=Ustilago maydis GN=UM04503.1 PE=4 SV=1	B09.xml	1799	22.5	LTYIQAESGTLAGR		yes	-	-	1.1	3.4e-08	2	1479.78	1479.78	-0.0048	-3.24372
1	tr|Q4P5W0|Q4P5W0_USTMA Putative uncharacterized protein OS=Ustilago maydis GN=UM04503.1 PE=4 SV=1	B09.xml	1813	22.6	ASGNLITNTDAFPSGMK	M16:+15.9949	yes	-	-	1.1	0.0036	2	1739.82	1739.83	-0.0024	-1.37945
1	tr|Q4P5W0|Q4P5W0_USTMA Putative uncharacterized protein OS=Ustilago maydis GN=UM04503.1 PE=4 SV=1	B09.xml	1820	22.6	NLITNTDAFPSGMK	M13:+15.9949	yes	-	-	1.1	0.004	2	1524.73	1524.74	-0.0024	-1.57404
1	tr|Q4P5W0|Q4P5W0_USTMA Putative uncharacterized protein OS=Ustilago maydis GN=UM04503.1 PE=4 SV=1	B09.xml	1837	22.8	YTNAAAPSLTYIQAESGTLAGR		yes	-	-	1.1	0.00061	3	2255.13	2255.13	0.0019	0.842523
1	tr|Q4P5W0|Q4P5W0_USTMA Putative uncharacterized protein OS=Ustilago maydis GN=UM04503.1 PE=4 SV=1	B09.xml	1867	23	LITNTDAFPSGMK		yes	-	-	1.1	0.0021	2	1394.7	1394.7	-0.0001	-0.0717001
1	tr|Q4P5W0|Q4P5W0_USTMA Putative uncharacterized protein OS=Ustilago maydis GN=UM04503.1 PE=4 SV=1	B09.xml	1879	23.1	GLIAINQDR		yes	-	-	1.1	0.003	2	999.559	999.559	-0.0001	-0.100044
1	tr|Q4P5W0|Q4P5W0_USTMA Putative uncharacterized protein OS=Ustilago maydis GN=UM04503.1 PE=4 SV=1	B09.xml	1922	23.4	ACDPQAPSPVLGSLGH	C2:+57.0215	yes	-	-	1.1	1.5e-06	2	1605.77	1605.77	-0.0024	-1.49461
1	tr|Q4P5W0|Q4P5W0_USTMA Putative uncharacterized protein OS=Ustilago maydis GN=UM04503.1 PE=4 SV=1	B09.xml	1928	23.5	ACDPQAPSPVLGSLGHEAQ	C2:+57.0215	yes	-	-	1.1	0.00073	3	1933.91	1933.91	0.0001	0.0517088
1	tr|Q4P5W0|Q4P5W0_USTMA Putative uncharacterized protein OS=Ustilago maydis GN=UM04503.1 PE=4 SV=1	B09.xml	1941	23.6	ALPTPGMGFNTYNQVSCSPTESK	C17:+57.0215 - M7:+15.9949	yes	-	-	1.1	1.4e-07	3	2502.12	2502.13	-0.0059	-2.35799
1	tr|Q4P5W0|Q4P5W0_USTMA Putative uncharacterized protein OS=Ustilago maydis GN=UM04503.1 PE=4 SV=1	B09.xml	1976	23.9	NALPTPGMGFNTYNQVSCSPTESK	C18:+57.0215 - M8:+15.9949	yes	-	-	1.1	2.9e-06	3	2616.17	2616.17	-0.0045	-1.72007
1	tr|Q4P5W0|Q4P5W0_USTMA Putative uncharacterized protein OS=Ustilago maydis GN=UM04503.1 PE=4 SV=1	B09.xml	1986	23.9	QVDCGWVSR	C4:+57.0215 - Q1:-17.0265	No	-	-	1.1	0.058	2	1089.48	1089.48	-0.0015	-1.37681
1	tr|Q4P5W0|Q4P5W0_USTMA Putative uncharacterized protein OS=Ustilago maydis GN=UM04503.1 PE=4 SV=1	B09.xml	2002	24	STNALPTPGMGFNTYNQVSCSPTESK	C20:+57.0215 - M10:+15.9949	yes	-	-	1.1	0.00051	3	2804.24	2804.25	-0.0092	-3.28073
1	tr|Q4P5W0|Q4P5W0_USTMA Putative uncharacterized protein OS=Ustilago maydis GN=UM04503.1 PE=4 SV=1	B09.xml	2005	24.1	DASGNLITNTDAFPSGMK	M17:+15.9949	yes	-	-	1.1	3.2e-06	2	1854.85	1854.85	-0.0056	-3.01911
1	tr|Q4P5W0|Q4P5W0_USTMA Putative uncharacterized protein OS=Ustilago maydis GN=UM04503.1 PE=4 SV=1	B09.xml	2017	24.2	VGFSFVGATNDR		yes	-	-	1.1	0.0025	2	1269.62	1269.62	-0.002	-1.57527
1	tr|Q4P5W0|Q4P5W0_USTMA Putative uncharacterized protein OS=Ustilago maydis GN=UM04503.1 PE=4 SV=1	B09.xml	2048	24.4	SGYDWSQDVIR		yes	-	-	1.1	5.2e-06	2	1325.61	1325.61	-0.0007	-0.528058
1	tr|Q4P5W0|Q4P5W0_USTMA Putative uncharacterized protein OS=Ustilago maydis GN=UM04503.1 PE=4 SV=1	B09.xml	2063	24.5	TAGQSNSITISNANSYAPDFDR		yes	-	-	1.1	0.00021	3	2329.07	2329.07	-0.0024	-1.03045
1	tr|Q4P5W0|Q4P5W0_USTMA Putative uncharacterized protein OS=Ustilago maydis GN=UM04503.1 PE=4 SV=1	B09.xml	2068	24.6	LLVCQWGVPQK	C4:+57.0215	yes	-	-	1.1	0.00017	2	1327.72	1327.72	-0.0013	-0.979122
1	tr|Q4P5W0|Q4P5W0_USTMA Putative uncharacterized protein OS=Ustilago maydis GN=UM04503.1 PE=4 SV=1	B09.xml	2074	24.6	SNSITISNANSYAPDFDR		yes	-	-	1.1	0.00045	2	1971.9	1971.9	-0.0018	-0.912823
1	tr|Q4P5W0|Q4P5W0_USTMA Putative uncharacterized protein OS=Ustilago maydis GN=UM04503.1 PE=4 SV=1	B09.xml	2078	24.6	SITISNANSYAPDFDR		yes	-	-	1.1	5.2e-09	2	1770.83	1770.83	-0.0029	-1.63765
1	tr|Q4P5W0|Q4P5W0_USTMA Putative uncharacterized protein OS=Ustilago maydis GN=UM04503.1 PE=4 SV=1	B09.xml	2084	24.7	VCQWGVPQK	C2:+57.0215	No	-	-	1.1	0.07	2	1101.55	1101.55	0.0014	1.27093
1	tr|Q4P5W0|Q4P5W0_USTMA Putative uncharacterized protein OS=Ustilago maydis GN=UM04503.1 PE=4 SV=1	B09.xml	2111	24.9	AILLNKGLIAINQDR		yes	-	-	1.1	3.4e-05	3	1651.98	1651.99	-0.0013	-0.786932
1	tr|Q4P5W0|Q4P5W0_USTMA Putative uncharacterized protein OS=Ustilago maydis GN=UM04503.1 PE=4 SV=1	B09.xml	2127	25	PSPVLGSLGHEAQDAQLLK		yes	-	-	1.1	0.0034	3	1960.05	1960.05	0.0039	1.98975
1	tr|Q4P5W0|Q4P5W0_USTMA Putative uncharacterized protein OS=Ustilago maydis GN=UM04503.1 PE=4 SV=1	B09.xml	2132	25	GLIAINQDR		yes	-	-	1.1	0.00018	2	999.559	999.559	0.0002	0.200088
1	tr|Q4P5W0|Q4P5W0_USTMA Putative uncharacterized protein OS=Ustilago maydis GN=UM04503.1 PE=4 SV=1	B09.xml	2135	25	ILNQGIQISLH		yes	-	-	1.1	0.00045	2	1235.71	1235.71	-0.0008	-0.647401
1	tr|Q4P5W0|Q4P5W0_USTMA Putative uncharacterized protein OS=Ustilago maydis GN=UM04503.1 PE=4 SV=1	B09.xml	2145	25.1	SADVADLWAGTTK		yes	-	-	1.1	8.5e-05	2	1334.66	1334.66	-0.0024	-1.79821
1	tr|Q4P5W0|Q4P5W0_USTMA Putative uncharacterized protein OS=Ustilago maydis GN=UM04503.1 PE=4 SV=1	B09.xml	2158	25.2	ADVGFSFVGATNDR		yes	-	-	1.1	0.0039	2	1455.69	1455.69	-0.001	-0.686961
1	tr|Q4P5W0|Q4P5W0_USTMA Putative uncharacterized protein OS=Ustilago maydis GN=UM04503.1 PE=4 SV=1	B09.xml	2160	25.2	LSTNALPTPGMGFNTYNQVSCSPTESK	C21:+57.0215 - M11:+15.9949	yes	-	-	1.1	5.3e-08	3	2917.33	2917.33	-0.0039	-1.33684
1	tr|Q4P5W0|Q4P5W0_USTMA Putative uncharacterized protein OS=Ustilago maydis GN=UM04503.1 PE=4 SV=1	B09.xml	2166	25.3	APSPVLGSLGHEAQDAQLLK		yes	-	-	1.1	0.0082	3	2031.09	2031.09	-0.0019	-0.93546
1	tr|Q4P5W0|Q4P5W0_USTMA Putative uncharacterized protein OS=Ustilago maydis GN=UM04503.1 PE=4 SV=1	B09.xml	2176	25.3	SGPNHFADGDLLEVGN		yes	-	-	1.1	0.00046	2	1641.75	1641.75	-0.0027	-1.64459
1	tr|Q4P5W0|Q4P5W0_USTMA Putative uncharacterized protein OS=Ustilago maydis GN=UM04503.1 PE=4 SV=1	B09.xml	2187	25.4	LTGFTAGQSNSITISNANSYAPDFDR		yes	-	-	1.1	0.0055	3	2747.29	2747.29	-0.0046	-1.67438
1	tr|Q4P5W0|Q4P5W0_USTMA Putative uncharacterized protein OS=Ustilago maydis GN=UM04503.1 PE=4 SV=1	B09.xml	2192	25.5	ALPTPGMGFNTYNQVSCSPTESK	C17:+57.0215	yes	-	-	1.1	0.00021	3	2486.13	2486.13	-0.0056	-2.25249
1	tr|Q4P5W0|Q4P5W0_USTMA Putative uncharacterized protein OS=Ustilago maydis GN=UM04503.1 PE=4 SV=1	B09.xml	2196	25.5	LVISTDLSSISSNAK		yes	-	-	1.1	4.6e-05	2	1534.83	1534.83	0.0006	0.390922
1	tr|Q4P5W0|Q4P5W0_USTMA Putative uncharacterized protein OS=Ustilago maydis GN=UM04503.1 PE=4 SV=1	B09.xml	2199	25.5	LTGFTAGQSNSITISNAN		No	-	-	1.1	0.066	2	1795.88	1795.88	-0.0028	-1.55912
1	tr|Q4P5W0|Q4P5W0_USTMA Putative uncharacterized protein OS=Ustilago maydis GN=UM04503.1 PE=4 SV=1	B09.xml	2208	25.6	ACDPQAPSPVLGSLGHEAQDAQLLK	C2:+57.0215	yes	-	-	1.1	0.022	3	2602.29	2602.29	-0.0075	-2.88207
1	tr|Q4P5W0|Q4P5W0_USTMA Putative uncharacterized protein OS=Ustilago maydis GN=UM04503.1 PE=4 SV=1	B09.xml	2215	25.6	DASGNLITNTDAFPSGMK	M17:+15.9949	yes	-	-	1.1	5.5e-08	2	1854.85	1854.85	0.0003	0.161738
1	tr|Q4P5W0|Q4P5W0_USTMA Putative uncharacterized protein OS=Ustilago maydis GN=UM04503.1 PE=4 SV=1	B09.xml	2223	25.7	PQAPSPVLGSLGHEAQDAQLLK		yes	-	-	1.1	4e-05	3	2256.19	2256.2	-0.0041	-1.81722
1	tr|Q4P5W0|Q4P5W0_USTMA Putative uncharacterized protein OS=Ustilago maydis GN=UM04503.1 PE=4 SV=1	B09.xml	2260	25.9	VGNVGGGSGNTLTLNGLQASGN		yes	-	-	1.1	4e-06	2	1986.98	1986.98	-0.0037	-1.86212
1	tr|Q4P5W0|Q4P5W0_USTMA Putative uncharacterized protein OS=Ustilago maydis GN=UM04503.1 PE=4 SV=1	B09.xml	2262	26	AAPSLTYIQAESGTLAGR		yes	-	-	1.1	6.8e-09	2	1805.94	1805.94	-0.0029	-1.60581
1	tr|Q4P5W0|Q4P5W0_USTMA Putative uncharacterized protein OS=Ustilago maydis GN=UM04503.1 PE=4 SV=1	B09.xml	2277	26.1	LLVCQWGVPQK	C4:+57.0215	yes	-	-	1.1	0.012	2	1327.72	1327.72	-0.0001	-0.0753171
1	tr|Q4P5W0|Q4P5W0_USTMA Putative uncharacterized protein OS=Ustilago maydis GN=UM04503.1 PE=4 SV=1	B09.xml	2282	26.1	DASGNLITNTDAFPSGMK		yes	-	-	1.1	0.00043	2	1838.86	1838.86	0.0027	1.4683
1	tr|Q4P5W0|Q4P5W0_USTMA Putative uncharacterized protein OS=Ustilago maydis GN=UM04503.1 PE=4 SV=1	B09.xml	2301	26.3	AAAPSLTYIQAESGTLAGR		yes	-	-	1.1	0.0079	3	1876.98	1876.98	0.001	0.532772
1	tr|Q4P5W0|Q4P5W0_USTMA Putative uncharacterized protein OS=Ustilago maydis GN=UM04503.1 PE=4 SV=1	B09.xml	2303	26.3	LSTNALPTPGMGFN	M11:+15.9949	No	-	-	1.1	0.089	2	1435.69	1435.69	-0.0013	-0.905489
1	tr|Q4P5W0|Q4P5W0_USTMA Putative uncharacterized protein OS=Ustilago maydis GN=UM04503.1 PE=4 SV=1	B09.xml	2355	26.7	GLIAINQDR		yes	-	-	1.1	0.016	2	999.558	999.559	-0.0004	-0.400177
1	tr|Q4P5W0|Q4P5W0_USTMA Putative uncharacterized protein OS=Ustilago maydis GN=UM04503.1 PE=4 SV=1	B09.xml	2360	26.7	SPLVISTDLSSISSNAK		yes	-	-	1.1	5.5e-09	2	1718.92	1718.92	0.0039	2.26887
1	tr|Q4P5W0|Q4P5W0_USTMA Putative uncharacterized protein OS=Ustilago maydis GN=UM04503.1 PE=4 SV=1	B09.xml	2368	26.8	LSTNALPTPGMGFNTYNQVSCSPTESK	C21:+57.0215 - M11:+15.9949	yes	-	-	1.1	5.4e-05	3	2917.33	2917.33	-0.0066	-2.26234
1	tr|Q4P5W0|Q4P5W0_USTMA Putative uncharacterized protein OS=Ustilago maydis GN=UM04503.1 PE=4 SV=1	B09.xml	2373	26.8	GLEFGLYSDAGYR		yes	-	-	1.1	1.4e-07	2	1447.68	1447.69	-0.0018	-1.24336
1	tr|Q4P5W0|Q4P5W0_USTMA Putative uncharacterized protein OS=Ustilago maydis GN=UM04503.1 PE=4 SV=1	B09.xml	2397	27	LSTNALPTPGMGFNTYNQVSCSPTESK	C21:+57.0215	yes	-	-	1.1	5.9e-10	3	2901.33	2901.34	-0.0087	-2.99861
1	tr|Q4P5W0|Q4P5W0_USTMA Putative uncharacterized protein OS=Ustilago maydis GN=UM04503.1 PE=4 SV=1	B09.xml	2408	27.1	ACDPQAPSPVLGSLGHEAQDAQLLK	C2:+57.0215	yes	-	-	1.1	0.016	3	2602.29	2602.29	-0.0082	-3.15107
1	tr|Q4P5W0|Q4P5W0_USTMA Putative uncharacterized protein OS=Ustilago maydis GN=UM04503.1 PE=4 SV=1	B09.xml	2420	27.2	SIDEQGTHFAFWAMIK	M14:+15.9949	yes	-	-	1.1	0.00022	3	1896.89	1896.9	-0.0007	-0.369024
1	tr|Q4P5W0|Q4P5W0_USTMA Putative uncharacterized protein OS=Ustilago maydis GN=UM04503.1 PE=4 SV=1	B09.xml	2423	27.2	TAHISVNGGSPQTVSFPL		yes	-	-	1.1	1.5e-06	2	1811.93	1811.93	-0.0012	-0.662278
1	tr|Q4P5W0|Q4P5W0_USTMA Putative uncharacterized protein OS=Ustilago maydis GN=UM04503.1 PE=4 SV=1	B09.xml	2432	27.3	YTNAAAPSLTYIQAESGTLAGR		yes	-	-	1.1	4.5e-08	3	2255.13	2255.13	-0.0025	-1.10858
1	tr|Q4P5W0|Q4P5W0_USTMA Putative uncharacterized protein OS=Ustilago maydis GN=UM04503.1 PE=4 SV=1	B09.xml	2434	27.3	SGPNHFADGDLLEVGNSGM		yes	-	-	1.1	6.2e-09	2	1916.84	1916.84	-0.005	-2.60845
1	tr|Q4P5W0|Q4P5W0_USTMA Putative uncharacterized protein OS=Ustilago maydis GN=UM04503.1 PE=4 SV=1	B09.xml	2450	27.4	MAVLAFDWSNAR	M1:+15.9949	yes	-	-	1.1	0.0023	2	1396.67	1396.67	-0.0002	-0.143198
1	tr|Q4P5W0|Q4P5W0_USTMA Putative uncharacterized protein OS=Ustilago maydis GN=UM04503.1 PE=4 SV=1	B09.xml	2461	27.5	LSTNALPTPGMGFNTYN	M11:+15.9949	yes	-	-	1.1	0.0075	2	1813.83	1813.84	-0.013	-7.1671
1	tr|Q4P5W0|Q4P5W0_USTMA Putative uncharacterized protein OS=Ustilago maydis GN=UM04503.1 PE=4 SV=1	B09.xml	2469	27.5	DASGNLITNTDAFPSGMK	M17:+15.9949	yes	-	-	1.1	2.5e-06	2	1854.85	1854.85	-0.0006	-0.323476
1	tr|Q4P5W0|Q4P5W0_USTMA Putative uncharacterized protein OS=Ustilago maydis GN=UM04503.1 PE=4 SV=1	B09.xml	2494	27.7	DASGNLITNTDAFPSGMK		yes	-	-	1.1	4.5e-10	2	1838.85	1838.86	-0.0047	-2.55593
1	tr|Q4P5W0|Q4P5W0_USTMA Putative uncharacterized protein OS=Ustilago maydis GN=UM04503.1 PE=4 SV=1	B09.xml	2509	27.8	LTGFTAGQSNSITISNANSYAPDFDR		yes	-	-	1.1	1.4e-07	3	2747.29	2747.29	-0.0036	-1.31038
1	tr|Q4P5W0|Q4P5W0_USTMA Putative uncharacterized protein OS=Ustilago maydis GN=UM04503.1 PE=4 SV=1	B09.xml	2511	27.8	TAHISVNGGSPQTVSFPLSGYDWSQDVIR		No	-	-	1.1	0.057	3	3118.52	3118.52	-0.0076	-2.43705
1	tr|Q4P5W0|Q4P5W0_USTMA Putative uncharacterized protein OS=Ustilago maydis GN=UM04503.1 PE=4 SV=1	B09.xml	2537	28	LSDDIATGWINVER		yes	-	-	1.1	2.8e-08	2	1588.8	1588.8	0.0049	3.08409
1	tr|Q4P5W0|Q4P5W0_USTMA Putative uncharacterized protein OS=Ustilago maydis GN=UM04503.1 PE=4 SV=1	B09.xml	2541	28	LSTNALPTPGMGFNTYNQVS	M11:+15.9949	yes	-	-	1.1	0.00065	2	2128	2128	-0.0039	-1.83271
1	tr|Q4P5W0|Q4P5W0_USTMA Putative uncharacterized protein OS=Ustilago maydis GN=UM04503.1 PE=4 SV=1	B09.xml	2547	28.1	LYNIKYTNAAAPSLTYIQAESGTLAGR		yes	-	-	1.1	2.2e-05	3	2886.5	2886.5	-0.0033	-1.14325
1	tr|Q4P5W0|Q4P5W0_USTMA Putative uncharacterized protein OS=Ustilago maydis GN=UM04503.1 PE=4 SV=1	B09.xml	2549	28.1	FAFWAMIK	M6:+15.9949	yes	-	-	1.1	0.0063	2	1029.52	1029.52	0.0014	1.35985
1	tr|Q4P5W0|Q4P5W0_USTMA Putative uncharacterized protein OS=Ustilago maydis GN=UM04503.1 PE=4 SV=1	B09.xml	2567	28.2	SPLVISTDLSSISSNAK		yes	-	-	1.1	2.9e-07	2	1718.92	1718.92	0.0022	1.27988
1	tr|Q4P5W0|Q4P5W0_USTMA Putative uncharacterized protein OS=Ustilago maydis GN=UM04503.1 PE=4 SV=1	B09.xml	2584	28.3	GLEFGLYSDAGYR		yes	-	-	1.1	1.8e-09	2	1447.69	1447.69	-0.0001	-0.0690758
1	tr|Q4P5W0|Q4P5W0_USTMA Putative uncharacterized protein OS=Ustilago maydis GN=UM04503.1 PE=4 SV=1	B09.xml	2589	28.4	LSNGDMAVLAFDWSNAR	M6:+15.9949	yes	-	-	1.1	3.2e-09	2	1882.87	1882.88	-0.0034	-1.80575
1	tr|Q4P5W0|Q4P5W0_USTMA Putative uncharacterized protein OS=Ustilago maydis GN=UM04503.1 PE=4 SV=1	B09.xml	2590	28.4	LSTNALPTPGMGFNTYNQVSCSPTESK	C21:+57.0215 - M11:+15.9949	yes	-	-	1.1	0.00098	3	2917.34	2917.33	0.0003	0.102834
1	tr|Q4P5W0|Q4P5W0_USTMA Putative uncharacterized protein OS=Ustilago maydis GN=UM04503.1 PE=4 SV=1	B09.xml	2596	28.4	LSTNALPTPGMGFNTY	M11:+15.9949	yes	-	-	1.1	0.041	2	1699.8	1699.8	-0.0042	-2.47088
1	tr|Q4P5W0|Q4P5W0_USTMA Putative uncharacterized protein OS=Ustilago maydis GN=UM04503.1 PE=4 SV=1	B09.xml	2651	28.8	SHTIMDIMASQGY		yes	-	-	1.1	5.1e-07	2	1453.64	1453.65	-0.0021	-1.44464
1	tr|Q4P5W0|Q4P5W0_USTMA Putative uncharacterized protein OS=Ustilago maydis GN=UM04503.1 PE=4 SV=1	B09.xml	2684	29	YTNAAAPSLTYIQAESGTLAGR		yes	-	-	1.1	1.2e-05	3	2255.13	2255.13	-0.0006	-0.26606
1	tr|Q4P5W0|Q4P5W0_USTMA Putative uncharacterized protein OS=Ustilago maydis GN=UM04503.1 PE=4 SV=1	B09.xml	2753	29.5	LSDDIATGWINVER		yes	-	-	1.1	3.4e-06	2	1588.8	1588.8	-0.0001	-0.0629407
1	tr|Q4P5W0|Q4P5W0_USTMA Putative uncharacterized protein OS=Ustilago maydis GN=UM04503.1 PE=4 SV=1	B09.xml	2761	29.6	SGPNHFADGDLLEVGNSGMSIDEQGTHFAF	M19:+15.9949	yes	-	-	1.1	9.2e-05	3	3165.37	3165.39	-0.012	-3.79101
1	tr|Q4P5W0|Q4P5W0_USTMA Putative uncharacterized protein OS=Ustilago maydis GN=UM04503.1 PE=4 SV=1	B09.xml	2783	29.7	SPLVISTDLSSISSNAK		yes	-	-	1.1	3.1e-11	2	1718.91	1718.92	-0.003	-1.74528
1	tr|Q4P5W0|Q4P5W0_USTMA Putative uncharacterized protein OS=Ustilago maydis GN=UM04503.1 PE=4 SV=1	B09.xml	2803	29.9	GLEFGLYSDAGYR		yes	-	-	1.1	1.5e-07	2	1447.68	1447.69	-0.0025	-1.72689
1	tr|Q4P5W0|Q4P5W0_USTMA Putative uncharacterized protein OS=Ustilago maydis GN=UM04503.1 PE=4 SV=1	B09.xml	2819	30	TAHISVNGGSPQTVSFPLSGYDWSQDVIR		yes	-	-	1.1	9.9e-08	3	3118.52	3118.52	-0.0079	-2.53325
1	tr|Q4P5W0|Q4P5W0_USTMA Putative uncharacterized protein OS=Ustilago maydis GN=UM04503.1 PE=4 SV=1	B09.xml	2837	30.1	ACDPQAPSPVLGSLGHEAQDAQLLK	C2:+57.0215	yes	-	-	1.1	0.008	3	2602.29	2602.29	-0.0053	-2.03667
1	tr|Q4P5W0|Q4P5W0_USTMA Putative uncharacterized protein OS=Ustilago maydis GN=UM04503.1 PE=4 SV=1	B09.xml	2852	30.2	GLIAINQDR		yes	-	-	1.1	0.00099	2	999.56	999.559	0.0012	1.20053
1	tr|Q4P5W0|Q4P5W0_USTMA Putative uncharacterized protein OS=Ustilago maydis GN=UM04503.1 PE=4 SV=1	B09.xml	2873	30.4	AGYNFFQVDCGWVSR	C10:+57.0215	yes	-	-	1.1	0.00015	2	1805.8	1805.81	-0.0033	-1.82744
1	tr|Q4P5W0|Q4P5W0_USTMA Putative uncharacterized protein OS=Ustilago maydis GN=UM04503.1 PE=4 SV=1	B09.xml	2882	30.4	GLEFGLYSD		yes	-	-	1.1	0.012	2	1000.46	1000.46	0.0001	0.0999538
1	tr|Q4P5W0|Q4P5W0_USTMA Putative uncharacterized protein OS=Ustilago maydis GN=UM04503.1 PE=4 SV=1	B09.xml	2890	30.5	LSNGDMAVLAFDWSNAR	M6:+15.9949	yes	-	-	1.1	0.0068	3	1882.88	1882.88	0.0035	1.85886
1	tr|Q4P5W0|Q4P5W0_USTMA Putative uncharacterized protein OS=Ustilago maydis GN=UM04503.1 PE=4 SV=1	B09.xml	2902	30.6	YTNAAAPSLTYIQAESGTLAGR		yes	-	-	1.1	0.037	3	2255.13	2255.13	-0.0054	-2.39454
1	tr|Q4P5W0|Q4P5W0_USTMA Putative uncharacterized protein OS=Ustilago maydis GN=UM04503.1 PE=4 SV=1	B09.xml	2903	30.6	SGMSIDEQGTHFAFWAMIK		No	-	-	1.1	0.084	3	2155.99	2155.99	-0.005	-2.31912
1	tr|Q4P5W0|Q4P5W0_USTMA Putative uncharacterized protein OS=Ustilago maydis GN=UM04503.1 PE=4 SV=1	B09.xml	2919	30.7	LSTNALPTPGMGFNTY		No	-	-	1.1	0.092	2	1683.8	1683.81	-0.0073	-4.33542
1	tr|Q4P5W0|Q4P5W0_USTMA Putative uncharacterized protein OS=Ustilago maydis GN=UM04503.1 PE=4 SV=1	B09.xml	2935	30.8	LTGFTAGQSNSITISNANSYAPDFDR		yes	-	-	1.1	0.0024	3	2747.29	2747.29	-0.0047	-1.71078
1	tr|Q4P5W0|Q4P5W0_USTMA Putative uncharacterized protein OS=Ustilago maydis GN=UM04503.1 PE=4 SV=1	B09.xml	2960	31	FAFWAMIK		yes	-	-	1.1	0.017	2	1013.53	1013.53	0.0008	0.789322
1	tr|Q4P5W0|Q4P5W0_USTMA Putative uncharacterized protein OS=Ustilago maydis GN=UM04503.1 PE=4 SV=1	B09.xml	2967	31.1	SGPNHFADGDLLEVGNSGMSIDEQGTHFAF		yes	-	-	1.1	6.7e-09	3	3149.37	3149.39	-0.016	-5.08035
1	tr|Q4P5W0|Q4P5W0_USTMA Putative uncharacterized protein OS=Ustilago maydis GN=UM04503.1 PE=4 SV=1	B09.xml	2981	31.2	LSDDIATGWINVER		yes	-	-	1.1	0.00021	2	1588.8	1588.8	0.0031	1.95116
1	tr|Q4P5W0|Q4P5W0_USTMA Putative uncharacterized protein OS=Ustilago maydis GN=UM04503.1 PE=4 SV=1	B09.xml	2991	31.3	SHTIMDIMASQGYIDAGYNFF	M5:+15.9949 - M8:+15.9949	yes	-	-	1.1	2.6e-05	3	2413.04	2413.05	-0.0037	-1.53333
1	tr|Q4P5W0|Q4P5W0_USTMA Putative uncharacterized protein OS=Ustilago maydis GN=UM04503.1 PE=4 SV=1	B09.xml	3001	31.3	SPLVISTDLSSISSNAK		yes	-	-	1.1	6.8e-07	2	1718.91	1718.92	-0.0041	-2.38522
1	tr|Q4P5W0|Q4P5W0_USTMA Putative uncharacterized protein OS=Ustilago maydis GN=UM04503.1 PE=4 SV=1	B09.xml	3009	31.4	GLEFGLYSDAGYR		yes	-	-	1.1	3e-08	2	1447.68	1447.69	-0.002	-1.38152
1	tr|Q4P5W0|Q4P5W0_USTMA Putative uncharacterized protein OS=Ustilago maydis GN=UM04503.1 PE=4 SV=1	B09.xml	3026	31.5	LSNGDMAVLAFDWSNAR		yes	-	-	1.1	9.7e-07	2	1866.88	1866.88	-0.0012	-0.642783
1	tr|Q4P5W0|Q4P5W0_USTMA Putative uncharacterized protein OS=Ustilago maydis GN=UM04503.1 PE=4 SV=1	B09.xml	3028	31.5	TAHISVNGGSPQTVSFPLSGYDWSQDVIR		yes	-	-	1.1	1.8e-07	3	3118.52	3118.52	-0.0068	-2.18052
1	tr|Q4P5W0|Q4P5W0_USTMA Putative uncharacterized protein OS=Ustilago maydis GN=UM04503.1 PE=4 SV=1	B09.xml	3041	31.6	SGPNHFADGDLLEVGNSGMSIDEQGTHFAFWAM	M19:+15.9949 - M33:+15.9949	yes	-	-	1.1	3.5e-06	3	3569.52	3569.54	-0.02	-5.60297
1	tr|Q4P5W0|Q4P5W0_USTMA Putative uncharacterized protein OS=Ustilago maydis GN=UM04503.1 PE=4 SV=1	B09.xml	3042	31.6	ACDPQAPSPVLGSLGHEAQDAQLLK	C2:+57.0215	yes	-	-	1.1	0.03	3	2602.29	2602.29	0.0006	0.230566
1	tr|Q4P5W0|Q4P5W0_USTMA Putative uncharacterized protein OS=Ustilago maydis GN=UM04503.1 PE=4 SV=1	B09.xml	3065	31.8	IDAGYNFFQVDCGWVSR	C12:+57.0215	yes	-	-	1.1	1e-09	2	2033.9	2033.92	-0.015	-7.37493
1	tr|Q4P5W0|Q4P5W0_USTMA Putative uncharacterized protein OS=Ustilago maydis GN=UM04503.1 PE=4 SV=1	B09.xml	3079	31.9	SHTIMDIMASQGYIDAGYNFFQVDCGWVSR	C25:+57.0215 - M5:+15.9949 - M8:+15.9949	yes	-	-	1.1	1.3e-12	3	3500.52	3500.53	-0.011	-3.14238
1	tr|Q4P5W0|Q4P5W0_USTMA Putative uncharacterized protein OS=Ustilago maydis GN=UM04503.1 PE=4 SV=1	B09.xml	3088	32	SGPNHFADGDLLEVGNSGMSIDEQGTHFAFWA	M19:+15.9949	yes	-	-	1.1	4.1e-06	3	3422.49	3422.5	-0.0077	-2.24982
1	tr|Q4P5W0|Q4P5W0_USTMA Putative uncharacterized protein OS=Ustilago maydis GN=UM04503.1 PE=4 SV=1	B09.xml	3090	32	GGSPQTVSFPLSGYDWSQDVIR		yes	-	-	1.1	0.011	3	2396.15	2396.15	-0.0023	-0.959872
1	tr|Q4P5W0|Q4P5W0_USTMA Putative uncharacterized protein OS=Ustilago maydis GN=UM04503.1 PE=4 SV=1	B09.xml	3098	32	SPLVISTDLSSISSNAKAILLNKG		yes	-	-	1.1	0.0053	3	2428.36	2428.37	-0.0019	-0.782419
1	tr|Q4P5W0|Q4P5W0_USTMA Putative uncharacterized protein OS=Ustilago maydis GN=UM04503.1 PE=4 SV=1	B09.xml	3103	32.1	TVSFPLSGYDWSQDVIR		yes	-	-	1.1	1.6e-13	2	1969.96	1969.97	-0.0034	-1.72592
1	tr|Q4P5W0|Q4P5W0_USTMA Putative uncharacterized protein OS=Ustilago maydis GN=UM04503.1 PE=4 SV=1	B09.xml	3119	32.2	SGPNHFADGDLLEVGNSGMSIDEQGTHFAFW	M19:+15.9949	yes	-	-	1.1	2.5e-08	3	3351.46	3351.47	-0.0085	-2.5362
1	tr|Q4P5W0|Q4P5W0_USTMA Putative uncharacterized protein OS=Ustilago maydis GN=UM04503.1 PE=4 SV=1	B09.xml	3120	32.2	SPLVISTDLSSISSNAKAILLNK		yes	-	-	1.1	2e-05	3	2371.34	2371.34	-0.002	-0.843403
1	tr|Q4P5W0|Q4P5W0_USTMA Putative uncharacterized protein OS=Ustilago maydis GN=UM04503.1 PE=4 SV=1	B09.xml	3146	32.4	SHTIMDIMASQGYIDAGYNFFQVD	M5:+15.9949 - M8:+15.9949	yes	-	-	1.1	0.012	3	2755.2	2755.2	0.0031	1.12514
1	tr|Q4P5W0|Q4P5W0_USTMA Putative uncharacterized protein OS=Ustilago maydis GN=UM04503.1 PE=4 SV=1	B09.xml	3147	32.4	LSNGDMAVLAFDWSN	M6:+15.9949	No	-	-	1.1	0.056	2	1655.73	1655.74	-0.0035	-2.11386
1	tr|Q4P5W0|Q4P5W0_USTMA Putative uncharacterized protein OS=Ustilago maydis GN=UM04503.1 PE=4 SV=1	B09.xml	3166	32.5	ASQGYIDAGYNFFQVDCGWVSR	C17:+57.0215	yes	-	-	1.1	1.8e-07	3	2540.13	2540.13	-0.0043	-1.69283
1	tr|Q4P5W0|Q4P5W0_USTMA Putative uncharacterized protein OS=Ustilago maydis GN=UM04503.1 PE=4 SV=1	B09.xml	3182	32.6	ISVNGGSPQTVSFPLSGYDWSQDVIR		yes	-	-	1.1	9.2e-09	3	2809.37	2809.38	-0.0056	-1.99332
1	tr|Q4P5W0|Q4P5W0_USTMA Putative uncharacterized protein OS=Ustilago maydis GN=UM04503.1 PE=4 SV=1	B09.xml	3200	32.8	LSDDIATGWINVER		yes	-	-	1.1	0.018	2	1588.79	1588.8	-0.0032	-2.0141
1	tr|Q4P5W0|Q4P5W0_USTMA Putative uncharacterized protein OS=Ustilago maydis GN=UM04503.1 PE=4 SV=1	B09.xml	3220	32.9	SGPNHFADGDLLEVGNSGMSIDEQGTHFAFWAM	M33:+15.9949	yes	-	-	1.1	0.0023	3	3553.55	3553.54	0.0059	1.66031
1	tr|Q4P5W0|Q4P5W0_USTMA Putative uncharacterized protein OS=Ustilago maydis GN=UM04503.1 PE=4 SV=1	B09.xml	3267	33.2	SGPNHFADGDLLEVGNSGMSIDEQGTHFAFWA		yes	-	-	1.1	3.9e-07	3	3406.49	3406.51	-0.014	-4.10978
1	tr|Q4P5W0|Q4P5W0_USTMA Putative uncharacterized protein OS=Ustilago maydis GN=UM04503.1 PE=4 SV=1	B09.xml	3288	33.4	SHTIMDIMASQGYIDAGYNFF	M5:+15.9949	yes	-	-	1.1	0.038	3	2397.05	2397.05	-0.0071	-2.96197
1	tr|Q4P5W0|Q4P5W0_USTMA Putative uncharacterized protein OS=Ustilago maydis GN=UM04503.1 PE=4 SV=1	B09.xml	3296	33.5	SHTIMDIMASQGYIDAGYNFFQVDCGWVSR	C25:+57.0215 - M8:+15.9949	yes	-	-	1.1	8.7e-15	3	3484.53	3484.54	-0.0077	-2.20976
1	tr|Q4P5W0|Q4P5W0_USTMA Putative uncharacterized protein OS=Ustilago maydis GN=UM04503.1 PE=4 SV=1	B09.xml	3307	33.5	FSELGIASADVADLWAGTTK		yes	-	-	1.1	1.5e-11	2	2052.03	2052.03	-0.0024	-1.16957
1	tr|Q4P5W0|Q4P5W0_USTMA Putative uncharacterized protein OS=Ustilago maydis GN=UM04503.1 PE=4 SV=1	B09.xml	3341	33.8	GLEFGLYSDAGYR		yes	-	-	1.1	0.023	2	1447.69	1447.69	0.0001	0.0690758
[truncated: 3,414 more rows]

## Sheet: combine
Group	Sub-group	Description	MW	Evalue	B01	B02	B03	B04	B05	B06	B07	B08	B09	B10	B11	B12	B13	B14	B15	B16	B17	B18	B19	B20	B21	B22	B23	B24	B25	Type	Total
[truncated: 344 more rows]
